# Supplementary material for: Modeling Symmetric Macromolecular Structures in Rosetta3
Source: PLoS One. 2011 Jun 22;6(6):e20450. doi: 10.1371/journal.pone.0020450 (PMC3120754; doi:10.1371/journal.pone.0020450)
Supplement: File S1 — An archive containing example flags file and input files for running four different symmetry protocols in Rosetta3. The protocols include symmetric docking, symmetric comparative modeling, fold-and-dock, and symmetric design. (BZ2) [file pone.0020450.s002.bz2]

Archive with 68 entries (53 files):
- rosetta3_symmdemo
- rosetta3_symmdemo/t517_trimer_cm.zip
- rosetta3_symmdemo/fixbb
- rosetta3_symmdemo/fixbb/run_command
- rosetta3_symmdemo/fixbb/output_files
- rosetta3_symmdemo/fixbb/output_files/run-log-fixbb-symmetry
- rosetta3_symmdemo/fixbb/output_files/2akf_INPUT_0001.pdb
- rosetta3_symmdemo/fixbb/output_files/score.sc
- rosetta3_symmdemo/fixbb/input_files
- rosetta3_symmdemo/fixbb/input_files/2akf.resfile
- rosetta3_symmdemo/fixbb/input_files/2akf_model_AB.pdb
- rosetta3_symmdemo/fixbb/input_files/fixbb-symmetry-flags
- rosetta3_symmdemo/fixbb/input_files/2akf_symmdef.dat
- rosetta3_symmdemo/fixbb/input_files/2akf_symm.pdb
- rosetta3_symmdemo/fixbb/input_files/2akf.kin
- rosetta3_symmdemo/fixbb/input_files/2akf.pdb
- rosetta3_symmdemo/fixbb/input_files/2akf_INPUT.pdb
- rosetta3_symmdemo/README
- rosetta3_symmdemo/symmetric_docking
- rosetta3_symmdemo/symmetric_docking/run_command
- rosetta3_symmdemo/symmetric_docking/output_files
- rosetta3_symmdemo/symmetric_docking/output_files/2akf_INPUT_0001.pdb
- rosetta3_symmdemo/symmetric_docking/output_files/run-log-symmetric-docking
- rosetta3_symmdemo/symmetric_docking/output_files/score.fasc
- rosetta3_symmdemo/symmetric_docking/input_files
- rosetta3_symmdemo/symmetric_docking/input_files/2akf_INPUT.pdb.gz
- rosetta3_symmdemo/symmetric_docking/input_files/2akf.pdb.gz
- rosetta3_symmdemo/symmetric_docking/input_files/symmetric-docking-flags
- rosetta3_symmdemo/symmetric_docking/input_files/symm_def_trimer.dat
- rosetta3_symmdemo/t517_trimer_cm
- rosetta3_symmdemo/t517_trimer_cm/inputs
- rosetta3_symmdemo/t517_trimer_cm/inputs/aat000_03_05.200_v1_3.gz
- rosetta3_symmdemo/t517_trimer_cm/inputs/2qs7A.ali
- rosetta3_symmdemo/t517_trimer_cm/inputs/2qs7A.pdb
- rosetta3_symmdemo/t517_trimer_cm/inputs/aat000_09_05.200_v1_3.gz
- rosetta3_symmdemo/t517_trimer_cm/inputs/t000_.psipred_ss2
- rosetta3_symmdemo/t517_trimer_cm/inputs/t000_.fasta
- rosetta3_symmdemo/t517_trimer_cm/inputs/2qs7A.symm
- rosetta3_symmdemo/fold-and-dock
- rosetta3_symmdemo/fold-and-dock/run_command
- rosetta3_symmdemo/fold-and-dock/output_files
- rosetta3_symmdemo/fold-and-dock/output_files/runlog-fold-and-dock
- rosetta3_symmdemo/fold-and-dock/output_files/score.sc
- rosetta3_symmdemo/fold-and-dock/output_files/2akf.out
- rosetta3_symmdemo/fold-and-dock/input_files
- rosetta3_symmdemo/fold-and-dock/input_files/2akf.pdb.gz
- rosetta3_symmdemo/fold-and-dock/input_files/aa2akf_03_05.200_v1_3.gz
- rosetta3_symmdemo/fold-and-dock/input_files/symm_def_trimer.dat
- rosetta3_symmdemo/fold-and-dock/input_files/2akf_.fasta
- rosetta3_symmdemo/fold-and-dock/input_files/fold-and-dock-flags
- rosetta3_symmdemo/fold-and-dock/input_files/setup_init.tpb
- rosetta3_symmdemo/fold-and-dock/input_files/aa2akf_09_05.200_v1_3.gz
- rosetta3_symmdemo/comparative_modeling
- rosetta3_symmdemo/comparative_modeling/run_command
- rosetta3_symmdemo/comparative_modeling/output_files
- rosetta3_symmdemo/comparative_modeling/output_files/S_2QS7A_1_0001.pdb
- rosetta3_symmdemo/comparative_modeling/output_files/score.sc
- rosetta3_symmdemo/comparative_modeling/output_files/runlog-comparative-modeling
- rosetta3_symmdemo/comparative_modeling/input_files
- rosetta3_symmdemo/comparative_modeling/input_files/aat000_03_05.200_v1_3.gz
- rosetta3_symmdemo/comparative_modeling/input_files/2qs7A_INPUT.pdb
- rosetta3_symmdemo/comparative_modeling/input_files/2qs7A.ali
- rosetta3_symmdemo/comparative_modeling/input_files/2qs7A.pdb
- rosetta3_symmdemo/comparative_modeling/input_files/symm_def_trimer.dat
- rosetta3_symmdemo/comparative_modeling/input_files/aat000_09_05.200_v1_3.gz
- rosetta3_symmdemo/comparative_modeling/input_files/comparative_modeling-flags
- rosetta3_symmdemo/comparative_modeling/input_files/t000_.psipred_ss2
- rosetta3_symmdemo/comparative_modeling/input_files/t000_.fasta
