# Supplementary material for: Modeling Symmetric Macromolecular Structures in Rosetta3
Source: PLoS One. 2011 Jun 22;6(6):e20450. doi: 10.1371/journal.pone.0020450 (PMC3120754; doi:10.1371/journal.pone.0020450)
Supplement: File S1 — An archive containing example flags file and input files for running four different symmetry protocols in Rosetta3. The protocols include symmetric docking, symmetric comparative modeling, fold-and-dock, and symmetric design. (BZ2) [file pone.0020450.s002.bz2 › rosetta3_symmdemo/fixbb/output_files/run-log-fixbb-symmetry]

core.init: Mini-Rosetta version 39675:39676M from https://svn.rosettacommons.org/source/trunk/mini
core.init: command: /home/ingemar/mini/bin/fixbb.linuxgccrelease @input_files/fixbb-symmetry-flags -database /scratch/shared/minirosetta_database
core.init: 'RNG device' seed mode, using '/dev/urandom', seed=197681484 seed_offset=0 real_seed=197681484
core.init.random: RandomGenerator:init: Normal mode, seed=197681484 RG_type=mt19937
core.scoring.ScoreFunctionFactory: SCOREFUNCTION: standard
core.scoring.ScoreFunctionFactory: SCOREFUNCTION PATCH: score12
core.scoring.etable: Starting energy table calculation
core.scoring.etable: smooth_etable: changing atr/rep split to bottom of energy well
core.scoring.etable: smooth_etable: spline smoothing lj etables (maxdis = 6)
core.scoring.etable: smooth_etable: spline smoothing solvation etables (max_dis = 6)
core.scoring.etable: Finished calculating energy tables.
basic.io.database: Database file opened: /scratch/shared/minirosetta_database/pdb_pair_stats_fine
basic.io.database: Database file opened: /scratch/shared/minirosetta_database/scoring/score_functions/hbonds/standard_params/HBPoly1D.csv
basic.io.database: Database file opened: /scratch/shared/minirosetta_database/scoring/score_functions/hbonds/standard_params/HBFadeIntervals.csv
basic.io.database: Database file opened: /scratch/shared/minirosetta_database/scoring/score_functions/hbonds/standard_params/HBEval.csv
basic.io.database: Database file opened: /scratch/shared/minirosetta_database/P_AA
basic.io.database: Database file opened: /scratch/shared/minirosetta_database/P_AA_n
basic.io.database: Database file opened: /scratch/shared/minirosetta_database/P_AA_pp
basic.io.database: Database file opened: /scratch/shared/minirosetta_database/Rama_smooth_dyn.dat_ss_6.4
protocols.jd2.PDBJobInputter: Instantiate PDBJobInputter
protocols.jd2.PDBJobInputter: PDBJobInputter::fill_jobs
protocols.jd2.PDBJobInputter: pushing input_files/2akf_INPUT.pdb nstruct index 1
protocols.jd2.PDBJobInputter: PDBJobInputter::pose_from_job
core.chemical.ResidueTypeSet: Finished initializing fa_standard residue type set.  Created 6765 residue types
core.pack.task: Packer task: initialize from command line() 
protocols.jd2.PDBJobInputter: filling pose from PDB input_files/2akf_INPUT.pdb
core.conformation.symmetry.SymmData: Setting weight of master jump ( jump-id=5 ) to 1.0 (was undefined)
core.conformation.symmetry.SymmData: Setting jump_group JUMPGROUP2: [master 5]  7:0  9:0 
core.conformation.symmetry.SymmData: Setting weight of master jump ( jump-id=1 ) to 1.0 (was undefined)
core.conformation.symmetry.SymmData: Setting jump_group JUMPGROUP3: [master 1]  2:0  3:0 
core.conformation.symmetry.SymmData: symmetry name: 2akf__3
core.conformation.symmetry.SymmData: number of subunits: 3
core.conformation.symmetry.SymmData: number of interfaces: 1
core.conformation.symmetry.SymmData: score subunit number: VRT0
core.conformation.symmetry.SymmData: anchor the subunits at residue: 18
core.conformation.symmetry.SymmData:  Virtual coordinate system VRT
core.conformation.symmetry.SymmData: x: 1 0 0
core.conformation.symmetry.SymmData: y: 0 1 0
core.conformation.symmetry.SymmData: origin: 1.6047 -0.252049 1.84029
core.conformation.symmetry.SymmData:  Virtual coordinate system VRT0
core.conformation.symmetry.SymmData: x: 0.987263 0.0594867 -0.147556
core.conformation.symmetry.SymmData: y: -0.060145 0.99819 0
core.conformation.symmetry.SymmData: origin: 0.604698 -0.252049 1.84029
core.conformation.symmetry.SymmData:  Virtual coordinate system VRT0_base
core.conformation.symmetry.SymmData: x: 0.987263 0.0594867 -0.147556
core.conformation.symmetry.SymmData: y: -0.060145 0.99819 0
core.conformation.symmetry.SymmData: origin: -5.10313 -0.595969 2.69338
core.conformation.symmetry.SymmData:  Virtual coordinate system VRT1
core.conformation.symmetry.SymmData: x: -0.438384 -0.893741 0.0951074
core.conformation.symmetry.SymmData: y: 0.890246 -0.446334 -0.0908154
core.conformation.symmetry.SymmData: origin: 0.604698 -0.252049 1.84029
core.conformation.symmetry.SymmData:  Virtual coordinate system VRT1_base
core.conformation.symmetry.SymmData: x: -0.438384 -0.893741 0.0951074
core.conformation.symmetry.SymmData: y: 0.890246 -0.446334 -0.0908154
core.conformation.symmetry.SymmData: origin: 3.1392 4.91508 1.29043
core.conformation.symmetry.SymmData:  Virtual coordinate system VRT2
core.conformation.symmetry.SymmData: x: -0.548879 0.834255 0.0524486
core.conformation.symmetry.SymmData: y: -0.819213 -0.549336 0.16468
core.conformation.symmetry.SymmData: origin: 0.604698 -0.252049 1.84029
core.conformation.symmetry.SymmData:  Virtual coordinate system VRT2_base
core.conformation.symmetry.SymmData: x: -0.548879 0.834255 0.0524486
core.conformation.symmetry.SymmData: y: -0.819213 -0.549336 0.16468
core.conformation.symmetry.SymmData: origin: 3.77802 -5.07526 1.53706
core.conformation.symmetry.SymmData: Dof for jump: 1
core.conformation.symmetry.SymmData: x 0:0,0:0,0 n2c
core.conformation.symmetry.SymmData: y 0:0,0:0,0 n2c
core.conformation.symmetry.SymmData: z 0:0,0:0,0 n2c
core.conformation.symmetry.SymmData: x_angle 1:0,0:0,0 n2c
core.conformation.symmetry.SymmData: y_angle 1:0,0:0,0 n2c
core.conformation.symmetry.SymmData: z_angle 1:0,0:0,0 n2c
core.conformation.symmetry.SymmData: Dof for jump: 5
core.conformation.symmetry.SymmData: x 1:5.78146,5.78146:0,0 n2c
core.conformation.symmetry.SymmData: y 0:0,0:0,0 n2c
core.conformation.symmetry.SymmData: z 0:0,0:0,0 n2c
core.conformation.symmetry.SymmData: x_angle 0:0,0:0,0 n2c
core.conformation.symmetry.SymmData: y_angle 0:0,0:0,0 n2c
core.conformation.symmetry.SymmData: z_angle 0:0,0:0,0 n2c
core.conformation.symmetry.SymmData: Jump JUMP0 VRT VRT0
core.conformation.symmetry.SymmData: Jump JUMP0_to_com VRT0 VRT0_base
core.conformation.symmetry.SymmData: Jump JUMP0_to_subunit VRT0_base SUBUNIT
core.conformation.symmetry.SymmData: Jump JUMP1 VRT0 VRT1
core.conformation.symmetry.SymmData: Jump JUMP1_to_com VRT1 VRT1_base
core.conformation.symmetry.SymmData: Jump JUMP1_to_subunit VRT1_base SUBUNIT
core.conformation.symmetry.SymmData: Jump JUMP2 VRT0 VRT2
core.conformation.symmetry.SymmData: Jump JUMP2_to_com VRT2 VRT2_base
core.conformation.symmetry.SymmData: Jump JUMP2_to_subunit VRT2_base SUBUNIT
core.conformation.symmetry.SymmData: Include subunit:
core.conformation.symmetry.SymmData: Output subunit:
core.conformation.symmetry.SymmData: SlideType: RANDOM
core.conformation.symmetry.SymmData: SlideCriteriaType: CEN_DOCK_SCORE
core.conformation.symmetry.SymmData: SlideCriteriaVal: AUTOMATIC
core.conformation.symmetry.SymmData: SlideOrder: none
core.conformation.SymmetryInfo: SYMMETRY_INFO N 3 N_VIRT 7 N_INTERFACE 1 TYPE simple BB_CLONES_SIZE 32 CHI_CLONES_SIZE 32 JUMP_CLONES_SIZE 2 BB_FOLLOWS_SIZE 96 CHI_FOLLOWS_SIZE 96 JUMP_FOLLOWS_SIZE 6 DOFS_SIZE 2 SCORE_MULTIPLY_SIZE 103 BB_CLONES 1,33,65 2,34,66 3,35,67 4,36,68 5,37,69 6,38,70 7,39,71 8,40,72 9,41,73 10,42,74 11,43,75 12,44,76 13,45,77 14,46,78 15,47,79 16,48,80 17,49,81 18,50,82 19,51,83 20,52,84 21,53,85 22,54,86 23,55,87 24,56,88 25,57,89 26,58,90 27,59,91 28,60,92 29,61,93 30,62,94 31,63,95 32,64,96 CHI_CLONES 1,33,65 2,34,66 3,35,67 4,36,68 5,37,69 6,38,70 7,39,71 8,40,72 9,41,73 10,42,74 11,43,75 12,44,76 13,45,77 14,46,78 15,47,79 16,48,80 17,49,81 18,50,82 19,51,83 20,52,84 21,53,85 22,54,86 23,55,87 24,56,88 25,57,89 26,58,90 27,59,91 28,60,92 29,61,93 30,62,94 31,63,95 32,64,96 JUMP_CLONES 1,2,3 5,7,9 BB_FOLLOWS 1,0 2,0 3,0 4,0 5,0 6,0 7,0 8,0 9,0 10,0 11,0 12,0 13,0 14,0 15,0 16,0 17,0 18,0 19,0 20,0 21,0 22,0 23,0 24,0 25,0 26,0 27,0 28,0 29,0 30,0 31,0 32,0 33,1 34,2 35,3 36,4 37,5 38,6 39,7 40,8 41,9 42,10 43,11 44,12 45,13 46,14 47,15 48,16 49,17 50,18 51,19 52,20 53,21 54,22 55,23 56,24 57,25 58,26 59,27 60,28 61,29 62,30 63,31 64,32 65,1 66,2 67,3 68,4 69,5 70,6 71,7 72,8 73,9 74,10 75,11 76,12 77,13 78,14 79,15 80,16 81,17 82,18 83,19 84,20 85,21 86,22 87,23 88,24 89,25 90,26 91,27 92,28 93,29 94,30 95,31 96,32 CHI_FOLLOWS 1,0 2,0 3,0 4,0 5,0 6,0 7,0 8,0 9,0 10,0 11,0 12,0 13,0 14,0 15,0 16,0 17,0 18,0 19,0 20,0 21,0 22,0 23,0 24,0 25,0 26,0 27,0 28,0 29,0 30,0 31,0 32,0 33,1 34,2 35,3 36,4 37,5 38,6 39,7 40,8 41,9 42,10 43,11 44,12 45,13 46,14 47,15 48,16 49,17 50,18 51,19 52,20 53,21 54,22 55,23 56,24 57,25 58,26 59,27 60,28 61,29 62,30 63,31 64,32 65,1 66,2 67,3 68,4 69,5 70,6 71,7 72,8 73,9 74,10 75,11 76,12 77,13 78,14 79,15 80,16 81,17 82,18 83,19 84,20 85,21 86,22 87,23 88,24 89,25 90,26 91,27 92,28 93,29 94,30 95,31 96,32 JUMP_FOLLOWS 1,0 2,1 3,1 5,0 7,5 9,5 DOFS 1,angle_x(0:0;0:0;n2c)angle_y(0:0;0:0;n2c)angle_z(0:0;0:0;n2c) 5,x(5.78146:5.78146;0:0;n2c) SCORE_MULTIPLY 3,3,3,3,3,3,3,3,3,3,3,3,3,3,3,3,3,3,3,3,3,3,3,3,3,3,3,3,3,3,3,3,3,3,3,3,3,3,3,3,3,3,3,3,3,3,3,3,3,3,3,3,3,3,3,3,3,3,3,3,3,3,3,3,0,0,0,0,0,0,0,0,0,0,0,0,0,0,0,0,0,0,0,0,0,0,0,0,0,0,0,0,0,0,0,0,1,1,1,1,1,1,1
protocols.symmetric_docking.SymDockingInitialPerturbation: Reading options...
core.pack.task: Packer task: initialize from command line() 
core.pack.dunbrack: Dunbrack library took 0.03 seconds to load from binary
core.pack.interaction_graph.interaction_graph_factory: Instantiating PDInteractionGraph
core.pack.pack_rotamers: built 2243 rotamers at 32 positions.
core.pack.pack_rotamers: IG: 7182552 bytes
protocols.jd2.JobDistributor: 2akf_INPUT_0001 reported success in 8 seconds
protocols.jd2.JobDistributor: no more batches to process... 
protocols.jd2.JobDistributor: 1 jobs considered, 1 jobs attempted in 8 seconds
