# Supplementary material for: Modeling Symmetric Macromolecular Structures in Rosetta3
Source: PLoS One. 2011 Jun 22;6(6):e20450. doi: 10.1371/journal.pone.0020450 (PMC3120754; doi:10.1371/journal.pone.0020450)
Supplement: File S1 — An archive containing example flags file and input files for running four different symmetry protocols in Rosetta3. The protocols include symmetric docking, symmetric comparative modeling, fold-and-dock, and symmetric design. (BZ2) [file pone.0020450.s002.bz2 › rosetta3_symmdemo/fixbb/output_files/2akf_INPUT_0001.pdb]

ATOM      1  N   VAL A 430      -7.319   6.409  23.788  1.00  0.00              
ATOM      2  CA  VAL A 430      -6.182   5.451  23.683  1.00  0.00              
ATOM      3  C   VAL A 430      -4.910   6.260  23.470  1.00  0.00              
ATOM      4  O   VAL A 430      -4.970   7.417  23.072  1.00  0.00              
ATOM      5  CB  VAL A 430      -6.350   4.445  22.529  1.00  0.00              
ATOM      6  CG1 VAL A 430      -7.603   3.607  22.731  1.00  0.00              
ATOM      7  CG2 VAL A 430      -6.404   5.170  21.193  1.00  0.00              
ATOM      8 1H   VAL A 430      -8.075   6.362  23.135  1.00  0.00              
ATOM      9 2H   VAL A 430      -7.874   6.437  24.619  1.00  0.00              
ATOM     10 3H   VAL A 430      -7.153   7.392  23.716  1.00  0.00              
ATOM     11  HA  VAL A 430      -6.016   4.927  24.625  1.00  0.00              
ATOM     12  HB  VAL A 430      -5.477   3.791  22.499  1.00  0.00              
ATOM     13 1HG1 VAL A 430      -7.706   2.901  21.907  1.00  0.00              
ATOM     14 2HG1 VAL A 430      -7.528   3.059  23.670  1.00  0.00              
ATOM     15 3HG1 VAL A 430      -8.476   4.259  22.760  1.00  0.00              
ATOM     16 1HG2 VAL A 430      -6.522   4.444  20.389  1.00  0.00              
ATOM     17 2HG2 VAL A 430      -7.250   5.858  21.188  1.00  0.00              
ATOM     18 3HG2 VAL A 430      -5.480   5.728  21.044  1.00  0.00              
ATOM     19  N   SER A 431      -3.764   5.641  23.700  1.00  0.00              
ATOM     20  CA  SER A 431      -2.495   6.302  23.526  1.00  0.00              
ATOM     21  C   SER A 431      -2.193   6.626  22.078  1.00  0.00              
ATOM     22  O   SER A 431      -2.749   6.028  21.148  1.00  0.00              
ATOM     23  CB  SER A 431      -1.391   5.441  24.108  1.00  0.00              
ATOM     24  OG  SER A 431      -1.201   4.262  23.375  1.00  0.00              
ATOM     25  H   SER A 431      -3.780   4.679  24.006  1.00  0.00              
ATOM     26  HA  SER A 431      -2.390   7.204  24.131  1.00  0.00              
ATOM     27 1HB  SER A 431      -0.464   6.013  24.105  1.00  0.00              
ATOM     28 2HB  SER A 431      -1.654   5.182  25.133  1.00  0.00              
ATOM     29  HG  SER A 431      -0.497   3.747  23.775  1.00  0.00              
ATOM     30  N   ARG A 432      -1.266   7.542  21.859  1.00  0.00              
ATOM     31  CA  ARG A 432      -0.844   7.871  20.507  1.00  0.00              
ATOM     32  C   ARG A 432      -0.359   6.661  19.733  1.00  0.00              
ATOM     33  O   ARG A 432      -0.695   6.504  18.562  1.00  0.00              
ATOM     34  CB  ARG A 432       0.199   8.979  20.496  1.00  0.00              
ATOM     35  CG  ARG A 432       0.672   9.399  19.114  1.00  0.00              
ATOM     36  CD  ARG A 432       1.651  10.516  19.115  1.00  0.00              
ATOM     37  NE  ARG A 432       2.069  10.951  17.792  1.00  0.00              
ATOM     38  CZ  ARG A 432       3.039  10.363  17.064  1.00  0.00              
ATOM     39  NH1 ARG A 432       3.717   9.342  17.538  1.00  0.00              
ATOM     40  NH2 ARG A 432       3.307  10.856  15.867  1.00  0.00              
ATOM     41  H   ARG A 432      -0.841   8.024  22.638  1.00  0.00              
ATOM     42  HA  ARG A 432      -1.677   8.310  19.957  1.00  0.00              
ATOM     43 1HB  ARG A 432      -0.243   9.837  21.001  1.00  0.00              
ATOM     44 2HB  ARG A 432       1.051   8.618  21.072  1.00  0.00              
ATOM     45 1HG  ARG A 432       1.142   8.541  18.632  1.00  0.00              
ATOM     46 2HG  ARG A 432      -0.195   9.712  18.531  1.00  0.00              
ATOM     47 1HD  ARG A 432       1.207  11.375  19.616  1.00  0.00              
ATOM     48 2HD  ARG A 432       2.544  10.203  19.653  1.00  0.00              
ATOM     49  HE  ARG A 432       1.728  11.719  17.228  1.00  0.00              
ATOM     50 1HH1 ARG A 432       3.512   8.988  18.462  1.00  0.00              
ATOM     51 2HH1 ARG A 432       4.439   8.915  16.977  1.00  0.00              
ATOM     52 1HH2 ARG A 432       2.788  11.653  15.525  1.00  0.00              
ATOM     53 2HH2 ARG A 432       4.028  10.435  15.301  1.00  0.00              
ATOM     54  N   ILE A 433       0.407   5.793  20.378  1.00  0.00              
ATOM     55  CA  ILE A 433       0.866   4.609  19.694  1.00  0.00              
ATOM     56  C   ILE A 433      -0.259   3.681  19.299  1.00  0.00              
ATOM     57  O   ILE A 433      -0.276   3.171  18.187  1.00  0.00              
ATOM     58  CB  ILE A 433       1.870   3.827  20.561  1.00  0.00              
ATOM     59  CG1 ILE A 433       3.166   4.625  20.728  1.00  0.00              
ATOM     60  CG2 ILE A 433       2.155   2.465  19.946  1.00  0.00              
ATOM     61  CD1 ILE A 433       4.100   4.060  21.774  1.00  0.00              
ATOM     62  H   ILE A 433       0.678   5.942  21.340  1.00  0.00              
ATOM     63  HA  ILE A 433       1.369   4.893  18.771  1.00  0.00              
ATOM     64  HB  ILE A 433       1.451   3.695  21.558  1.00  0.00              
ATOM     65 1HG1 ILE A 433       3.667   4.637  19.761  1.00  0.00              
ATOM     66 2HG1 ILE A 433       2.886   5.642  21.003  1.00  0.00              
ATOM     67 1HG2 ILE A 433       2.867   1.926  20.571  1.00  0.00              
ATOM     68 2HG2 ILE A 433       1.229   1.896  19.878  1.00  0.00              
ATOM     69 3HG2 ILE A 433       2.575   2.597  18.949  1.00  0.00              
ATOM     70 1HD1 ILE A 433       4.995   4.679  21.835  1.00  0.00              
ATOM     71 2HD1 ILE A 433       3.600   4.049  22.743  1.00  0.00              
ATOM     72 3HD1 ILE A 433       4.381   3.044  21.500  1.00  0.00              
ATOM     73  N   GLU A 434      -1.209   3.468  20.196  1.00  0.00              
ATOM     74  CA  GLU A 434      -2.365   2.631  19.902  1.00  0.00              
ATOM     75  C   GLU A 434      -3.157   3.211  18.733  1.00  0.00              
ATOM     76  O   GLU A 434      -3.604   2.482  17.844  1.00  0.00              
ATOM     77  CB  GLU A 434      -3.260   2.493  21.136  1.00  0.00              
ATOM     78  CG  GLU A 434      -4.484   1.612  20.929  1.00  0.00              
ATOM     79  CD  GLU A 434      -4.093   0.178  20.705  1.00  0.00              
ATOM     80  OE1 GLU A 434      -2.950  -0.146  20.917  1.00  0.00              
ATOM     81  OE2 GLU A 434      -4.961  -0.617  20.431  1.00  0.00              
ATOM     82  H   GLU A 434      -1.131   3.896  21.107  1.00  0.00              
ATOM     83  HA  GLU A 434      -2.034   1.642  19.582  1.00  0.00              
ATOM     84 1HB  GLU A 434      -2.643   2.076  21.931  1.00  0.00              
ATOM     85 2HB  GLU A 434      -3.579   3.498  21.412  1.00  0.00              
ATOM     86 1HG  GLU A 434      -5.202   1.669  21.747  1.00  0.00              
ATOM     87 2HG  GLU A 434      -4.937   2.011  20.022  1.00  0.00              
ATOM     88  N   GLU A 435      -3.349   4.527  18.766  1.00  0.00              
ATOM     89  CA  GLU A 435      -4.031   5.194  17.661  1.00  0.00              
ATOM     90  C   GLU A 435      -3.304   5.055  16.333  1.00  0.00              
ATOM     91  O   GLU A 435      -3.891   4.740  15.302  1.00  0.00              
ATOM     92  CB  GLU A 435      -4.223   6.677  17.985  1.00  0.00              
ATOM     93  CG  GLU A 435      -4.974   7.462  16.919  1.00  0.00              
ATOM     94  CD  GLU A 435      -5.160   8.897  17.326  1.00  0.00              
ATOM     95  OE1 GLU A 435      -4.731   9.251  18.397  1.00  0.00              
ATOM     96  OE2 GLU A 435      -5.630   9.666  16.520  1.00  0.00              
ATOM     97  H   GLU A 435      -3.028   5.077  19.550  1.00  0.00              
ATOM     98  HA  GLU A 435      -4.990   4.710  17.472  1.00  0.00              
ATOM     99 1HB  GLU A 435      -4.770   6.729  18.926  1.00  0.00              
ATOM    100 2HB  GLU A 435      -3.230   7.106  18.118  1.00  0.00              
ATOM    101 1HG  GLU A 435      -4.502   7.421  15.937  1.00  0.00              
ATOM    102 2HG  GLU A 435      -5.945   6.969  16.874  1.00  0.00              
ATOM    103  N   ASP A 436      -1.997   5.288  16.355  1.00  0.00              
ATOM    104  CA  ASP A 436      -1.215   5.219  15.122  1.00  0.00              
ATOM    105  C   ASP A 436      -1.270   3.814  14.538  1.00  0.00              
ATOM    106  O   ASP A 436      -1.355   3.660  13.318  1.00  0.00              
ATOM    107  CB  ASP A 436       0.237   5.631  15.375  1.00  0.00              
ATOM    108  CG  ASP A 436       0.437   7.122  15.611  1.00  0.00              
ATOM    109  OD1 ASP A 436      -0.477   7.871  15.357  1.00  0.00              
ATOM    110  OD2 ASP A 436       1.435   7.483  16.187  1.00  0.00              
ATOM    111  H   ASP A 436      -1.530   5.515  17.222  1.00  0.00              
ATOM    112  HA  ASP A 436      -1.629   5.906  14.383  1.00  0.00              
ATOM    113 1HB  ASP A 436       0.714   5.069  16.179  1.00  0.00              
ATOM    114 2HB  ASP A 436       0.684   5.352  14.420  1.00  0.00              
ATOM    115  N   VAL A 437      -1.161   2.803  15.381  1.00  0.00              
ATOM    116  CA  VAL A 437      -1.201   1.430  14.887  1.00  0.00              
ATOM    117  C   VAL A 437      -2.580   1.074  14.318  1.00  0.00              
ATOM    118  O   VAL A 437      -2.666   0.510  13.241  1.00  0.00              
ATOM    119  CB  VAL A 437      -0.839   0.426  15.997  1.00  0.00              
ATOM    120  CG1 VAL A 437      -1.071  -1.001  15.521  1.00  0.00              
ATOM    121  CG2 VAL A 437       0.606   0.611  16.434  1.00  0.00              
ATOM    122  H   VAL A 437      -1.049   2.966  16.371  1.00  0.00              
ATOM    123  HA  VAL A 437      -0.555   1.302  14.018  1.00  0.00              
ATOM    124  HB  VAL A 437      -1.461   0.623  16.870  1.00  0.00              
ATOM    125 1HG1 VAL A 437      -0.811  -1.697  16.319  1.00  0.00              
ATOM    126 2HG1 VAL A 437      -2.121  -1.130  15.256  1.00  0.00              
ATOM    127 3HG1 VAL A 437      -0.449  -1.199  14.649  1.00  0.00              
ATOM    128 1HG2 VAL A 437       0.845  -0.105  17.219  1.00  0.00              
ATOM    129 2HG2 VAL A 437       1.266   0.450  15.581  1.00  0.00              
ATOM    130 3HG2 VAL A 437       0.744   1.624  16.813  1.00  0.00              
ATOM    131  N   ARG A 438      -3.689   1.432  14.990  1.00  0.00              
ATOM    132  CA  ARG A 438      -5.004   1.067  14.426  1.00  0.00              
ATOM    133  C   ARG A 438      -5.301   1.864  13.155  1.00  0.00              
ATOM    134  O   ARG A 438      -5.893   1.343  12.227  1.00  0.00              
ATOM    135  CB  ARG A 438      -6.129   1.208  15.441  1.00  0.00              
ATOM    136  CG  ARG A 438      -6.120   0.172  16.554  1.00  0.00              
ATOM    137  CD  ARG A 438      -7.175   0.367  17.581  1.00  0.00              
ATOM    138  NE  ARG A 438      -7.163  -0.617  18.652  1.00  0.00              
ATOM    139  CZ  ARG A 438      -7.945  -0.564  19.747  1.00  0.00              
ATOM    140  NH1 ARG A 438      -8.773   0.438  19.941  1.00  0.00              
ATOM    141  NH2 ARG A 438      -7.840  -1.537  20.637  1.00  0.00              
ATOM    142  H   ARG A 438      -3.652   1.939  15.863  1.00  0.00              
ATOM    143  HA  ARG A 438      -4.984   0.032  14.082  1.00  0.00              
ATOM    144 1HB  ARG A 438      -6.043   2.203  15.875  1.00  0.00              
ATOM    145 2HB  ARG A 438      -7.066   1.133  14.889  1.00  0.00              
ATOM    146 1HG  ARG A 438      -6.261  -0.815  16.111  1.00  0.00              
ATOM    147 2HG  ARG A 438      -5.151   0.210  17.054  1.00  0.00              
ATOM    148 1HD  ARG A 438      -7.047   1.348  18.038  1.00  0.00              
ATOM    149 2HD  ARG A 438      -8.151   0.315  17.100  1.00  0.00              
ATOM    150  HE  ARG A 438      -6.604  -1.453  18.752  1.00  0.00              
ATOM    151 1HH1 ARG A 438      -8.829   1.182  19.260  1.00  0.00              
ATOM    152 2HH1 ARG A 438      -9.351   0.458  20.769  1.00  0.00              
ATOM    153 1HH2 ARG A 438      -7.184  -2.291  20.481  1.00  0.00              
ATOM    154 2HH2 ARG A 438      -8.413  -1.522  21.467  1.00  0.00              
ATOM    155  N   ASN A 439      -4.801   3.092  13.074  1.00  0.00              
ATOM    156  CA  ASN A 439      -4.916   3.890  11.860  1.00  0.00              
ATOM    157  C   ASN A 439      -4.160   3.232  10.707  1.00  0.00              
ATOM    158  O   ASN A 439      -4.672   3.110   9.607  1.00  0.00              
ATOM    159  CB  ASN A 439      -4.421   5.308  12.077  1.00  0.00              
ATOM    160  CG  ASN A 439      -5.347   6.152  12.909  1.00  0.00              
ATOM    161  OD1 ASN A 439      -6.537   5.848  13.050  1.00  0.00              
ATOM    162  ND2 ASN A 439      -4.828   7.252  13.392  1.00  0.00              
ATOM    163  H   ASN A 439      -4.328   3.483  13.877  1.00  0.00              
ATOM    164  HA  ASN A 439      -5.962   3.953  11.556  1.00  0.00              
ATOM    165 1HB  ASN A 439      -3.391   5.499  12.383  1.00  0.00              
ATOM    166 2HB  ASN A 439      -4.545   5.580  11.029  1.00  0.00              
ATOM    167 1HD2 ASN A 439      -5.386   7.862  13.955  1.00  0.00              
ATOM    168 2HD2 ASN A 439      -3.874   7.482  13.198  1.00  0.00              
ATOM    169  N   LEU A 440      -2.919   2.819  10.943  1.00  0.00              
ATOM    170  CA  LEU A 440      -2.133   2.100   9.937  1.00  0.00              
ATOM    171  C   LEU A 440      -2.821   0.834   9.475  1.00  0.00              
ATOM    172  O   LEU A 440      -2.847   0.514   8.295  1.00  0.00              
ATOM    173  CB  LEU A 440      -0.742   1.765  10.491  1.00  0.00              
ATOM    174  CG  LEU A 440       0.188   2.968  10.690  1.00  0.00              
ATOM    175  CD1 LEU A 440       1.364   2.578  11.574  1.00  0.00              
ATOM    176  CD2 LEU A 440       0.673   3.466   9.336  1.00  0.00              
ATOM    177  H   LEU A 440      -2.507   3.008  11.846  1.00  0.00              
ATOM    178  HA  LEU A 440      -2.014   2.724   9.052  1.00  0.00              
ATOM    179 1HB  LEU A 440      -1.031   1.352  11.456  1.00  0.00              
ATOM    180 2HB  LEU A 440      -0.247   0.995   9.900  1.00  0.00              
ATOM    181  HG  LEU A 440      -0.403   3.763  11.145  1.00  0.00              
ATOM    182 1HD1 LEU A 440       2.020   3.439  11.710  1.00  0.00              
ATOM    183 2HD1 LEU A 440       0.996   2.248  12.545  1.00  0.00              
ATOM    184 3HD1 LEU A 440       1.922   1.769  11.103  1.00  0.00              
ATOM    185 1HD2 LEU A 440       1.334   4.321   9.479  1.00  0.00              
ATOM    186 2HD2 LEU A 440       1.216   2.668   8.828  1.00  0.00              
ATOM    187 3HD2 LEU A 440      -0.182   3.765   8.730  1.00  0.00              
ATOM    188  N   ASN A 441      -3.406   0.113  10.396  1.00  0.00              
ATOM    189  CA  ASN A 441      -4.181  -1.079  10.021  1.00  0.00              
ATOM    190  C   ASN A 441      -5.326  -0.732   9.041  1.00  0.00              
ATOM    191  O   ASN A 441      -5.513  -1.387   8.020  1.00  0.00              
ATOM    192  CB  ASN A 441      -4.734  -1.781  11.248  1.00  0.00              
ATOM    193  CG  ASN A 441      -5.435  -3.075  10.940  1.00  0.00              
ATOM    194  OD1 ASN A 441      -4.826  -4.033  10.450  1.00  0.00              
ATOM    195  ND2 ASN A 441      -6.727  -3.081  11.150  1.00  0.00              
ATOM    196  H   ASN A 441      -3.333   0.365  11.371  1.00  0.00              
ATOM    197  HA  ASN A 441      -3.537  -1.790   9.501  1.00  0.00              
ATOM    198 1HB  ASN A 441      -4.122  -1.909  12.141  1.00  0.00              
ATOM    199 2HB  ASN A 441      -5.484  -1.010  11.429  1.00  0.00              
ATOM    200 1HD2 ASN A 441      -7.258  -3.908  10.967  1.00  0.00              
ATOM    201 2HD2 ASN A 441      -7.182  -2.259  11.491  1.00  0.00              
ATOM    202  N   ALA A 442      -6.044   0.344   9.316  1.00  0.00              
ATOM    203  CA  ALA A 442      -7.136   0.737   8.449  1.00  0.00              
ATOM    204  C   ALA A 442      -6.641   1.197   7.082  1.00  0.00              
ATOM    205  O   ALA A 442      -7.225   0.852   6.037  1.00  0.00              
ATOM    206  CB  ALA A 442      -7.960   1.831   9.113  1.00  0.00              
ATOM    207  H   ALA A 442      -5.839   0.902  10.132  1.00  0.00              
ATOM    208  HA  ALA A 442      -7.769  -0.132   8.269  1.00  0.00              
ATOM    209 1HB  ALA A 442      -8.785   2.111   8.459  1.00  0.00              
ATOM    210 2HB  ALA A 442      -8.356   1.464  10.060  1.00  0.00              
ATOM    211 3HB  ALA A 442      -7.330   2.700   9.296  1.00  0.00              
ATOM    212  N   ILE A 443      -5.546   1.944   7.042  1.00  0.00              
ATOM    213  CA  ILE A 443      -4.980   2.396   5.805  1.00  0.00              
ATOM    214  C   ILE A 443      -4.483   1.213   4.960  1.00  0.00              
ATOM    215  O   ILE A 443      -4.766   1.141   3.750  1.00  0.00              
ATOM    216  CB  ILE A 443      -3.822   3.379   6.055  1.00  0.00              
ATOM    217  CG1 ILE A 443      -4.348   4.681   6.665  1.00  0.00              
ATOM    218  CG2 ILE A 443      -3.073   3.659   4.761  1.00  0.00              
ATOM    219  CD1 ILE A 443      -3.263   5.593   7.188  1.00  0.00              
ATOM    220  H   ILE A 443      -5.099   2.201   7.911  1.00  0.00              
ATOM    221  HA  ILE A 443      -5.745   2.848   5.175  1.00  0.00              
ATOM    222  HB  ILE A 443      -3.138   2.945   6.784  1.00  0.00              
ATOM    223 1HG1 ILE A 443      -4.915   5.196   5.890  1.00  0.00              
ATOM    224 2HG1 ILE A 443      -5.018   4.408   7.482  1.00  0.00              
ATOM    225 1HG2 ILE A 443      -2.258   4.356   4.955  1.00  0.00              
ATOM    226 2HG2 ILE A 443      -2.668   2.728   4.367  1.00  0.00              
ATOM    227 3HG2 ILE A 443      -3.756   4.094   4.032  1.00  0.00              
ATOM    228 1HD1 ILE A 443      -3.713   6.494   7.605  1.00  0.00              
ATOM    229 2HD1 ILE A 443      -2.696   5.079   7.965  1.00  0.00              
ATOM    230 3HD1 ILE A 443      -2.594   5.868   6.373  1.00  0.00              
ATOM    231  N   ALA A 444      -3.740   0.299   5.553  1.00  0.00              
ATOM    232  CA  ALA A 444      -3.191  -0.812   4.770  1.00  0.00              
ATOM    233  C   ALA A 444      -4.294  -1.716   4.232  1.00  0.00              
ATOM    234  O   ALA A 444      -4.172  -2.256   3.123  1.00  0.00              
ATOM    235  CB  ALA A 444      -2.210  -1.618   5.609  1.00  0.00              
ATOM    236  H   ALA A 444      -3.541   0.350   6.542  1.00  0.00              
ATOM    237  HA  ALA A 444      -2.763  -0.461   3.830  1.00  0.00              
ATOM    238 1HB  ALA A 444      -1.811  -2.439   5.012  1.00  0.00              
ATOM    239 2HB  ALA A 444      -1.391  -0.973   5.931  1.00  0.00              
ATOM    240 3HB  ALA A 444      -2.721  -2.019   6.482  1.00  0.00              
ATOM    241  N   GLN A 445      -5.388  -1.858   4.954  1.00  0.00              
ATOM    242  CA  GLN A 445      -6.557  -2.583   4.433  1.00  0.00              
ATOM    243  C   GLN A 445      -7.109  -1.912   3.190  1.00  0.00              
ATOM    244  O   GLN A 445      -7.395  -2.576   2.181  1.00  0.00              
ATOM    245  CB  GLN A 445      -7.657  -2.674   5.494  1.00  0.00              
ATOM    246  CG  GLN A 445      -8.865  -3.491   5.069  1.00  0.00              
ATOM    247  CD  GLN A 445      -8.524  -4.950   4.834  1.00  0.00              
ATOM    248  OE1 GLN A 445      -7.831  -5.577   5.641  1.00  0.00              
ATOM    249  NE2 GLN A 445      -9.005  -5.498   3.724  1.00  0.00              
ATOM    250  H   GLN A 445      -5.428  -1.463   5.883  1.00  0.00              
ATOM    251  HA  GLN A 445      -6.260  -3.589   4.135  1.00  0.00              
ATOM    252 1HB  GLN A 445      -7.204  -3.118   6.380  1.00  0.00              
ATOM    253 2HB  GLN A 445      -7.964  -1.652   5.717  1.00  0.00              
ATOM    254 1HG  GLN A 445      -9.819  -3.451   5.595  1.00  0.00              
ATOM    255 2HG  GLN A 445      -8.966  -3.000   4.101  1.00  0.00              
ATOM    256 1HE2 GLN A 445      -8.812  -6.458   3.516  1.00  0.00              
ATOM    257 2HE2 GLN A 445      -9.560  -4.952   3.097  1.00  0.00              
ATOM    258  N   LYS A 446      -7.238  -0.594   3.212  1.00  0.00              
ATOM    259  CA  LYS A 446      -7.714   0.137   2.039  1.00  0.00              
ATOM    260  C   LYS A 446      -6.728   0.043   0.864  1.00  0.00              
ATOM    261  O   LYS A 446      -7.157  -0.095  -0.288  1.00  0.00              
ATOM    262  CB  LYS A 446      -7.964   1.603   2.398  1.00  0.00              
ATOM    263  CG  LYS A 446      -9.165   1.832   3.306  1.00  0.00              
ATOM    264  CD  LYS A 446      -9.351   3.310   3.616  1.00  0.00              
ATOM    265  CE  LYS A 446     -10.533   3.537   4.546  1.00  0.00              
ATOM    266  NZ  LYS A 446     -10.711   4.976   4.880  1.00  0.00              
ATOM    267  H   LYS A 446      -7.005  -0.081   4.050  1.00  0.00              
ATOM    268  HA  LYS A 446      -8.626  -0.326   1.660  1.00  0.00              
ATOM    269 1HB  LYS A 446      -7.063   1.970   2.889  1.00  0.00              
ATOM    270 2HB  LYS A 446      -8.111   2.141   1.461  1.00  0.00              
ATOM    271 1HG  LYS A 446     -10.056   1.449   2.806  1.00  0.00              
ATOM    272 2HG  LYS A 446      -9.007   1.283   4.234  1.00  0.00              
ATOM    273 1HD  LYS A 446      -8.441   3.683   4.086  1.00  0.00              
ATOM    274 2HD  LYS A 446      -9.519   3.842   2.679  1.00  0.00              
ATOM    275 1HE  LYS A 446     -11.431   3.165   4.054  1.00  0.00              
ATOM    276 2HE  LYS A 446     -10.361   2.971   5.461  1.00  0.00              
ATOM    277 1HZ  LYS A 446     -11.503   5.083   5.497  1.00  0.00              
ATOM    278 2HZ  LYS A 446      -9.878   5.321   5.337  1.00  0.00              
ATOM    279 3HZ  LYS A 446     -10.871   5.501   4.032  1.00  0.00              
ATOM    280  N   LEU A 447      -5.429   0.105   1.140  1.00  0.00              
ATOM    281  CA  LEU A 447      -4.421  -0.080   0.099  1.00  0.00              
ATOM    282  C   LEU A 447      -4.488  -1.457  -0.539  1.00  0.00              
ATOM    283  O   LEU A 447      -4.385  -1.591  -1.764  1.00  0.00              
ATOM    284  CB  LEU A 447      -3.021   0.160   0.678  1.00  0.00              
ATOM    285  CG  LEU A 447      -2.709   1.615   1.051  1.00  0.00              
ATOM    286  CD1 LEU A 447      -1.374   1.693   1.779  1.00  0.00              
ATOM    287  CD2 LEU A 447      -2.687   2.469  -0.208  1.00  0.00              
ATOM    288  H   LEU A 447      -5.130   0.284   2.088  1.00  0.00              
ATOM    289  HA  LEU A 447      -4.618   0.605  -0.725  1.00  0.00              
ATOM    290 1HB  LEU A 447      -3.095  -0.449   1.578  1.00  0.00              
ATOM    291 2HB  LEU A 447      -2.242  -0.243   0.031  1.00  0.00              
ATOM    292  HG  LEU A 447      -3.525   1.970   1.680  1.00  0.00              
ATOM    293 1HD1 LEU A 447      -1.161   2.729   2.040  1.00  0.00              
ATOM    294 2HD1 LEU A 447      -1.421   1.093   2.689  1.00  0.00              
ATOM    295 3HD1 LEU A 447      -0.585   1.312   1.133  1.00  0.00              
ATOM    296 1HD2 LEU A 447      -2.466   3.503   0.058  1.00  0.00              
ATOM    297 2HD2 LEU A 447      -1.920   2.096  -0.888  1.00  0.00              
ATOM    298 3HD2 LEU A 447      -3.660   2.421  -0.698  1.00  0.00              
ATOM    299  N   GLN A 448      -4.662  -2.478   0.278  1.00  0.00              
ATOM    300  CA  GLN A 448      -4.816  -3.833  -0.235  1.00  0.00              
ATOM    301  C   GLN A 448      -6.015  -3.952  -1.170  1.00  0.00              
ATOM    302  O   GLN A 448      -5.934  -4.546  -2.251  1.00  0.00              
ATOM    303  CB  GLN A 448      -4.966  -4.824   0.922  1.00  0.00              
ATOM    304  CG  GLN A 448      -5.084  -6.275   0.487  1.00  0.00              
ATOM    305  CD  GLN A 448      -5.195  -7.225   1.665  1.00  0.00              
ATOM    306  OE1 GLN A 448      -5.264  -6.798   2.820  1.00  0.00              
ATOM    307  NE2 GLN A 448      -5.210  -8.522   1.378  1.00  0.00              
ATOM    308  H   GLN A 448      -4.690  -2.324   1.276  1.00  0.00              
ATOM    309  HA  GLN A 448      -3.944  -4.099  -0.832  1.00  0.00              
ATOM    310 1HB  GLN A 448      -4.091  -4.700   1.559  1.00  0.00              
ATOM    311 2HB  GLN A 448      -5.860  -4.532   1.473  1.00  0.00              
ATOM    312 1HG  GLN A 448      -5.785  -6.607  -0.278  1.00  0.00              
ATOM    313 2HG  GLN A 448      -4.067  -6.330   0.095  1.00  0.00              
ATOM    314 1HE2 GLN A 448      -5.281  -9.197   2.114  1.00  0.00              
ATOM    315 2HE2 GLN A 448      -5.150  -8.825   0.427  1.00  0.00              
ATOM    316  N   GLU A 449      -7.133  -3.361  -0.769  1.00  0.00              
ATOM    317  CA  GLU A 449      -8.348  -3.379  -1.582  1.00  0.00              
ATOM    318  C   GLU A 449      -8.137  -2.645  -2.894  1.00  0.00              
ATOM    319  O   GLU A 449      -8.559  -3.133  -3.967  1.00  0.00              
ATOM    320  CB  GLU A 449      -9.519  -2.758  -0.817  1.00  0.00              
ATOM    321  CG  GLU A 449     -10.027  -3.598   0.345  1.00  0.00              
ATOM    322  CD  GLU A 449     -11.086  -2.869   1.125  1.00  0.00              
ATOM    323  OE1 GLU A 449     -11.350  -1.733   0.812  1.00  0.00              
ATOM    324  OE2 GLU A 449     -11.709  -3.482   1.959  1.00  0.00              
ATOM    325  H   GLU A 449      -7.144  -2.886   0.122  1.00  0.00              
ATOM    326  HA  GLU A 449      -8.600  -4.406  -1.848  1.00  0.00              
ATOM    327 1HB  GLU A 449      -9.179  -1.792  -0.444  1.00  0.00              
ATOM    328 2HB  GLU A 449     -10.325  -2.607  -1.536  1.00  0.00              
ATOM    329 1HG  GLU A 449     -10.408  -4.573   0.042  1.00  0.00              
ATOM    330 2HG  GLU A 449      -9.145  -3.733   0.969  1.00  0.00              
ATOM    331  N   ARG A 450      -7.495  -1.475  -2.851  1.00  0.00              
ATOM    332  CA  ARG A 450      -7.225  -0.711  -4.083  1.00  0.00              
ATOM    333  C   ARG A 450      -6.292  -1.494  -5.001  1.00  0.00              
ATOM    334  O   ARG A 450      -6.460  -1.481  -6.221  1.00  0.00              
ATOM    335  CB  ARG A 450      -6.686   0.684  -3.801  1.00  0.00              
ATOM    336  CG  ARG A 450      -7.700   1.655  -3.218  1.00  0.00              
ATOM    337  CD  ARG A 450      -7.145   2.991  -2.880  1.00  0.00              
ATOM    338  NE  ARG A 450      -8.108   3.916  -2.304  1.00  0.00              
ATOM    339  CZ  ARG A 450      -7.808   5.149  -1.852  1.00  0.00              
ATOM    340  NH1 ARG A 450      -6.571   5.595  -1.871  1.00  0.00              
ATOM    341  NH2 ARG A 450      -8.787   5.891  -1.366  1.00  0.00              
ATOM    342  H   ARG A 450      -7.187  -1.103  -1.964  1.00  0.00              
ATOM    343  HA  ARG A 450      -8.161  -0.512  -4.606  1.00  0.00              
ATOM    344 1HB  ARG A 450      -5.856   0.570  -3.105  1.00  0.00              
ATOM    345 2HB  ARG A 450      -6.316   1.078  -4.747  1.00  0.00              
ATOM    346 1HG  ARG A 450      -8.501   1.799  -3.944  1.00  0.00              
ATOM    347 2HG  ARG A 450      -8.111   1.221  -2.306  1.00  0.00              
ATOM    348 1HD  ARG A 450      -6.339   2.866  -2.156  1.00  0.00              
ATOM    349 2HD  ARG A 450      -6.751   3.450  -3.786  1.00  0.00              
ATOM    350  HE  ARG A 450      -9.101   3.801  -2.154  1.00  0.00              
ATOM    351 1HH1 ARG A 450      -5.831   5.009  -2.229  1.00  0.00              
ATOM    352 2HH1 ARG A 450      -6.367   6.522  -1.527  1.00  0.00              
ATOM    353 1HH2 ARG A 450      -9.730   5.526  -1.342  1.00  0.00              
ATOM    354 2HH2 ARG A 450      -8.590   6.818  -1.020  1.00  0.00              
ATOM    355  N   LEU A 451      -5.303  -2.165  -4.442  1.00  0.00              
ATOM    356  CA  LEU A 451      -4.393  -2.979  -5.237  1.00  0.00              
ATOM    357  C   LEU A 451      -5.091  -4.165  -5.861  1.00  0.00              
ATOM    358  O   LEU A 451      -4.863  -4.462  -7.031  1.00  0.00              
ATOM    359  CB  LEU A 451      -3.220  -3.457  -4.372  1.00  0.00              
ATOM    360  CG  LEU A 451      -2.183  -4.322  -5.100  1.00  0.00              
ATOM    361  CD1 LEU A 451      -1.551  -3.533  -6.239  1.00  0.00              
ATOM    362  CD2 LEU A 451      -1.122  -4.784  -4.111  1.00  0.00              
ATOM    363  H   LEU A 451      -5.172  -2.115  -3.442  1.00  0.00              
ATOM    364  HA  LEU A 451      -4.010  -2.391  -6.070  1.00  0.00              
ATOM    365 1HB  LEU A 451      -2.786  -2.492  -4.114  1.00  0.00              
ATOM    366 2HB  LEU A 451      -3.563  -3.955  -3.466  1.00  0.00              
ATOM    367  HG  LEU A 451      -2.701  -5.207  -5.470  1.00  0.00              
ATOM    368 1HD1 LEU A 451      -0.816  -4.156  -6.750  1.00  0.00              
ATOM    369 2HD1 LEU A 451      -2.324  -3.233  -6.946  1.00  0.00              
ATOM    370 3HD1 LEU A 451      -1.060  -2.647  -5.839  1.00  0.00              
ATOM    371 1HD2 LEU A 451      -0.386  -5.400  -4.630  1.00  0.00              
ATOM    372 2HD2 LEU A 451      -0.628  -3.916  -3.675  1.00  0.00              
ATOM    373 3HD2 LEU A 451      -1.592  -5.370  -3.321  1.00  0.00              
ATOM    374  N   ASP A 452      -5.916  -4.852  -5.092  1.00  0.00              
ATOM    375  CA  ASP A 452      -6.737  -5.940  -5.638  1.00  0.00              
ATOM    376  C   ASP A 452      -7.523  -5.466  -6.858  1.00  0.00              
ATOM    377  O   ASP A 452      -7.540  -6.104  -7.918  1.00  0.00              
ATOM    378  CB  ASP A 452      -7.695  -6.483  -4.574  1.00  0.00              
ATOM    379  CG  ASP A 452      -7.023  -7.312  -3.488  1.00  0.00              
ATOM    380  OD1 ASP A 452      -5.879  -7.662  -3.657  1.00  0.00              
ATOM    381  OD2 ASP A 452      -7.600  -7.455  -2.436  1.00  0.00              
ATOM    382  H   ASP A 452      -5.986  -4.628  -4.110  1.00  0.00              
ATOM    383  HA  ASP A 452      -6.102  -6.789  -5.895  1.00  0.00              
ATOM    384 1HB  ASP A 452      -8.313  -5.713  -4.113  1.00  0.00              
ATOM    385 2HB  ASP A 452      -8.319  -7.130  -5.191  1.00  0.00              
ATOM    386  N   ARG A 453      -8.154  -4.315  -6.732  1.00  0.00              
ATOM    387  CA  ARG A 453      -8.966  -3.781  -7.800  1.00  0.00              
ATOM    388  C   ARG A 453      -8.130  -3.425  -9.023  1.00  0.00              
ATOM    389  O   ARG A 453      -8.514  -3.694 -10.171  1.00  0.00              
ATOM    390  CB  ARG A 453      -9.805  -2.600  -7.334  1.00  0.00              
ATOM    391  CG  ARG A 453     -10.946  -2.958  -6.395  1.00  0.00              
ATOM    392  CD  ARG A 453     -11.720  -1.791  -5.900  1.00  0.00              
ATOM    393  NE  ARG A 453     -12.797  -2.127  -4.983  1.00  0.00              
ATOM    394  CZ  ARG A 453     -13.588  -1.227  -4.368  1.00  0.00              
ATOM    395  NH1 ARG A 453     -13.404   0.064  -4.538  1.00  0.00              
ATOM    396  NH2 ARG A 453     -14.541  -1.675  -3.568  1.00  0.00              
ATOM    397  H   ARG A 453      -8.069  -3.794  -5.871  1.00  0.00              
ATOM    398  HA  ARG A 453      -9.724  -4.511  -8.088  1.00  0.00              
ATOM    399 1HB  ARG A 453      -9.130  -1.909  -6.831  1.00  0.00              
ATOM    400 2HB  ARG A 453     -10.211  -2.126  -8.227  1.00  0.00              
ATOM    401 1HG  ARG A 453     -11.635  -3.618  -6.922  1.00  0.00              
ATOM    402 2HG  ARG A 453     -10.534  -3.479  -5.531  1.00  0.00              
ATOM    403 1HD  ARG A 453     -11.045  -1.115  -5.376  1.00  0.00              
ATOM    404 2HD  ARG A 453     -12.165  -1.274  -6.750  1.00  0.00              
ATOM    405  HE  ARG A 453     -13.117  -3.034  -4.669  1.00  0.00              
ATOM    406 1HH1 ARG A 453     -12.661   0.391  -5.139  1.00  0.00              
ATOM    407 2HH1 ARG A 453     -14.008   0.723  -4.068  1.00  0.00              
ATOM    408 1HH2 ARG A 453     -14.657  -2.670  -3.434  1.00  0.00              
ATOM    409 2HH2 ARG A 453     -15.147  -1.021  -3.095  1.00  0.00              
ATOM    410  N   LEU A 454      -6.996  -2.771  -8.810  1.00  0.00              
ATOM    411  CA  LEU A 454      -6.192  -2.329  -9.920  1.00  0.00              
ATOM    412  C   LEU A 454      -5.580  -3.547 -10.643  1.00  0.00              
ATOM    413  O   LEU A 454      -5.475  -3.547 -11.875  1.00  0.00              
ATOM    414  CB  LEU A 454      -5.101  -1.368  -9.429  1.00  0.00              
ATOM    415  CG  LEU A 454      -4.202  -0.786 -10.527  1.00  0.00              
ATOM    416  CD1 LEU A 454      -5.055  -0.150 -11.617  1.00  0.00              
ATOM    417  CD2 LEU A 454      -3.254   0.236  -9.919  1.00  0.00              
ATOM    418  H   LEU A 454      -6.685  -2.576  -7.869  1.00  0.00              
ATOM    419  HA  LEU A 454      -6.820  -1.803 -10.639  1.00  0.00              
ATOM    420 1HB  LEU A 454      -5.731  -0.586  -9.008  1.00  0.00              
ATOM    421 2HB  LEU A 454      -4.497  -1.814  -8.639  1.00  0.00              
ATOM    422  HG  LEU A 454      -3.601  -1.605 -10.922  1.00  0.00              
ATOM    423 1HD1 LEU A 454      -4.408   0.261 -12.392  1.00  0.00              
ATOM    424 2HD1 LEU A 454      -5.709  -0.904 -12.054  1.00  0.00              
ATOM    425 3HD1 LEU A 454      -5.657   0.649 -11.187  1.00  0.00              
ATOM    426 1HD2 LEU A 454      -2.615   0.649 -10.700  1.00  0.00              
ATOM    427 2HD2 LEU A 454      -3.830   1.039  -9.458  1.00  0.00              
ATOM    428 3HD2 LEU A 454      -2.635  -0.246  -9.162  1.00  0.00              
ATOM    429  N   LEU A 455      -5.163  -4.583  -9.913  1.00  0.00              
ATOM    430  CA  LEU A 455      -4.640  -5.799 -10.531  1.00  0.00              
ATOM    431  C   LEU A 455      -5.702  -6.386 -11.460  1.00  0.00              
ATOM    432  O   LEU A 455      -5.408  -6.768 -12.581  1.00  0.00              
ATOM    433  CB  LEU A 455      -4.225  -6.817  -9.462  1.00  0.00              
ATOM    434  CG  LEU A 455      -2.981  -6.439  -8.648  1.00  0.00              
ATOM    435  CD1 LEU A 455      -2.783  -7.428  -7.507  1.00  0.00              
ATOM    436  CD2 LEU A 455      -1.763  -6.417  -9.560  1.00  0.00              
ATOM    437  H   LEU A 455      -5.210  -4.524  -8.906  1.00  0.00              
ATOM    438  HA  LEU A 455      -3.746  -5.564 -11.110  1.00  0.00              
ATOM    439 1HB  LEU A 455      -5.111  -6.781  -8.830  1.00  0.00              
ATOM    440 2HB  LEU A 455      -4.117  -7.819  -9.878  1.00  0.00              
ATOM    441  HG  LEU A 455      -3.135  -5.427  -8.273  1.00  0.00              
ATOM    442 1HD1 LEU A 455      -1.898  -7.151  -6.934  1.00  0.00              
ATOM    443 2HD1 LEU A 455      -3.656  -7.410  -6.854  1.00  0.00              
ATOM    444 3HD1 LEU A 455      -2.653  -8.430  -7.912  1.00  0.00              
ATOM    445 1HD2 LEU A 455      -0.880  -6.147  -8.980  1.00  0.00              
ATOM    446 2HD2 LEU A 455      -1.621  -7.404 -10.001  1.00  0.00              
ATOM    447 3HD2 LEU A 455      -1.915  -5.684 -10.352  1.00  0.00              
ATOM    448  N   GLU A 456      -6.929  -6.451 -10.999  1.00  0.00              
ATOM    449  CA  GLU A 456      -8.009  -7.015 -11.801  1.00  0.00              
ATOM    450  C   GLU A 456      -8.273  -6.160 -13.028  1.00  0.00              
ATOM    451  O   GLU A 456      -8.418  -6.685 -14.159  1.00  0.00              
ATOM    452  CB  GLU A 456      -9.286  -7.150 -10.969  1.00  0.00              
ATOM    453  CG  GLU A 456      -9.227  -8.229  -9.897  1.00  0.00              
ATOM    454  CD  GLU A 456     -10.464  -8.218  -9.042  1.00  0.00              
ATOM    455  OE1 GLU A 456     -11.290  -7.359  -9.237  1.00  0.00              
ATOM    456  OE2 GLU A 456     -10.637  -9.133  -8.271  1.00  0.00              
ATOM    457  H   GLU A 456      -7.133  -6.105 -10.072  1.00  0.00              
ATOM    458  HA  GLU A 456      -7.714  -7.993 -12.182  1.00  0.00              
ATOM    459 1HB  GLU A 456      -9.465  -6.182 -10.500  1.00  0.00              
ATOM    460 2HB  GLU A 456     -10.097  -7.373 -11.663  1.00  0.00              
ATOM    461 1HG  GLU A 456      -9.072  -9.230 -10.297  1.00  0.00              
ATOM    462 2HG  GLU A 456      -8.367  -7.943  -9.293  1.00  0.00              
ATOM    463  N   THR A 457      -8.246  -4.850 -12.847  1.00  0.00              
ATOM    464  CA  THR A 457      -8.486  -3.908 -13.940  1.00  0.00              
ATOM    465  C   THR A 457      -7.452  -4.045 -15.053  1.00  0.00              
ATOM    466  O   THR A 457      -7.776  -4.083 -16.232  1.00  0.00              
ATOM    467  CB  THR A 457      -8.482  -2.453 -13.436  1.00  0.00              
ATOM    468  OG1 THR A 457      -9.538  -2.272 -12.483  1.00  0.00              
ATOM    469  CG2 THR A 457      -8.679  -1.487 -14.594  1.00  0.00              
ATOM    470  H   THR A 457      -8.053  -4.492 -11.922  1.00  0.00              
ATOM    471  HA  THR A 457      -9.440  -4.133 -14.418  1.00  0.00              
ATOM    472  HB  THR A 457      -7.528  -2.248 -12.951  1.00  0.00              
ATOM    473  HG1 THR A 457      -9.534  -1.364 -12.170  1.00  0.00              
ATOM    474 1HG2 THR A 457      -8.673  -0.464 -14.218  1.00  0.00              
ATOM    475 2HG2 THR A 457      -7.872  -1.614 -15.315  1.00  0.00              
ATOM    476 3HG2 THR A 457      -9.633  -1.690 -15.078  1.00  0.00              
ATOM    477  N   VAL A 458      -6.188  -4.127 -14.661  1.00  0.00              
ATOM    478  CA  VAL A 458      -5.102  -4.290 -15.608  1.00  0.00              
ATOM    479  C   VAL A 458      -5.258  -5.616 -16.361  1.00  0.00              
ATOM    480  O   VAL A 458      -5.082  -5.670 -17.577  1.00  0.00              
ATOM    481  CB  VAL A 458      -3.730  -4.249 -14.910  1.00  0.00              
ATOM    482  CG1 VAL A 458      -2.624  -4.617 -15.888  1.00  0.00              
ATOM    483  CG2 VAL A 458      -3.476  -2.873 -14.314  1.00  0.00              
ATOM    484  H   VAL A 458      -5.977  -4.074 -13.675  1.00  0.00              
ATOM    485  HA  VAL A 458      -5.150  -3.541 -16.400  1.00  0.00              
ATOM    486  HB  VAL A 458      -3.732  -4.957 -14.082  1.00  0.00              
ATOM    487 1HG1 VAL A 458      -1.661  -4.583 -15.378  1.00  0.00              
ATOM    488 2HG1 VAL A 458      -2.796  -5.622 -16.271  1.00  0.00              
ATOM    489 3HG1 VAL A 458      -2.620  -3.908 -16.716  1.00  0.00              
ATOM    490 1HG2 VAL A 458      -2.502  -2.862 -13.824  1.00  0.00              
ATOM    491 2HG2 VAL A 458      -3.492  -2.125 -15.107  1.00  0.00              
ATOM    492 3HG2 VAL A 458      -4.252  -2.644 -13.583  1.00  0.00              
ATOM    493  N   GLN A 459      -5.564  -6.691 -15.657  1.00  0.00              
ATOM    494  CA  GLN A 459      -5.685  -7.999 -16.299  1.00  0.00              
ATOM    495  C   GLN A 459      -6.823  -8.005 -17.322  1.00  0.00              
ATOM    496  O   GLN A 459      -6.719  -8.643 -18.372  1.00  0.00              
ATOM    497  CB  GLN A 459      -5.923  -9.090 -15.252  1.00  0.00              
ATOM    498  CG  GLN A 459      -4.717  -9.386 -14.376  1.00  0.00              
ATOM    499  CD  GLN A 459      -5.024 -10.405 -13.295  1.00  0.00              
ATOM    500  OE1 GLN A 459      -6.165 -10.852 -13.149  1.00  0.00              
ATOM    501  NE2 GLN A 459      -4.006 -10.774 -12.526  1.00  0.00              
ATOM    502  H   GLN A 459      -5.718  -6.615 -14.662  1.00  0.00              
ATOM    503  HA  GLN A 459      -4.763  -8.230 -16.833  1.00  0.00              
ATOM    504 1HB  GLN A 459      -6.756  -8.757 -14.633  1.00  0.00              
ATOM    505 2HB  GLN A 459      -6.212  -9.990 -15.795  1.00  0.00              
ATOM    506 1HG  GLN A 459      -3.734  -9.617 -14.784  1.00  0.00              
ATOM    507 2HG  GLN A 459      -4.696  -8.395 -13.921  1.00  0.00              
ATOM    508 1HE2 GLN A 459      -4.147 -11.444 -11.795  1.00  0.00              
ATOM    509 2HE2 GLN A 459      -3.097 -10.385 -12.677  1.00  0.00              
ATOM    510  N   ALA A 460      -7.895  -7.271 -17.028  1.00  0.00              
ATOM    511  CA  ALA A 460      -9.091  -7.210 -17.873  1.00  0.00              
ATOM    512  C   ALA A 460      -9.020  -6.237 -19.021  1.00  0.00              
ATOM    513  O   ALA A 460      -9.893  -6.259 -19.884  1.00  0.00              
ATOM    514  CB  ALA A 460     -10.304  -6.880 -17.016  1.00  0.00              
ATOM    515  H   ALA A 460      -7.868  -6.733 -16.174  1.00  0.00              
ATOM    516  HA  ALA A 460      -9.234  -8.181 -18.347  1.00  0.00              
ATOM    517 1HB  ALA A 460     -11.196  -6.858 -17.642  1.00  0.00              
ATOM    518 2HB  ALA A 460     -10.422  -7.640 -16.243  1.00  0.00              
ATOM    519 3HB  ALA A 460     -10.165  -5.906 -16.549  1.00  0.00              
ATOM    520  N   LYS A 461      -8.000  -5.411 -19.077  1.00  0.00              
ATOM    521  CA  LYS A 461      -7.910  -4.378 -20.086  1.00  0.00              
ATOM    522  C   LYS A 461      -7.741  -4.949 -21.478  1.00  0.00              
ATOM    523  O   LYS A 461      -6.924  -5.867 -21.613  1.00  0.00              
ATOM    524  OXT LYS A 461      -8.361  -4.462 -22.446  1.00  0.00              
ATOM    525  CB  LYS A 461      -6.752  -3.431 -19.768  1.00  0.00              
ATOM    526  CG  LYS A 461      -6.628  -2.248 -20.720  1.00  0.00              
ATOM    527  CD  LYS A 461      -5.475  -1.338 -20.324  1.00  0.00              
ATOM    528  CE  LYS A 461      -5.298  -0.202 -21.321  1.00  0.00              
ATOM    529  NZ  LYS A 461      -6.478   0.705 -21.347  1.00  0.00              
ATOM    530  H   LYS A 461      -7.259  -5.500 -18.397  1.00  0.00              
ATOM    531  HA  LYS A 461      -8.839  -3.807 -20.113  1.00  0.00              
ATOM    532 1HB  LYS A 461      -6.908  -3.065 -18.753  1.00  0.00              
ATOM    533 2HB  LYS A 461      -5.836  -4.021 -19.804  1.00  0.00              
ATOM    534 1HG  LYS A 461      -6.460  -2.630 -21.727  1.00  0.00              
ATOM    535 2HG  LYS A 461      -7.561  -1.685 -20.696  1.00  0.00              
ATOM    536 1HD  LYS A 461      -5.682  -0.925 -19.335  1.00  0.00              
ATOM    537 2HD  LYS A 461      -4.562  -1.931 -20.285  1.00  0.00              
ATOM    538 1HE  LYS A 461      -4.412   0.365 -21.039  1.00  0.00              
ATOM    539 2HE  LYS A 461      -5.152  -0.635 -22.310  1.00  0.00              
ATOM    540 1HZ  LYS A 461      -6.321   1.442 -22.019  1.00  0.00              
ATOM    541 2HZ  LYS A 461      -7.301   0.180 -21.609  1.00  0.00              
ATOM    542 3HZ  LYS A 461      -6.613   1.108 -20.431  1.00  0.00              
ATOM    543  N   VAL B 430      14.170   7.023  20.599  1.00  0.00              
ATOM    544  CA  VAL B 430      12.791   6.517  20.850  1.00  0.00              
ATOM    545  C   VAL B 430      12.854   4.997  20.895  1.00  0.00              
ATOM    546  O   VAL B 430      13.807   4.401  20.407  1.00  0.00              
ATOM    547  CB  VAL B 430      11.784   6.957  19.770  1.00  0.00              
ATOM    548  CG1 VAL B 430      11.686   8.475  19.722  1.00  0.00              
ATOM    549  CG2 VAL B 430      12.186   6.407  18.411  1.00  0.00              
ATOM    550 1H   VAL B 430      14.361   7.573  19.786  1.00  0.00              
ATOM    551 2H   VAL B 430      14.609   7.627  21.265  1.00  0.00              
ATOM    552 3H   VAL B 430      14.928   6.379  20.495  1.00  0.00              
ATOM    553  HA  VAL B 430      12.437   6.803  21.841  1.00  0.00              
ATOM    554  HB  VAL B 430      10.806   6.537  20.005  1.00  0.00              
ATOM    555 1HG1 VAL B 430      10.970   8.769  18.953  1.00  0.00              
ATOM    556 2HG1 VAL B 430      11.352   8.849  20.689  1.00  0.00              
ATOM    557 3HG1 VAL B 430      12.663   8.896  19.486  1.00  0.00              
ATOM    558 1HG2 VAL B 430      11.464   6.727  17.660  1.00  0.00              
ATOM    559 2HG2 VAL B 430      13.176   6.781  18.146  1.00  0.00              
ATOM    560 3HG2 VAL B 430      12.208   5.318  18.451  1.00  0.00              
ATOM    561  N   SER B 431      11.826   4.373  21.445  1.00  0.00              
ATOM    562  CA  SER B 431      11.770   2.935  21.538  1.00  0.00              
ATOM    563  C   SER B 431      11.638   2.262  20.188  1.00  0.00              
ATOM    564  O   SER B 431      11.208   2.868  19.198  1.00  0.00              
ATOM    565  CB  SER B 431      10.618   2.530  22.437  1.00  0.00              
ATOM    566  OG  SER B 431       9.374   2.827  21.865  1.00  0.00              
ATOM    567  H   SER B 431      11.059   4.919  21.810  1.00  0.00              
ATOM    568  HA  SER B 431      12.613   2.504  22.080  1.00  0.00              
ATOM    569 1HB  SER B 431      10.679   1.457  22.618  1.00  0.00              
ATOM    570 2HB  SER B 431      10.710   3.062  23.383  1.00  0.00              
ATOM    571  HG  SER B 431       8.674   2.556  22.464  1.00  0.00              
ATOM    572  N   ARG B 432      11.954   0.980  20.134  1.00  0.00              
ATOM    573  CA  ARG B 432      11.788   0.220  18.906  1.00  0.00              
ATOM    574  C   ARG B 432      10.371   0.275  18.369  1.00  0.00              
ATOM    575  O   ARG B 432      10.174   0.432  17.167  1.00  0.00              
ATOM    576  CB  ARG B 432      12.255  -1.219  19.067  1.00  0.00              
ATOM    577  CG  ARG B 432      12.137  -2.074  17.815  1.00  0.00              
ATOM    578  CD  ARG B 432      12.644  -3.461  17.971  1.00  0.00              
ATOM    579  NE  ARG B 432      12.577  -4.267  16.762  1.00  0.00              
ATOM    580  CZ  ARG B 432      11.479  -4.925  16.341  1.00  0.00              
ATOM    581  NH1 ARG B 432      10.368  -4.908  17.044  1.00  0.00              
ATOM    582  NH2 ARG B 432      11.556  -5.609  15.213  1.00  0.00              
ATOM    583  H   ARG B 432      12.317   0.517  20.955  1.00  0.00              
ATOM    584  HA  ARG B 432      12.455   0.611  18.137  1.00  0.00              
ATOM    585 1HB  ARG B 432      13.297  -1.183  19.381  1.00  0.00              
ATOM    586 2HB  ARG B 432      11.652  -1.662  19.861  1.00  0.00              
ATOM    587 1HG  ARG B 432      11.086  -2.130  17.530  1.00  0.00              
ATOM    588 2HG  ARG B 432      12.705  -1.596  17.016  1.00  0.00              
ATOM    589 1HD  ARG B 432      13.688  -3.424  18.281  1.00  0.00              
ATOM    590 2HD  ARG B 432      12.056  -3.969  18.735  1.00  0.00              
ATOM    591  HE  ARG B 432      13.294  -4.459  16.075  1.00  0.00              
ATOM    592 1HH1 ARG B 432      10.331  -4.395  17.913  1.00  0.00              
ATOM    593 2HH1 ARG B 432       9.557  -5.408  16.711  1.00  0.00              
ATOM    594 1HH2 ARG B 432      12.423  -5.626  14.694  1.00  0.00              
ATOM    595 2HH2 ARG B 432      10.748  -6.111  14.875  1.00  0.00              
ATOM    596  N   ILE B 433       9.384   0.171  19.247  1.00  0.00              
ATOM    597  CA  ILE B 433       8.018   0.250  18.788  1.00  0.00              
ATOM    598  C   ILE B 433       7.670   1.598  18.201  1.00  0.00              
ATOM    599  O   ILE B 433       7.029   1.671  17.161  1.00  0.00              
ATOM    600  CB  ILE B 433       7.035  -0.059  19.932  1.00  0.00              
ATOM    601  CG1 ILE B 433       7.149  -1.527  20.351  1.00  0.00              
ATOM    602  CG2 ILE B 433       5.611   0.269  19.512  1.00  0.00              
ATOM    603  CD1 ILE B 433       6.419  -1.855  21.633  1.00  0.00              
ATOM    604  H   ILE B 433       9.565   0.037  20.231  1.00  0.00              
ATOM    605  HA  ILE B 433       7.855  -0.481  17.998  1.00  0.00              
ATOM    606  HB  ILE B 433       7.304   0.537  20.803  1.00  0.00              
ATOM    607 1HG1 ILE B 433       6.743  -2.129  19.538  1.00  0.00              
ATOM    608 2HG1 ILE B 433       8.210  -1.749  20.471  1.00  0.00              
ATOM    609 1HG2 ILE B 433       4.928   0.043  20.331  1.00  0.00              
ATOM    610 2HG2 ILE B 433       5.539   1.326  19.262  1.00  0.00              
ATOM    611 3HG2 ILE B 433       5.341  -0.329  18.641  1.00  0.00              
ATOM    612 1HD1 ILE B 433       6.546  -2.912  21.866  1.00  0.00              
ATOM    613 2HD1 ILE B 433       6.825  -1.254  22.448  1.00  0.00              
ATOM    614 3HD1 ILE B 433       5.359  -1.636  21.516  1.00  0.00              
ATOM    615  N   GLU B 434       8.098   2.669  18.851  1.00  0.00              
ATOM    616  CA  GLU B 434       7.861   4.016  18.347  1.00  0.00              
ATOM    617  C   GLU B 434       8.515   4.193  16.979  1.00  0.00              
ATOM    618  O   GLU B 434       7.928   4.779  16.066  1.00  0.00              
ATOM    619  CB  GLU B 434       8.392   5.061  19.330  1.00  0.00              
ATOM    620  CG  GLU B 434       8.166   6.503  18.898  1.00  0.00              
ATOM    621  CD  GLU B 434       6.702   6.847  18.886  1.00  0.00              
ATOM    622  OE1 GLU B 434       5.926   6.075  19.397  1.00  0.00              
ATOM    623  OE2 GLU B 434       6.370   7.931  18.469  1.00  0.00              
ATOM    624  H   GLU B 434       8.602   2.550  19.719  1.00  0.00              
ATOM    625  HA  GLU B 434       6.793   4.171  18.195  1.00  0.00              
ATOM    626 1HB  GLU B 434       7.891   4.886  20.283  1.00  0.00              
ATOM    627 2HB  GLU B 434       9.461   4.880  19.443  1.00  0.00              
ATOM    628 1HG  GLU B 434       8.704   7.228  19.507  1.00  0.00              
ATOM    629 2HG  GLU B 434       8.552   6.529  17.880  1.00  0.00              
ATOM    630  N   GLU B 435       9.747   3.706  16.864  1.00  0.00              
ATOM    631  CA  GLU B 435      10.436   3.758  15.577  1.00  0.00              
ATOM    632  C   GLU B 435       9.727   2.976  14.483  1.00  0.00              
ATOM    633  O   GLU B 435       9.537   3.449  13.367  1.00  0.00              
ATOM    634  CB  GLU B 435      11.867   3.239  15.730  1.00  0.00              
ATOM    635  CG  GLU B 435      12.697   3.298  14.456  1.00  0.00              
ATOM    636  CD  GLU B 435      14.100   2.812  14.694  1.00  0.00              
ATOM    637  OE1 GLU B 435      14.405   2.460  15.808  1.00  0.00              
ATOM    638  OE2 GLU B 435      14.833   2.686  13.742  1.00  0.00              
ATOM    639  H   GLU B 435      10.219   3.297  17.658  1.00  0.00              
ATOM    640  HA  GLU B 435      10.432   4.780  15.197  1.00  0.00              
ATOM    641 1HB  GLU B 435      12.345   3.843  16.502  1.00  0.00              
ATOM    642 2HB  GLU B 435      11.797   2.205  16.070  1.00  0.00              
ATOM    643 1HG  GLU B 435      12.258   2.744  13.626  1.00  0.00              
ATOM    644 2HG  GLU B 435      12.717   4.359  14.212  1.00  0.00              
ATOM    645  N   ASP B 436       9.321   1.754  14.807  1.00  0.00              
ATOM    646  CA  ASP B 436       8.665   0.907  13.813  1.00  0.00              
ATOM    647  C   ASP B 436       7.368   1.551  13.342  1.00  0.00              
ATOM    648  O   ASP B 436       7.047   1.485  12.154  1.00  0.00              
ATOM    649  CB  ASP B 436       8.387  -0.486  14.382  1.00  0.00              
ATOM    650  CG  ASP B 436       9.626  -1.357  14.546  1.00  0.00              
ATOM    651  OD1 ASP B 436      10.653  -0.999  14.019  1.00  0.00              
ATOM    652  OD2 ASP B 436       9.579  -2.283  15.320  1.00  0.00              
ATOM    653  H   ASP B 436       9.460   1.398  15.742  1.00  0.00              
ATOM    654  HA  ASP B 436       9.314   0.786  12.945  1.00  0.00              
ATOM    655 1HB  ASP B 436       7.829  -0.470  15.319  1.00  0.00              
ATOM    656 2HB  ASP B 436       7.759  -0.895  13.591  1.00  0.00              
ATOM    657  N   VAL B 437       6.601   2.111  14.260  1.00  0.00              
ATOM    658  CA  VAL B 437       5.342   2.742  13.878  1.00  0.00              
ATOM    659  C   VAL B 437       5.574   3.990  13.017  1.00  0.00              
ATOM    660  O   VAL B 437       4.925   4.154  11.998  1.00  0.00              
ATOM    661  CB  VAL B 437       4.513   3.131  15.116  1.00  0.00              
ATOM    662  CG1 VAL B 437       3.300   3.955  14.708  1.00  0.00              
ATOM    663  CG2 VAL B 437       4.078   1.889  15.878  1.00  0.00              
ATOM    664  H   VAL B 437       6.875   2.109  15.233  1.00  0.00              
ATOM    665  HA  VAL B 437       4.766   2.104  13.206  1.00  0.00              
ATOM    666  HB  VAL B 437       5.138   3.715  15.792  1.00  0.00              
ATOM    667 1HG1 VAL B 437       2.726   4.222  15.596  1.00  0.00              
ATOM    668 2HG1 VAL B 437       3.631   4.863  14.204  1.00  0.00              
ATOM    669 3HG1 VAL B 437       2.674   3.372  14.033  1.00  0.00              
ATOM    670 1HG2 VAL B 437       3.494   2.182  16.750  1.00  0.00              
ATOM    671 2HG2 VAL B 437       3.470   1.258  15.229  1.00  0.00              
ATOM    672 3HG2 VAL B 437       4.959   1.334  16.202  1.00  0.00              
ATOM    673  N   ARG B 438       6.527   4.871  13.367  1.00  0.00              
ATOM    674  CA  ARG B 438       6.722   6.070  12.527  1.00  0.00              
ATOM    675  C   ARG B 438       7.312   5.701  11.165  1.00  0.00              
ATOM    676  O   ARG B 438       6.966   6.300  10.162  1.00  0.00              
ATOM    677  CB  ARG B 438       7.560   7.134  13.221  1.00  0.00              
ATOM    678  CG  ARG B 438       6.869   7.838  14.378  1.00  0.00              
ATOM    679  CD  ARG B 438       7.724   8.818  15.096  1.00  0.00              
ATOM    680  NE  ARG B 438       7.069   9.486  16.209  1.00  0.00              
ATOM    681  CZ  ARG B 438       7.685  10.317  17.072  1.00  0.00              
ATOM    682  NH1 ARG B 438       8.974  10.556  16.980  1.00  0.00              
ATOM    683  NH2 ARG B 438       6.962  10.869  18.031  1.00  0.00              
ATOM    684  H   ARG B 438       7.111   4.741  14.181  1.00  0.00              
ATOM    685  HA  ARG B 438       5.755   6.508  12.278  1.00  0.00              
ATOM    686 1HB  ARG B 438       8.460   6.641  13.586  1.00  0.00              
ATOM    687 2HB  ARG B 438       7.831   7.869  12.463  1.00  0.00              
ATOM    688 1HG  ARG B 438       6.001   8.371  13.990  1.00  0.00              
ATOM    689 2HG  ARG B 438       6.543   7.085  15.096  1.00  0.00              
ATOM    690 1HD  ARG B 438       8.597   8.301  15.495  1.00  0.00              
ATOM    691 2HD  ARG B 438       8.046   9.588  14.396  1.00  0.00              
ATOM    692  HE  ARG B 438       6.103   9.446  16.507  1.00  0.00              
ATOM    693 1HH1 ARG B 438       9.516  10.112  16.252  1.00  0.00              
ATOM    694 2HH1 ARG B 438       9.418  11.181  17.637  1.00  0.00              
ATOM    695 1HH2 ARG B 438       5.975  10.661  18.099  1.00  0.00              
ATOM    696 2HH2 ARG B 438       7.399  11.495  18.692  1.00  0.00              
ATOM    697  N   ASN B 439       8.124   4.650  11.116  1.00  0.00              
ATOM    698  CA  ASN B 439       8.640   4.136   9.853  1.00  0.00              
ATOM    699  C   ASN B 439       7.502   3.619   8.975  1.00  0.00              
ATOM    700  O   ASN B 439       7.431   3.921   7.795  1.00  0.00              
ATOM    701  CB  ASN B 439       9.673   3.048  10.077  1.00  0.00              
ATOM    702  CG  ASN B 439      10.991   3.560  10.589  1.00  0.00              
ATOM    703  OD1 ASN B 439      11.312   4.746  10.457  1.00  0.00              
ATOM    704  ND2 ASN B 439      11.788   2.656  11.099  1.00  0.00              
ATOM    705  H   ASN B 439       8.390   4.196  11.978  1.00  0.00              
ATOM    706  HA  ASN B 439       9.127   4.940   9.298  1.00  0.00              
ATOM    707 1HB  ASN B 439       9.414   2.132  10.610  1.00  0.00              
ATOM    708 2HB  ASN B 439       9.770   2.833   9.012  1.00  0.00              
ATOM    709 1HD2 ASN B 439      12.681   2.925  11.460  1.00  0.00              
ATOM    710 2HD2 ASN B 439      11.504   1.698  11.129  1.00  0.00              
ATOM    711  N   LEU B 440       6.608   2.813   9.539  1.00  0.00              
ATOM    712  CA  LEU B 440       5.431   2.327   8.814  1.00  0.00              
ATOM    713  C   LEU B 440       4.574   3.460   8.295  1.00  0.00              
ATOM    714  O   LEU B 440       4.089   3.434   7.173  1.00  0.00              
ATOM    715  CB  LEU B 440       4.595   1.411   9.716  1.00  0.00              
ATOM    716  CG  LEU B 440       5.235   0.056  10.045  1.00  0.00              
ATOM    717  CD1 LEU B 440       4.513  -0.592  11.218  1.00  0.00              
ATOM    718  CD2 LEU B 440       5.185  -0.842   8.818  1.00  0.00              
ATOM    719  H   LEU B 440       6.748   2.529  10.498  1.00  0.00              
ATOM    720  HA  LEU B 440       5.749   1.759   7.940  1.00  0.00              
ATOM    721 1HB  LEU B 440       4.554   2.032  10.610  1.00  0.00              
ATOM    722 2HB  LEU B 440       3.587   1.270   9.325  1.00  0.00              
ATOM    723  HG  LEU B 440       6.284   0.242  10.279  1.00  0.00              
ATOM    724 1HD1 LEU B 440       4.975  -1.553  11.445  1.00  0.00              
ATOM    725 2HD1 LEU B 440       4.582   0.057  12.091  1.00  0.00              
ATOM    726 3HD1 LEU B 440       3.466  -0.745  10.961  1.00  0.00              
ATOM    727 1HD2 LEU B 440       5.641  -1.804   9.053  1.00  0.00              
ATOM    728 2HD2 LEU B 440       4.147  -0.994   8.521  1.00  0.00              
ATOM    729 3HD2 LEU B 440       5.731  -0.372   8.000  1.00  0.00              
ATOM    730  N   ASN B 441       4.397   4.479   9.097  1.00  0.00              
ATOM    731  CA  ASN B 441       3.660   5.664   8.635  1.00  0.00              
ATOM    732  C   ASN B 441       4.313   6.291   7.381  1.00  0.00              
ATOM    733  O   ASN B 441       3.644   6.596   6.398  1.00  0.00              
ATOM    734  CB  ASN B 441       3.543   6.700   9.739  1.00  0.00              
ATOM    735  CG  ASN B 441       2.696   7.885   9.368  1.00  0.00              
ATOM    736  OD1 ASN B 441       1.492   7.760   9.117  1.00  0.00              
ATOM    737  ND2 ASN B 441       3.334   9.022   9.254  1.00  0.00              
ATOM    738  H   ASN B 441       4.763   4.462  10.038  1.00  0.00              
ATOM    739  HA  ASN B 441       2.648   5.381   8.344  1.00  0.00              
ATOM    740 1HB  ASN B 441       3.312   6.401  10.762  1.00  0.00              
ATOM    741 2HB  ASN B 441       4.593   6.984   9.671  1.00  0.00              
ATOM    742 1HD2 ASN B 441       2.834   9.854   9.010  1.00  0.00              
ATOM    743 2HD2 ASN B 441       4.321   9.059   9.410  1.00  0.00              
ATOM    744  N   ALA B 442       5.630   6.413   7.388  1.00  0.00              
ATOM    745  CA  ALA B 442       6.318   6.991   6.252  1.00  0.00              
ATOM    746  C   ALA B 442       6.228   6.101   5.018  1.00  0.00              
ATOM    747  O   ALA B 442       6.008   6.584   3.891  1.00  0.00              
ATOM    748  CB  ALA B 442       7.772   7.262   6.609  1.00  0.00              
ATOM    749  H   ALA B 442       6.168   6.104   8.185  1.00  0.00              
ATOM    750  HA  ALA B 442       5.831   7.930   5.989  1.00  0.00              
ATOM    751 1HB  ALA B 442       8.279   7.708   5.753  1.00  0.00              
ATOM    752 2HB  ALA B 442       7.818   7.949   7.454  1.00  0.00              
ATOM    753 3HB  ALA B 442       8.263   6.327   6.873  1.00  0.00              
ATOM    754  N   ILE B 443       6.353   4.792   5.191  1.00  0.00              
ATOM    755  CA  ILE B 443       6.247   3.868   4.100  1.00  0.00              
ATOM    756  C   ILE B 443       4.835   3.887   3.495  1.00  0.00              
ATOM    757  O   ILE B 443       4.679   3.950   2.262  1.00  0.00              
ATOM    758  CB  ILE B 443       6.601   2.439   4.551  1.00  0.00              
ATOM    759  CG1 ILE B 443       8.086   2.345   4.912  1.00  0.00              
ATOM    760  CG2 ILE B 443       6.250   1.436   3.462  1.00  0.00              
ATOM    761  CD1 ILE B 443       8.463   1.061   5.614  1.00  0.00              
ATOM    762  H   ILE B 443       6.528   4.437   6.120  1.00  0.00              
ATOM    763  HA  ILE B 443       6.878   4.182   3.269  1.00  0.00              
ATOM    764  HB  ILE B 443       6.042   2.204   5.456  1.00  0.00              
ATOM    765 1HG1 ILE B 443       8.651   2.432   3.985  1.00  0.00              
ATOM    766 2HG1 ILE B 443       8.316   3.193   5.558  1.00  0.00              
ATOM    767 1HG2 ILE B 443       6.507   0.431   3.797  1.00  0.00              
ATOM    768 2HG2 ILE B 443       5.183   1.486   3.252  1.00  0.00              
ATOM    769 3HG2 ILE B 443       6.810   1.670   2.557  1.00  0.00              
ATOM    770 1HD1 ILE B 443       9.530   1.068   5.838  1.00  0.00              
ATOM    771 2HD1 ILE B 443       7.899   0.973   6.543  1.00  0.00              
ATOM    772 3HD1 ILE B 443       8.235   0.213   4.970  1.00  0.00              
ATOM    773  N   ALA B 444       3.809   3.816   4.320  1.00  0.00              
ATOM    774  CA  ALA B 444       2.446   3.766   3.783  1.00  0.00              
ATOM    775  C   ALA B 444       2.081   5.057   3.061  1.00  0.00              
ATOM    776  O   ALA B 444       1.350   5.028   2.061  1.00  0.00              
ATOM    777  CB  ALA B 444       1.447   3.482   4.896  1.00  0.00              
ATOM    778  H   ALA B 444       3.944   3.796   5.321  1.00  0.00              
ATOM    779  HA  ALA B 444       2.372   3.062   2.953  1.00  0.00              
ATOM    780 1HB  ALA B 444       0.440   3.448   4.480  1.00  0.00              
ATOM    781 2HB  ALA B 444       1.681   2.523   5.359  1.00  0.00              
ATOM    782 3HB  ALA B 444       1.504   4.270   5.645  1.00  0.00              
ATOM    783  N   GLN B 445       2.605   6.184   3.501  1.00  0.00              
ATOM    784  CA  GLN B 445       2.429   7.446   2.766  1.00  0.00              
ATOM    785  C   GLN B 445       3.034   7.361   1.378  1.00  0.00              
ATOM    786  O   GLN B 445       2.406   7.757   0.384  1.00  0.00              
ATOM    787  CB  GLN B 445       3.064   8.612   3.528  1.00  0.00              
ATOM    788  CG  GLN B 445       2.844   9.970   2.884  1.00  0.00              
ATOM    789  CD  GLN B 445       1.380  10.366   2.852  1.00  0.00              
ATOM    790  OE1 GLN B 445       0.665  10.233   3.849  1.00  0.00              
ATOM    791  NE2 GLN B 445       0.925  10.851   1.703  1.00  0.00              
ATOM    792  H   GLN B 445       3.139   6.185   4.359  1.00  0.00              
ATOM    793  HA  GLN B 445       1.366   7.643   2.628  1.00  0.00              
ATOM    794 1HB  GLN B 445       2.634   8.605   4.530  1.00  0.00              
ATOM    795 2HB  GLN B 445       4.132   8.403   3.591  1.00  0.00              
ATOM    796 1HG  GLN B 445       3.424  10.852   3.155  1.00  0.00              
ATOM    797 2HG  GLN B 445       3.134   9.640   1.886  1.00  0.00              
ATOM    798 1HE2 GLN B 445      -0.034  11.129   1.622  1.00  0.00              
ATOM    799 2HE2 GLN B 445       1.539  10.941   0.919  1.00  0.00              
ATOM    800  N   LYS B 446       4.237   6.818   1.268  1.00  0.00              
ATOM    801  CA  LYS B 446       4.872   6.651  -0.038  1.00  0.00              
ATOM    802  C   LYS B 446       4.110   5.654  -0.925  1.00  0.00              
ATOM    803  O   LYS B 446       3.976   5.884  -2.133  1.00  0.00              
ATOM    804  CB  LYS B 446       6.322   6.196   0.135  1.00  0.00              
ATOM    805  CG  LYS B 446       7.252   7.262   0.701  1.00  0.00              
ATOM    806  CD  LYS B 446       8.673   6.738   0.842  1.00  0.00              
ATOM    807  CE  LYS B 446       9.597   7.792   1.433  1.00  0.00              
ATOM    808  NZ  LYS B 446      10.985   7.284   1.603  1.00  0.00              
ATOM    809  H   LYS B 446       4.728   6.512   2.096  1.00  0.00              
ATOM    810  HA  LYS B 446       4.828   7.589  -0.593  1.00  0.00              
ATOM    811 1HB  LYS B 446       6.309   5.334   0.803  1.00  0.00              
ATOM    812 2HB  LYS B 446       6.681   5.888  -0.847  1.00  0.00              
ATOM    813 1HG  LYS B 446       7.245   8.120   0.029  1.00  0.00              
ATOM    814 2HG  LYS B 446       6.877   7.564   1.679  1.00  0.00              
ATOM    815 1HD  LYS B 446       8.658   5.861   1.491  1.00  0.00              
ATOM    816 2HD  LYS B 446       9.037   6.450  -0.145  1.00  0.00              
ATOM    817 1HE  LYS B 446       9.605   8.653   0.766  1.00  0.00              
ATOM    818 2HE  LYS B 446       9.199   8.089   2.404  1.00  0.00              
ATOM    819 1HZ  LYS B 446      11.564   8.012   1.997  1.00  0.00              
ATOM    820 2HZ  LYS B 446      10.979   6.486   2.223  1.00  0.00              
ATOM    821 3HZ  LYS B 446      11.355   7.009   0.704  1.00  0.00              
ATOM    822  N   LEU B 447       3.607   4.569  -0.344  1.00  0.00              
ATOM    823  CA  LEU B 447       2.780   3.622  -1.089  1.00  0.00              
ATOM    824  C   LEU B 447       1.503   4.252  -1.617  1.00  0.00              
ATOM    825  O   LEU B 447       1.110   4.016  -2.765  1.00  0.00              
ATOM    826  CB  LEU B 447       2.441   2.416  -0.204  1.00  0.00              
ATOM    827  CG  LEU B 447       3.621   1.492   0.122  1.00  0.00              
ATOM    828  CD1 LEU B 447       3.199   0.448   1.148  1.00  0.00              
ATOM    829  CD2 LEU B 447       4.113   0.825  -1.154  1.00  0.00              
ATOM    830  H   LEU B 447       3.798   4.393   0.632  1.00  0.00              
ATOM    831  HA  LEU B 447       3.310   3.302  -1.986  1.00  0.00              
ATOM    832 1HB  LEU B 447       2.118   2.941   0.694  1.00  0.00              
ATOM    833 2HB  LEU B 447       1.607   1.841  -0.608  1.00  0.00              
ATOM    834  HG  LEU B 447       4.427   2.119   0.503  1.00  0.00              
ATOM    835 1HD1 LEU B 447       4.044  -0.203   1.373  1.00  0.00              
ATOM    836 2HD1 LEU B 447       2.873   0.947   2.061  1.00  0.00              
ATOM    837 3HD1 LEU B 447       2.380  -0.146   0.746  1.00  0.00              
ATOM    838 1HD2 LEU B 447       4.952   0.170  -0.921  1.00  0.00              
ATOM    839 2HD2 LEU B 447       3.305   0.240  -1.594  1.00  0.00              
ATOM    840 3HD2 LEU B 447       4.435   1.589  -1.863  1.00  0.00              
ATOM    841  N   GLN B 448       0.856   5.053  -0.792  1.00  0.00              
ATOM    842  CA  GLN B 448      -0.338   5.768  -1.223  1.00  0.00              
ATOM    843  C   GLN B 448      -0.055   6.681  -2.411  1.00  0.00              
ATOM    844  O   GLN B 448      -0.808   6.717  -3.391  1.00  0.00              
ATOM    845  CB  GLN B 448      -0.908   6.594  -0.066  1.00  0.00              
ATOM    846  CG  GLN B 448      -2.187   7.340  -0.404  1.00  0.00              
ATOM    847  CD  GLN B 448      -2.735   8.115   0.779  1.00  0.00              
ATOM    848  OE1 GLN B 448      -2.118   8.165   1.846  1.00  0.00              
ATOM    849  NE2 GLN B 448      -3.902   8.723   0.597  1.00  0.00              
ATOM    850  H   GLN B 448       1.189   5.175   0.153  1.00  0.00              
ATOM    851  HA  GLN B 448      -1.088   5.055  -1.565  1.00  0.00              
ATOM    852 1HB  GLN B 448      -1.091   5.901   0.755  1.00  0.00              
ATOM    853 2HB  GLN B 448      -0.134   7.304   0.225  1.00  0.00              
ATOM    854 1HG  GLN B 448      -2.288   7.965  -1.291  1.00  0.00              
ATOM    855 2HG  GLN B 448      -2.784   6.435  -0.530  1.00  0.00              
ATOM    856 1HE2 GLN B 448      -4.314   9.250   1.342  1.00  0.00              
ATOM    857 2HE2 GLN B 448      -4.370   8.656  -0.284  1.00  0.00              
ATOM    858  N   GLU B 449       1.054   7.406  -2.343  1.00  0.00              
ATOM    859  CA  GLU B 449       1.455   8.303  -3.426  1.00  0.00              
ATOM    860  C   GLU B 449       1.745   7.527  -4.698  1.00  0.00              
ATOM    861  O   GLU B 449       1.321   7.939  -5.801  1.00  0.00              
ATOM    862  CB  GLU B 449       2.683   9.122  -3.021  1.00  0.00              
ATOM    863  CG  GLU B 449       2.412  10.178  -1.958  1.00  0.00              
ATOM    864  CD  GLU B 449       3.684  10.850  -1.520  1.00  0.00              
ATOM    865  OE1 GLU B 449       4.730  10.453  -1.974  1.00  0.00              
ATOM    866  OE2 GLU B 449       3.602  11.832  -0.820  1.00  0.00              
ATOM    867  H   GLU B 449       1.636   7.336  -1.521  1.00  0.00              
ATOM    868  HA  GLU B 449       0.636   8.982  -3.666  1.00  0.00              
ATOM    869 1HB  GLU B 449       3.428   8.418  -2.651  1.00  0.00              
ATOM    870 2HB  GLU B 449       3.056   9.605  -3.925  1.00  0.00              
ATOM    871 1HG  GLU B 449       1.692  10.933  -2.271  1.00  0.00              
ATOM    872 2HG  GLU B 449       2.000   9.605  -1.128  1.00  0.00              
ATOM    873  N   ARG B 450       2.463   6.406  -4.588  1.00  0.00              
ATOM    874  CA  ARG B 450       2.766   5.579  -5.770  1.00  0.00              
ATOM    875  C   ARG B 450       1.482   5.016  -6.369  1.00  0.00              
ATOM    876  O   ARG B 450       1.344   4.937  -7.590  1.00  0.00              
ATOM    877  CB  ARG B 450       3.772   4.477  -5.472  1.00  0.00              
ATOM    878  CG  ARG B 450       5.194   4.956  -5.231  1.00  0.00              
ATOM    879  CD  ARG B 450       6.151   3.879  -4.870  1.00  0.00              
ATOM    880  NE  ARG B 450       7.508   4.337  -4.620  1.00  0.00              
ATOM    881  CZ  ARG B 450       8.517   3.547  -4.204  1.00  0.00              
ATOM    882  NH1 ARG B 450       8.320   2.272  -3.953  1.00  0.00              
ATOM    883  NH2 ARG B 450       9.707   4.095  -4.030  1.00  0.00              
ATOM    884  H   ARG B 450       2.806   6.116  -3.683  1.00  0.00              
ATOM    885  HA  ARG B 450       3.279   6.182  -6.521  1.00  0.00              
ATOM    886 1HB  ARG B 450       3.415   3.952  -4.587  1.00  0.00              
ATOM    887 2HB  ARG B 450       3.762   3.799  -6.325  1.00  0.00              
ATOM    888 1HG  ARG B 450       5.557   5.437  -6.140  1.00  0.00              
ATOM    889 2HG  ARG B 450       5.182   5.682  -4.417  1.00  0.00              
ATOM    890 1HD  ARG B 450       5.801   3.385  -3.964  1.00  0.00              
ATOM    891 2HD  ARG B 450       6.194   3.156  -5.684  1.00  0.00              
ATOM    892  HE  ARG B 450       7.902   5.264  -4.711  1.00  0.00              
ATOM    893 1HH1 ARG B 450       7.400   1.872  -4.073  1.00  0.00              
ATOM    894 2HH1 ARG B 450       9.090   1.697  -3.641  1.00  0.00              
ATOM    895 1HH2 ARG B 450       9.838   5.081  -4.211  1.00  0.00              
ATOM    896 2HH2 ARG B 450      10.481   3.527  -3.718  1.00  0.00              
ATOM    897  N   LEU B 451       0.544   4.609  -5.535  1.00  0.00              
ATOM    898  CA  LEU B 451      -0.734   4.102  -6.018  1.00  0.00              
ATOM    899  C   LEU B 451      -1.548   5.176  -6.702  1.00  0.00              
ATOM    900  O   LEU B 451      -2.130   4.924  -7.754  1.00  0.00              
ATOM    901  CB  LEU B 451      -1.534   3.496  -4.858  1.00  0.00              
ATOM    902  CG  LEU B 451      -2.903   2.919  -5.241  1.00  0.00              
ATOM    903  CD1 LEU B 451      -2.730   1.789  -6.247  1.00  0.00              
ATOM    904  CD2 LEU B 451      -3.614   2.424  -3.990  1.00  0.00              
ATOM    905  H   LEU B 451       0.713   4.649  -4.540  1.00  0.00              
ATOM    906  HA  LEU B 451      -0.561   3.337  -6.774  1.00  0.00              
ATOM    907 1HB  LEU B 451      -0.856   2.693  -4.575  1.00  0.00              
ATOM    908 2HB  LEU B 451      -1.635   4.196  -4.028  1.00  0.00              
ATOM    909  HG  LEU B 451      -3.493   3.735  -5.659  1.00  0.00              
ATOM    910 1HD1 LEU B 451      -3.707   1.386  -6.513  1.00  0.00              
ATOM    911 2HD1 LEU B 451      -2.241   2.171  -7.143  1.00  0.00              
ATOM    912 3HD1 LEU B 451      -2.120   1.001  -5.807  1.00  0.00              
ATOM    913 1HD2 LEU B 451      -4.587   2.014  -4.263  1.00  0.00              
ATOM    914 2HD2 LEU B 451      -3.014   1.648  -3.513  1.00  0.00              
ATOM    915 3HD2 LEU B 451      -3.752   3.253  -3.297  1.00  0.00              
ATOM    916  N   ASP B 452      -1.611   6.354  -6.109  1.00  0.00              
ATOM    917  CA  ASP B 452      -2.269   7.497  -6.755  1.00  0.00              
ATOM    918  C   ASP B 452      -1.720   7.713  -8.163  1.00  0.00              
ATOM    919  O   ASP B 452      -2.461   7.858  -9.143  1.00  0.00              
ATOM    920  CB  ASP B 452      -2.091   8.767  -5.921  1.00  0.00              
ATOM    921  CG  ASP B 452      -2.918   8.802  -4.643  1.00  0.00              
ATOM    922  OD1 ASP B 452      -3.787   7.976  -4.499  1.00  0.00              
ATOM    923  OD2 ASP B 452      -2.575   9.548  -3.757  1.00  0.00              
ATOM    924  H   ASP B 452      -1.201   6.475  -5.194  1.00  0.00              
ATOM    925  HA  ASP B 452      -3.347   7.335  -6.783  1.00  0.00              
ATOM    926 1HB  ASP B 452      -1.050   8.990  -5.685  1.00  0.00              
ATOM    927 2HB  ASP B 452      -2.473   9.511  -6.621  1.00  0.00              
ATOM    928  N   ARG B 453      -0.407   7.697  -8.284  1.00  0.00              
ATOM    929  CA  ARG B 453       0.235   7.932  -9.556  1.00  0.00              
ATOM    930  C   ARG B 453      -0.077   6.829 -10.560  1.00  0.00              
ATOM    931  O   ARG B 453      -0.345   7.087 -11.743  1.00  0.00              
ATOM    932  CB  ARG B 453       1.735   8.138  -9.401  1.00  0.00              
ATOM    933  CG  ARG B 453       2.136   9.451  -8.747  1.00  0.00              
ATOM    934  CD  ARG B 453       3.598   9.614  -8.547  1.00  0.00              
ATOM    935  NE  ARG B 453       3.983  10.857  -7.899  1.00  0.00              
ATOM    936  CZ  ARG B 453       5.247  11.188  -7.568  1.00  0.00              
ATOM    937  NH1 ARG B 453       6.243  10.359  -7.785  1.00  0.00              
ATOM    938  NH2 ARG B 453       5.455  12.360  -6.995  1.00  0.00              
ATOM    939  H   ARG B 453       0.165   7.517  -7.470  1.00  0.00              
ATOM    940  HA  ARG B 453      -0.094   8.888  -9.964  1.00  0.00              
ATOM    941 1HB  ARG B 453       2.110   7.309  -8.802  1.00  0.00              
ATOM    942 2HB  ARG B 453       2.167   8.089 -10.400  1.00  0.00              
ATOM    943 1HG  ARG B 453       1.789  10.272  -9.375  1.00  0.00              
ATOM    944 2HG  ARG B 453       1.654   9.512  -7.770  1.00  0.00              
ATOM    945 1HD  ARG B 453       3.964   8.796  -7.927  1.00  0.00              
ATOM    946 2HD  ARG B 453       4.094   9.583  -9.517  1.00  0.00              
ATOM    947  HE  ARG B 453       3.409  11.636  -7.605  1.00  0.00              
ATOM    948 1HH1 ARG B 453       6.065   9.459  -8.208  1.00  0.00              
ATOM    949 2HH1 ARG B 453       7.183  10.626  -7.530  1.00  0.00              
ATOM    950 1HH2 ARG B 453       4.675  12.979  -6.818  1.00  0.00              
ATOM    951 2HH2 ARG B 453       6.392  12.633  -6.736  1.00  0.00              
ATOM    952  N   LEU B 454      -0.004   5.578 -10.126  1.00  0.00              
ATOM    953  CA  LEU B 454      -0.206   4.480 -11.035  1.00  0.00              
ATOM    954  C   LEU B 454      -1.679   4.440 -11.490  1.00  0.00              
ATOM    955  O   LEU B 454      -1.959   4.134 -12.655  1.00  0.00              
ATOM    956  CB  LEU B 454       0.205   3.162 -10.366  1.00  0.00              
ATOM    957  CG  LEU B 454       0.082   1.915 -11.251  1.00  0.00              
ATOM    958  CD1 LEU B 454       0.827   2.130 -12.562  1.00  0.00              
ATOM    959  CD2 LEU B 454       0.634   0.708 -10.508  1.00  0.00              
ATOM    960  H   LEU B 454       0.195   5.383  -9.155  1.00  0.00              
ATOM    961  HA  LEU B 454       0.407   4.624 -11.923  1.00  0.00              
ATOM    962 1HB  LEU B 454       1.254   3.381 -10.173  1.00  0.00              
ATOM    963 2HB  LEU B 454      -0.315   3.010  -9.420  1.00  0.00              
ATOM    964  HG  LEU B 454      -0.981   1.743 -11.423  1.00  0.00              
ATOM    965 1HD1 LEU B 454       0.734   1.239 -13.184  1.00  0.00              
ATOM    966 2HD1 LEU B 454       0.400   2.984 -13.087  1.00  0.00              
ATOM    967 3HD1 LEU B 454       1.879   2.319 -12.355  1.00  0.00              
ATOM    968 1HD2 LEU B 454       0.546  -0.178 -11.138  1.00  0.00              
ATOM    969 2HD2 LEU B 454       1.684   0.878 -10.266  1.00  0.00              
ATOM    970 3HD2 LEU B 454       0.069   0.556  -9.588  1.00  0.00              
ATOM    971  N   LEU B 455      -2.633   4.731 -10.604  1.00  0.00              
ATOM    972  CA  LEU B 455      -4.043   4.784 -10.980  1.00  0.00              
ATOM    973  C   LEU B 455      -4.227   5.814 -12.094  1.00  0.00              
ATOM    974  O   LEU B 455      -4.904   5.557 -13.076  1.00  0.00              
ATOM    975  CB  LEU B 455      -4.918   5.127  -9.767  1.00  0.00              
ATOM    976  CG  LEU B 455      -5.021   4.026  -8.704  1.00  0.00              
ATOM    977  CD1 LEU B 455      -5.754   4.552  -7.477  1.00  0.00              
ATOM    978  CD2 LEU B 455      -5.742   2.821  -9.288  1.00  0.00              
ATOM    979  H   LEU B 455      -2.372   4.919  -9.646  1.00  0.00              
ATOM    980  HA  LEU B 455      -4.367   3.806 -11.339  1.00  0.00              
ATOM    981 1HB  LEU B 455      -4.354   5.973  -9.376  1.00  0.00              
ATOM    982 2HB  LEU B 455      -5.911   5.461 -10.067  1.00  0.00              
ATOM    983  HG  LEU B 455      -4.004   3.719  -8.457  1.00  0.00              
ATOM    984 1HD1 LEU B 455      -5.822   3.764  -6.728  1.00  0.00              
ATOM    985 2HD1 LEU B 455      -5.208   5.399  -7.062  1.00  0.00              
ATOM    986 3HD1 LEU B 455      -6.756   4.870  -7.761  1.00  0.00              
ATOM    987 1HD2 LEU B 455      -5.814   2.039  -8.532  1.00  0.00              
ATOM    988 2HD2 LEU B 455      -6.744   3.114  -9.605  1.00  0.00              
ATOM    989 3HD2 LEU B 455      -5.187   2.444 -10.147  1.00  0.00              
ATOM    990  N   GLU B 456      -3.623   6.969 -11.944  1.00  0.00              
ATOM    991  CA  GLU B 456      -3.754   8.026 -12.941  1.00  0.00              
ATOM    992  C   GLU B 456      -3.121   7.608 -14.257  1.00  0.00              
ATOM    993  O   GLU B 456      -3.718   7.793 -15.346  1.00  0.00              
ATOM    994  CB  GLU B 456      -3.117   9.324 -12.440  1.00  0.00              
ATOM    995  CG  GLU B 456      -3.876  10.000 -11.307  1.00  0.00              
ATOM    996  CD  GLU B 456      -3.128  11.196 -10.786  1.00  0.00              
ATOM    997  OE1 GLU B 456      -2.036  11.435 -11.242  1.00  0.00              
ATOM    998  OE2 GLU B 456      -3.693  11.934 -10.014  1.00  0.00              
ATOM    999  H   GLU B 456      -3.055   7.134 -11.125  1.00  0.00              
ATOM   1000  HA  GLU B 456      -4.808   8.196 -13.163  1.00  0.00              
ATOM   1001 1HB  GLU B 456      -2.110   9.076 -12.105  1.00  0.00              
ATOM   1002 2HB  GLU B 456      -3.060  10.001 -13.293  1.00  0.00              
ATOM   1003 1HG  GLU B 456      -4.888  10.297 -11.580  1.00  0.00              
ATOM   1004 2HG  GLU B 456      -3.919   9.234 -10.535  1.00  0.00              
ATOM   1005  N   THR B 457      -1.969   6.964 -14.175  1.00  0.00              
ATOM   1006  CA  THR B 457      -1.247   6.506 -15.362  1.00  0.00              
ATOM   1007  C   THR B 457      -2.058   5.500 -16.174  1.00  0.00              
ATOM   1008  O   THR B 457      -2.159   5.586 -17.390  1.00  0.00              
ATOM   1009  CB  THR B 457       0.102   5.866 -14.985  1.00  0.00              
ATOM   1010  OG1 THR B 457       0.931   6.840 -14.337  1.00  0.00              
ATOM   1011  CG2 THR B 457       0.812   5.348 -16.226  1.00  0.00              
ATOM   1012  H   THR B 457      -1.577   6.785 -13.262  1.00  0.00              
ATOM   1013  HA  THR B 457      -1.084   7.343 -16.041  1.00  0.00              
ATOM   1014  HB  THR B 457      -0.077   5.040 -14.298  1.00  0.00              
ATOM   1015  HG1 THR B 457       1.771   6.439 -14.103  1.00  0.00              
ATOM   1016 1HG2 THR B 457       1.763   4.899 -15.940  1.00  0.00              
ATOM   1017 2HG2 THR B 457       0.189   4.599 -16.715  1.00  0.00              
ATOM   1018 3HG2 THR B 457       0.992   6.174 -16.913  1.00  0.00              
ATOM   1019  N   VAL B 458      -2.647   4.537 -15.479  1.00  0.00              
ATOM   1020  CA  VAL B 458      -3.473   3.529 -16.115  1.00  0.00              
ATOM   1021  C   VAL B 458      -4.686   4.190 -16.780  1.00  0.00              
ATOM   1022  O   VAL B 458      -5.042   3.853 -17.908  1.00  0.00              
ATOM   1023  CB  VAL B 458      -3.950   2.467 -15.107  1.00  0.00              
ATOM   1024  CG1 VAL B 458      -4.968   1.539 -15.752  1.00  0.00              
ATOM   1025  CG2 VAL B 458      -2.768   1.671 -14.573  1.00  0.00              
ATOM   1026  H   VAL B 458      -2.516   4.505 -14.478  1.00  0.00              
ATOM   1027  HA  VAL B 458      -2.952   3.058 -16.949  1.00  0.00              
ATOM   1028  HB  VAL B 458      -4.405   2.968 -14.253  1.00  0.00              
ATOM   1029 1HG1 VAL B 458      -5.294   0.794 -15.026  1.00  0.00              
ATOM   1030 2HG1 VAL B 458      -5.827   2.119 -16.088  1.00  0.00              
ATOM   1031 3HG1 VAL B 458      -4.512   1.036 -16.606  1.00  0.00              
ATOM   1032 1HG2 VAL B 458      -3.123   0.925 -13.862  1.00  0.00              
ATOM   1033 2HG2 VAL B 458      -2.263   1.172 -15.401  1.00  0.00              
ATOM   1034 3HG2 VAL B 458      -2.071   2.344 -14.075  1.00  0.00              
ATOM   1035  N   GLN B 459      -5.340   5.109 -16.093  1.00  0.00              
ATOM   1036  CA  GLN B 459      -6.533   5.751 -16.643  1.00  0.00              
ATOM   1037  C   GLN B 459      -6.196   6.539 -17.911  1.00  0.00              
ATOM   1038  O   GLN B 459      -6.992   6.584 -18.851  1.00  0.00              
ATOM   1039  CB  GLN B 459      -7.168   6.681 -15.606  1.00  0.00              
ATOM   1040  CG  GLN B 459      -7.824   5.959 -14.442  1.00  0.00              
ATOM   1041  CD  GLN B 459      -8.358   6.918 -13.394  1.00  0.00              
ATOM   1042  OE1 GLN B 459      -8.183   8.135 -13.499  1.00  0.00              
ATOM   1043  NE2 GLN B 459      -9.010   6.373 -12.373  1.00  0.00              
ATOM   1044  H   GLN B 459      -5.016   5.378 -15.174  1.00  0.00              
ATOM   1045  HA  GLN B 459      -7.264   4.989 -16.915  1.00  0.00              
ATOM   1046 1HB  GLN B 459      -6.374   7.331 -15.238  1.00  0.00              
ATOM   1047 2HB  GLN B 459      -7.911   7.279 -16.134  1.00  0.00              
ATOM   1048 1HG  GLN B 459      -8.560   5.168 -14.577  1.00  0.00              
ATOM   1049 2HG  GLN B 459      -6.893   5.528 -14.072  1.00  0.00              
ATOM   1050 1HE2 GLN B 459      -9.386   6.956 -11.651  1.00  0.00              
ATOM   1051 2HE2 GLN B 459      -9.128   5.381 -12.326  1.00  0.00              
ATOM   1052  N   ALA B 460      -5.006   7.135 -17.945  1.00  0.00              
ATOM   1053  CA  ALA B 460      -4.551   7.971 -19.060  1.00  0.00              
ATOM   1054  C   ALA B 460      -3.959   7.224 -20.226  1.00  0.00              
ATOM   1055  O   ALA B 460      -3.730   7.824 -21.273  1.00  0.00              
ATOM   1056  CB  ALA B 460      -3.538   8.988 -18.555  1.00  0.00              
ATOM   1057  H   ALA B 460      -4.394   6.995 -17.154  1.00  0.00              
ATOM   1058  HA  ALA B 460      -5.411   8.493 -19.479  1.00  0.00              
ATOM   1059 1HB  ALA B 460      -3.218   9.624 -19.381  1.00  0.00              
ATOM   1060 2HB  ALA B 460      -3.994   9.603 -17.779  1.00  0.00              
ATOM   1061 3HB  ALA B 460      -2.674   8.467 -18.144  1.00  0.00              
ATOM   1062  N   LYS B 461      -3.733   5.937 -20.093  1.00  0.00              
ATOM   1063  CA  LYS B 461      -3.072   5.168 -21.125  1.00  0.00              
ATOM   1064  C   LYS B 461      -3.904   5.063 -22.385  1.00  0.00              
ATOM   1065  O   LYS B 461      -5.105   4.804 -22.245  1.00  0.00              
ATOM   1066  OXT LYS B 461      -3.374   5.176 -23.510  1.00  0.00              
ATOM   1067  CB  LYS B 461      -2.736   3.769 -20.606  1.00  0.00              
ATOM   1068  CG  LYS B 461      -1.951   2.906 -21.585  1.00  0.00              
ATOM   1069  CD  LYS B 461      -1.630   1.544 -20.989  1.00  0.00              
ATOM   1070  CE  LYS B 461      -0.918   0.652 -21.995  1.00  0.00              
ATOM   1071  NZ  LYS B 461       0.412   1.197 -22.379  1.00  0.00              
ATOM   1072  H   LYS B 461      -4.030   5.472 -19.247  1.00  0.00              
ATOM   1073  HA  LYS B 461      -2.149   5.667 -21.423  1.00  0.00              
ATOM   1074 1HB  LYS B 461      -2.157   3.898 -19.691  1.00  0.00              
ATOM   1075 2HB  LYS B 461      -3.682   3.279 -20.370  1.00  0.00              
ATOM   1076 1HG  LYS B 461      -2.548   2.777 -22.489  1.00  0.00              
ATOM   1077 2HG  LYS B 461      -1.023   3.422 -21.834  1.00  0.00              
ATOM   1078 1HD  LYS B 461      -0.993   1.688 -20.115  1.00  0.00              
ATOM   1079 2HD  LYS B 461      -2.563   1.071 -20.682  1.00  0.00              
ATOM   1080 1HE  LYS B 461      -0.791  -0.333 -21.549  1.00  0.00              
ATOM   1081 2HE  LYS B 461      -1.546   0.570 -22.882  1.00  0.00              
ATOM   1082 1HZ  LYS B 461       0.850   0.578 -23.047  1.00  0.00              
ATOM   1083 2HZ  LYS B 461       0.295   2.111 -22.794  1.00  0.00              
ATOM   1084 3HZ  LYS B 461       0.994   1.273 -21.558  1.00  0.00              
ATOM   1085  N   VAL C 430       4.045 -12.087  22.744  1.00  0.00              
ATOM   1086  CA  VAL C 430       4.300 -10.620  22.686  1.00  0.00              
ATOM   1087  C   VAL C 430       2.965  -9.908  22.861  1.00  0.00              
ATOM   1088  O   VAL C 430       1.914 -10.506  22.669  1.00  0.00              
ATOM   1089  CB  VAL C 430       4.950 -10.175  21.362  1.00  0.00              
ATOM   1090  CG1 VAL C 430       6.297 -10.856  21.175  1.00  0.00              
ATOM   1091  CG2 VAL C 430       4.032 -10.482  20.189  1.00  0.00              
ATOM   1092 1H   VAL C 430       4.278 -12.666  21.963  1.00  0.00              
ATOM   1093 2H   VAL C 430       4.485 -12.644  23.449  1.00  0.00              
ATOM   1094 3H   VAL C 430       3.114 -12.428  22.878  1.00  0.00              
ATOM   1095  HA  VAL C 430       4.898 -10.287  23.536  1.00  0.00              
ATOM   1096  HB  VAL C 430       5.088  -9.094  21.382  1.00  0.00              
ATOM   1097 1HG1 VAL C 430       6.742 -10.530  20.235  1.00  0.00              
ATOM   1098 2HG1 VAL C 430       6.957 -10.589  22.000  1.00  0.00              
ATOM   1099 3HG1 VAL C 430       6.159 -11.937  21.155  1.00  0.00              
ATOM   1100 1HG2 VAL C 430       4.506 -10.160  19.262  1.00  0.00              
ATOM   1101 2HG2 VAL C 430       3.842 -11.554  20.147  1.00  0.00              
ATOM   1102 3HG2 VAL C 430       3.088  -9.951  20.316  1.00  0.00              
ATOM   1103  N   SER C 431       3.011  -8.627  23.188  1.00  0.00              
ATOM   1104  CA  SER C 431       1.813  -7.847  23.374  1.00  0.00              
ATOM   1105  C   SER C 431       1.041  -7.638  22.088  1.00  0.00              
ATOM   1106  O   SER C 431       1.581  -7.749  20.980  1.00  0.00              
ATOM   1107  CB  SER C 431       2.170  -6.509  23.991  1.00  0.00              
ATOM   1108  OG  SER C 431       2.902  -5.702  23.110  1.00  0.00              
ATOM   1109  H   SER C 431       3.910  -8.184  23.311  1.00  0.00              
ATOM   1110  HA  SER C 431       1.147  -8.252  24.137  1.00  0.00              
ATOM   1111 1HB  SER C 431       1.249  -5.994  24.262  1.00  0.00              
ATOM   1112 2HB  SER C 431       2.764  -6.685  24.887  1.00  0.00              
ATOM   1113  HG  SER C 431       3.108  -4.867  23.537  1.00  0.00              
ATOM   1114  N   ARG C 432      -0.224  -7.277  22.211  1.00  0.00              
ATOM   1115  CA  ARG C 432      -1.033  -6.973  21.041  1.00  0.00              
ATOM   1116  C   ARG C 432      -0.422  -5.892  20.171  1.00  0.00              
ATOM   1117  O   ARG C 432      -0.419  -6.015  18.948  1.00  0.00              
ATOM   1118  CB  ARG C 432      -2.464  -6.624  21.421  1.00  0.00              
ATOM   1119  CG  ARG C 432      -3.381  -6.319  20.247  1.00  0.00              
ATOM   1120  CD  ARG C 432      -4.787  -6.030  20.628  1.00  0.00              
ATOM   1121  NE  ARG C 432      -5.678  -5.785  19.505  1.00  0.00              
ATOM   1122  CZ  ARG C 432      -5.811  -4.600  18.879  1.00  0.00              
ATOM   1123  NH1 ARG C 432      -5.145  -3.541  19.284  1.00  0.00              
ATOM   1124  NH2 ARG C 432      -6.648  -4.522  17.859  1.00  0.00              
ATOM   1125  H   ARG C 432      -0.641  -7.209  23.128  1.00  0.00              
ATOM   1126  HA  ARG C 432      -1.151  -7.869  20.431  1.00  0.00              
ATOM   1127 1HB  ARG C 432      -2.862  -7.471  21.977  1.00  0.00              
ATOM   1128 2HB  ARG C 432      -2.415  -5.752  22.074  1.00  0.00              
ATOM   1129 1HG  ARG C 432      -2.991  -5.449  19.719  1.00  0.00              
ATOM   1130 2HG  ARG C 432      -3.383  -7.180  19.578  1.00  0.00              
ATOM   1131 1HD  ARG C 432      -5.186  -6.880  21.181  1.00  0.00              
ATOM   1132 2HD  ARG C 432      -4.808  -5.144  21.261  1.00  0.00              
ATOM   1133  HE  ARG C 432      -6.308  -6.419  19.031  1.00  0.00              
ATOM   1134 1HH1 ARG C 432      -4.522  -3.612  20.076  1.00  0.00              
ATOM   1135 2HH1 ARG C 432      -5.259  -2.661  18.801  1.00  0.00              
ATOM   1136 1HH2 ARG C 432      -7.166  -5.342  17.572  1.00  0.00              
ATOM   1137 2HH2 ARG C 432      -6.768  -3.646  17.373  1.00  0.00              
ATOM   1138  N   ILE C 433       0.114  -4.847  20.784  1.00  0.00              
ATOM   1139  CA  ILE C 433       0.737  -3.809  20.000  1.00  0.00              
ATOM   1140  C   ILE C 433       1.954  -4.288  19.245  1.00  0.00              
ATOM   1141  O   ILE C 433       2.122  -3.964  18.077  1.00  0.00              
ATOM   1142  CB  ILE C 433       1.143  -2.618  20.888  1.00  0.00              
ATOM   1143  CG1 ILE C 433      -0.100  -1.910  21.432  1.00  0.00              
ATOM   1144  CG2 ILE C 433       2.015  -1.647  20.107  1.00  0.00              
ATOM   1145  CD1 ILE C 433       0.199  -0.901  22.518  1.00  0.00              
ATOM   1146  H   ILE C 433       0.097  -4.761  21.790  1.00  0.00              
ATOM   1147  HA  ILE C 433       0.033  -3.445  19.252  1.00  0.00              
ATOM   1148  HB  ILE C 433       1.695  -2.990  21.750  1.00  0.00              
ATOM   1149 1HG1 ILE C 433      -0.582  -1.409  20.593  1.00  0.00              
ATOM   1150 2HG1 ILE C 433      -0.765  -2.679  21.825  1.00  0.00              
ATOM   1151 1HG2 ILE C 433       2.292  -0.811  20.749  1.00  0.00              
ATOM   1152 2HG2 ILE C 433       2.915  -2.157  19.767  1.00  0.00              
ATOM   1153 3HG2 ILE C 433       1.462  -1.273  19.245  1.00  0.00              
ATOM   1154 1HD1 ILE C 433      -0.730  -0.441  22.854  1.00  0.00              
ATOM   1155 2HD1 ILE C 433       0.680  -1.401  23.359  1.00  0.00              
ATOM   1156 3HD1 ILE C 433       0.863  -0.131  22.127  1.00  0.00              
ATOM   1157  N   GLU C 434       2.800  -5.071  19.896  1.00  0.00              
ATOM   1158  CA  GLU C 434       3.979  -5.630  19.249  1.00  0.00              
ATOM   1159  C   GLU C 434       3.571  -6.514  18.073  1.00  0.00              
ATOM   1160  O   GLU C 434       4.181  -6.469  17.002  1.00  0.00              
ATOM   1161  CB  GLU C 434       4.818  -6.428  20.249  1.00  0.00              
ATOM   1162  CG  GLU C 434       6.088  -7.031  19.665  1.00  0.00              
ATOM   1163  CD  GLU C 434       7.068  -5.961  19.269  1.00  0.00              
ATOM   1164  OE1 GLU C 434       6.860  -4.828  19.631  1.00  0.00              
ATOM   1165  OE2 GLU C 434       8.082  -6.294  18.702  1.00  0.00              
ATOM   1166  H   GLU C 434       2.623  -5.286  20.867  1.00  0.00              
ATOM   1167  HA  GLU C 434       4.585  -4.827  18.827  1.00  0.00              
ATOM   1168 1HB  GLU C 434       5.079  -5.748  21.060  1.00  0.00              
ATOM   1169 2HB  GLU C 434       4.182  -7.225  20.634  1.00  0.00              
ATOM   1170 1HG  GLU C 434       6.577  -7.741  20.332  1.00  0.00              
ATOM   1171 2HG  GLU C 434       5.739  -7.551  18.775  1.00  0.00              
ATOM   1172  N   GLU C 435       2.552  -7.338  18.301  1.00  0.00              
ATOM   1173  CA  GLU C 435       2.034  -8.175  17.223  1.00  0.00              
ATOM   1174  C   GLU C 435       1.485  -7.377  16.051  1.00  0.00              
ATOM   1175  O   GLU C 435       1.775  -7.648  14.889  1.00  0.00              
ATOM   1176  CB  GLU C 435       0.944  -9.104  17.762  1.00  0.00              
ATOM   1177  CG  GLU C 435       0.368 -10.063  16.729  1.00  0.00              
ATOM   1178  CD  GLU C 435      -0.663 -10.970  17.340  1.00  0.00              
ATOM   1179  OE1 GLU C 435      -0.902 -10.857  18.519  1.00  0.00              
ATOM   1180  OE2 GLU C 435      -1.294 -11.697  16.610  1.00  0.00              
ATOM   1181  H   GLU C 435       2.127  -7.394  19.215  1.00  0.00              
ATOM   1182  HA  GLU C 435       2.847  -8.747  16.776  1.00  0.00              
ATOM   1183 1HB  GLU C 435       1.387  -9.675  18.578  1.00  0.00              
ATOM   1184 2HB  GLU C 435       0.147  -8.470  18.151  1.00  0.00              
ATOM   1185 1HG  GLU C 435      -0.060  -9.560  15.862  1.00  0.00              
ATOM   1186 2HG  GLU C 435       1.230 -10.652  16.418  1.00  0.00              
ATOM   1187  N   ASP C 436       0.681  -6.366  16.358  1.00  0.00              
ATOM   1188  CA  ASP C 436       0.071  -5.562  15.300  1.00  0.00              
ATOM   1189  C   ASP C 436       1.146  -4.865  14.478  1.00  0.00              
ATOM   1190  O   ASP C 436       1.017  -4.768  13.256  1.00  0.00              
ATOM   1191  CB  ASP C 436      -0.896  -4.532  15.889  1.00  0.00              
ATOM   1192  CG  ASP C 436      -2.197  -5.121  16.417  1.00  0.00              
ATOM   1193  OD1 ASP C 436      -2.468  -6.263  16.133  1.00  0.00              
ATOM   1194  OD2 ASP C 436      -2.830  -4.483  17.224  1.00  0.00              
ATOM   1195  H   ASP C 436       0.483  -6.142  17.322  1.00  0.00              
ATOM   1196  HA  ASP C 436      -0.500  -6.205  14.630  1.00  0.00              
ATOM   1197 1HB  ASP C 436      -0.446  -3.901  16.656  1.00  0.00              
ATOM   1198 2HB  ASP C 436      -1.103  -3.934  15.001  1.00  0.00              
ATOM   1199  N   VAL C 437       2.160  -4.331  15.135  1.00  0.00              
ATOM   1200  CA  VAL C 437       3.223  -3.644  14.408  1.00  0.00              
ATOM   1201  C   VAL C 437       4.032  -4.614  13.537  1.00  0.00              
ATOM   1202  O   VAL C 437       4.286  -4.325  12.381  1.00  0.00              
ATOM   1203  CB  VAL C 437       4.179  -2.915  15.372  1.00  0.00              
ATOM   1204  CG1 VAL C 437       5.382  -2.369  14.617  1.00  0.00              
ATOM   1205  CG2 VAL C 437       3.452  -1.793  16.096  1.00  0.00              
ATOM   1206  H   VAL C 437       2.212  -4.392  16.142  1.00  0.00              
ATOM   1207  HA  VAL C 437       2.816  -2.956  13.666  1.00  0.00              
ATOM   1208  HB  VAL C 437       4.517  -3.618  16.134  1.00  0.00              
ATOM   1209 1HG1 VAL C 437       6.047  -1.858  15.313  1.00  0.00              
ATOM   1210 2HG1 VAL C 437       5.917  -3.191  14.142  1.00  0.00              
ATOM   1211 3HG1 VAL C 437       5.045  -1.666  13.856  1.00  0.00              
ATOM   1212 1HG2 VAL C 437       4.141  -1.290  16.773  1.00  0.00              
ATOM   1213 2HG2 VAL C 437       3.071  -1.078  15.367  1.00  0.00              
ATOM   1214 3HG2 VAL C 437       2.621  -2.207  16.668  1.00  0.00              
ATOM   1215  N   ARG C 438       4.412  -5.801  14.043  1.00  0.00              
ATOM   1216  CA  ARG C 438       5.199  -6.712  13.187  1.00  0.00              
ATOM   1217  C   ARG C 438       4.349  -7.269  12.044  1.00  0.00              
ATOM   1218  O   ARG C 438       4.841  -7.450  10.945  1.00  0.00              
ATOM   1219  CB  ARG C 438       5.855  -7.831  13.983  1.00  0.00              
ATOM   1220  CG  ARG C 438       7.003  -7.392  14.877  1.00  0.00              
ATOM   1221  CD  ARG C 438       7.583  -8.479  15.707  1.00  0.00              
ATOM   1222  NE  ARG C 438       8.675  -8.060  16.571  1.00  0.00              
ATOM   1223  CZ  ARG C 438       9.266  -8.845  17.493  1.00  0.00              
ATOM   1224  NH1 ARG C 438       8.851 -10.074  17.702  1.00  0.00              
ATOM   1225  NH2 ARG C 438      10.260  -8.337  18.201  1.00  0.00              
ATOM   1226  H   ARG C 438       4.178  -6.088  14.982  1.00  0.00              
ATOM   1227  HA  ARG C 438       5.983  -6.153  12.676  1.00  0.00              
ATOM   1228 1HB  ARG C 438       5.077  -8.286  14.594  1.00  0.00              
ATOM   1229 2HB  ARG C 438       6.222  -8.561  13.261  1.00  0.00              
ATOM   1230 1HG  ARG C 438       7.798  -6.988  14.249  1.00  0.00              
ATOM   1231 2HG  ARG C 438       6.640  -6.613  15.549  1.00  0.00              
ATOM   1232 1HD  ARG C 438       6.803  -8.892  16.345  1.00  0.00              
ATOM   1233 2HD  ARG C 438       7.967  -9.259  15.051  1.00  0.00              
ATOM   1234  HE  ARG C 438       9.149  -7.167  16.625  1.00  0.00              
ATOM   1235 1HH1 ARG C 438       8.078 -10.442  17.165  1.00  0.00              
ATOM   1236 2HH1 ARG C 438       9.307 -10.647  18.398  1.00  0.00              
ATOM   1237 1HH2 ARG C 438      10.555  -7.384  18.040  1.00  0.00              
ATOM   1238 2HH2 ARG C 438      10.720  -8.903  18.898  1.00  0.00              
ATOM   1239  N   ASN C 439       3.053  -7.443  12.276  1.00  0.00              
ATOM   1240  CA  ASN C 439       2.131  -7.847  11.222  1.00  0.00              
ATOM   1241  C   ASN C 439       2.053  -6.779  10.133  1.00  0.00              
ATOM   1242  O   ASN C 439       2.127  -7.076   8.952  1.00  0.00              
ATOM   1243  CB  ASN C 439       0.749  -8.143  11.774  1.00  0.00              
ATOM   1244  CG  ASN C 439       0.670  -9.426  12.553  1.00  0.00              
ATOM   1245  OD1 ASN C 439       1.520 -10.314  12.414  1.00  0.00              
ATOM   1246  ND2 ASN C 439      -0.388  -9.563  13.311  1.00  0.00              
ATOM   1247  H   ASN C 439       2.697  -7.290  13.208  1.00  0.00              
ATOM   1248  HA  ASN C 439       2.493  -8.759  10.743  1.00  0.00              
ATOM   1249 1HB  ASN C 439       0.180  -7.372  12.295  1.00  0.00              
ATOM   1250 2HB  ASN C 439       0.319  -8.306  10.785  1.00  0.00              
ATOM   1251 1HD2 ASN C 439      -0.506 -10.392  13.859  1.00  0.00              
ATOM   1252 2HD2 ASN C 439      -1.077  -8.839  13.343  1.00  0.00              
ATOM   1253  N   LEU C 440       1.881  -5.519  10.520  1.00  0.00              
ATOM   1254  CA  LEU C 440       1.876  -4.405   9.568  1.00  0.00              
ATOM   1255  C   LEU C 440       3.160  -4.334   8.770  1.00  0.00              
ATOM   1256  O   LEU C 440       3.154  -4.107   7.568  1.00  0.00              
ATOM   1257  CB  LEU C 440       1.645  -3.080  10.304  1.00  0.00              
ATOM   1258  CG  LEU C 440       0.237  -2.891  10.882  1.00  0.00              
ATOM   1259  CD1 LEU C 440       0.235  -1.748  11.888  1.00  0.00              
ATOM   1260  CD2 LEU C 440      -0.744  -2.617   9.752  1.00  0.00              
ATOM   1261  H   LEU C 440       1.749  -5.327  11.503  1.00  0.00              
ATOM   1262  HA  LEU C 440       1.074  -4.547   8.845  1.00  0.00              
ATOM   1263 1HB  LEU C 440       2.368  -3.197  11.110  1.00  0.00              
ATOM   1264 2HB  LEU C 440       1.923  -2.223   9.690  1.00  0.00              
ATOM   1265  HG  LEU C 440      -0.049  -3.832  11.352  1.00  0.00              
ATOM   1266 1HD1 LEU C 440      -0.769  -1.621  12.294  1.00  0.00              
ATOM   1267 2HD1 LEU C 440       0.926  -1.976  12.700  1.00  0.00              
ATOM   1268 3HD1 LEU C 440       0.545  -0.828  11.394  1.00  0.00              
ATOM   1269 1HD2 LEU C 440      -1.745  -2.483  10.165  1.00  0.00              
ATOM   1270 2HD2 LEU C 440      -0.446  -1.712   9.222  1.00  0.00              
ATOM   1271 3HD2 LEU C 440      -0.747  -3.458   9.060  1.00  0.00              
ATOM   1272  N   ASN C 441       4.272  -4.550   9.423  1.00  0.00              
ATOM   1273  CA  ASN C 441       5.554  -4.597   8.706  1.00  0.00              
ATOM   1274  C   ASN C 441       5.555  -5.684   7.606  1.00  0.00              
ATOM   1275  O   ASN C 441       5.948  -5.441   6.469  1.00  0.00              
ATOM   1276  CB  ASN C 441       6.710  -4.818   9.665  1.00  0.00              
ATOM   1277  CG  ASN C 441       8.061  -4.755   9.008  1.00  0.00              
ATOM   1278  OD1 ASN C 441       8.469  -3.715   8.480  1.00  0.00              
ATOM   1279  ND2 ASN C 441       8.722  -5.884   8.968  1.00  0.00              
ATOM   1280  H   ASN C 441       4.262  -4.686  10.424  1.00  0.00              
ATOM   1281  HA  ASN C 441       5.729  -3.647   8.198  1.00  0.00              
ATOM   1282 1HB  ASN C 441       6.751  -4.293  10.620  1.00  0.00              
ATOM   1283 2HB  ASN C 441       6.451  -5.863   9.835  1.00  0.00              
ATOM   1284 1HD2 ASN C 441       9.629  -5.916   8.546  1.00  0.00              
ATOM   1285 2HD2 ASN C 441       8.322  -6.712   9.358  1.00  0.00              
ATOM   1286  N   ALA C 442       5.046  -6.861   7.927  1.00  0.00              
ATOM   1287  CA  ALA C 442       5.010  -7.934   6.954  1.00  0.00              
ATOM   1288  C   ALA C 442       4.053  -7.631   5.807  1.00  0.00              
ATOM   1289  O   ALA C 442       4.363  -7.884   4.627  1.00  0.00              
ATOM   1290  CB  ALA C 442       4.631  -9.241   7.635  1.00  0.00              
ATOM   1291  H   ALA C 442       4.676  -7.024   8.853  1.00  0.00              
ATOM   1292  HA  ALA C 442       6.000  -8.034   6.509  1.00  0.00              
ATOM   1293 1HB  ALA C 442       4.618 -10.043   6.898  1.00  0.00              
ATOM   1294 2HB  ALA C 442       5.360  -9.473   8.411  1.00  0.00              
ATOM   1295 3HB  ALA C 442       3.643  -9.144   8.082  1.00  0.00              
ATOM   1296  N   ILE C 443       2.896  -7.055   6.105  1.00  0.00              
ATOM   1297  CA  ILE C 443       1.944  -6.697   5.095  1.00  0.00              
ATOM   1298  C   ILE C 443       2.508  -5.614   4.162  1.00  0.00              
ATOM   1299  O   ILE C 443       2.405  -5.730   2.927  1.00  0.00              
ATOM   1300  CB  ILE C 443       0.628  -6.206   5.726  1.00  0.00              
ATOM   1301  CG1 ILE C 443      -0.080  -7.355   6.446  1.00  0.00              
ATOM   1302  CG2 ILE C 443      -0.277  -5.600   4.665  1.00  0.00              
ATOM   1303  CD1 ILE C 443      -1.235  -6.912   7.315  1.00  0.00              
ATOM   1304  H   ILE C 443       2.682  -6.863   7.073  1.00  0.00              
ATOM   1305  HA  ILE C 443       1.764  -7.535   4.422  1.00  0.00              
ATOM   1306  HB  ILE C 443       0.856  -5.454   6.482  1.00  0.00              
ATOM   1307 1HG1 ILE C 443      -0.443  -8.042   5.683  1.00  0.00              
ATOM   1308 2HG1 ILE C 443       0.665  -7.860   7.062  1.00  0.00              
ATOM   1309 1HG2 ILE C 443      -1.202  -5.258   5.127  1.00  0.00              
ATOM   1310 2HG2 ILE C 443       0.227  -4.756   4.195  1.00  0.00              
ATOM   1311 3HG2 ILE C 443      -0.506  -6.351   3.909  1.00  0.00              
ATOM   1312 1HD1 ILE C 443      -1.686  -7.782   7.793  1.00  0.00              
ATOM   1313 2HD1 ILE C 443      -0.873  -6.226   8.081  1.00  0.00              
ATOM   1314 3HD1 ILE C 443      -1.981  -6.409   6.702  1.00  0.00              
ATOM   1315  N   ALA C 444       3.082  -4.562   4.713  1.00  0.00              
ATOM   1316  CA  ALA C 444       3.576  -3.474   3.863  1.00  0.00              
ATOM   1317  C   ALA C 444       4.728  -3.936   2.978  1.00  0.00              
ATOM   1318  O   ALA C 444       4.857  -3.477   1.834  1.00  0.00              
ATOM   1319  CB  ALA C 444       4.006  -2.289   4.715  1.00  0.00              
ATOM   1320  H   ALA C 444       3.188  -4.490   5.715  1.00  0.00              
ATOM   1321  HA  ALA C 444       2.847  -3.208   3.097  1.00  0.00              
ATOM   1322 1HB  ALA C 444       4.370  -1.491   4.069  1.00  0.00              
ATOM   1323 2HB  ALA C 444       3.155  -1.928   5.293  1.00  0.00              
ATOM   1324 3HB  ALA C 444       4.801  -2.598   5.393  1.00  0.00              
ATOM   1325  N   GLN C 445       5.537  -4.865   3.446  1.00  0.00              
ATOM   1326  CA  GLN C 445       6.572  -5.473   2.596  1.00  0.00              
ATOM   1327  C   GLN C 445       5.956  -6.190   1.410  1.00  0.00              
ATOM   1328  O   GLN C 445       6.406  -6.029   0.264  1.00  0.00              
ATOM   1329  CB  GLN C 445       7.425  -6.459   3.400  1.00  0.00              
ATOM   1330  CG  GLN C 445       8.580  -7.063   2.620  1.00  0.00              
ATOM   1331  CD  GLN C 445       9.601  -6.023   2.199  1.00  0.00              
ATOM   1332  OE1 GLN C 445      10.007  -5.174   2.997  1.00  0.00              
ATOM   1333  NE2 GLN C 445      10.019  -6.081   0.940  1.00  0.00              
ATOM   1334  H   GLN C 445       5.449  -5.167   4.406  1.00  0.00              
ATOM   1335  HA  GLN C 445       7.214  -4.693   2.187  1.00  0.00              
ATOM   1336 1HB  GLN C 445       7.807  -5.914   4.263  1.00  0.00              
ATOM   1337 2HB  GLN C 445       6.756  -7.250   3.738  1.00  0.00              
ATOM   1338 1HG  GLN C 445       9.121  -7.947   2.957  1.00  0.00              
ATOM   1339 2HG  GLN C 445       7.972  -7.321   1.751  1.00  0.00              
ATOM   1340 1HE2 GLN C 445      10.692  -5.420   0.605  1.00  0.00              
ATOM   1341 2HE2 GLN C 445       9.662  -6.785   0.326  1.00  0.00              
ATOM   1342  N   LYS C 446       4.903  -6.960   1.640  1.00  0.00              
ATOM   1343  CA  LYS C 446       4.217  -7.646   0.546  1.00  0.00              
ATOM   1344  C   LYS C 446       3.547  -6.658  -0.422  1.00  0.00              
ATOM   1345  O   LYS C 446       3.583  -6.872  -1.640  1.00  0.00              
ATOM   1346  CB  LYS C 446       3.179  -8.619   1.104  1.00  0.00              
ATOM   1347  CG  LYS C 446       3.769  -9.840   1.798  1.00  0.00              
ATOM   1348  CD  LYS C 446       2.677 -10.760   2.322  1.00  0.00              
ATOM   1349  CE  LYS C 446       3.266 -11.966   3.040  1.00  0.00              
ATOM   1350  NZ  LYS C 446       2.209 -12.861   3.584  1.00  0.00              
ATOM   1351  H   LYS C 446       4.564  -7.078   2.584  1.00  0.00              
ATOM   1352  HA  LYS C 446       4.945  -8.173  -0.072  1.00  0.00              
ATOM   1353 1HB  LYS C 446       2.565  -8.061   1.812  1.00  0.00              
ATOM   1354 2HB  LYS C 446       2.561  -8.943   0.266  1.00  0.00              
ATOM   1355 1HG  LYS C 446       4.388 -10.380   1.081  1.00  0.00              
ATOM   1356 2HG  LYS C 446       4.388  -9.500   2.628  1.00  0.00              
ATOM   1357 1HD  LYS C 446       2.049 -10.196   3.013  1.00  0.00              
ATOM   1358 2HD  LYS C 446       2.075 -11.100   1.480  1.00  0.00              
ATOM   1359 1HE  LYS C 446       3.882 -12.519   2.332  1.00  0.00              
ATOM   1360 2HE  LYS C 446       3.891 -11.605   3.858  1.00  0.00              
ATOM   1361 1HZ  LYS C 446       2.641 -13.646   4.051  1.00  0.00              
ATOM   1362 2HZ  LYS C 446       1.639 -12.349   4.242  1.00  0.00              
ATOM   1363 3HZ  LYS C 446       1.631 -13.197   2.827  1.00  0.00              
ATOM   1364  N   LEU C 447       2.954  -5.588   0.098  1.00  0.00              
ATOM   1365  CA  LEU C 447       2.384  -4.546  -0.752  1.00  0.00              
ATOM   1366  C   LEU C 447       3.428  -3.869  -1.624  1.00  0.00              
ATOM   1367  O   LEU C 447       3.193  -3.620  -2.812  1.00  0.00              
ATOM   1368  CB  LEU C 447       1.667  -3.500   0.112  1.00  0.00              
ATOM   1369  CG  LEU C 447       0.378  -3.984   0.787  1.00  0.00              
ATOM   1370  CD1 LEU C 447      -0.135  -2.926   1.754  1.00  0.00              
ATOM   1371  CD2 LEU C 447      -0.667  -4.295  -0.275  1.00  0.00              
ATOM   1372  H   LEU C 447       2.895  -5.491   1.102  1.00  0.00              
ATOM   1373  HA  LEU C 447       1.693  -4.994  -1.465  1.00  0.00              
ATOM   1374 1HB  LEU C 447       2.439  -3.330   0.861  1.00  0.00              
ATOM   1375 2HB  LEU C 447       1.485  -2.577  -0.439  1.00  0.00              
ATOM   1376  HG  LEU C 447       0.613  -4.914   1.305  1.00  0.00              
ATOM   1377 1HD1 LEU C 447      -1.050  -3.278   2.229  1.00  0.00              
ATOM   1378 2HD1 LEU C 447       0.619  -2.736   2.519  1.00  0.00              
ATOM   1379 3HD1 LEU C 447      -0.340  -2.005   1.210  1.00  0.00              
ATOM   1380 1HD2 LEU C 447      -1.583  -4.639   0.206  1.00  0.00              
ATOM   1381 2HD2 LEU C 447      -0.876  -3.395  -0.854  1.00  0.00              
ATOM   1382 3HD2 LEU C 447      -0.291  -5.073  -0.939  1.00  0.00              
ATOM   1383  N   GLN C 448       4.577  -3.572  -1.046  1.00  0.00              
ATOM   1384  CA  GLN C 448       5.673  -2.991  -1.810  1.00  0.00              
ATOM   1385  C   GLN C 448       6.106  -3.896  -2.959  1.00  0.00              
ATOM   1386  O   GLN C 448       6.307  -3.448  -4.093  1.00  0.00              
ATOM   1387  CB  GLN C 448       6.869  -2.715  -0.895  1.00  0.00              
ATOM   1388  CG  GLN C 448       8.049  -2.060  -1.592  1.00  0.00              
ATOM   1389  CD  GLN C 448       9.196  -1.773  -0.643  1.00  0.00              
ATOM   1390  OE1 GLN C 448       9.150  -2.134   0.537  1.00  0.00              
ATOM   1391  NE2 GLN C 448      10.234  -1.118  -1.151  1.00  0.00              
ATOM   1392  H   GLN C 448       4.703  -3.749  -0.060  1.00  0.00              
ATOM   1393  HA  GLN C 448       5.344  -2.060  -2.270  1.00  0.00              
ATOM   1394 1HB  GLN C 448       6.509  -2.070  -0.093  1.00  0.00              
ATOM   1395 2HB  GLN C 448       7.174  -3.675  -0.478  1.00  0.00              
ATOM   1396 1HG  GLN C 448       8.471  -2.442  -2.522  1.00  0.00              
ATOM   1397 2HG  GLN C 448       7.524  -1.125  -1.791  1.00  0.00              
ATOM   1398 1HE2 GLN C 448      11.020  -0.899  -0.572  1.00  0.00              
ATOM   1399 2HE2 GLN C 448      10.230  -0.842  -2.112  1.00  0.00              
ATOM   1400  N   GLU C 449       6.226  -5.187  -2.676  1.00  0.00              
ATOM   1401  CA  GLU C 449       6.611  -6.165  -3.692  1.00  0.00              
ATOM   1402  C   GLU C 449       5.567  -6.249  -4.791  1.00  0.00              
ATOM   1403  O   GLU C 449       5.915  -6.288  -5.993  1.00  0.00              
ATOM   1404  CB  GLU C 449       6.819  -7.544  -3.062  1.00  0.00              
ATOM   1405  CG  GLU C 449       8.056  -7.653  -2.182  1.00  0.00              
ATOM   1406  CD  GLU C 449       8.124  -8.990  -1.498  1.00  0.00              
ATOM   1407  OE1 GLU C 449       7.206  -9.761  -1.649  1.00  0.00              
ATOM   1408  OE2 GLU C 449       9.141  -9.287  -0.916  1.00  0.00              
ATOM   1409  H   GLU C 449       6.047  -5.501  -1.733  1.00  0.00              
ATOM   1410  HA  GLU C 449       7.535  -5.851  -4.177  1.00  0.00              
ATOM   1411 1HB  GLU C 449       5.931  -7.760  -2.468  1.00  0.00              
ATOM   1412 2HB  GLU C 449       6.892  -8.261  -3.881  1.00  0.00              
ATOM   1413 1HG  GLU C 449       8.987  -7.473  -2.718  1.00  0.00              
ATOM   1414 2HG  GLU C 449       7.910  -6.872  -1.438  1.00  0.00              
ATOM   1415  N   ARG C 450       4.284  -6.281  -4.423  1.00  0.00              
ATOM   1416  CA  ARG C 450       3.206  -6.334  -5.429  1.00  0.00              
ATOM   1417  C   ARG C 450       3.209  -5.068  -6.280  1.00  0.00              
ATOM   1418  O   ARG C 450       2.977  -5.127  -7.488  1.00  0.00              
ATOM   1419  CB  ARG C 450       1.839  -6.585  -4.810  1.00  0.00              
ATOM   1420  CG  ARG C 450       1.632  -7.990  -4.264  1.00  0.00              
ATOM   1421  CD  ARG C 450       0.322  -8.201  -3.598  1.00  0.00              
ATOM   1422  NE  ARG C 450       0.128  -9.537  -3.059  1.00  0.00              
ATOM   1423  CZ  ARG C 450      -0.948  -9.927  -2.349  1.00  0.00              
ATOM   1424  NH1 ARG C 450      -1.910  -9.080  -2.057  1.00  0.00              
ATOM   1425  NH2 ARG C 450      -1.000 -11.180  -1.931  1.00  0.00              
ATOM   1426  H   ARG C 450       4.041  -6.268  -3.443  1.00  0.00              
ATOM   1427  HA  ARG C 450       3.347  -7.202  -6.074  1.00  0.00              
ATOM   1428 1HB  ARG C 450       1.718  -5.865  -4.002  1.00  0.00              
ATOM   1429 2HB  ARG C 450       1.099  -6.390  -5.585  1.00  0.00              
ATOM   1430 1HG  ARG C 450       1.707  -8.697  -5.090  1.00  0.00              
ATOM   1431 2HG  ARG C 450       2.417  -8.197  -3.536  1.00  0.00              
ATOM   1432 1HD  ARG C 450       0.228  -7.499  -2.771  1.00  0.00              
ATOM   1433 2HD  ARG C 450      -0.475  -8.021  -4.320  1.00  0.00              
ATOM   1434  HE  ARG C 450       0.727 -10.350  -3.120  1.00  0.00              
ATOM   1435 1HH1 ARG C 450      -1.847  -8.121  -2.369  1.00  0.00              
ATOM   1436 2HH1 ARG C 450      -2.709  -9.392  -1.523  1.00  0.00              
ATOM   1437 1HH2 ARG C 450      -0.243 -11.814  -2.149  1.00  0.00              
ATOM   1438 2HH2 ARG C 450      -1.794 -11.498  -1.396  1.00  0.00              
ATOM   1439  N   LEU C 451       3.453  -3.922  -5.673  1.00  0.00              
ATOM   1440  CA  LEU C 451       3.523  -2.670  -6.414  1.00  0.00              
ATOM   1441  C   LEU C 451       4.703  -2.635  -7.357  1.00  0.00              
ATOM   1442  O   LEU C 451       4.561  -2.201  -8.497  1.00  0.00              
ATOM   1443  CB  LEU C 451       3.591  -1.485  -5.444  1.00  0.00              
ATOM   1444  CG  LEU C 451       3.662  -0.102  -6.105  1.00  0.00              
ATOM   1445  CD1 LEU C 451       2.417   0.137  -6.949  1.00  0.00              
ATOM   1446  CD2 LEU C 451       3.800   0.968  -5.033  1.00  0.00              
ATOM   1447  H   LEU C 451       3.594  -3.910  -4.673  1.00  0.00              
ATOM   1448  HA  LEU C 451       2.640  -2.569  -7.044  1.00  0.00              
ATOM   1449 1HB  LEU C 451       2.633  -1.610  -4.943  1.00  0.00              
ATOM   1450 2HB  LEU C 451       4.397  -1.602  -4.720  1.00  0.00              
ATOM   1451  HG  LEU C 451       4.565  -0.082  -6.716  1.00  0.00              
ATOM   1452 1HD1 LEU C 451       2.476   1.120  -7.415  1.00  0.00              
ATOM   1453 2HD1 LEU C 451       2.350  -0.627  -7.724  1.00  0.00              
ATOM   1454 3HD1 LEU C 451       1.533   0.089  -6.314  1.00  0.00              
ATOM   1455 1HD2 LEU C 451       3.851   1.950  -5.505  1.00  0.00              
ATOM   1456 2HD2 LEU C 451       2.939   0.930  -4.366  1.00  0.00              
ATOM   1457 3HD2 LEU C 451       4.711   0.794  -4.460  1.00  0.00              
ATOM   1458  N   ASP C 452       5.861  -3.063  -6.889  1.00  0.00              
ATOM   1459  CA  ASP C 452       7.035  -3.189  -7.762  1.00  0.00              
ATOM   1460  C   ASP C 452       6.701  -4.011  -9.004  1.00  0.00              
ATOM   1461  O   ASP C 452       6.991  -3.627 -10.144  1.00  0.00              
ATOM   1462  CB  ASP C 452       8.205  -3.826  -7.009  1.00  0.00              
ATOM   1463  CG  ASP C 452       8.862  -2.916  -5.979  1.00  0.00              
ATOM   1464  OD1 ASP C 452       8.582  -1.741  -5.990  1.00  0.00              
ATOM   1465  OD2 ASP C 452       9.511  -3.423  -5.096  1.00  0.00              
ATOM   1466  H   ASP C 452       5.945  -3.311  -5.913  1.00  0.00              
ATOM   1467  HA  ASP C 452       7.395  -2.198  -8.041  1.00  0.00              
ATOM   1468 1HB  ASP C 452       7.954  -4.779  -6.542  1.00  0.00              
ATOM   1469 2HB  ASP C 452       8.896  -3.996  -7.835  1.00  0.00              
ATOM   1470  N   ARG C 453       6.051  -5.139  -8.798  1.00  0.00              
ATOM   1471  CA  ARG C 453       5.715  -6.025  -9.888  1.00  0.00              
ATOM   1472  C   ARG C 453       4.722  -5.387 -10.850  1.00  0.00              
ATOM   1473  O   ARG C 453       4.848  -5.497 -12.079  1.00  0.00              
ATOM   1474  CB  ARG C 453       5.220  -7.373  -9.385  1.00  0.00              
ATOM   1475  CG  ARG C 453       6.289  -8.252  -8.755  1.00  0.00              
ATOM   1476  CD  ARG C 453       5.782  -9.540  -8.215  1.00  0.00              
ATOM   1477  NE  ARG C 453       6.797 -10.372  -7.590  1.00  0.00              
ATOM   1478  CZ  ARG C 453       6.553 -11.551  -6.985  1.00  0.00              
ATOM   1479  NH1 ARG C 453       5.330 -12.023  -6.887  1.00  0.00              
ATOM   1480  NH2 ARG C 453       7.575 -12.211  -6.469  1.00  0.00              
ATOM   1481  H   ARG C 453       5.780  -5.391  -7.858  1.00  0.00              
ATOM   1482  HA  ARG C 453       6.619  -6.294 -10.436  1.00  0.00              
ATOM   1483 1HB  ARG C 453       4.441  -7.173  -8.652  1.00  0.00              
ATOM   1484 2HB  ARG C 453       4.789  -7.892 -10.242  1.00  0.00              
ATOM   1485 1HG  ARG C 453       7.042  -8.478  -9.510  1.00  0.00              
ATOM   1486 2HG  ARG C 453       6.750  -7.702  -7.934  1.00  0.00              
ATOM   1487 1HD  ARG C 453       5.020  -9.334  -7.464  1.00  0.00              
ATOM   1488 2HD  ARG C 453       5.343 -10.116  -9.029  1.00  0.00              
ATOM   1489  HE  ARG C 453       7.793 -10.221  -7.506  1.00  0.00              
ATOM   1490 1HH1 ARG C 453       4.557 -11.497  -7.271  1.00  0.00              
ATOM   1491 2HH1 ARG C 453       5.168 -12.908  -6.430  1.00  0.00              
ATOM   1492 1HH2 ARG C 453       8.507 -11.826  -6.537  1.00  0.00              
ATOM   1493 2HH2 ARG C 453       7.421 -13.097  -6.010  1.00  0.00              
ATOM   1494  N   LEU C 454       3.688  -4.750 -10.317  1.00  0.00              
ATOM   1495  CA  LEU C 454       2.664  -4.191 -11.162  1.00  0.00              
ATOM   1496  C   LEU C 454       3.234  -3.000 -11.961  1.00  0.00              
ATOM   1497  O   LEU C 454       2.883  -2.816 -13.132  1.00  0.00              
ATOM   1498  CB  LEU C 454       1.458  -3.765 -10.315  1.00  0.00              
ATOM   1499  CG  LEU C 454       0.274  -3.195 -11.105  1.00  0.00              
ATOM   1500  CD1 LEU C 454      -0.135  -4.165 -12.205  1.00  0.00              
ATOM   1501  CD2 LEU C 454      -0.889  -2.932 -10.160  1.00  0.00              
ATOM   1502  H   LEU C 454       3.608  -4.650  -9.316  1.00  0.00              
ATOM   1503  HA  LEU C 454       2.335  -4.940 -11.881  1.00  0.00              
ATOM   1504 1HB  LEU C 454       1.193  -4.731  -9.887  1.00  0.00              
ATOM   1505 2HB  LEU C 454       1.747  -3.082  -9.516  1.00  0.00              
ATOM   1506  HG  LEU C 454       0.591  -2.238 -11.519  1.00  0.00              
ATOM   1507 1HD1 LEU C 454      -0.977  -3.752 -12.761  1.00  0.00              
ATOM   1508 2HD1 LEU C 454       0.705  -4.321 -12.883  1.00  0.00              
ATOM   1509 3HD1 LEU C 454      -0.426  -5.117 -11.762  1.00  0.00              
ATOM   1510 1HD2 LEU C 454      -1.730  -2.526 -10.723  1.00  0.00              
ATOM   1511 2HD2 LEU C 454      -1.188  -3.864  -9.681  1.00  0.00              
ATOM   1512 3HD2 LEU C 454      -0.583  -2.215  -9.398  1.00  0.00              
ATOM   1513  N   LEU C 455       4.097  -2.180 -11.360  1.00  0.00              
ATOM   1514  CA  LEU C 455       4.733  -1.075 -12.074  1.00  0.00              
ATOM   1515  C   LEU C 455       5.501  -1.629 -13.274  1.00  0.00              
ATOM   1516  O   LEU C 455       5.412  -1.099 -14.369  1.00  0.00              
ATOM   1517  CB  LEU C 455       5.666  -0.290 -11.142  1.00  0.00              
ATOM   1518  CG  LEU C 455       4.962   0.533 -10.056  1.00  0.00              
ATOM   1519  CD1 LEU C 455       5.989   1.110  -9.091  1.00  0.00              
ATOM   1520  CD2 LEU C 455       4.150   1.643 -10.706  1.00  0.00              
ATOM   1521  H   LEU C 455       4.317  -2.327 -10.385  1.00  0.00              
ATOM   1522  HA  LEU C 455       3.974  -0.376 -12.425  1.00  0.00              
ATOM   1523 1HB  LEU C 455       6.205  -1.122 -10.691  1.00  0.00              
ATOM   1524 2HB  LEU C 455       6.363   0.334 -11.701  1.00  0.00              
ATOM   1525  HG  LEU C 455       4.267  -0.133  -9.544  1.00  0.00              
ATOM   1526 1HD1 LEU C 455       5.480   1.693  -8.323  1.00  0.00              
ATOM   1527 2HD1 LEU C 455       6.542   0.297  -8.620  1.00  0.00              
ATOM   1528 3HD1 LEU C 455       6.679   1.752  -9.636  1.00  0.00              
ATOM   1529 1HD2 LEU C 455       3.649   2.228  -9.933  1.00  0.00              
ATOM   1530 2HD2 LEU C 455       4.812   2.292 -11.280  1.00  0.00              
ATOM   1531 3HD2 LEU C 455       3.404   1.208 -11.371  1.00  0.00              
ATOM   1532  N   GLU C 456       6.243  -2.691 -13.069  1.00  0.00              
ATOM   1533  CA  GLU C 456       7.031  -3.282 -14.145  1.00  0.00              
ATOM   1534  C   GLU C 456       6.128  -3.843 -15.230  1.00  0.00              
ATOM   1535  O   GLU C 456       6.364  -3.620 -16.442  1.00  0.00              
ATOM   1536  CB  GLU C 456       7.948  -4.381 -13.604  1.00  0.00              
ATOM   1537  CG  GLU C 456       9.099  -3.874 -12.746  1.00  0.00              
ATOM   1538  CD  GLU C 456       9.878  -5.013 -12.150  1.00  0.00              
ATOM   1539  OE1 GLU C 456       9.488  -6.139 -12.341  1.00  0.00              
ATOM   1540  OE2 GLU C 456      10.925  -4.765 -11.599  1.00  0.00              
ATOM   1541  H   GLU C 456       6.273  -3.111 -12.151  1.00  0.00              
ATOM   1542  HA  GLU C 456       7.630  -2.511 -14.631  1.00  0.00              
ATOM   1543 1HB  GLU C 456       7.325  -5.053 -13.013  1.00  0.00              
ATOM   1544 2HB  GLU C 456       8.346  -4.917 -14.465  1.00  0.00              
ATOM   1545 1HG  GLU C 456       9.778  -3.211 -13.281  1.00  0.00              
ATOM   1546 2HG  GLU C 456       8.601  -3.320 -11.952  1.00  0.00              
ATOM   1547  N   THR C 457       5.047  -4.486 -14.819  1.00  0.00              
ATOM   1548  CA  THR C 457       4.092  -5.079 -15.754  1.00  0.00              
ATOM   1549  C   THR C 457       3.451  -4.033 -16.661  1.00  0.00              
ATOM   1550  O   THR C 457       3.346  -4.204 -17.867  1.00  0.00              
ATOM   1551  CB  THR C 457       2.979  -5.840 -15.010  1.00  0.00              
ATOM   1552  OG1 THR C 457       3.553  -6.914 -14.254  1.00  0.00              
ATOM   1553  CG2 THR C 457       1.966  -6.403 -15.996  1.00  0.00              
ATOM   1554  H   THR C 457       4.880  -4.568 -13.826  1.00  0.00              
ATOM   1555  HA  THR C 457       4.612  -5.755 -16.434  1.00  0.00              
ATOM   1556  HB  THR C 457       2.477  -5.154 -14.327  1.00  0.00              
ATOM   1557  HG1 THR C 457       2.857  -7.386 -13.791  1.00  0.00              
ATOM   1558 1HG2 THR C 457       1.188  -6.936 -15.451  1.00  0.00              
ATOM   1559 2HG2 THR C 457       1.520  -5.587 -16.564  1.00  0.00              
ATOM   1560 3HG2 THR C 457       2.467  -7.088 -16.678  1.00  0.00              
ATOM   1561  N   VAL C 458       3.025  -2.930 -16.060  1.00  0.00              
ATOM   1562  CA  VAL C 458       2.423  -1.839 -16.801  1.00  0.00              
ATOM   1563  C   VAL C 458       3.437  -1.256 -17.791  1.00  0.00              
ATOM   1564  O   VAL C 458       3.102  -0.984 -18.943  1.00  0.00              
ATOM   1565  CB  VAL C 458       1.917  -0.727 -15.863  1.00  0.00              
ATOM   1566  CG1 VAL C 458       1.471   0.485 -16.666  1.00  0.00              
ATOM   1567  CG2 VAL C 458       0.776  -1.239 -14.996  1.00  0.00              
ATOM   1568  H   VAL C 458       3.124  -2.850 -15.058  1.00  0.00              
ATOM   1569  HA  VAL C 458       1.615  -2.194 -17.443  1.00  0.00              
ATOM   1570  HB  VAL C 458       2.723  -0.440 -15.187  1.00  0.00              
ATOM   1571 1HG1 VAL C 458       1.117   1.261 -15.987  1.00  0.00              
ATOM   1572 2HG1 VAL C 458       2.312   0.867 -17.245  1.00  0.00              
ATOM   1573 3HG1 VAL C 458       0.665   0.199 -17.340  1.00  0.00              
ATOM   1574 1HG2 VAL C 458       0.431  -0.442 -14.339  1.00  0.00              
ATOM   1575 2HG2 VAL C 458      -0.046  -1.566 -15.634  1.00  0.00              
ATOM   1576 3HG2 VAL C 458       1.124  -2.079 -14.395  1.00  0.00              
ATOM   1577  N   GLN C 459       4.665  -1.038 -17.358  1.00  0.00              
ATOM   1578  CA  GLN C 459       5.675  -0.442 -18.231  1.00  0.00              
ATOM   1579  C   GLN C 459       5.962  -1.344 -19.434  1.00  0.00              
ATOM   1580  O   GLN C 459       6.197  -0.856 -20.541  1.00  0.00              
ATOM   1581  CB  GLN C 459       6.970  -0.183 -17.456  1.00  0.00              
ATOM   1582  CG  GLN C 459       6.871   0.938 -16.436  1.00  0.00              
ATOM   1583  CD  GLN C 459       8.145   1.099 -15.628  1.00  0.00              
ATOM   1584  OE1 GLN C 459       9.094   0.326 -15.780  1.00  0.00              
ATOM   1585  NE2 GLN C 459       8.171   2.104 -14.760  1.00  0.00              
ATOM   1586  H   GLN C 459       4.917  -1.284 -16.411  1.00  0.00              
ATOM   1587  HA  GLN C 459       5.309   0.510 -18.616  1.00  0.00              
ATOM   1588 1HB  GLN C 459       7.228  -1.116 -16.955  1.00  0.00              
ATOM   1589 2HB  GLN C 459       7.735   0.056 -18.194  1.00  0.00              
ATOM   1590 1HG  GLN C 459       6.507   1.934 -16.688  1.00  0.00              
ATOM   1591 2HG  GLN C 459       6.132   0.428 -15.818  1.00  0.00              
ATOM   1592 1HE2 GLN C 459       8.984   2.260 -14.198  1.00  0.00              
ATOM   1593 2HE2 GLN C 459       7.378   2.706 -14.668  1.00  0.00              
ATOM   1594  N   ALA C 460       5.912  -2.658 -19.221  1.00  0.00              
ATOM   1595  CA  ALA C 460       6.213  -3.657 -20.250  1.00  0.00              
ATOM   1596  C   ALA C 460       5.072  -3.993 -21.175  1.00  0.00              
ATOM   1597  O   ALA C 460       5.288  -4.670 -22.176  1.00  0.00              
ATOM   1598  CB  ALA C 460       6.711  -4.934 -19.590  1.00  0.00              
ATOM   1599  H   ALA C 460       5.653  -2.968 -18.295  1.00  0.00              
ATOM   1600  HA  ALA C 460       6.988  -3.260 -20.906  1.00  0.00              
ATOM   1601 1HB  ALA C 460       6.956  -5.668 -20.359  1.00  0.00              
ATOM   1602 2HB  ALA C 460       7.601  -4.717 -19.000  1.00  0.00              
ATOM   1603 3HB  ALA C 460       5.934  -5.335 -18.942  1.00  0.00              
ATOM   1604  N   LYS C 461       3.880  -3.519 -20.893  1.00  0.00              
ATOM   1605  CA  LYS C 461       2.713  -3.879 -21.669  1.00  0.00              
ATOM   1606  C   LYS C 461       2.777  -3.343 -23.083  1.00  0.00              
ATOM   1607  O   LYS C 461       3.141  -2.169 -23.223  1.00  0.00              
ATOM   1608  OXT LYS C 461       2.417  -4.047 -24.049  1.00  0.00              
ATOM   1609  CB  LYS C 461       1.445  -3.375 -20.979  1.00  0.00              
ATOM   1610  CG  LYS C 461       0.149  -3.785 -21.666  1.00  0.00              
ATOM   1611  CD  LYS C 461      -1.066  -3.273 -20.908  1.00  0.00              
ATOM   1612  CE  LYS C 461      -2.358  -3.610 -21.638  1.00  0.00              
ATOM   1613  NZ  LYS C 461      -2.581  -5.079 -21.724  1.00  0.00              
ATOM   1614  H   LYS C 461       3.776  -2.886 -20.112  1.00  0.00              
ATOM   1615  HA  LYS C 461       2.657  -4.964 -21.769  1.00  0.00              
ATOM   1616 1HB  LYS C 461       1.456  -3.770 -19.962  1.00  0.00              
ATOM   1617 2HB  LYS C 461       1.509  -2.288 -20.946  1.00  0.00              
ATOM   1618 1HG  LYS C 461       0.148  -3.373 -22.676  1.00  0.00              
ATOM   1619 2HG  LYS C 461       0.114  -4.873 -21.719  1.00  0.00              
ATOM   1620 1HD  LYS C 461      -1.076  -3.732 -19.918  1.00  0.00              
ATOM   1621 2HD  LYS C 461      -0.980  -2.192 -20.804  1.00  0.00              
ATOM   1622 1HE  LYS C 461      -3.185  -3.148 -21.100  1.00  0.00              
ATOM   1623 2HE  LYS C 461      -2.301  -3.193 -22.643  1.00  0.00              
ATOM   1624 1HZ  LYS C 461      -3.446  -5.259 -22.214  1.00  0.00              
ATOM   1625 2HZ  LYS C 461      -1.815  -5.508 -22.223  1.00  0.00              
ATOM   1626 3HZ  LYS C 461      -2.635  -5.466 -20.793  1.00  0.00              
TER                                                                             
# All scores below are weighted scores, not raw scores.
#BEGIN_POSE_ENERGIES_TABLE 2akf_INPUT_0001.pdb
label fa_atr fa_rep fa_sol fa_intra_rep pro_close fa_pair hbond_sr_bb hbond_lr_bb hbond_bb_sc hbond_sc dslf_ss_dst dslf_cs_ang dslf_ss_dih dslf_ca_dih rama omega fa_dun p_aa_pp ref total
weights 0.8 0.44 0.65 0.004 1 0.49 0.585 1.17 1.17 1.1 0.5 2 5 5 0.2 0.5 0.56 0.32 1 NA
pose -345.09 28.8688 183.524 0.77601 0 -8.74854 -64.4458 0 -0.991624 -0.344562 0 0 0 0 -9.04498 4.80678 60.182 -5.29811 -41.4 -197.206
VAL_p:NtermProteinFull_1 -3.87856 0.331801 1.39326 0.0363656 0 0 0 0 0 0 0 0 0 0 0 0.00156195 0.260308 0 0.87 -0.985262
SER_2 -7.07742 0.756921 4.7688 0.00416539 0 -0.00880348 0 0 -0.495812 0 0 0 0 0 -0.730623 0.199524 0.520842 -0.695522 -1.11 -3.86793
ARG_3 -11.3208 0.654711 9.3049 0.0351304 0 -1.32809 0 0 0 -0.0645544 0 0 0 0 -0.284612 0.0349429 4.89472 -0.258171 -2.94 -1.27181
ILE_4 -9.70654 1.08481 5.05962 0.0726764 0 0 0 0 0 0 0 0 0 0 -0.118285 0.0810717 0.355153 -0.232611 0.72 -2.68411
GLU_5 -12.9232 0.839905 7.31076 0.0393438 0 -0.692404 0 0 -0.495812 -0.0750298 0 0 0 0 -0.521963 0.164097 4.56644 -0.309965 -2.43 -4.52782
GLU_6 -11.9534 1.03742 7.71814 0.0228994 0 -0.126516 0 0 0 0 0 0 0 0 -0.456248 0.0493538 2.88656 -0.3101 -2.43 -3.56187
ASP_7 -14.0773 0.924253 9.41646 0.00962765 0 -1.37552 0 0 0 0 0 0 0 0 -0.268715 0.000680391 0.871124 0.140771 -2.01 -6.36858
VAL_8 -10.4041 0.975729 4.59805 0.0475163 0 0 0 0 0 0 0 0 0 0 -0.0669438 0.00390998 0.0866256 -0.156524 0.87 -4.04575
ARG_9 -11.5465 0.667076 7.4787 0.0206269 0 -0.6836 0 0 0 -0.0750298 0 0 0 0 -0.662763 0.515173 3.06472 -0.273036 -2.94 -4.43464
ASN_10 -11.9847 1.08566 7.51254 0.0120044 0 -0.262301 0 0 0 0 0 0 0 0 0.384027 0.232213 1.08163 0.635198 -2.67 -3.97368
LEU_11 -13.9218 1.15189 5.25047 0.016834 0 0 0 0 0 0 0 0 0 0 -0.15125 0.303072 1.88872 -0.258468 -0.3 -6.02057
ASN_12 -8.5351 0.807594 4.6741 0.0154623 0 -0.0516607 0 0 0 0 0 0 0 0 0.296998 0.000101225 3.5197 0.598779 -2.67 -1.34403
ALA_13 -8.8643 0.588012 4.5681 0.00228543 0 0 0 0 0 0 0 0 0 0 -0.472739 0.0447356 0 -0.376252 0.48 -4.03015
ILE_14 -11.327 0.777722 4.88405 0.0598871 0 0 0 0 0 0 0 0 0 0 -0.00424315 0.129403 0.29775 -0.337291 0.72 -4.79976
ALA_15 -8.7318 0.531822 4.28499 0.00252355 0 0 0 0 0 0 0 0 0 0 -0.752075 0.791328 0 -0.442455 0.48 -3.83566
GLN_16 -10.8939 0.77244 6.93809 0.0503917 0 -0.251168 0 0 0 -0.032697 0 0 0 0 -0.246375 0.0822094 3.32374 -0.204662 -2.91 -3.37196
LYS_17 -10.6486 0.502804 5.63447 0.00962155 0 -0.0598823 0 0 0 0 0 0 0 0 -0.653969 0.347369 2.43028 -0.115754 -1.95 -4.50366
LEU_18 -12.8374 0.648708 4.56008 0.0200238 0 0 0 0 0 0 0 0 0 0 -0.22754 0.184292 1.0206 -0.308203 -0.3 -7.23948
GLN_19 -10.8978 0.647867 7.27078 0.0166804 0 -0.227926 0 0 0 0 0 0 0 0 -0.203711 0.0182265 3.32668 -0.187315 -2.91 -3.14656
GLU_20 -12.128 0.729999 7.39055 0.0160487 0 -0.48357 0 0 0 -0.032697 0 0 0 0 -0.570159 0.0228651 2.73994 -0.333427 -2.43 -5.07841
ARG_21 -10.9382 1.1441 5.25551 0.0207503 0 -0.845596 0 0 0 0 0 0 0 0 -0.574036 0.0755854 3.4065 -0.235911 -2.94 -5.63127
LEU_22 -11.2504 1.16674 5.28753 0.0284937 0 0 0 0 0 0 0 0 0 0 -0.241521 0.521561 1.53392 -0.329465 -0.3 -3.58318
ASP_23 -11.7364 0.778772 7.60002 0.0106413 0 -0.0458602 0 0 0 0 0 0 0 0 0.14549 0.0604184 0.91337 0.169753 -2.01 -4.11379
ARG_24 -10.0607 0.732683 5.81177 0.0213488 0 -0.362141 0 0 0 0 0 0 0 0 -0.445265 0.21148 3.58014 -0.195391 -2.94 -3.64607
LEU_25 -12.9179 1.78118 4.25945 0.0317691 0 0 0 0 0 0 0 0 0 0 -0.328879 0.168485 2.77401 -0.35006 -0.3 -4.88196
LEU_26 -11.5157 1.40319 5.47707 0.0224705 0 0 0 0 0 0 0 0 0 0 -0.121982 0.0153035 1.18368 -0.282727 -0.3 -4.11869
GLU_27 -10.1691 0.772712 5.99223 0.0159676 0 -0.113554 0 0 0 0 0 0 0 0 -0.664083 0.000341324 2.67105 -0.37086 -2.43 -4.29529
THR_28 -9.34728 0.649506 5.33857 0.0323127 0 -0.00781489 0 0 0 0 0 0 0 0 0.0384894 0.0288429 0.130422 0.271252 -0.81 -3.67571
VAL_29 -8.58271 1.04553 3.81136 0.0430522 0 0 0 0 0 0 0 0 0 0 -0.00830996 0.0644178 0.083967 -0.0750604 0.87 -2.74775
GLN_30 -7.07868 0.885328 4.09144 0.013876 0 -0.100939 0 0 0 0 0 0 0 0 -0.497597 0.0943471 2.53307 -0.369464 -2.91 -3.33862
ALA_31 -4.80185 0.498041 2.77036 0.00383414 0 0 0 0 0 0 0 0 0 0 -0.636102 0.359869 0 -0.105174 0.48 -1.43103
LYS_p:CtermProteinFull_32 -4.77549 0.385146 3.56213 0.0213787 0 -0.137803 0 0 0 0 0 0 0 0 0 0 4.23634 0 -1.95 1.3417
VAL_p:NtermProteinFull_33 0 0 0 0 0 0 0 0 0 0 0 0 0 0 0 0 0 0 0 0
SER_34 -0.0152172 0 0.0229095 0 0 0 0 0 0 0 0 0 0 0 0 0 0 0 0 0.00769237
ARG_35 0 0 0 0 0 0 0 0 0 0 0 0 0 0 0 0 0 0 0 0
ILE_36 -0.485184 0 -0.172949 0 0 0 0 0 0 0 0 0 0 0 0 0 0 0 0 -0.658133
GLU_37 -1.63478 0.0110839 1.75272 0 0 -0.569938 0 0 0 -0.0645544 0 0 0 0 0 0 0 0 0 -0.505462
GLU_38 0 0 0 0 0 0 0 0 0 0 0 0 0 0 0 0 0 0 0 0
ASP_39 -0.00162657 0 0.00182199 0 0 0 0 0 0 0 0 0 0 0 0 0 0 0 0 0.00019542
VAL_40 -2.59435 0.241465 0.0785474 0 0 0 0 0 0 0 0 0 0 0 0 0 0 0 0 -2.27434
ARG_41 -2.08096 0.0363252 2.06086 0 0 0.0612899 0 0 0 0 0 0 0 0 0 0 0 0 0 0.0775111
ASN_42 0 0 0 0 0 0 0 0 0 0 0 0 0 0 0 0 0 0 0 0
LEU_43 -1.26695 0.00950716 -0.162375 0 0 0 0 0 0 0 0 0 0 0 0 0 0 0 0 -1.41982
ASN_44 -1.22355 0.182464 0.406621 0 0 -0.151225 0 0 0 0 0 0 0 0 0 0 0 0 0 -0.785686
ALA_45 0 0 0 0 0 0 0 0 0 0 0 0 0 0 0 0 0 0 0 0
ILE_46 0 0 0 0 0 0 0 0 0 0 0 0 0 0 0 0 0 0 0 0
ALA_47 -0.822544 0 -0.119985 0 0 0 0 0 0 0 0 0 0 0 0 0 0 0 0 -0.942529
GLN_48 0 0 0 0 0 0 0 0 0 0 0 0 0 0 0 0 0 0 0 0
LYS_49 0 0 0 0 0 0 0 0 0 0 0 0 0 0 0 0 0 0 0 0
LEU_50 -0.62204 0 -0.117624 0 0 0 0 0 0 0 0 0 0 0 0 0 0 0 0 -0.739665
GLN_51 -0.912795 0 0.303265 0 0 -0.303395 0 0 0 0 0 0 0 0 0 0 0 0 0 -0.912926
GLU_52 0 0 0 0 0 0 0 0 0 0 0 0 0 0 0 0 0 0 0 0
ARG_53 0 0 0 0 0 0 0 0 0 0 0 0 0 0 0 0 0 0 0 0
LEU_54 -2.4387 0.749994 -0.075832 0 0 0 0 0 0 0 0 0 0 0 0 0 0 0 0 -1.76454
ASP_55 -0.0628732 0 0.155343 0 0 -0.482318 0 0 0 0 0 0 0 0 0 0 0 0 0 -0.389848
ARG_56 0 0 0 0 0 0 0 0 0 0 0 0 0 0 0 0 0 0 0 0
LEU_57 -0.788108 0.0600256 -0.161846 0 0 0 0 0 0 0 0 0 0 0 0 0 0 0 0 -0.889928
LEU_58 -1.3832 0.609829 -0.266203 0 0 0 0 0 0 0 0 0 0 0 0 0 0 0 0 -1.03957
GLU_59 0 0 0 0 0 0 0 0 0 0 0 0 0 0 0 0 0 0 0 0
THR_60 0 0 0 0 0 0 0 0 0 0 0 0 0 0 0 0 0 0 0 0
VAL_61 -1.06765 0.0784026 -0.25168 0 0 0 0 0 0 0 0 0 0 0 0 0 0 0 0 -1.24093
GLN_62 0 0 0 0 0 0 0 0 0 0 0 0 0 0 0 0 0 0 0 0
ALA_63 0 0 0 0 0 0 0 0 0 0 0 0 0 0 0 0 0 0 0 0
LYS_p:CtermProteinFull_64 -0.856822 0.129584 0.79635 0 0 -0.137803 0 0 0 0 0 0 0 0 0 0 0 0 0 -0.0686907
VAL_p:NtermProteinFull_65 0 0 0 0 0 0 0 0 0 0 0 0 0 0 0 0 0 0 0 0
SER_66 0 0 0 0 0 0 0 0 0 0 0 0 0 0 0 0 0 0 0 0
ARG_67 0 0 0 0 0 0 0 0 0 0 0 0 0 0 0 0 0 0 0 0
ILE_68 0 0 0 0 0 0 0 0 0 0 0 0 0 0 0 0 0 0 0 0
GLU_69 0 0 0 0 0 0 0 0 0 0 0 0 0 0 0 0 0 0 0 0
GLU_70 0 0 0 0 0 0 0 0 0 0 0 0 0 0 0 0 0 0 0 0
ASP_71 0 0 0 0 0 0 0 0 0 0 0 0 0 0 0 0 0 0 0 0
VAL_72 0 0 0 0 0 0 0 0 0 0 0 0 0 0 0 0 0 0 0 0
ARG_73 0 0 0 0 0 0 0 0 0 0 0 0 0 0 0 0 0 0 0 0
ASN_74 0 0 0 0 0 0 0 0 0 0 0 0 0 0 0 0 0 0 0 0
LEU_75 0 0 0 0 0 0 0 0 0 0 0 0 0 0 0 0 0 0 0 0
ASN_76 0 0 0 0 0 0 0 0 0 0 0 0 0 0 0 0 0 0 0 0
ALA_77 0 0 0 0 0 0 0 0 0 0 0 0 0 0 0 0 0 0 0 0
ILE_78 0 0 0 0 0 0 0 0 0 0 0 0 0 0 0 0 0 0 0 0
ALA_79 0 0 0 0 0 0 0 0 0 0 0 0 0 0 0 0 0 0 0 0
GLN_80 0 0 0 0 0 0 0 0 0 0 0 0 0 0 0 0 0 0 0 0
LYS_81 0 0 0 0 0 0 0 0 0 0 0 0 0 0 0 0 0 0 0 0
LEU_82 0 0 0 0 0 0 0 0 0 0 0 0 0 0 0 0 0 0 0 0
GLN_83 0 0 0 0 0 0 0 0 0 0 0 0 0 0 0 0 0 0 0 0
GLU_84 0 0 0 0 0 0 0 0 0 0 0 0 0 0 0 0 0 0 0 0
ARG_85 0 0 0 0 0 0 0 0 0 0 0 0 0 0 0 0 0 0 0 0
LEU_86 0 0 0 0 0 0 0 0 0 0 0 0 0 0 0 0 0 0 0 0
ASP_87 0 0 0 0 0 0 0 0 0 0 0 0 0 0 0 0 0 0 0 0
ARG_88 0 0 0 0 0 0 0 0 0 0 0 0 0 0 0 0 0 0 0 0
LEU_89 0 0 0 0 0 0 0 0 0 0 0 0 0 0 0 0 0 0 0 0
LEU_90 0 0 0 0 0 0 0 0 0 0 0 0 0 0 0 0 0 0 0 0
GLU_91 0 0 0 0 0 0 0 0 0 0 0 0 0 0 0 0 0 0 0 0
THR_92 0 0 0 0 0 0 0 0 0 0 0 0 0 0 0 0 0 0 0 0
VAL_93 0 0 0 0 0 0 0 0 0 0 0 0 0 0 0 0 0 0 0 0
GLN_94 0 0 0 0 0 0 0 0 0 0 0 0 0 0 0 0 0 0 0 0
ALA_95 0 0 0 0 0 0 0 0 0 0 0 0 0 0 0 0 0 0 0 0
LYS_p:CtermProteinFull_96 0 0 0 0 0 0 0 0 0 0 0 0 0 0 0 0 0 0 0 0
VRT_97 0 0 0 0 0 0 0 0 0 0 0 0 0 0 0 0 0 0 0 0
VRT_98 0 0 0 0 0 0 0 0 0 0 0 0 0 0 0 0 0 0 0 0
VRT_99 0 0 0 0 0 0 0 0 0 0 0 0 0 0 0 0 0 0 0 0
VRT_100 0 0 0 0 0 0 0 0 0 0 0 0 0 0 0 0 0 0 0 0
VRT_101 0 0 0 0 0 0 0 0 0 0 0 0 0 0 0 0 0 0 0 0
VRT_102 0 0 0 0 0 0 0 0 0 0 0 0 0 0 0 0 0 0 0 0
VRT_103 0 0 0 0 0 0 0 0 0 0 0 0 0 0 0 0 0 0 0 0
#END_POSE_ENERGIES_TABLE 2akf_INPUT_0001.pdb
