# Supplementary material for: Modeling Symmetric Macromolecular Structures in Rosetta3
Source: PLoS One. 2011 Jun 22;6(6):e20450. doi: 10.1371/journal.pone.0020450 (PMC3120754; doi:10.1371/journal.pone.0020450)
Supplement: File S1 — An archive containing example flags file and input files for running four different symmetry protocols in Rosetta3. The protocols include symmetric docking, symmetric comparative modeling, fold-and-dock, and symmetric design. (BZ2) [file pone.0020450.s002.bz2 › rosetta3_symmdemo/fixbb/output_files/score.sc]

SEQUENCE: 
SCORE: total_score dslf_ca_dih dslf_cs_ang dslf_ss_dih dslf_ss_dst      fa_atr      fa_dun fa_intra_rep      fa_pair       fa_rep       fa_sol hbond_bb_sc hbond_lr_bb    hbond_sc hbond_sr_bb       omega     p_aa_pp pro_close      rama       ref description 
SCORE:    -197.206       0.000       0.000       0.000       0.000    -345.090      60.182        0.776       -8.749       28.869      183.524      -0.992       0.000      -0.345     -64.446       4.807      -5.298     0.000    -9.045   -41.400 2akf_INPUT_0001
