# Supplementary material for: Modeling Symmetric Macromolecular Structures in Rosetta3
Source: PLoS One. 2011 Jun 22;6(6):e20450. doi: 10.1371/journal.pone.0020450 (PMC3120754; doi:10.1371/journal.pone.0020450)
Supplement: File S1 — An archive containing example flags file and input files for running four different symmetry protocols in Rosetta3. The protocols include symmetric docking, symmetric comparative modeling, fold-and-dock, and symmetric design. (BZ2) [file pone.0020450.s002.bz2 › rosetta3_symmdemo/fixbb/input_files/2akf.resfile]

NATAA EX 1 EX 2
start
433 A ALLAA EX 1 EX 2
444 A ALLAA EX 1 EX 2
447 A ALLAA EX 1 EX 2
451 A ALLAA EX 1 EX 2
455 A ALLAA EX 1 EX 2
