# Supplementary material for: Modeling Symmetric Macromolecular Structures in Rosetta3
Source: PLoS One. 2011 Jun 22;6(6):e20450. doi: 10.1371/journal.pone.0020450 (PMC3120754; doi:10.1371/journal.pone.0020450)
Supplement: File S1 — An archive containing example flags file and input files for running four different symmetry protocols in Rosetta3. The protocols include symmetric docking, symmetric comparative modeling, fold-and-dock, and symmetric design. (BZ2) [file pone.0020450.s002.bz2 › rosetta3_symmdemo/fixbb/input_files/fixbb-symmetry-flags]

-in::file::s input_files/2akf_INPUT.pdb
-symmetry::symmetry_definition input_files/2akf_symmdef.dat # This is the location of the symmetry definition file
# -symmetry:initialize_rigid_body_dofs # Initialize the rigid body positions of the subunits according to the symmetry definition file. Not strictly necessary for this test case as it will initialize correctly anyway.
-resfile input_files/2akf.resfile # the resfile specifiying what positions to design/repack
