# Supplementary material for: Modeling Symmetric Macromolecular Structures in Rosetta3
Source: PLoS One. 2011 Jun 22;6(6):e20450. doi: 10.1371/journal.pone.0020450 (PMC3120754; doi:10.1371/journal.pone.0020450)
Supplement: File S1 — An archive containing example flags file and input files for running four different symmetry protocols in Rosetta3. The protocols include symmetric docking, symmetric comparative modeling, fold-and-dock, and symmetric design. (BZ2) [file pone.0020450.s002.bz2 › rosetta3_symmdemo/fixbb/input_files/2akf_symmdef.dat]

symmetry_name 2akf__3
E = 3*VRT0_base + 3*(VRT0_base:VRT1_base)
anchor_residue 18
virtual_coordinates_start
xyz VRT0  0.9872632,0.0594867,-0.1475559  -0.0601450,0.9981896,0.0000000  0.6046982,-0.2520490,1.8402862
xyz VRT0_base  0.9872632,0.0594867,-0.1475559  -0.0601450,0.9981896,0.0000000  -5.1031250,-0.5959687,2.6933750
xyz VRT1  -0.4383843,-0.8937415,0.0951074  0.8902463,-0.4463340,-0.0908154  0.6046982,-0.2520490,1.8402862
xyz VRT1_base  -0.4383843,-0.8937415,0.0951074  0.8902463,-0.4463340,-0.0908154  3.1391997,4.9150822,1.2904266
xyz VRT2  -0.5488789,0.8342548,0.0524486  -0.8192134,-0.5493360,0.1646797  0.6046982,-0.2520490,1.8402862
xyz VRT2_base  -0.5488789,0.8342548,0.0524486  -0.8192134,-0.5493360,0.1646797  3.7780200,-5.0752604,1.5370568
xyz VRT  1.0000000,0.0000000,0.0000000  0.0000000,1.0000000,0.0000000  1.6046982,-0.2520490,1.8402862
virtual_coordinates_stop
connect_virtual JUMP0_to_com VRT0 VRT0_base
connect_virtual JUMP0_to_subunit VRT0_base SUBUNIT
connect_virtual JUMP1_to_com VRT1 VRT1_base
connect_virtual JUMP1_to_subunit VRT1_base SUBUNIT
connect_virtual JUMP2_to_com VRT2 VRT2_base
connect_virtual JUMP2_to_subunit VRT2_base SUBUNIT
connect_virtual JUMP0 VRT VRT0
connect_virtual JUMP1 VRT0 VRT1
connect_virtual JUMP2 VRT0 VRT2
set_dof JUMP0_to_com x(5.78146067774544)
set_dof JUMP0_to_subunit angle_x angle_y angle_z
set_jump_group JUMPGROUP2 JUMP0_to_com JUMP1_to_com JUMP2_to_com
set_jump_group JUMPGROUP3 JUMP1_to_subunit JUMP0_to_subunit JUMP2_to_subunit
