# Supplementary material for: Modeling Symmetric Macromolecular Structures in Rosetta3
Source: PLoS One. 2011 Jun 22;6(6):e20450. doi: 10.1371/journal.pone.0020450 (PMC3120754; doi:10.1371/journal.pone.0020450)
Supplement: File S1 — An archive containing example flags file and input files for running four different symmetry protocols in Rosetta3. The protocols include symmetric docking, symmetric comparative modeling, fold-and-dock, and symmetric design. (BZ2) [file pone.0020450.s002.bz2 › rosetta3_symmdemo/fixbb/input_files/2akf_symm.pdb]

ATOM      1  N   VAL A 430      -7.319   6.409  23.788  1.00 14.47           N
ATOM      2  CA  VAL A 430      -6.182   5.451  23.683  1.00 15.32           C
ATOM      3  C   VAL A 430      -4.910   6.260  23.470  1.00 15.53           C
ATOM      4  O   VAL A 430      -4.970   7.417  23.072  1.00 15.54           O
ATOM      5  CB  VAL A 430      -6.372   4.389  22.595  1.00 15.33           C
ATOM      6  CG1 VAL A 430      -7.699   3.610  22.848  1.00 14.19           C
ATOM      7  CG2 VAL A 430      -6.331   4.981  21.201  1.00 14.20           C
ATOM      8  N   SER A 431      -3.764   5.641  23.700  1.00 15.80           N
ATOM      9  CA  SER A 431      -2.495   6.302  23.526  1.00 16.12           C
ATOM     10  C   SER A 431      -2.193   6.626  22.078  1.00 15.33           C
ATOM     11  O   SER A 431      -2.749   6.028  21.148  1.00 15.37           O
ATOM     12  CB  SER A 431      -1.336   5.469  24.066  1.00 17.61           C
ATOM     13  OG  SER A 431      -1.178   4.330  23.232  1.00 17.40           O
ATOM     14  N   ARG A 432      -1.266   7.542  21.859  1.00 15.59           N
ATOM     15  CA  ARG A 432      -0.844   7.871  20.507  1.00 16.00           C
ATOM     16  C   ARG A 432      -0.359   6.661  19.733  1.00 14.98           C
ATOM     17  O   ARG A 432      -0.695   6.504  18.562  1.00 15.35           O
ATOM     18  CB  ARG A 432       0.278   8.956  20.582  1.00 18.22           C
ATOM     19  CG  ARG A 432       0.816   9.468  19.261  1.00 21.19           C
ATOM     20  CD  ARG A 432       2.178  10.185  19.355  1.00 25.22           C
ATOM     21  NE  ARG A 432       2.906  10.180  18.077  1.00 28.70           N
ATOM     22  CZ  ARG A 432       3.423  11.246  17.441  1.00 28.53           C
ATOM     23  NH1 ARG A 432       3.364  12.477  17.956  1.00 30.50           N
ATOM     24  NH2 ARG A 432       4.043  11.065  16.280  1.00 29.85           N
ATOM     25  N   LEU A 433       0.407   5.793  20.378  1.00 16.08           N
ATOM     26  CA  LEU A 433       0.866   4.609  19.694  1.00 16.96           C
ATOM     27  C   LEU A 433      -0.259   3.681  19.299  1.00 16.70           C
ATOM     28  O   LEU A 433      -0.276   3.171  18.187  1.00 17.05           O
ATOM     29  CB  LEU A 433       1.835   3.872  20.600  1.00 18.84           C
ATOM     30  CG  LEU A 433       2.902   2.968  20.047  1.00 21.11           C
ATOM     31  CD1 LEU A 433       3.672   3.554  18.868  1.00 22.86           C
ATOM     32  CD2 LEU A 433       3.863   2.620  21.193  1.00 21.53           C
ATOM     33  N   GLU A 434      -1.209   3.468  20.196  1.00 15.76           N
ATOM     34  CA  GLU A 434      -2.365   2.631  19.902  1.00 16.34           C
ATOM     35  C   GLU A 434      -3.157   3.211  18.733  1.00 15.39           C
ATOM     36  O   GLU A 434      -3.604   2.482  17.844  1.00 15.67           O
ATOM     37  CB  GLU A 434      -3.253   2.465  21.137  1.00 16.80           C
ATOM     38  CG  GLU A 434      -2.639   1.643  22.266  1.00 19.99           C
ATOM     39  CD  GLU A 434      -3.439   1.766  23.568  1.00 22.37           C
ATOM     40  OE1 GLU A 434      -3.519   2.846  24.207  1.00 31.31           O
ATOM     41  OE2 GLU A 434      -3.984   0.720  23.991  1.00 32.73           O
ATOM     42  N   GLU A 435      -3.349   4.527  18.766  1.00 14.26           N
ATOM     43  CA  GLU A 435      -4.031   5.194  17.661  1.00 13.83           C
ATOM     44  C   GLU A 435      -3.304   5.055  16.333  1.00 14.15           C
ATOM     45  O   GLU A 435      -3.891   4.740  15.302  1.00 14.60           O
ATOM     46  CB  GLU A 435      -4.282   6.657  17.997  1.00 12.85           C
ATOM     47  CG  GLU A 435      -4.789   7.472  16.817  1.00 12.48           C
ATOM     48  CD  GLU A 435      -6.059   6.975  16.176  1.00 13.05           C
ATOM     49  OE1 GLU A 435      -6.886   6.346  16.864  1.00 13.08           O
ATOM     50  OE2 GLU A 435      -6.257   7.316  14.963  1.00 13.47           O
ATOM     51  N   ASP A 436      -1.997   5.288  16.355  1.00 13.71           N
ATOM     52  CA  ASP A 436      -1.215   5.219  15.122  1.00 14.45           C
ATOM     53  C   ASP A 436      -1.270   3.814  14.538  1.00 14.37           C
ATOM     54  O   ASP A 436      -1.355   3.660  13.318  1.00 15.06           O
ATOM     55  CB  ASP A 436       0.218   5.598  15.369  1.00 13.68           C
ATOM     56  CG  ASP A 436       0.424   7.072  15.527  1.00 17.48           C
ATOM     57  OD1 ASP A 436      -0.450   7.918  15.124  1.00 20.77           O
ATOM     58  OD2 ASP A 436       1.473   7.462  16.076  1.00 19.72           O
ATOM     59  N   VAL A 437      -1.161   2.803  15.381  1.00 13.30           N
ATOM     60  CA  VAL A 437      -1.201   1.430  14.887  1.00 12.90           C
ATOM     61  C   VAL A 437      -2.580   1.074  14.318  1.00 14.69           C
ATOM     62  O   VAL A 437      -2.666   0.510  13.241  1.00 14.28           O
ATOM     63  CB  VAL A 437      -0.766   0.460  15.989  1.00 11.70           C
ATOM     64  CG1 VAL A 437      -0.984  -0.985  15.582  1.00 13.22           C
ATOM     65  CG2 VAL A 437       0.716   0.665  16.299  1.00 11.57           C
ATOM     66  N   ARG A 438      -3.689   1.432  14.990  1.00 14.75           N
ATOM     67  CA  ARG A 438      -5.004   1.067  14.426  1.00 15.08           C
ATOM     68  C   ARG A 438      -5.301   1.864  13.155  1.00 16.33           C
ATOM     69  O   ARG A 438      -5.893   1.343  12.227  1.00 16.50           O
ATOM     70  CB  ARG A 438      -6.162   1.107  15.436  1.00 15.61           C
ATOM     71  CG  ARG A 438      -6.558   2.511  15.833  1.00 14.60           C
ATOM     72  CD  ARG A 438      -7.406   2.509  17.113  1.00 12.59           C
ATOM     73  NE  ARG A 438      -7.959   3.816  17.404  1.00 11.71           N
ATOM     74  CZ  ARG A 438      -8.685   4.108  18.477  1.00  9.49           C
ATOM     75  NH1 ARG A 438      -8.904   3.191  19.381  1.00  9.42           N
ATOM     76  NH2 ARG A 438      -9.161   5.312  18.604  1.00 10.40           N
ATOM     77  N   ASN A 439      -4.801   3.092  13.074  1.00 15.86           N
ATOM     78  CA  ASN A 439      -4.916   3.890  11.860  1.00 17.39           C
ATOM     79  C   ASN A 439      -4.160   3.232  10.707  1.00 16.45           C
ATOM     80  O   ASN A 439      -4.672   3.110   9.607  1.00 17.68           O
ATOM     81  CB  ASN A 439      -4.405   5.308  12.122  1.00 17.18           C
ATOM     82  CG  ASN A 439      -4.548   6.215  10.919  1.00 19.71           C
ATOM     83  OD1 ASN A 439      -5.613   6.352  10.388  1.00 25.01           O
ATOM     84  ND2 ASN A 439      -3.456   6.811  10.486  1.00 20.42           N
ATOM     85  N   LEU A 440      -2.919   2.819  10.943  1.00 16.08           N
ATOM     86  CA  LEU A 440      -2.133   2.100   9.937  1.00 15.83           C
ATOM     87  C   LEU A 440      -2.821   0.834   9.475  1.00 16.06           C
ATOM     88  O   LEU A 440      -2.847   0.514   8.295  1.00 16.35           O
ATOM     89  CB  LEU A 440      -0.745   1.759  10.497  1.00 15.01           C
ATOM     90  CG  LEU A 440       0.229   2.917  10.478  1.00 15.13           C
ATOM     91  CD1 LEU A 440       1.404   2.593  11.404  1.00 15.16           C
ATOM     92  CD2 LEU A 440       0.731   3.206   9.067  1.00 18.32           C
ATOM     93  N   ASN A 441      -3.406   0.113  10.396  1.00 15.07           N
ATOM     94  CA  ASN A 441      -4.181  -1.079  10.021  1.00 16.23           C
ATOM     95  C   ASN A 441      -5.326  -0.732   9.041  1.00 16.52           C
ATOM     96  O   ASN A 441      -5.513  -1.387   8.020  1.00 17.97           O
ATOM     97  CB  ASN A 441      -4.747  -1.782  11.285  1.00 16.44           C
ATOM     98  CG  ASN A 441      -3.687  -2.616  12.085  1.00 18.41           C
ATOM     99  OD1 ASN A 441      -2.691  -3.075  11.549  1.00 21.36           O
ATOM    100  ND2 ASN A 441      -3.968  -2.851  13.382  1.00 20.91           N
ATOM    101  N   ALA A 442      -6.044   0.344   9.316  1.00 17.04           N
ATOM    102  CA  ALA A 442      -7.136   0.737   8.449  1.00 18.41           C
ATOM    103  C   ALA A 442      -6.641   1.197   7.082  1.00 18.78           C
ATOM    104  O   ALA A 442      -7.225   0.852   6.037  1.00 19.39           O
ATOM    105  CB  ALA A 442      -7.977   1.829   9.123  1.00 18.59           C
ATOM    106  N   ILE A 443      -5.546   1.944   7.042  1.00 17.99           N
ATOM    107  CA  ILE A 443      -4.980   2.396   5.805  1.00 18.18           C
ATOM    108  C   ILE A 443      -4.483   1.213   4.960  1.00 17.89           C
ATOM    109  O   ILE A 443      -4.766   1.141   3.750  1.00 18.87           O
ATOM    110  CB  ILE A 443      -3.842   3.413   6.027  1.00 19.19           C
ATOM    111  CG1 ILE A 443      -4.365   4.719   6.624  1.00 19.94           C
ATOM    112  CG2 ILE A 443      -3.187   3.755   4.702  1.00 20.52           C
ATOM    113  CD1 ILE A 443      -3.256   5.625   7.121  1.00 20.03           C
ATOM    114  N   VAL A 444      -3.740   0.299   5.553  1.00 17.02           N
ATOM    115  CA  VAL A 444      -3.191  -0.812   4.770  1.00 16.43           C
ATOM    116  C   VAL A 444      -4.294  -1.716   4.232  1.00 16.60           C
ATOM    117  O   VAL A 444      -4.172  -2.256   3.123  1.00 16.96           O
ATOM    118  CB  VAL A 444      -2.075  -1.619   5.528  1.00 17.17           C
ATOM    119  CG1 VAL A 444      -0.875  -0.719   5.858  1.00 15.87           C
ATOM    120  CG2 VAL A 444      -2.592  -2.470   6.635  1.00 17.95           C
ATOM    121  N   GLN A 445      -5.388  -1.858   4.954  1.00 16.91           N
ATOM    122  CA  GLN A 445      -6.557  -2.583   4.433  1.00 17.48           C
ATOM    123  C   GLN A 445      -7.109  -1.912   3.190  1.00 17.12           C
ATOM    124  O   GLN A 445      -7.395  -2.576   2.181  1.00 17.50           O
ATOM    125  CB  GLN A 445      -7.647  -2.674   5.499  1.00 18.03           C
ATOM    126  CG  GLN A 445      -7.387  -3.739   6.537  1.00 23.85           C
ATOM    127  CD  GLN A 445      -8.622  -4.065   7.358  1.00 24.32           C
ATOM    128  OE1 GLN A 445      -9.702  -4.291   6.804  1.00 32.22           O
ATOM    129  NE2 GLN A 445      -8.467  -4.091   8.678  1.00 27.33           N
ATOM    130  N   LYS A 446      -7.238  -0.594   3.212  1.00 16.99           N
ATOM    131  CA  LYS A 446      -7.714   0.137   2.039  1.00 17.81           C
ATOM    132  C   LYS A 446      -6.728   0.043   0.864  1.00 16.59           C
ATOM    133  O   LYS A 446      -7.157  -0.095  -0.288  1.00 17.99           O
ATOM    134  CB  LYS A 446      -8.015   1.588   2.420  1.00 18.95           C
ATOM    135  CG  LYS A 446      -9.233   1.731   3.352  1.00 22.11           C
ATOM    136  CD  LYS A 446      -9.580   3.189   3.622  1.00 23.99           C
ATOM    137  CE  LYS A 446     -10.829   3.317   4.486  1.00 26.98           C
ATOM    138  NZ  LYS A 446     -11.608   4.541   4.180  1.00 29.06           N
ATOM    139  N   LEU A 447      -5.429   0.105   1.140  1.00 16.61           N
ATOM    140  CA  LEU A 447      -4.421  -0.080   0.099  1.00 17.12           C
ATOM    141  C   LEU A 447      -4.488  -1.457  -0.539  1.00 16.77           C
ATOM    142  O   LEU A 447      -4.385  -1.591  -1.764  1.00 17.46           O
ATOM    143  CB  LEU A 447      -3.000   0.189   0.591  1.00 17.20           C
ATOM    144  CG  LEU A 447      -2.733   1.606   1.057  1.00 17.24           C
ATOM    145  CD1 LEU A 447      -1.321   1.676   1.617  1.00 19.88           C
ATOM    146  CD2 LEU A 447      -2.915   2.585  -0.077  1.00 20.70           C
ATOM    147  N   GLN A 448      -4.662  -2.478   0.278  1.00 16.12           N
ATOM    148  CA  GLN A 448      -4.816  -3.833  -0.235  1.00 16.49           C
ATOM    149  C   GLN A 448      -6.015  -3.952  -1.170  1.00 16.68           C
ATOM    150  O   GLN A 448      -5.934  -4.546  -2.251  1.00 16.90           O
ATOM    151  CB  GLN A 448      -4.961  -4.830   0.926  1.00 16.62           C
ATOM    152  CG  GLN A 448      -3.651  -5.159   1.638  1.00 20.83           C
ATOM    153  CD  GLN A 448      -3.834  -6.092   2.800  1.00 23.10           C
ATOM    154  OE1 GLN A 448      -3.271  -7.187   2.803  1.00 31.88           O
ATOM    155  NE2 GLN A 448      -4.603  -5.669   3.797  1.00 31.56           N
ATOM    156  N   GLU A 449      -7.133  -3.361  -0.769  1.00 16.31           N
ATOM    157  CA  GLU A 449      -8.348  -3.379  -1.582  1.00 17.33           C
ATOM    158  C   GLU A 449      -8.137  -2.645  -2.894  1.00 16.47           C
ATOM    159  O   GLU A 449      -8.559  -3.133  -3.967  1.00 16.66           O
ATOM    160  CB  GLU A 449      -9.519  -2.765  -0.785  1.00 16.52           C
ATOM    161  CG  GLU A 449     -10.005  -3.642   0.357  1.00 22.29           C
ATOM    162  CD  GLU A 449     -10.899  -2.904   1.349  1.00 24.43           C
ATOM    163  OE1 GLU A 449     -11.147  -1.684   1.158  1.00 32.76           O
ATOM    164  OE2 GLU A 449     -11.354  -3.539   2.325  1.00 28.76           O
ATOM    165  N   ARG A 450      -7.495  -1.475  -2.851  1.00 16.82           N
ATOM    166  CA  ARG A 450      -7.225  -0.711  -4.083  1.00 15.83           C
ATOM    167  C   ARG A 450      -6.292  -1.494  -5.001  1.00 15.76           C
ATOM    168  O   ARG A 450      -6.460  -1.481  -6.221  1.00 16.01           O
ATOM    169  CB  ARG A 450      -6.615   0.683  -3.763  1.00 17.11           C
ATOM    170  CG  ARG A 450      -7.629   1.660  -3.253  1.00 19.07           C
ATOM    171  CD  ARG A 450      -7.020   2.894  -2.705  1.00 17.98           C
ATOM    172  NE  ARG A 450      -6.259   3.634  -3.713  1.00 16.89           N
ATOM    173  CZ  ARG A 450      -5.438   4.647  -3.394  1.00 17.32           C
ATOM    174  NH1 ARG A 450      -5.292   5.032  -2.137  1.00 20.20           N
ATOM    175  NH2 ARG A 450      -4.777   5.273  -4.334  1.00 18.07           N
ATOM    176  N   LEU A 451      -5.303  -2.165  -4.442  1.00 16.22           N
ATOM    177  CA  LEU A 451      -4.393  -2.979  -5.237  1.00 16.41           C
ATOM    178  C   LEU A 451      -5.091  -4.165  -5.861  1.00 16.17           C
ATOM    179  O   LEU A 451      -4.863  -4.462  -7.031  1.00 16.86           O
ATOM    180  CB  LEU A 451      -3.231  -3.445  -4.399  1.00 17.55           C
ATOM    181  CG  LEU A 451      -2.036  -2.539  -4.444  1.00 21.89           C
ATOM    182  CD1 LEU A 451      -1.126  -2.845  -3.287  1.00 23.08           C
ATOM    183  CD2 LEU A 451      -1.334  -2.648  -5.866  1.00 20.75           C
ATOM    184  N   ASP A 452      -5.916  -4.852  -5.092  1.00 15.87           N
ATOM    185  CA  ASP A 452      -6.737  -5.940  -5.638  1.00 16.59           C
ATOM    186  C   ASP A 452      -7.523  -5.466  -6.858  1.00 15.58           C
ATOM    187  O   ASP A 452      -7.540  -6.104  -7.918  1.00 15.60           O
ATOM    188  CB  ASP A 452      -7.796  -6.425  -4.617  1.00 17.17           C
ATOM    189  CG  ASP A 452      -7.240  -7.257  -3.455  1.00 17.99           C
ATOM    190  OD1 ASP A 452      -6.134  -7.813  -3.551  1.00 22.68           O
ATOM    191  OD2 ASP A 452      -7.906  -7.453  -2.413  1.00 21.13           O
ATOM    192  N   ARG A 453      -8.154  -4.315  -6.732  1.00 15.09           N
ATOM    193  CA  ARG A 453      -8.966  -3.781  -7.800  1.00 15.77           C
ATOM    194  C   ARG A 453      -8.130  -3.425  -9.023  1.00 14.41           C
ATOM    195  O   ARG A 453      -8.514  -3.694 -10.171  1.00 14.49           O
ATOM    196  CB  ARG A 453      -9.754  -2.520  -7.357  1.00 17.05           C
ATOM    197  CG  ARG A 453     -10.746  -2.655  -6.252  1.00 21.12           C
ATOM    198  CD  ARG A 453     -11.693  -1.474  -6.150  1.00 25.38           C
ATOM    199  NE  ARG A 453     -12.369  -1.510  -4.871  1.00 28.40           N
ATOM    200  CZ  ARG A 453     -11.916  -0.966  -3.743  1.00 31.33           C
ATOM    201  NH1 ARG A 453     -10.761  -0.292  -3.693  1.00 32.07           N
ATOM    202  NH2 ARG A 453     -12.641  -1.093  -2.648  1.00 30.56           N
ATOM    203  N   LEU A 454      -6.996  -2.771  -8.810  1.00 14.06           N
ATOM    204  CA  LEU A 454      -6.192  -2.329  -9.920  1.00 14.28           C
ATOM    205  C   LEU A 454      -5.580  -3.547 -10.643  1.00 13.62           C
ATOM    206  O   LEU A 454      -5.475  -3.547 -11.875  1.00 14.18           O
ATOM    207  CB  LEU A 454      -5.093  -1.382  -9.447  1.00 14.34           C
ATOM    208  CG  LEU A 454      -4.353  -0.686 -10.578  1.00 15.35           C
ATOM    209  CD1 LEU A 454      -5.261   0.159 -11.460  1.00 16.14           C
ATOM    210  CD2 LEU A 454      -3.260   0.198  -9.964  1.00 15.76           C
ATOM    211  N   GLU A 455      -5.163  -4.583  -9.913  1.00 14.28           N
ATOM    212  CA  GLU A 455      -4.640  -5.799 -10.531  1.00 13.93           C
ATOM    213  C   GLU A 455      -5.702  -6.386 -11.460  1.00 13.99           C
ATOM    214  O   GLU A 455      -5.408  -6.768 -12.581  1.00 14.63           O
ATOM    215  CB  GLU A 455      -4.267  -6.839  -9.469  1.00 13.64           C
ATOM    216  CG  GLU A 455      -2.998  -6.518  -8.720  1.00 14.56           C
ATOM    217  CD  GLU A 455      -2.754  -7.353  -7.488  1.00 14.67           C
ATOM    218  OE1 GLU A 455      -3.642  -8.129  -7.037  1.00 17.98           O
ATOM    219  OE2 GLU A 455      -1.640  -7.239  -6.925  1.00 16.56           O
ATOM    220  N   GLU A 456      -6.929  -6.451 -10.999  1.00 14.46           N
ATOM    221  CA  GLU A 456      -8.009  -7.015 -11.801  1.00 14.90           C
ATOM    222  C   GLU A 456      -8.273  -6.160 -13.028  1.00 15.41           C
ATOM    223  O   GLU A 456      -8.418  -6.685 -14.159  1.00 16.02           O
ATOM    224  CB  GLU A 456      -9.264  -7.168 -10.922  1.00 15.91           C
ATOM    225  CG  GLU A 456     -10.429  -7.720 -11.672  1.00 16.99           C
ATOM    226  CD  GLU A 456     -11.703  -7.834 -10.856  1.00 14.80           C
ATOM    227  OE1 GLU A 456     -11.651  -7.763  -9.619  1.00 19.46           O
ATOM    228  OE2 GLU A 456     -12.741  -8.011 -11.469  1.00 17.56           O
ATOM    229  N   THR A 457      -8.246  -4.850 -12.847  1.00 14.82           N
ATOM    230  CA  THR A 457      -8.486  -3.908 -13.940  1.00 14.11           C
ATOM    231  C   THR A 457      -7.452  -4.045 -15.053  1.00 13.94           C
ATOM    232  O   THR A 457      -7.776  -4.083 -16.232  1.00 13.99           O
ATOM    233  CB  THR A 457      -8.509  -2.484 -13.397  1.00 14.81           C
ATOM    234  OG1 THR A 457      -9.659  -2.362 -12.551  1.00 16.99           O
ATOM    235  CG2 THR A 457      -8.663  -1.438 -14.519  1.00 15.25           C
ATOM    236  N   VAL A 458      -6.188  -4.127 -14.661  1.00 13.63           N
ATOM    237  CA  VAL A 458      -5.102  -4.290 -15.608  1.00 14.15           C
ATOM    238  C   VAL A 458      -5.258  -5.616 -16.361  1.00 14.17           C
ATOM    239  O   VAL A 458      -5.082  -5.670 -17.577  1.00 15.43           O
ATOM    240  CB  VAL A 458      -3.742  -4.182 -14.889  1.00 13.55           C
ATOM    241  CG1 VAL A 458      -2.580  -4.570 -15.789  1.00 14.64           C
ATOM    242  CG2 VAL A 458      -3.536  -2.748 -14.425  1.00 12.78           C
ATOM    243  N   GLN A 459      -5.564  -6.691 -15.657  1.00 14.56           N
ATOM    244  CA  GLN A 459      -5.685  -7.999 -16.299  1.00 15.49           C
ATOM    245  C   GLN A 459      -6.823  -8.005 -17.322  1.00 15.10           C
ATOM    246  O   GLN A 459      -6.719  -8.643 -18.372  1.00 17.66           O
ATOM    247  CB  GLN A 459      -5.948  -9.065 -15.240  1.00 16.90           C
ATOM    248  CG  GLN A 459      -4.763  -9.465 -14.399  1.00 21.28           C
ATOM    249  CD  GLN A 459      -5.146 -10.242 -13.153  1.00 23.87           C
ATOM    250  OE1 GLN A 459      -6.334 -10.403 -12.832  1.00 33.40           O
ATOM    251  NE2 GLN A 459      -4.141 -10.719 -12.435  1.00 27.64           N
ATOM    252  N   ALA A 460      -7.895  -7.271 -17.028  1.00 14.56           N
ATOM    253  CA  ALA A 460      -9.091  -7.210 -17.873  1.00 14.37           C
ATOM    254  C   ALA A 460      -9.020  -6.237 -19.021  1.00 13.20           C
ATOM    255  O   ALA A 460      -9.893  -6.259 -19.884  1.00 12.88           O
ATOM    256  CB  ALA A 460     -10.280  -6.899 -17.017  1.00 15.03           C
ATOM    257  N   LYS A 461      -8.000  -5.411 -19.077  1.00 14.13           N
ATOM    258  CA  LYS A 461      -7.910  -4.378 -20.086  1.00 14.61           C
ATOM    259  C   LYS A 461      -7.741  -4.949 -21.478  1.00 15.82           C
ATOM    260  O   LYS A 461      -6.924  -5.867 -21.613  1.00 17.03           O
ATOM    261  CB  LYS A 461      -6.751  -3.432 -19.752  1.00 17.67           C
ATOM    262  CG  LYS A 461      -7.129  -2.188 -18.941  1.00 24.18           C
ATOM    263  CD  LYS A 461      -7.864  -1.199 -19.839  1.00 27.60           C
ATOM    264  CE  LYS A 461      -8.033   0.202 -19.267  1.00 27.85           C
ATOM    265  NZ  LYS A 461      -8.785   0.197 -17.980  1.00 30.40           N
ATOM    266  OXT LYS A 461      -8.361  -4.462 -22.446  1.00 15.34           O
TER   
ATOM      1  N   VAL B 430      14.170   7.023  20.599  1.00 14.47           N
ATOM      2  CA  VAL B 430      12.791   6.517  20.850  1.00 15.32           C
ATOM      3  C   VAL B 430      12.854   4.997  20.895  1.00 15.53           C
ATOM      4  O   VAL B 430      13.807   4.401  20.407  1.00 15.54           O
ATOM      5  CB  VAL B 430      11.759   7.016  19.833  1.00 15.33           C
ATOM      6  CG1 VAL B 430      11.755   8.575  19.811  1.00 14.19           C
ATOM      7  CG2 VAL B 430      11.991   6.440  18.451  1.00 14.20           C
ATOM      8  N   SER B 431      11.826   4.373  21.445  1.00 15.80           N
ATOM      9  CA  SER B 431      11.770   2.935  21.538  1.00 16.12           C
ATOM     10  C   SER B 431      11.638   2.262  20.188  1.00 15.33           C
ATOM     11  O   SER B 431      11.208   2.868  19.198  1.00 15.37           O
ATOM     12  CB  SER B 431      10.609   2.462  22.408  1.00 17.61           C
ATOM     13  OG  SER B 431       9.396   2.748  21.727  1.00 17.40           O
ATOM     14  N   ARG B 432      11.954   0.980  20.134  1.00 15.59           N
ATOM     15  CA  ARG B 432      11.788   0.220  18.906  1.00 16.00           C
ATOM     16  C   ARG B 432      10.371   0.275  18.369  1.00 14.98           C
ATOM     17  O   ARG B 432      10.174   0.432  17.167  1.00 15.35           O
ATOM     18  CB  ARG B 432      12.214  -1.260  19.171  1.00 18.22           C
ATOM     19  CG  ARG B 432      12.157  -2.205  17.987  1.00 21.19           C
ATOM     20  CD  ARG B 432      12.157  -3.702  18.358  1.00 25.22           C
ATOM     21  NE  ARG B 432      11.572  -4.542  17.302  1.00 28.70           N
ATOM     22  CZ  ARG B 432      12.132  -5.624  16.733  1.00 28.53           C
ATOM     23  NH1 ARG B 432      13.319  -6.097  17.122  1.00 30.50           N
ATOM     24  NH2 ARG B 432      11.469  -6.265  15.777  1.00 29.85           N
ATOM     25  N   LEU B 433       9.384   0.171  19.247  1.00 16.08           N
ATOM     26  CA  LEU B 433       8.018   0.250  18.788  1.00 16.96           C
ATOM     27  C   LEU B 433       7.670   1.598  18.201  1.00 16.70           C
ATOM     28  O   LEU B 433       7.029   1.671  17.161  1.00 17.05           O
ATOM     29  CB  LEU B 433       7.098  -0.045  19.958  1.00 18.84           C
ATOM     30  CG  LEU B 433       5.714  -0.598  19.754  1.00 21.11           C
ATOM     31  CD1 LEU B 433       5.639  -1.751  18.759  1.00 22.86           C
ATOM     32  CD2 LEU B 433       5.178  -1.038  21.124  1.00 21.53           C
ATOM     33  N   GLU B 434       8.098   2.669  18.851  1.00 15.76           N
ATOM     34  CA  GLU B 434       7.861   4.016  18.347  1.00 16.34           C
ATOM     35  C   GLU B 434       8.515   4.193  16.979  1.00 15.39           C
ATOM     36  O   GLU B 434       7.928   4.779  16.066  1.00 15.67           O
ATOM     37  CB  GLU B 434       8.365   5.070  19.336  1.00 16.80           C
ATOM     38  CG  GLU B 434       7.578   5.157  20.640  1.00 19.99           C
ATOM     39  CD  GLU B 434       8.303   6.004  21.693  1.00 22.37           C
ATOM     40  OE1 GLU B 434       9.392   5.647  22.208  1.00 31.31           O
ATOM     41  OE2 GLU B 434       7.733   7.063  22.047  1.00 32.73           O
ATOM     42  N   GLU B 435       9.747   3.706  16.864  1.00 14.26           N
ATOM     43  CA  GLU B 435      10.436   3.758  15.577  1.00 13.83           C
ATOM     44  C   GLU B 435       9.727   2.976  14.483  1.00 14.15           C
ATOM     45  O   GLU B 435       9.537   3.449  13.367  1.00 14.60           O
ATOM     46  CB  GLU B 435      11.880   3.301  15.729  1.00 12.85           C
ATOM     47  CG  GLU B 435      12.600   3.117  14.402  1.00 12.48           C
ATOM     48  CD  GLU B 435      12.646   4.330  13.509  1.00 13.05           C
ATOM     49  OE1 GLU B 435      12.618   5.467  14.019  1.00 13.08           O
ATOM     50  OE2 GLU B 435      12.806   4.115  12.262  1.00 13.47           O
ATOM     51  N   ASP B 436       9.321   1.754  14.807  1.00 13.71           N
ATOM     52  CA  ASP B 436       8.665   0.907  13.813  1.00 14.45           C
ATOM     53  C   ASP B 436       7.368   1.551  13.342  1.00 14.37           C
ATOM     54  O   ASP B 436       7.047   1.485  12.154  1.00 15.06           O
ATOM     55  CB  ASP B 436       8.367  -0.454  14.374  1.00 13.68           C
ATOM     56  CG  ASP B 436       9.573  -1.336  14.465  1.00 17.48           C
ATOM     57  OD1 ASP B 436      10.638  -1.087  13.797  1.00 20.77           O
ATOM     58  OD2 ASP B 436       9.522  -2.324  15.223  1.00 19.72           O
ATOM     59  N   VAL B 437       6.601   2.111  14.260  1.00 13.30           N
ATOM     60  CA  VAL B 437       5.342   2.742  13.878  1.00 12.90           C
ATOM     61  C   VAL B 437       5.574   3.990  13.017  1.00 14.69           C
ATOM     62  O   VAL B 437       4.925   4.154  11.998  1.00 14.28           O
ATOM     63  CB  VAL B 437       4.506   3.050  15.123  1.00 11.70           C
ATOM     64  CG1 VAL B 437       3.284   3.884  14.787  1.00 13.22           C
ATOM     65  CG2 VAL B 437       4.048   1.745  15.771  1.00 11.57           C
ATOM     66  N   ARG B 438       6.527   4.871  13.367  1.00 14.75           N
ATOM     67  CA  ARG B 438       6.722   6.070  12.527  1.00 15.08           C
ATOM     68  C   ARG B 438       7.312   5.701  11.165  1.00 16.33           C
ATOM     69  O   ARG B 438       6.966   6.300  10.162  1.00 16.50           O
ATOM     70  CB  ARG B 438       7.488   7.211  13.216  1.00 15.61           C
ATOM     71  CG  ARG B 438       8.960   6.918  13.395  1.00 14.60           C
ATOM     72  CD  ARG B 438       9.595   7.864  14.424  1.00 12.59           C
ATOM     73  NE  ARG B 438      11.037   7.734  14.470  1.00 11.71           N
ATOM     74  CZ  ARG B 438      11.829   8.394  15.307  1.00  9.49           C
ATOM     75  NH1 ARG B 438      11.309   9.196  16.197  1.00  9.42           N
ATOM     76  NH2 ARG B 438      13.116   8.220  15.221  1.00 10.40           N
ATOM     77  N   ASN B 439       8.124   4.650  11.116  1.00 15.86           N
ATOM     78  CA  ASN B 439       8.640   4.136   9.853  1.00 17.39           C
ATOM     79  C   ASN B 439       7.502   3.619   8.975  1.00 16.45           C
ATOM     80  O   ASN B 439       7.431   3.921   7.795  1.00 17.68           O
ATOM     81  CB  ASN B 439       9.674   3.042  10.124  1.00 17.18           C
ATOM     82  CG  ASN B 439      10.299   2.500   8.857  1.00 19.71           C
ATOM     83  OD1 ASN B 439      10.817   3.242   8.072  1.00 25.01           O
ATOM     84  ND2 ASN B 439      10.222   1.199   8.661  1.00 20.42           N
ATOM     85  N   LEU B 440       6.608   2.813   9.539  1.00 16.08           N
ATOM     86  CA  LEU B 440       5.431   2.327   8.814  1.00 15.83           C
ATOM     87  C   LEU B 440       4.574   3.460   8.295  1.00 16.06           C
ATOM     88  O   LEU B 440       4.089   3.434   7.173  1.00 16.35           O
ATOM     89  CB  LEU B 440       4.592   1.417   9.722  1.00 15.01           C
ATOM     90  CG  LEU B 440       5.132   0.010   9.854  1.00 15.13           C
ATOM     91  CD1 LEU B 440       4.476  -0.663  11.062  1.00 15.16           C
ATOM     92  CD2 LEU B 440       4.883  -0.809   8.592  1.00 18.32           C
ATOM     93  N   ASN B 441       4.397   4.479   9.097  1.00 15.07           N
ATOM     94  CA  ASN B 441       3.660   5.664   8.635  1.00 16.23           C
ATOM     95  C   ASN B 441       4.313   6.291   7.381  1.00 16.52           C
ATOM     96  O   ASN B 441       3.644   6.596   6.398  1.00 17.97           O
ATOM     97  CB  ASN B 441       3.554   6.718   9.771  1.00 16.44           C
ATOM     98  CG  ASN B 441       2.487   6.375  10.868  1.00 18.41           C
ATOM     99  OD1 ASN B 441       1.525   5.663  10.630  1.00 21.36           O
ATOM    100  ND2 ASN B 441       2.658   6.959  12.071  1.00 20.91           N
ATOM    101  N   ALA B 442       5.630   6.413   7.388  1.00 17.04           N
ATOM    102  CA  ALA B 442       6.318   6.991   6.252  1.00 18.41           C
ATOM    103  C   ALA B 442       6.228   6.101   5.018  1.00 18.78           C
ATOM    104  O   ALA B 442       6.008   6.584   3.891  1.00 19.39           O
ATOM    105  CB  ALA B 442       7.781   7.280   6.614  1.00 18.59           C
ATOM    106  N   ILE B 443       6.353   4.792   5.191  1.00 17.99           N
ATOM    107  CA  ILE B 443       6.247   3.868   4.100  1.00 18.18           C
ATOM    108  C   ILE B 443       4.835   3.887   3.495  1.00 17.89           C
ATOM    109  O   ILE B 443       4.679   3.950   2.262  1.00 18.87           O
ATOM    110  CB  ILE B 443       6.634   2.434   4.516  1.00 19.19           C
ATOM    111  CG1 ILE B 443       8.119   2.333   4.865  1.00 19.94           C
ATOM    112  CG2 ILE B 443       6.375   1.474   3.370  1.00 20.52           C
ATOM    113  CD1 ILE B 443       8.475   1.028   5.549  1.00 20.03           C
ATOM    114  N   VAL B 444       3.809   3.816   4.320  1.00 17.02           N
ATOM    115  CA  VAL B 444       2.446   3.766   3.783  1.00 16.43           C
ATOM    116  C   VAL B 444       2.081   5.057   3.061  1.00 16.60           C
ATOM    117  O   VAL B 444       1.350   5.028   2.061  1.00 16.96           O
ATOM    118  CB  VAL B 444       1.368   3.354   4.851  1.00 17.17           C
ATOM    119  CG1 VAL B 444       1.645   1.945   5.396  1.00 15.87           C
ATOM    120  CG2 VAL B 444       1.082   4.412   5.859  1.00 17.95           C
ATOM    121  N   GLN B 445       2.605   6.184   3.501  1.00 16.91           N
ATOM    122  CA  GLN B 445       2.429   7.446   2.766  1.00 17.48           C
ATOM    123  C   GLN B 445       3.034   7.361   1.378  1.00 17.12           C
ATOM    124  O   GLN B 445       2.406   7.757   0.384  1.00 17.50           O
ATOM    125  CB  GLN B 445       3.060   8.605   3.536  1.00 18.03           C
ATOM    126  CG  GLN B 445       2.212   9.097   4.684  1.00 23.85           C
ATOM    127  CD  GLN B 445       2.663  10.453   5.199  1.00 24.32           C
ATOM    128  OE1 GLN B 445       2.869  11.385   4.416  1.00 32.22           O
ATOM    129  NE2 GLN B 445       2.814  10.567   6.515  1.00 27.33           N
ATOM    130  N   LYS B 446       4.237   6.818   1.268  1.00 16.99           N
ATOM    131  CA  LYS B 446       4.872   6.651  -0.038  1.00 17.81           C
ATOM    132  C   LYS B 446       4.110   5.654  -0.925  1.00 16.59           C
ATOM    133  O   LYS B 446       3.976   5.884  -2.133  1.00 17.99           O
ATOM    134  CB  LYS B 446       6.337   6.251   0.145  1.00 18.95           C
ATOM    135  CG  LYS B 446       7.205   7.378   0.736  1.00 22.11           C
ATOM    136  CD  LYS B 446       8.677   6.993   0.801  1.00 23.99           C
ATOM    137  CE  LYS B 446       9.534   8.142   1.320  1.00 26.98           C
ATOM    138  NZ  LYS B 446      10.899   8.139   0.740  1.00 29.06           N
ATOM    139  N   LEU B 447       3.607   4.569  -0.344  1.00 16.61           N
ATOM    140  CA  LEU B 447       2.780   3.622  -1.089  1.00 17.12           C
ATOM    141  C   LEU B 447       1.503   4.252  -1.617  1.00 16.77           C
ATOM    142  O   LEU B 447       1.110   4.016  -2.765  1.00 17.46           O
ATOM    143  CB  LEU B 447       2.440   2.368  -0.285  1.00 17.20           C
ATOM    144  CG  LEU B 447       3.625   1.517   0.123  1.00 17.24           C
ATOM    145  CD1 LEU B 447       3.130   0.383   1.005  1.00 19.88           C
ATOM    146  CD2 LEU B 447       4.344   0.984  -1.092  1.00 20.70           C
ATOM    147  N   GLN B 448       0.856   5.053  -0.792  1.00 16.12           N
ATOM    148  CA  GLN B 448      -0.338   5.768  -1.223  1.00 16.49           C
ATOM    149  C   GLN B 448      -0.055   6.681  -2.411  1.00 16.68           C
ATOM    150  O   GLN B 448      -0.808   6.717  -3.391  1.00 16.90           O
ATOM    151  CB  GLN B 448      -0.914   6.593  -0.060  1.00 16.62           C
ATOM    152  CG  GLN B 448      -1.679   5.770   0.974  1.00 20.83           C
ATOM    153  CD  GLN B 448      -2.182   6.595   2.124  1.00 23.10           C
ATOM    154  OE1 GLN B 448      -3.390   6.663   2.348  1.00 31.88           O
ATOM    155  NE2 GLN B 448      -1.270   7.213   2.866  1.00 31.56           N
ATOM    156  N   GLU B 449       1.054   7.406  -2.343  1.00 16.31           N
ATOM    157  CA  GLU B 449       1.455   8.303  -3.426  1.00 17.33           C
ATOM    158  C   GLU B 449       1.745   7.527  -4.698  1.00 16.47           C
ATOM    159  O   GLU B 449       1.321   7.939  -5.801  1.00 16.66           O
ATOM    160  CB  GLU B 449       2.683   9.132  -2.989  1.00 16.52           C
ATOM    161  CG  GLU B 449       2.366  10.182  -1.938  1.00 22.29           C
ATOM    162  CD  GLU B 449       3.608  10.748  -1.255  1.00 24.43           C
ATOM    163  OE1 GLU B 449       4.742  10.317  -1.593  1.00 32.76           O
ATOM    164  OE2 GLU B 449       3.455  11.623  -0.375  1.00 28.76           O
ATOM    165  N   ARG B 450       2.463   6.406  -4.588  1.00 16.82           N
ATOM    166  CA  ARG B 450       2.766   5.579  -5.770  1.00 15.83           C
ATOM    167  C   ARG B 450       1.482   5.016  -6.369  1.00 15.76           C
ATOM    168  O   ARG B 450       1.344   4.937  -7.590  1.00 16.01           O
ATOM    169  CB  ARG B 450       3.745   4.423  -5.418  1.00 17.11           C
ATOM    170  CG  ARG B 450       5.158   4.887  -5.248  1.00 19.07           C
ATOM    171  CD  ARG B 450       6.041   3.852  -4.663  1.00 17.98           C
ATOM    172  NE  ARG B 450       6.136   2.659  -5.507  1.00 16.89           N
ATOM    173  CZ  ARG B 450       6.686   1.514  -5.074  1.00 17.32           C
ATOM    174  NH1 ARG B 450       7.185   1.420  -3.853  1.00 20.20           N
ATOM    175  NH2 ARG B 450       6.742   0.475  -5.868  1.00 18.07           N
ATOM    176  N   LEU B 451       0.544   4.609  -5.535  1.00 16.22           N
ATOM    177  CA  LEU B 451      -0.734   4.102  -6.018  1.00 16.41           C
ATOM    178  C   LEU B 451      -1.548   5.176  -6.702  1.00 16.17           C
ATOM    179  O   LEU B 451      -2.130   4.924  -7.754  1.00 16.86           O
ATOM    180  CB  LEU B 451      -1.524   3.495  -4.887  1.00 17.55           C
ATOM    181  CG  LEU B 451      -1.309   2.022  -4.707  1.00 21.89           C
ATOM    182  CD1 LEU B 451      -1.783   1.606  -3.342  1.00 23.08           C
ATOM    183  CD2 LEU B 451      -1.998   1.229  -5.900  1.00 20.75           C
ATOM    184  N   ASP B 452      -1.611   6.354  -6.109  1.00 15.87           N
ATOM    185  CA  ASP B 452      -2.269   7.497  -6.755  1.00 16.59           C
ATOM    186  C   ASP B 452      -1.720   7.713  -8.163  1.00 15.58           C
ATOM    187  O   ASP B 452      -2.461   7.858  -9.143  1.00 15.60           O
ATOM    188  CB  ASP B 452      -2.001   8.817  -5.991  1.00 17.17           C
ATOM    189  CG  ASP B 452      -2.763   8.965  -4.668  1.00 17.99           C
ATOM    190  OD1 ASP B 452      -3.779   8.286  -4.447  1.00 22.68           O
ATOM    191  OD2 ASP B 452      -2.425   9.811  -3.810  1.00 21.13           O
ATOM    192  N   ARG B 453      -0.407   7.697  -8.284  1.00 15.09           N
ATOM    193  CA  ARG B 453       0.235   7.932  -9.556  1.00 15.77           C
ATOM    194  C   ARG B 453      -0.077   6.829 -10.560  1.00 14.41           C
ATOM    195  O   ARG B 453      -0.345   7.087 -11.743  1.00 14.49           O
ATOM    196  CB  ARG B 453       1.776   8.051  -9.417  1.00 17.05           C
ATOM    197  CG  ARG B 453       2.330   9.155  -8.582  1.00 21.12           C
ATOM    198  CD  ARG B 453       3.813   9.388  -8.806  1.00 25.38           C
ATOM    199  NE  ARG B 453       4.337  10.205  -7.733  1.00 28.40           N
ATOM    200  CZ  ARG B 453       4.806   9.749  -6.573  1.00 31.33           C
ATOM    201  NH1 ARG B 453       4.856   8.441  -6.293  1.00 32.07           N
ATOM    202  NH2 ARG B 453       5.240  10.620  -5.683  1.00 30.56           N
ATOM    203  N   LEU B 454      -0.004   5.578 -10.126  1.00 14.06           N
ATOM    204  CA  LEU B 454      -0.206   4.480 -11.035  1.00 14.28           C
ATOM    205  C   LEU B 454      -1.679   4.440 -11.490  1.00 13.62           C
ATOM    206  O   LEU B 454      -1.959   4.134 -12.655  1.00 14.18           O
ATOM    207  CB  LEU B 454       0.186   3.159 -10.380  1.00 14.34           C
ATOM    208  CG  LEU B 454       0.229   1.984 -11.345  1.00 15.35           C
ATOM    209  CD1 LEU B 454       1.219   2.178 -12.484  1.00 16.14           C
ATOM    210  CD2 LEU B 454       0.596   0.724 -10.550  1.00 15.76           C
ATOM    211  N   GLU B 455      -2.633   4.731 -10.604  1.00 14.28           N
ATOM    212  CA  GLU B 455      -4.043   4.784 -10.980  1.00 13.93           C
ATOM    213  C   GLU B 455      -4.227   5.814 -12.094  1.00 13.99           C
ATOM    214  O   GLU B 455      -4.904   5.557 -13.076  1.00 14.63           O
ATOM    215  CB  GLU B 455      -4.918   5.173  -9.783  1.00 13.64           C
ATOM    216  CG  GLU B 455      -5.095   4.067  -8.772  1.00 14.56           C
ATOM    217  CD  GLU B 455      -5.700   4.493  -7.458  1.00 14.67           C
ATOM    218  OE1 GLU B 455      -5.870   5.713  -7.181  1.00 17.98           O
ATOM    219  OE2 GLU B 455      -6.017   3.590  -6.649  1.00 16.56           O
ATOM    220  N   GLU B 456      -3.623   6.969 -11.944  1.00 14.46           N
ATOM    221  CA  GLU B 456      -3.754   8.026 -12.941  1.00 14.90           C
ATOM    222  C   GLU B 456      -3.121   7.608 -14.257  1.00 15.41           C
ATOM    223  O   GLU B 456      -3.718   7.793 -15.346  1.00 16.02           O
ATOM    224  CB  GLU B 456      -3.134   9.322 -12.388  1.00 15.91           C
ATOM    225  CG  GLU B 456      -3.206  10.454 -13.357  1.00 16.99           C
ATOM    226  CD  GLU B 456      -2.555  11.736 -12.872  1.00 14.80           C
ATOM    227  OE1 GLU B 456      -2.287  11.875 -11.669  1.00 19.46           O
ATOM    228  OE2 GLU B 456      -2.337  12.598 -13.706  1.00 17.56           O
ATOM    229  N   THR B 457      -1.969   6.964 -14.175  1.00 14.82           N
ATOM    230  CA  THR B 457      -1.247   6.506 -15.362  1.00 14.11           C
ATOM    231  C   THR B 457      -2.058   5.500 -16.174  1.00 13.94           C
ATOM    232  O   THR B 457      -2.159   5.586 -17.390  1.00 13.99           O
ATOM    233  CB  THR B 457       0.095   5.911 -14.952  1.00 14.81           C
ATOM    234  OG1 THR B 457       0.897   6.976 -14.426  1.00 16.99           O
ATOM    235  CG2 THR B 457       0.861   5.323 -16.153  1.00 15.25           C
ATOM    236  N   VAL B 458      -2.647   4.537 -15.479  1.00 13.63           N
ATOM    237  CA  VAL B 458      -3.473   3.529 -16.115  1.00 14.15           C
ATOM    238  C   VAL B 458      -4.686   4.190 -16.780  1.00 14.17           C
ATOM    239  O   VAL B 458      -5.042   3.853 -17.908  1.00 15.43           O
ATOM    240  CB  VAL B 458      -3.882   2.448 -15.095  1.00 13.55           C
ATOM    241  CG1 VAL B 458      -4.929   1.496 -15.650  1.00 14.64           C
ATOM    242  CG2 VAL B 458      -2.653   1.640 -14.705  1.00 12.78           C
ATOM    243  N   GLN B 459      -5.340   5.109 -16.093  1.00 14.56           N
ATOM    244  CA  GLN B 459      -6.533   5.751 -16.643  1.00 15.49           C
ATOM    245  C   GLN B 459      -6.196   6.539 -17.911  1.00 15.10           C
ATOM    246  O   GLN B 459      -6.992   6.584 -18.851  1.00 17.66           O
ATOM    247  CB  GLN B 459      -7.132   6.692 -15.603  1.00 16.90           C
ATOM    248  CG  GLN B 459      -7.875   6.033 -14.469  1.00 21.28           C
ATOM    249  CD  GLN B 459      -8.134   6.965 -13.300  1.00 23.87           C
ATOM    250  OE1 GLN B 459      -7.657   8.111 -13.269  1.00 33.40           O
ATOM    251  NE2 GLN B 459      -8.882   6.476 -12.323  1.00 27.64           N
ATOM    252  N   ALA B 460      -5.006   7.135 -17.945  1.00 14.56           N
ATOM    253  CA  ALA B 460      -4.551   7.971 -19.060  1.00 14.37           C
ATOM    254  C   ALA B 460      -3.959   7.224 -20.226  1.00 13.20           C
ATOM    255  O   ALA B 460      -3.730   7.824 -21.273  1.00 12.88           O
ATOM    256  CB  ALA B 460      -3.566   8.977 -18.548  1.00 15.03           C
ATOM    257  N   LYS B 461      -3.733   5.937 -20.093  1.00 14.13           N
ATOM    258  CA  LYS B 461      -3.072   5.168 -21.125  1.00 14.61           C
ATOM    259  C   LYS B 461      -3.904   5.063 -22.385  1.00 15.82           C
ATOM    260  O   LYS B 461      -5.105   4.804 -22.245  1.00 17.03           O
ATOM    261  CB  LYS B 461      -2.735   3.771 -20.590  1.00 17.67           C
ATOM    262  CG  LYS B 461      -1.332   3.615 -19.993  1.00 24.18           C
ATOM    263  CD  LYS B 461      -0.302   3.588 -21.117  1.00 27.60           C
ATOM    264  CE  LYS B 461       1.094   3.134 -20.712  1.00 27.85           C
ATOM    265  NZ  LYS B 461       1.683   4.002 -19.653  1.00 30.40           N
ATOM    266  OXT LYS B 461      -3.374   5.176 -23.510  1.00 15.34           O
TER   
ATOM      1  N   VAL C 430       4.045 -12.087  22.744  1.00 14.47           N
ATOM      2  CA  VAL C 430       4.300 -10.620  22.686  1.00 15.32           C
ATOM      3  C   VAL C 430       2.965  -9.908  22.861  1.00 15.53           C
ATOM      4  O   VAL C 430       1.914 -10.506  22.669  1.00 15.54           O
ATOM      5  CB  VAL C 430       5.023 -10.172  21.412  1.00 15.33           C
ATOM      6  CG1 VAL C 430       6.368 -10.949  21.271  1.00 14.19           C
ATOM      7  CG2 VAL C 430       4.160 -10.325  20.177  1.00 14.20           C
ATOM      8  N   SER C 431       3.011  -8.627  23.188  1.00 15.80           N
ATOM      9  CA  SER C 431       1.813  -7.847  23.374  1.00 16.12           C
ATOM     10  C   SER C 431       1.041  -7.638  22.088  1.00 15.33           C
ATOM     11  O   SER C 431       1.581  -7.749  20.980  1.00 15.37           O
ATOM     12  CB  SER C 431       2.110  -6.472  23.965  1.00 17.61           C
ATOM     13  OG  SER C 431       2.798  -5.705  22.988  1.00 17.40           O
ATOM     14  N   ARG C 432      -0.224  -7.277  22.211  1.00 15.59           N
ATOM     15  CA  ARG C 432      -1.033  -6.973  21.041  1.00 16.00           C
ATOM     16  C   ARG C 432      -0.422  -5.892  20.171  1.00 14.98           C
ATOM     17  O   ARG C 432      -0.419  -6.015  18.948  1.00 15.35           O
ATOM     18  CB  ARG C 432      -2.461  -6.551  21.515  1.00 18.22           C
ATOM     19  CG  ARG C 432      -3.471  -6.240  20.429  1.00 21.19           C
ATOM     20  CD  ARG C 432      -4.694  -5.429  20.901  1.00 25.22           C
ATOM     21  NE  ARG C 432      -5.344  -4.700  19.801  1.00 28.70           N
ATOM     22  CZ  ARG C 432      -6.648  -4.736  19.471  1.00 28.53           C
ATOM     23  NH1 ARG C 432      -7.539  -5.440  20.174  1.00 30.50           N
ATOM     24  NH2 ARG C 432      -7.069  -4.022  18.433  1.00 29.85           N
ATOM     25  N   LEU C 433       0.114  -4.847  20.784  1.00 16.08           N
ATOM     26  CA  LEU C 433       0.737  -3.809  20.000  1.00 16.96           C
ATOM     27  C   LEU C 433       1.954  -4.288  19.245  1.00 16.70           C
ATOM     28  O   LEU C 433       2.122  -3.964  18.077  1.00 17.05           O
ATOM     29  CB  LEU C 433       1.131  -2.674  20.927  1.00 18.84           C
ATOM     30  CG  LEU C 433       1.263  -1.260  20.433  1.00 21.11           C
ATOM     31  CD1 LEU C 433       0.116  -0.797  19.541  1.00 22.86           C
ATOM     32  CD2 LEU C 433       1.390  -0.344  21.659  1.00 21.53           C
ATOM     33  N   GLU C 434       2.800  -5.071  19.896  1.00 15.76           N
ATOM     34  CA  GLU C 434       3.979  -5.630  19.249  1.00 16.34           C
ATOM     35  C   GLU C 434       3.571  -6.514  18.073  1.00 15.39           C
ATOM     36  O   GLU C 434       4.181  -6.469  17.002  1.00 15.67           O
ATOM     37  CB  GLU C 434       4.839  -6.408  20.247  1.00 16.80           C
ATOM     38  CG  GLU C 434       5.526  -5.554  21.308  1.00 19.99           C
ATOM     39  CD  GLU C 434       6.116  -6.406  22.438  1.00 22.37           C
ATOM     40  OE1 GLU C 434       5.393  -7.061  23.231  1.00 31.31           O
ATOM     41  OE2 GLU C 434       7.363  -6.387  22.561  1.00 32.73           O
ATOM     42  N   GLU C 435       2.552  -7.338  18.301  1.00 14.26           N
ATOM     43  CA  GLU C 435       2.034  -8.175  17.223  1.00 13.83           C
ATOM     44  C   GLU C 435       1.485  -7.377  16.051  1.00 14.15           C
ATOM     45  O   GLU C 435       1.775  -7.648  14.889  1.00 14.60           O
ATOM     46  CB  GLU C 435       0.992  -9.146  17.759  1.00 12.85           C
ATOM     47  CG  GLU C 435       0.247  -9.900  16.667  1.00 12.48           C
ATOM     48  CD  GLU C 435       1.107 -10.701  15.723  1.00 13.05           C
ATOM     49  OE1 GLU C 435       2.197 -11.154  16.122  1.00 13.08           O
ATOM     50  OE2 GLU C 435       0.612 -10.949  14.574  1.00 13.47           O
ATOM     51  N   ASP C 436       0.681  -6.366  16.358  1.00 13.71           N
ATOM     52  CA  ASP C 436       0.071  -5.562  15.300  1.00 14.45           C
ATOM     53  C   ASP C 436       1.146  -4.865  14.478  1.00 14.37           C
ATOM     54  O   ASP C 436       1.017  -4.768  13.256  1.00 15.06           O
ATOM     55  CB  ASP C 436      -0.861  -4.532  15.874  1.00 13.68           C
ATOM     56  CG  ASP C 436      -2.170  -5.101  16.325  1.00 17.48           C
ATOM     57  OD1 ASP C 436      -2.578  -6.246  15.921  1.00 20.77           O
ATOM     58  OD2 ASP C 436      -2.857  -4.431  17.120  1.00 19.72           O
ATOM     59  N   VAL C 437       2.160  -4.331  15.135  1.00 13.30           N
ATOM     60  CA  VAL C 437       3.223  -3.644  14.408  1.00 12.90           C
ATOM     61  C   VAL C 437       4.032  -4.614  13.537  1.00 14.69           C
ATOM     62  O   VAL C 437       4.286  -4.325  12.381  1.00 14.28           O
ATOM     63  CB  VAL C 437       4.114  -2.869  15.383  1.00 11.70           C
ATOM     64  CG1 VAL C 437       5.342  -2.306  14.695  1.00 13.22           C
ATOM     65  CG2 VAL C 437       3.322  -1.715  15.996  1.00 11.57           C
ATOM     66  N   ARG C 438       4.412  -5.801  14.043  1.00 14.75           N
ATOM     67  CA  ARG C 438       5.199  -6.712  13.187  1.00 15.08           C
ATOM     68  C   ARG C 438       4.349  -7.269  12.044  1.00 16.33           C
ATOM     69  O   ARG C 438       4.841  -7.450  10.945  1.00 16.50           O
ATOM     70  CB  ARG C 438       5.955  -7.809  13.954  1.00 15.61           C
ATOM     71  CG  ARG C 438       5.046  -8.881  14.511  1.00 14.60           C
ATOM     72  CD  ARG C 438       5.758  -9.710  15.589  1.00 12.59           C
ATOM     73  NE  ARG C 438       4.979 -10.861  15.998  1.00 11.71           N
ATOM     74  CZ  ARG C 438       5.334 -11.715  16.950  1.00  9.49           C
ATOM     75  NH1 ARG C 438       6.437 -11.516  17.621  1.00  9.42           N
ATOM     76  NH2 ARG C 438       4.566 -12.736  17.196  1.00 10.40           N
ATOM     77  N   ASN C 439       3.053  -7.443  12.276  1.00 15.86           N
ATOM     78  CA  ASN C 439       2.131  -7.847  11.222  1.00 17.39           C
ATOM     79  C   ASN C 439       2.053  -6.779  10.133  1.00 16.45           C
ATOM     80  O   ASN C 439       2.127  -7.076   8.952  1.00 17.68           O
ATOM     81  CB  ASN C 439       0.753  -8.133  11.820  1.00 17.18           C
ATOM     82  CG  ASN C 439      -0.245  -8.616  10.791  1.00 19.71           C
ATOM     83  OD1 ASN C 439       0.007  -9.564  10.103  1.00 25.01           O
ATOM     84  ND2 ASN C 439      -1.369  -7.937  10.681  1.00 20.42           N
ATOM     85  N   LEU C 440       1.881  -5.519  10.520  1.00 16.08           N
ATOM     86  CA  LEU C 440       1.876  -4.405   9.568  1.00 15.83           C
ATOM     87  C   LEU C 440       3.160  -4.334   8.770  1.00 16.06           C
ATOM     88  O   LEU C 440       3.154  -4.107   7.568  1.00 16.35           O
ATOM     89  CB  LEU C 440       1.653  -3.079  10.309  1.00 15.01           C
ATOM     90  CG  LEU C 440       0.210  -2.814  10.676  1.00 15.13           C
ATOM     91  CD1 LEU C 440       0.162  -1.708  11.734  1.00 15.16           C
ATOM     92  CD2 LEU C 440      -0.617  -2.417   9.457  1.00 18.32           C
ATOM     93  N   ASN C 441       4.272  -4.550   9.423  1.00 15.07           N
ATOM     94  CA  ASN C 441       5.554  -4.597   8.706  1.00 16.23           C
ATOM     95  C   ASN C 441       5.555  -5.684   7.606  1.00 16.52           C
ATOM     96  O   ASN C 441       5.948  -5.441   6.469  1.00 17.97           O
ATOM     97  CB  ASN C 441       6.726  -4.831   9.698  1.00 16.44           C
ATOM     98  CG  ASN C 441       7.134  -3.561  10.522  1.00 18.41           C
ATOM     99  OD1 ASN C 441       6.926  -2.431  10.109  1.00 21.36           O
ATOM    100  ND2 ASN C 441       7.784  -3.786  11.682  1.00 20.91           N
ATOM    101  N   ALA C 442       5.046  -6.861   7.927  1.00 17.04           N
ATOM    102  CA  ALA C 442       5.010  -7.934   6.954  1.00 18.41           C
ATOM    103  C   ALA C 442       4.053  -7.631   5.807  1.00 18.78           C
ATOM    104  O   ALA C 442       4.363  -7.884   4.627  1.00 19.39           O
ATOM    105  CB  ALA C 442       4.642  -9.256   7.641  1.00 18.59           C
ATOM    106  N   ILE C 443       2.896  -7.055   6.105  1.00 17.99           N
ATOM    107  CA  ILE C 443       1.944  -6.697   5.095  1.00 18.18           C
ATOM    108  C   ILE C 443       2.508  -5.614   4.162  1.00 17.89           C
ATOM    109  O   ILE C 443       2.405  -5.730   2.927  1.00 18.87           O
ATOM    110  CB  ILE C 443       0.602  -6.238   5.701  1.00 19.19           C
ATOM    111  CG1 ILE C 443      -0.115  -7.386   6.410  1.00 19.94           C
ATOM    112  CG2 ILE C 443      -0.320  -5.742   4.603  1.00 20.52           C
ATOM    113  CD1 ILE C 443      -1.281  -6.917   7.258  1.00 20.03           C
ATOM    114  N   VAL C 444       3.082  -4.562   4.713  1.00 17.02           N
ATOM    115  CA  VAL C 444       3.576  -3.474   3.863  1.00 16.43           C
ATOM    116  C   VAL C 444       4.728  -3.936   2.978  1.00 16.60           C
ATOM    117  O   VAL C 444       4.857  -3.477   1.834  1.00 16.96           O
ATOM    118  CB  VAL C 444       3.924  -2.166   4.662  1.00 17.17           C
ATOM    119  CG1 VAL C 444       2.680  -1.603   5.364  1.00 15.87           C
ATOM    120  CG2 VAL C 444       5.160  -2.273   5.486  1.00 17.95           C
ATOM    121  N   GLN C 445       5.537  -4.865   3.446  1.00 16.91           N
ATOM    122  CA  GLN C 445       6.572  -5.473   2.596  1.00 17.48           C
ATOM    123  C   GLN C 445       5.956  -6.190   1.410  1.00 17.12           C
ATOM    124  O   GLN C 445       6.406  -6.029   0.264  1.00 17.50           O
ATOM    125  CB  GLN C 445       7.421  -6.451   3.407  1.00 18.03           C
ATOM    126  CG  GLN C 445       8.458  -5.774   4.271  1.00 23.85           C
ATOM    127  CD  GLN C 445       9.515  -6.741   4.776  1.00 24.32           C
ATOM    128  OE1 GLN C 445      10.076  -7.519   3.999  1.00 32.22           O
ATOM    129  NE2 GLN C 445       9.788  -6.695   6.076  1.00 27.33           N
ATOM    130  N   LYS C 446       4.903  -6.960   1.640  1.00 16.99           N
ATOM    131  CA  LYS C 446       4.217  -7.646   0.546  1.00 17.81           C
ATOM    132  C   LYS C 446       3.547  -6.658  -0.422  1.00 16.59           C
ATOM    133  O   LYS C 446       3.583  -6.872  -1.640  1.00 17.99           O
ATOM    134  CB  LYS C 446       3.220  -8.658   1.113  1.00 18.95           C
ATOM    135  CG  LYS C 446       3.898  -9.852   1.812  1.00 22.11           C
ATOM    136  CD  LYS C 446       2.889 -10.899   2.265  1.00 23.99           C
ATOM    137  CE  LYS C 446       3.577 -12.107   2.889  1.00 26.98           C
ATOM    138  NZ  LYS C 446       2.827 -13.366   2.663  1.00 29.06           N
ATOM    139  N   LEU C 447       2.954  -5.588   0.098  1.00 16.61           N
ATOM    140  CA  LEU C 447       2.384  -4.546  -0.752  1.00 17.12           C
ATOM    141  C   LEU C 447       3.428  -3.869  -1.624  1.00 16.77           C
ATOM    142  O   LEU C 447       3.193  -3.620  -2.812  1.00 17.46           O
ATOM    143  CB  LEU C 447       1.611  -3.490   0.037  1.00 17.20           C
ATOM    144  CG  LEU C 447       0.398  -4.001   0.787  1.00 17.24           C
ATOM    145  CD1 LEU C 447      -0.185  -2.859   1.604  1.00 19.88           C
ATOM    146  CD2 LEU C 447      -0.626  -4.559  -0.171  1.00 20.70           C
ATOM    147  N   GLN C 448       4.577  -3.572  -1.046  1.00 16.12           N
ATOM    148  CA  GLN C 448       5.673  -2.991  -1.810  1.00 16.49           C
ATOM    149  C   GLN C 448       6.106  -3.896  -2.959  1.00 16.68           C
ATOM    150  O   GLN C 448       6.307  -3.448  -4.093  1.00 16.90           O
ATOM    151  CB  GLN C 448       6.872  -2.708  -0.891  1.00 16.62           C
ATOM    152  CG  GLN C 448       6.713  -1.467  -0.016  1.00 20.83           C
ATOM    153  CD  GLN C 448       7.876  -1.249   0.909  1.00 23.10           C
ATOM    154  OE1 GLN C 448       8.542  -0.217   0.824  1.00 31.88           O
ATOM    155  NE2 GLN C 448       8.121  -2.200   1.803  1.00 31.56           N
ATOM    156  N   GLU C 449       6.226  -5.187  -2.676  1.00 16.31           N
ATOM    157  CA  GLU C 449       6.611  -6.165  -3.692  1.00 17.33           C
ATOM    158  C   GLU C 449       5.567  -6.249  -4.791  1.00 16.47           C
ATOM    159  O   GLU C 449       5.915  -6.288  -5.993  1.00 16.66           O
ATOM    160  CB  GLU C 449       6.833  -7.543  -3.032  1.00 16.52           C
ATOM    161  CG  GLU C 449       8.085  -7.613  -2.174  1.00 22.29           C
ATOM    162  CD  GLU C 449       8.121  -8.828  -1.252  1.00 24.43           C
ATOM    163  OE1 GLU C 449       7.154  -9.636  -1.268  1.00 32.76           O
ATOM    164  OE2 GLU C 449       9.112  -8.979  -0.506  1.00 28.76           O
ATOM    165  N   ARG C 450       4.284  -6.281  -4.423  1.00 16.82           N
ATOM    166  CA  ARG C 450       3.206  -6.334  -5.429  1.00 15.83           C
ATOM    167  C   ARG C 450       3.209  -5.068  -6.280  1.00 15.76           C
ATOM    168  O   ARG C 450       2.977  -5.127  -7.488  1.00 16.01           O
ATOM    169  CB  ARG C 450       1.816  -6.526  -4.760  1.00 17.11           C
ATOM    170  CG  ARG C 450       1.586  -7.928  -4.284  1.00 19.07           C
ATOM    171  CD  ARG C 450       0.388  -8.058  -3.423  1.00 17.98           C
ATOM    172  NE  ARG C 450      -0.844  -7.693  -4.125  1.00 16.89           N
ATOM    173  CZ  ARG C 450      -2.010  -7.513  -3.485  1.00 17.32           C
ATOM    174  NH1 ARG C 450      -2.096  -7.675  -2.175  1.00 20.20           N
ATOM    175  NH2 ARG C 450      -3.081  -7.183  -4.159  1.00 18.07           N
ATOM    176  N   LEU C 451       3.453  -3.922  -5.673  1.00 16.22           N
ATOM    177  CA  LEU C 451       3.523  -2.670  -6.414  1.00 16.41           C
ATOM    178  C   LEU C 451       4.703  -2.635  -7.357  1.00 16.17           C
ATOM    179  O   LEU C 451       4.561  -2.201  -8.497  1.00 16.86           O
ATOM    180  CB  LEU C 451       3.580  -1.498  -5.469  1.00 17.55           C
ATOM    181  CG  LEU C 451       2.240  -0.914  -5.130  1.00 21.89           C
ATOM    182  CD1 LEU C 451       2.358  -0.064  -3.895  1.00 23.08           C
ATOM    183  CD2 LEU C 451       1.655  -0.145  -6.392  1.00 20.75           C
ATOM    184  N   ASP C 452       5.861  -3.063  -6.889  1.00 15.87           N
ATOM    185  CA  ASP C 452       7.035  -3.189  -7.762  1.00 16.59           C
ATOM    186  C   ASP C 452       6.701  -4.011  -9.004  1.00 15.58           C
ATOM    187  O   ASP C 452       6.991  -3.627 -10.144  1.00 15.60           O
ATOM    188  CB  ASP C 452       8.193  -3.939  -7.059  1.00 17.17           C
ATOM    189  CG  ASP C 452       8.924  -3.133  -5.978  1.00 17.99           C
ATOM    190  OD1 ASP C 452       8.855  -1.894  -5.962  1.00 22.68           O
ATOM    191  OD2 ASP C 452       9.658  -3.690  -5.130  1.00 21.13           O
ATOM    192  N   ARG C 453       6.051  -5.139  -8.798  1.00 15.09           N
ATOM    193  CA  ARG C 453       5.715  -6.025  -9.888  1.00 15.77           C
ATOM    194  C   ARG C 453       4.722  -5.387 -10.850  1.00 14.41           C
ATOM    195  O   ARG C 453       4.848  -5.497 -12.079  1.00 14.49           O
ATOM    196  CB  ARG C 453       5.123  -7.367  -9.385  1.00 17.05           C
ATOM    197  CG  ARG C 453       5.973  -8.241  -8.526  1.00 21.12           C
ATOM    198  CD  ARG C 453       5.438  -9.655  -8.396  1.00 25.38           C
ATOM    199  NE  ARG C 453       6.099 -10.319  -7.293  1.00 28.40           N
ATOM    200  CZ  ARG C 453       5.702 -10.284  -6.022  1.00 31.33           C
ATOM    201  NH1 ARG C 453       4.602  -9.627  -5.639  1.00 32.07           N
ATOM    202  NH2 ARG C 453       6.418 -10.931  -5.122  1.00 30.56           N
ATOM    203  N   LEU C 454       3.688  -4.750 -10.317  1.00 14.06           N
ATOM    204  CA  LEU C 454       2.664  -4.191 -11.162  1.00 14.28           C
ATOM    205  C   LEU C 454       3.234  -3.000 -11.961  1.00 13.62           C
ATOM    206  O   LEU C 454       2.883  -2.816 -13.132  1.00 14.18           O
ATOM    207  CB  LEU C 454       1.462  -3.750 -10.332  1.00 14.34           C
ATOM    208  CG  LEU C 454       0.247  -3.371 -11.164  1.00 15.35           C
ATOM    209  CD1 LEU C 454      -0.262  -4.509 -12.038  1.00 16.14           C
ATOM    210  CD2 LEU C 454      -0.865  -2.915 -10.211  1.00 15.76           C
ATOM    211  N   GLU C 455       4.097  -2.180 -11.360  1.00 14.28           N
ATOM    212  CA  GLU C 455       4.733  -1.075 -12.074  1.00 13.93           C
ATOM    213  C   GLU C 455       5.501  -1.629 -13.274  1.00 13.99           C
ATOM    214  O   GLU C 455       5.412  -1.099 -14.369  1.00 14.63           O
ATOM    215  CB  GLU C 455       5.702  -0.316 -11.161  1.00 13.64           C
ATOM    216  CG  GLU C 455       5.019   0.563 -10.143  1.00 14.56           C
ATOM    217  CD  GLU C 455       5.916   1.096  -9.054  1.00 14.67           C
ATOM    218  OE1 GLU C 455       7.101   0.682  -8.921  1.00 17.98           O
ATOM    219  OE2 GLU C 455       5.436   1.959  -8.282  1.00 16.56           O
ATOM    220  N   GLU C 456       6.243  -2.691 -13.069  1.00 14.46           N
ATOM    221  CA  GLU C 456       7.031  -3.282 -14.145  1.00 14.90           C
ATOM    222  C   GLU C 456       6.128  -3.843 -15.230  1.00 15.41           C
ATOM    223  O   GLU C 456       6.364  -3.620 -16.442  1.00 16.02           O
ATOM    224  CB  GLU C 456       7.964  -4.357 -13.557  1.00 15.91           C
ATOM    225  CG  GLU C 456       8.794  -5.031 -14.597  1.00 16.99           C
ATOM    226  CD  GLU C 456       9.687  -6.136 -14.067  1.00 14.80           C
ATOM    227  OE1 GLU C 456       9.906  -6.221 -12.849  1.00 19.46           O
ATOM    228  OE2 GLU C 456      10.173  -6.898 -14.885  1.00 17.56           O
ATOM    229  N   THR C 457       5.047  -4.486 -14.819  1.00 14.82           N
ATOM    230  CA  THR C 457       4.092  -5.079 -15.754  1.00 14.11           C
ATOM    231  C   THR C 457       3.451  -4.033 -16.661  1.00 13.94           C
ATOM    232  O   THR C 457       3.346  -4.204 -17.867  1.00 13.99           O
ATOM    233  CB  THR C 457       3.027  -5.850 -14.983  1.00 14.81           C
ATOM    234  OG1 THR C 457       3.670  -6.968 -14.359  1.00 16.99           O
ATOM    235  CG2 THR C 457       1.936  -6.419 -15.911  1.00 15.25           C
ATOM    236  N   VAL C 458       3.025  -2.930 -16.060  1.00 13.63           N
ATOM    237  CA  VAL C 458       2.423  -1.839 -16.801  1.00 14.15           C
ATOM    238  C   VAL C 458       3.437  -1.256 -17.791  1.00 14.17           C
ATOM    239  O   VAL C 458       3.102  -0.984 -18.943  1.00 15.43           O
ATOM    240  CB  VAL C 458       1.871  -0.773 -15.833  1.00 13.55           C
ATOM    241  CG1 VAL C 458       1.435   0.492 -16.554  1.00 14.64           C
ATOM    242  CG2 VAL C 458       0.671  -1.345 -15.093  1.00 12.78           C
ATOM    243  N   GLN C 459       4.665  -1.038 -17.358  1.00 14.56           N
ATOM    244  CA  GLN C 459       5.675  -0.442 -18.231  1.00 15.49           C
ATOM    245  C   GLN C 459       5.962  -1.344 -19.434  1.00 15.10           C
ATOM    246  O   GLN C 459       6.197  -0.856 -20.541  1.00 17.66           O
ATOM    247  CB  GLN C 459       6.963  -0.218 -17.445  1.00 16.90           C
ATOM    248  CG  GLN C 459       6.954   0.940 -16.481  1.00 21.28           C
ATOM    249  CD  GLN C 459       8.098   0.902 -15.485  1.00 23.87           C
ATOM    250  OE1 GLN C 459       8.870  -0.069 -15.426  1.00 33.40           O
ATOM    251  NE2 GLN C 459       8.209   1.953 -14.688  1.00 27.64           N
ATOM    252  N   ALA C 460       5.912  -2.658 -19.221  1.00 14.56           N
ATOM    253  CA  ALA C 460       6.213  -3.657 -20.250  1.00 14.37           C
ATOM    254  C   ALA C 460       5.072  -3.993 -21.175  1.00 13.20           C
ATOM    255  O   ALA C 460       5.288  -4.670 -22.176  1.00 12.88           O
ATOM    256  CB  ALA C 460       6.716  -4.904 -19.590  1.00 15.03           C
ATOM    257  N   LYS C 461       3.880  -3.519 -20.893  1.00 14.13           N
ATOM    258  CA  LYS C 461       2.713  -3.879 -21.669  1.00 14.61           C
ATOM    259  C   LYS C 461       2.777  -3.343 -23.083  1.00 15.82           C
ATOM    260  O   LYS C 461       3.141  -2.169 -23.223  1.00 17.03           O
ATOM    261  CB  LYS C 461       1.450  -3.375 -20.963  1.00 17.67           C
ATOM    262  CG  LYS C 461       0.770  -4.383 -20.030  1.00 24.18           C
ATOM    263  CD  LYS C 461       0.054  -5.442 -20.861  1.00 27.60           C
ATOM    264  CE  LYS C 461      -0.916  -6.330 -20.093  1.00 27.85           C
ATOM    265  NZ  LYS C 461      -0.244  -7.075 -18.991  1.00 30.40           N
ATOM    266  OXT LYS C 461       2.417  -4.047 -24.049  1.00 15.34           O
TER   
