# Supplementary material for: Modeling Symmetric Macromolecular Structures in Rosetta3
Source: PLoS One. 2011 Jun 22;6(6):e20450. doi: 10.1371/journal.pone.0020450 (PMC3120754; doi:10.1371/journal.pone.0020450)
Supplement: File S1 — An archive containing example flags file and input files for running four different symmetry protocols in Rosetta3. The protocols include symmetric docking, symmetric comparative modeling, fold-and-dock, and symmetric design. (BZ2) [file pone.0020450.s002.bz2 › rosetta3_symmdemo/fixbb/input_files/2akf.kin]

@kinemage 1
@perspective
@onewidth
@arrowlist {ft} color=sky
{0 up} P  0.604698244227259 , -0.252048984243755 , 1.84028615603474
{0 down}  -5.103125 , -0.595968749999999 , 2.693375
{1 up} P  0.604698244227259 , -0.252048984243755 , 1.84028615603474
{1 down}  3.13919968410309 , 4.91508218714624 , 1.29042664922054
{2 up} P  0.604698244227259 , -0.252048984243755 , 1.84028615603474
{2 down}  3.77802004857869 , -5.07526038987751 , 1.53705681888369
{ up} P  1.60469824422726 , -0.252048984243755 , 1.84028615603474
{ down}  0.604698244227259 , -0.252048984243755 , 1.84028615603474
