# Supplementary material for: Modeling Symmetric Macromolecular Structures in Rosetta3
Source: PLoS One. 2011 Jun 22;6(6):e20450. doi: 10.1371/journal.pone.0020450 (PMC3120754; doi:10.1371/journal.pone.0020450)
Supplement: File S1 — An archive containing example flags file and input files for running four different symmetry protocols in Rosetta3. The protocols include symmetric docking, symmetric comparative modeling, fold-and-dock, and symmetric design. (BZ2) [file pone.0020450.s002.bz2 › rosetta3_symmdemo/fixbb/input_files/2akf.pdb]

ATOM      1  N   VAL A 430      -7.319   6.409  23.788  1.00 14.47           N
ATOM      2  CA  VAL A 430      -6.182   5.451  23.683  1.00 15.32           C
ATOM      3  C   VAL A 430      -4.910   6.260  23.470  1.00 15.53           C
ATOM      4  O   VAL A 430      -4.970   7.417  23.072  1.00 15.54           O
ATOM      5  CB  VAL A 430      -6.372   4.389  22.595  1.00 15.33           C
ATOM      6  CG1 VAL A 430      -7.699   3.610  22.848  1.00 14.19           C
ATOM      7  CG2 VAL A 430      -6.331   4.981  21.201  1.00 14.20           C
ATOM      8  N   SER A 431      -3.764   5.641  23.700  1.00 15.80           N
ATOM      9  CA  SER A 431      -2.495   6.302  23.526  1.00 16.12           C
ATOM     10  C   SER A 431      -2.193   6.626  22.078  1.00 15.33           C
ATOM     11  O   SER A 431      -2.749   6.028  21.148  1.00 15.37           O
ATOM     12  CB  SER A 431      -1.336   5.469  24.066  1.00 17.61           C
ATOM     13  OG  SER A 431      -1.178   4.330  23.232  1.00 17.40           O
ATOM     14  N   ARG A 432      -1.266   7.542  21.859  1.00 15.59           N
ATOM     15  CA  ARG A 432      -0.844   7.871  20.507  1.00 16.00           C
ATOM     16  C   ARG A 432      -0.359   6.661  19.733  1.00 14.98           C
ATOM     17  O   ARG A 432      -0.695   6.504  18.562  1.00 15.35           O
ATOM     18  CB  ARG A 432       0.278   8.956  20.582  1.00 18.22           C
ATOM     19  CG  ARG A 432       0.816   9.468  19.261  1.00 21.19           C
ATOM     20  CD  ARG A 432       2.178  10.185  19.355  1.00 25.22           C
ATOM     21  NE  ARG A 432       2.906  10.180  18.077  1.00 28.70           N
ATOM     22  CZ  ARG A 432       3.423  11.246  17.441  1.00 28.53           C
ATOM     23  NH1 ARG A 432       3.364  12.477  17.956  1.00 30.50           N
ATOM     24  NH2 ARG A 432       4.043  11.065  16.280  1.00 29.85           N
ATOM     25  N   LEU A 433       0.407   5.793  20.378  1.00 16.08           N
ATOM     26  CA  LEU A 433       0.866   4.609  19.694  1.00 16.96           C
ATOM     27  C   LEU A 433      -0.259   3.681  19.299  1.00 16.70           C
ATOM     28  O   LEU A 433      -0.276   3.171  18.187  1.00 17.05           O
ATOM     29  CB  LEU A 433       1.835   3.872  20.600  1.00 18.84           C
ATOM     30  CG  LEU A 433       2.902   2.968  20.047  1.00 21.11           C
ATOM     31  CD1 LEU A 433       3.672   3.554  18.868  1.00 22.86           C
ATOM     32  CD2 LEU A 433       3.863   2.620  21.193  1.00 21.53           C
ATOM     33  N   GLU A 434      -1.209   3.468  20.196  1.00 15.76           N
ATOM     34  CA  GLU A 434      -2.365   2.631  19.902  1.00 16.34           C
ATOM     35  C   GLU A 434      -3.157   3.211  18.733  1.00 15.39           C
ATOM     36  O   GLU A 434      -3.604   2.482  17.844  1.00 15.67           O
ATOM     37  CB  GLU A 434      -3.253   2.465  21.137  1.00 16.80           C
ATOM     38  CG  GLU A 434      -2.639   1.643  22.266  1.00 19.99           C
ATOM     39  CD  GLU A 434      -3.439   1.766  23.568  1.00 22.37           C
ATOM     40  OE1 GLU A 434      -3.519   2.846  24.207  1.00 31.31           O
ATOM     41  OE2 GLU A 434      -3.984   0.720  23.991  1.00 32.73           O
ATOM     42  N   GLU A 435      -3.349   4.527  18.766  1.00 14.26           N
ATOM     43  CA  GLU A 435      -4.031   5.194  17.661  1.00 13.83           C
ATOM     44  C   GLU A 435      -3.304   5.055  16.333  1.00 14.15           C
ATOM     45  O   GLU A 435      -3.891   4.740  15.302  1.00 14.60           O
ATOM     46  CB  GLU A 435      -4.282   6.657  17.997  1.00 12.85           C
ATOM     47  CG  GLU A 435      -4.789   7.472  16.817  1.00 12.48           C
ATOM     48  CD  GLU A 435      -6.059   6.975  16.176  1.00 13.05           C
ATOM     49  OE1 GLU A 435      -6.886   6.346  16.864  1.00 13.08           O
ATOM     50  OE2 GLU A 435      -6.257   7.316  14.963  1.00 13.47           O
ATOM     51  N   ASP A 436      -1.997   5.288  16.355  1.00 13.71           N
ATOM     52  CA  ASP A 436      -1.215   5.219  15.122  1.00 14.45           C
ATOM     53  C   ASP A 436      -1.270   3.814  14.538  1.00 14.37           C
ATOM     54  O   ASP A 436      -1.355   3.660  13.318  1.00 15.06           O
ATOM     55  CB  ASP A 436       0.218   5.598  15.369  1.00 13.68           C
ATOM     56  CG  ASP A 436       0.424   7.072  15.527  1.00 17.48           C
ATOM     57  OD1 ASP A 436      -0.450   7.918  15.124  1.00 20.77           O
ATOM     58  OD2 ASP A 436       1.473   7.462  16.076  1.00 19.72           O
ATOM     59  N   VAL A 437      -1.161   2.803  15.381  1.00 13.30           N
ATOM     60  CA  VAL A 437      -1.201   1.430  14.887  1.00 12.90           C
ATOM     61  C   VAL A 437      -2.580   1.074  14.318  1.00 14.69           C
ATOM     62  O   VAL A 437      -2.666   0.510  13.241  1.00 14.28           O
ATOM     63  CB  VAL A 437      -0.766   0.460  15.989  1.00 11.70           C
ATOM     64  CG1 VAL A 437      -0.984  -0.985  15.582  1.00 13.22           C
ATOM     65  CG2 VAL A 437       0.716   0.665  16.299  1.00 11.57           C
ATOM     66  N   ARG A 438      -3.689   1.432  14.990  1.00 14.75           N
ATOM     67  CA  ARG A 438      -5.004   1.067  14.426  1.00 15.08           C
ATOM     68  C   ARG A 438      -5.301   1.864  13.155  1.00 16.33           C
ATOM     69  O   ARG A 438      -5.893   1.343  12.227  1.00 16.50           O
ATOM     70  CB  ARG A 438      -6.162   1.107  15.436  1.00 15.61           C
ATOM     71  CG  ARG A 438      -6.558   2.511  15.833  1.00 14.60           C
ATOM     72  CD  ARG A 438      -7.406   2.509  17.113  1.00 12.59           C
ATOM     73  NE  ARG A 438      -7.959   3.816  17.404  1.00 11.71           N
ATOM     74  CZ  ARG A 438      -8.685   4.108  18.477  1.00  9.49           C
ATOM     75  NH1 ARG A 438      -8.904   3.191  19.381  1.00  9.42           N
ATOM     76  NH2 ARG A 438      -9.161   5.312  18.604  1.00 10.40           N
ATOM     77  N   ASN A 439      -4.801   3.092  13.074  1.00 15.86           N
ATOM     78  CA  ASN A 439      -4.916   3.890  11.860  1.00 17.39           C
ATOM     79  C   ASN A 439      -4.160   3.232  10.707  1.00 16.45           C
ATOM     80  O   ASN A 439      -4.672   3.110   9.607  1.00 17.68           O
ATOM     81  CB  ASN A 439      -4.405   5.308  12.122  1.00 17.18           C
ATOM     82  CG  ASN A 439      -4.548   6.215  10.919  1.00 19.71           C
ATOM     83  OD1 ASN A 439      -5.613   6.352  10.388  1.00 25.01           O
ATOM     84  ND2 ASN A 439      -3.456   6.811  10.486  1.00 20.42           N
ATOM     85  N   LEU A 440      -2.919   2.819  10.943  1.00 16.08           N
ATOM     86  CA  LEU A 440      -2.133   2.100   9.937  1.00 15.83           C
ATOM     87  C   LEU A 440      -2.821   0.834   9.475  1.00 16.06           C
ATOM     88  O   LEU A 440      -2.847   0.514   8.295  1.00 16.35           O
ATOM     89  CB  LEU A 440      -0.745   1.759  10.497  1.00 15.01           C
ATOM     90  CG  LEU A 440       0.229   2.917  10.478  1.00 15.13           C
ATOM     91  CD1 LEU A 440       1.404   2.593  11.404  1.00 15.16           C
ATOM     92  CD2 LEU A 440       0.731   3.206   9.067  1.00 18.32           C
ATOM     93  N   ASN A 441      -3.406   0.113  10.396  1.00 15.07           N
ATOM     94  CA  ASN A 441      -4.181  -1.079  10.021  1.00 16.23           C
ATOM     95  C   ASN A 441      -5.326  -0.732   9.041  1.00 16.52           C
ATOM     96  O   ASN A 441      -5.513  -1.387   8.020  1.00 17.97           O
ATOM     97  CB  ASN A 441      -4.747  -1.782  11.285  1.00 16.44           C
ATOM     98  CG  ASN A 441      -3.687  -2.616  12.085  1.00 18.41           C
ATOM     99  OD1 ASN A 441      -2.691  -3.075  11.549  1.00 21.36           O
ATOM    100  ND2 ASN A 441      -3.968  -2.851  13.382  1.00 20.91           N
ATOM    101  N   ALA A 442      -6.044   0.344   9.316  1.00 17.04           N
ATOM    102  CA  ALA A 442      -7.136   0.737   8.449  1.00 18.41           C
ATOM    103  C   ALA A 442      -6.641   1.197   7.082  1.00 18.78           C
ATOM    104  O   ALA A 442      -7.225   0.852   6.037  1.00 19.39           O
ATOM    105  CB  ALA A 442      -7.977   1.829   9.123  1.00 18.59           C
ATOM    106  N   ILE A 443      -5.546   1.944   7.042  1.00 17.99           N
ATOM    107  CA  ILE A 443      -4.980   2.396   5.805  1.00 18.18           C
ATOM    108  C   ILE A 443      -4.483   1.213   4.960  1.00 17.89           C
ATOM    109  O   ILE A 443      -4.766   1.141   3.750  1.00 18.87           O
ATOM    110  CB  ILE A 443      -3.842   3.413   6.027  1.00 19.19           C
ATOM    111  CG1 ILE A 443      -4.365   4.719   6.624  1.00 19.94           C
ATOM    112  CG2 ILE A 443      -3.187   3.755   4.702  1.00 20.52           C
ATOM    113  CD1 ILE A 443      -3.256   5.625   7.121  1.00 20.03           C
ATOM    114  N   VAL A 444      -3.740   0.299   5.553  1.00 17.02           N
ATOM    115  CA  VAL A 444      -3.191  -0.812   4.770  1.00 16.43           C
ATOM    116  C   VAL A 444      -4.294  -1.716   4.232  1.00 16.60           C
ATOM    117  O   VAL A 444      -4.172  -2.256   3.123  1.00 16.96           O
ATOM    118  CB  VAL A 444      -2.075  -1.619   5.528  1.00 17.17           C
ATOM    119  CG1 VAL A 444      -0.875  -0.719   5.858  1.00 15.87           C
ATOM    120  CG2 VAL A 444      -2.592  -2.470   6.635  1.00 17.95           C
ATOM    121  N   GLN A 445      -5.388  -1.858   4.954  1.00 16.91           N
ATOM    122  CA  GLN A 445      -6.557  -2.583   4.433  1.00 17.48           C
ATOM    123  C   GLN A 445      -7.109  -1.912   3.190  1.00 17.12           C
ATOM    124  O   GLN A 445      -7.395  -2.576   2.181  1.00 17.50           O
ATOM    125  CB  GLN A 445      -7.647  -2.674   5.499  1.00 18.03           C
ATOM    126  CG  GLN A 445      -7.387  -3.739   6.537  1.00 23.85           C
ATOM    127  CD  GLN A 445      -8.622  -4.065   7.358  1.00 24.32           C
ATOM    128  OE1 GLN A 445      -9.702  -4.291   6.804  1.00 32.22           O
ATOM    129  NE2 GLN A 445      -8.467  -4.091   8.678  1.00 27.33           N
ATOM    130  N   LYS A 446      -7.238  -0.594   3.212  1.00 16.99           N
ATOM    131  CA  LYS A 446      -7.714   0.137   2.039  1.00 17.81           C
ATOM    132  C   LYS A 446      -6.728   0.043   0.864  1.00 16.59           C
ATOM    133  O   LYS A 446      -7.157  -0.095  -0.288  1.00 17.99           O
ATOM    134  CB  LYS A 446      -8.015   1.588   2.420  1.00 18.95           C
ATOM    135  CG  LYS A 446      -9.233   1.731   3.352  1.00 22.11           C
ATOM    136  CD  LYS A 446      -9.580   3.189   3.622  1.00 23.99           C
ATOM    137  CE  LYS A 446     -10.829   3.317   4.486  1.00 26.98           C
ATOM    138  NZ  LYS A 446     -11.608   4.541   4.180  1.00 29.06           N
ATOM    139  N   LEU A 447      -5.429   0.105   1.140  1.00 16.61           N
ATOM    140  CA  LEU A 447      -4.421  -0.080   0.099  1.00 17.12           C
ATOM    141  C   LEU A 447      -4.488  -1.457  -0.539  1.00 16.77           C
ATOM    142  O   LEU A 447      -4.385  -1.591  -1.764  1.00 17.46           O
ATOM    143  CB  LEU A 447      -3.000   0.189   0.591  1.00 17.20           C
ATOM    144  CG  LEU A 447      -2.733   1.606   1.057  1.00 17.24           C
ATOM    145  CD1 LEU A 447      -1.321   1.676   1.617  1.00 19.88           C
ATOM    146  CD2 LEU A 447      -2.915   2.585  -0.077  1.00 20.70           C
ATOM    147  N   GLN A 448      -4.662  -2.478   0.278  1.00 16.12           N
ATOM    148  CA  GLN A 448      -4.816  -3.833  -0.235  1.00 16.49           C
ATOM    149  C   GLN A 448      -6.015  -3.952  -1.170  1.00 16.68           C
ATOM    150  O   GLN A 448      -5.934  -4.546  -2.251  1.00 16.90           O
ATOM    151  CB  GLN A 448      -4.961  -4.830   0.926  1.00 16.62           C
ATOM    152  CG  GLN A 448      -3.651  -5.159   1.638  1.00 20.83           C
ATOM    153  CD  GLN A 448      -3.834  -6.092   2.800  1.00 23.10           C
ATOM    154  OE1 GLN A 448      -3.271  -7.187   2.803  1.00 31.88           O
ATOM    155  NE2 GLN A 448      -4.603  -5.669   3.797  1.00 31.56           N
ATOM    156  N   GLU A 449      -7.133  -3.361  -0.769  1.00 16.31           N
ATOM    157  CA  GLU A 449      -8.348  -3.379  -1.582  1.00 17.33           C
ATOM    158  C   GLU A 449      -8.137  -2.645  -2.894  1.00 16.47           C
ATOM    159  O   GLU A 449      -8.559  -3.133  -3.967  1.00 16.66           O
ATOM    160  CB  GLU A 449      -9.519  -2.765  -0.785  1.00 16.52           C
ATOM    161  CG  GLU A 449     -10.005  -3.642   0.357  1.00 22.29           C
ATOM    162  CD  GLU A 449     -10.899  -2.904   1.349  1.00 24.43           C
ATOM    163  OE1 GLU A 449     -11.147  -1.684   1.158  1.00 32.76           O
ATOM    164  OE2 GLU A 449     -11.354  -3.539   2.325  1.00 28.76           O
ATOM    165  N   ARG A 450      -7.495  -1.475  -2.851  1.00 16.82           N
ATOM    166  CA  ARG A 450      -7.225  -0.711  -4.083  1.00 15.83           C
ATOM    167  C   ARG A 450      -6.292  -1.494  -5.001  1.00 15.76           C
ATOM    168  O   ARG A 450      -6.460  -1.481  -6.221  1.00 16.01           O
ATOM    169  CB  ARG A 450      -6.615   0.683  -3.763  1.00 17.11           C
ATOM    170  CG  ARG A 450      -7.629   1.660  -3.253  1.00 19.07           C
ATOM    171  CD  ARG A 450      -7.020   2.894  -2.705  1.00 17.98           C
ATOM    172  NE  ARG A 450      -6.259   3.634  -3.713  1.00 16.89           N
ATOM    173  CZ  ARG A 450      -5.438   4.647  -3.394  1.00 17.32           C
ATOM    174  NH1 ARG A 450      -5.292   5.032  -2.137  1.00 20.20           N
ATOM    175  NH2 ARG A 450      -4.777   5.273  -4.334  1.00 18.07           N
ATOM    176  N   LEU A 451      -5.303  -2.165  -4.442  1.00 16.22           N
ATOM    177  CA  LEU A 451      -4.393  -2.979  -5.237  1.00 16.41           C
ATOM    178  C   LEU A 451      -5.091  -4.165  -5.861  1.00 16.17           C
ATOM    179  O   LEU A 451      -4.863  -4.462  -7.031  1.00 16.86           O
ATOM    180  CB  LEU A 451      -3.231  -3.445  -4.399  1.00 17.55           C
ATOM    181  CG  LEU A 451      -2.036  -2.539  -4.444  1.00 21.89           C
ATOM    182  CD1 LEU A 451      -1.126  -2.845  -3.287  1.00 23.08           C
ATOM    183  CD2 LEU A 451      -1.334  -2.648  -5.866  1.00 20.75           C
ATOM    184  N   ASP A 452      -5.916  -4.852  -5.092  1.00 15.87           N
ATOM    185  CA  ASP A 452      -6.737  -5.940  -5.638  1.00 16.59           C
ATOM    186  C   ASP A 452      -7.523  -5.466  -6.858  1.00 15.58           C
ATOM    187  O   ASP A 452      -7.540  -6.104  -7.918  1.00 15.60           O
ATOM    188  CB  ASP A 452      -7.796  -6.425  -4.617  1.00 17.17           C
ATOM    189  CG  ASP A 452      -7.240  -7.257  -3.455  1.00 17.99           C
ATOM    190  OD1 ASP A 452      -6.134  -7.813  -3.551  1.00 22.68           O
ATOM    191  OD2 ASP A 452      -7.906  -7.453  -2.413  1.00 21.13           O
ATOM    192  N   ARG A 453      -8.154  -4.315  -6.732  1.00 15.09           N
ATOM    193  CA  ARG A 453      -8.966  -3.781  -7.800  1.00 15.77           C
ATOM    194  C   ARG A 453      -8.130  -3.425  -9.023  1.00 14.41           C
ATOM    195  O   ARG A 453      -8.514  -3.694 -10.171  1.00 14.49           O
ATOM    196  CB  ARG A 453      -9.754  -2.520  -7.357  1.00 17.05           C
ATOM    197  CG  ARG A 453     -10.746  -2.655  -6.252  1.00 21.12           C
ATOM    198  CD  ARG A 453     -11.693  -1.474  -6.150  1.00 25.38           C
ATOM    199  NE  ARG A 453     -12.369  -1.510  -4.871  1.00 28.40           N
ATOM    200  CZ  ARG A 453     -11.916  -0.966  -3.743  1.00 31.33           C
ATOM    201  NH1 ARG A 453     -10.761  -0.292  -3.693  1.00 32.07           N
ATOM    202  NH2 ARG A 453     -12.641  -1.093  -2.648  1.00 30.56           N
ATOM    203  N   LEU A 454      -6.996  -2.771  -8.810  1.00 14.06           N
ATOM    204  CA  LEU A 454      -6.192  -2.329  -9.920  1.00 14.28           C
ATOM    205  C   LEU A 454      -5.580  -3.547 -10.643  1.00 13.62           C
ATOM    206  O   LEU A 454      -5.475  -3.547 -11.875  1.00 14.18           O
ATOM    207  CB  LEU A 454      -5.093  -1.382  -9.447  1.00 14.34           C
ATOM    208  CG  LEU A 454      -4.353  -0.686 -10.578  1.00 15.35           C
ATOM    209  CD1 LEU A 454      -5.261   0.159 -11.460  1.00 16.14           C
ATOM    210  CD2 LEU A 454      -3.260   0.198  -9.964  1.00 15.76           C
ATOM    211  N   GLU A 455      -5.163  -4.583  -9.913  1.00 14.28           N
ATOM    212  CA  GLU A 455      -4.640  -5.799 -10.531  1.00 13.93           C
ATOM    213  C   GLU A 455      -5.702  -6.386 -11.460  1.00 13.99           C
ATOM    214  O   GLU A 455      -5.408  -6.768 -12.581  1.00 14.63           O
ATOM    215  CB  GLU A 455      -4.267  -6.839  -9.469  1.00 13.64           C
ATOM    216  CG  GLU A 455      -2.998  -6.518  -8.720  1.00 14.56           C
ATOM    217  CD  GLU A 455      -2.754  -7.353  -7.488  1.00 14.67           C
ATOM    218  OE1 GLU A 455      -3.642  -8.129  -7.037  1.00 17.98           O
ATOM    219  OE2 GLU A 455      -1.640  -7.239  -6.925  1.00 16.56           O
ATOM    220  N   GLU A 456      -6.929  -6.451 -10.999  1.00 14.46           N
ATOM    221  CA  GLU A 456      -8.009  -7.015 -11.801  1.00 14.90           C
ATOM    222  C   GLU A 456      -8.273  -6.160 -13.028  1.00 15.41           C
ATOM    223  O   GLU A 456      -8.418  -6.685 -14.159  1.00 16.02           O
ATOM    224  CB  GLU A 456      -9.264  -7.168 -10.922  1.00 15.91           C
ATOM    225  CG  GLU A 456     -10.429  -7.720 -11.672  1.00 16.99           C
ATOM    226  CD  GLU A 456     -11.703  -7.834 -10.856  1.00 14.80           C
ATOM    227  OE1 GLU A 456     -11.651  -7.763  -9.619  1.00 19.46           O
ATOM    228  OE2 GLU A 456     -12.741  -8.011 -11.469  1.00 17.56           O
ATOM    229  N   THR A 457      -8.246  -4.850 -12.847  1.00 14.82           N
ATOM    230  CA  THR A 457      -8.486  -3.908 -13.940  1.00 14.11           C
ATOM    231  C   THR A 457      -7.452  -4.045 -15.053  1.00 13.94           C
ATOM    232  O   THR A 457      -7.776  -4.083 -16.232  1.00 13.99           O
ATOM    233  CB  THR A 457      -8.509  -2.484 -13.397  1.00 14.81           C
ATOM    234  OG1 THR A 457      -9.659  -2.362 -12.551  1.00 16.99           O
ATOM    235  CG2 THR A 457      -8.663  -1.438 -14.519  1.00 15.25           C
ATOM    236  N   VAL A 458      -6.188  -4.127 -14.661  1.00 13.63           N
ATOM    237  CA  VAL A 458      -5.102  -4.290 -15.608  1.00 14.15           C
ATOM    238  C   VAL A 458      -5.258  -5.616 -16.361  1.00 14.17           C
ATOM    239  O   VAL A 458      -5.082  -5.670 -17.577  1.00 15.43           O
ATOM    240  CB  VAL A 458      -3.742  -4.182 -14.889  1.00 13.55           C
ATOM    241  CG1 VAL A 458      -2.580  -4.570 -15.789  1.00 14.64           C
ATOM    242  CG2 VAL A 458      -3.536  -2.748 -14.425  1.00 12.78           C
ATOM    243  N   GLN A 459      -5.564  -6.691 -15.657  1.00 14.56           N
ATOM    244  CA  GLN A 459      -5.685  -7.999 -16.299  1.00 15.49           C
ATOM    245  C   GLN A 459      -6.823  -8.005 -17.322  1.00 15.10           C
ATOM    246  O   GLN A 459      -6.719  -8.643 -18.372  1.00 17.66           O
ATOM    247  CB  GLN A 459      -5.948  -9.065 -15.240  1.00 16.90           C
ATOM    248  CG  GLN A 459      -4.763  -9.465 -14.399  1.00 21.28           C
ATOM    249  CD  GLN A 459      -5.146 -10.242 -13.153  1.00 23.87           C
ATOM    250  OE1 GLN A 459      -6.334 -10.403 -12.832  1.00 33.40           O
ATOM    251  NE2 GLN A 459      -4.141 -10.719 -12.435  1.00 27.64           N
ATOM    252  N   ALA A 460      -7.895  -7.271 -17.028  1.00 14.56           N
ATOM    253  CA  ALA A 460      -9.091  -7.210 -17.873  1.00 14.37           C
ATOM    254  C   ALA A 460      -9.020  -6.237 -19.021  1.00 13.20           C
ATOM    255  O   ALA A 460      -9.893  -6.259 -19.884  1.00 12.88           O
ATOM    256  CB  ALA A 460     -10.280  -6.899 -17.017  1.00 15.03           C
ATOM    257  N   LYS A 461      -8.000  -5.411 -19.077  1.00 14.13           N
ATOM    258  CA  LYS A 461      -7.910  -4.378 -20.086  1.00 14.61           C
ATOM    259  C   LYS A 461      -7.741  -4.949 -21.478  1.00 15.82           C
ATOM    260  O   LYS A 461      -6.924  -5.867 -21.613  1.00 17.03           O
ATOM    261  CB  LYS A 461      -6.751  -3.432 -19.752  1.00 17.67           C
ATOM    262  CG  LYS A 461      -7.129  -2.188 -18.941  1.00 24.18           C
ATOM    263  CD  LYS A 461      -7.864  -1.199 -19.839  1.00 27.60           C
ATOM    264  CE  LYS A 461      -8.033   0.202 -19.267  1.00 27.85           C
ATOM    265  NZ  LYS A 461      -8.785   0.197 -17.980  1.00 30.40           N
ATOM    266  OXT LYS A 461      -8.361  -4.462 -22.446  1.00 15.34           O
ATOM    268  N   VAL B 430      12.621   7.768  22.535  1.00 12.79           N
ATOM    269  CA  VAL B 430      11.788   7.133  21.467  1.00 11.87           C
ATOM    270  C   VAL B 430      12.083   5.665  21.460  1.00 10.68           C
ATOM    271  O   VAL B 430      13.204   5.248  21.176  1.00 11.36           O
ATOM    272  CB  VAL B 430      12.075   7.814  20.121  1.00 11.91           C
ATOM    273  CG1 VAL B 430      11.265   7.183  19.000  1.00 12.96           C
ATOM    274  CG2 VAL B 430      11.859   9.325  20.197  1.00 14.78           C
ATOM    275  N   SER B 431      11.086   4.850  21.781  1.00 11.73           N
ATOM    276  CA  SER B 431      11.287   3.413  21.856  1.00 12.37           C
ATOM    277  C   SER B 431      11.388   2.811  20.448  1.00 11.57           C
ATOM    278  O   SER B 431      11.068   3.429  19.462  1.00 11.58           O
ATOM    279  CB  SER B 431      10.126   2.769  22.612  1.00 14.16           C
ATOM    280  OG  SER B 431       8.982   2.865  21.808  1.00 14.75           O
ATOM    281  N   ARG B 432      11.851   1.582  20.408  1.00 13.76           N
ATOM    282  CA  ARG B 432      11.924   0.845  19.147  1.00 13.48           C
ATOM    283  C   ARG B 432      10.565   0.717  18.512  1.00 13.14           C
ATOM    284  O   ARG B 432      10.416   0.878  17.306  1.00 14.01           O
ATOM    285  CB  ARG B 432      12.507  -0.538  19.420  1.00 16.89           C
ATOM    286  CG  ARG B 432      12.533  -1.481  18.231  1.00 20.55           C
ATOM    287  CD  ARG B 432      13.311  -0.990  17.073  1.00 28.59           C
ATOM    288  NE  ARG B 432      13.034  -1.789  15.875  1.00 27.09           N
ATOM    289  CZ  ARG B 432      13.475  -3.031  15.653  1.00 33.48           C
ATOM    290  NH1 ARG B 432      14.252  -3.664  16.535  1.00 34.56           N
ATOM    291  NH2 ARG B 432      13.141  -3.644  14.518  1.00 35.62           N
ATOM    292  N   LEU B 433       9.539   0.507  19.329  1.00 13.97           N
ATOM    293  CA  LEU B 433       8.179   0.416  18.817  1.00 14.90           C
ATOM    294  C   LEU B 433       7.750   1.763  18.204  1.00 13.29           C
ATOM    295  O   LEU B 433       7.210   1.823  17.105  1.00 13.76           O
ATOM    296  CB  LEU B 433       7.284  -0.002  19.984  1.00 16.66           C
ATOM    297  CG  LEU B 433       5.812  -0.180  19.689  1.00 17.02           C
ATOM    298  CD1 LEU B 433       5.575  -1.186  18.624  1.00 19.16           C
ATOM    299  CD2 LEU B 433       5.122  -0.637  20.958  1.00 19.18           C
ATOM    300  N   GLU B 434       8.019   2.879  18.884  1.00 13.20           N
ATOM    301  CA  GLU B 434       7.719   4.180  18.343  1.00 13.20           C
ATOM    302  C   GLU B 434       8.491   4.476  17.044  1.00 12.58           C
ATOM    303  O   GLU B 434       7.958   5.040  16.090  1.00 13.45           O
ATOM    304  CB  GLU B 434       7.988   5.260  19.403  1.00 13.73           C
ATOM    305  CG  GLU B 434       6.998   5.177  20.568  1.00 16.83           C
ATOM    306  CD  GLU B 434       7.351   6.006  21.781  1.00 16.49           C
ATOM    307  OE1 GLU B 434       8.519   6.287  22.084  1.00 17.68           O
ATOM    308  OE2 GLU B 434       6.379   6.393  22.483  1.00 23.00           O
ATOM    309  N   GLU B 435       9.768   4.092  17.011  1.00 11.92           N
ATOM    310  CA  GLU B 435      10.598   4.247  15.812  1.00 11.91           C
ATOM    311  C   GLU B 435       9.981   3.471  14.639  1.00 11.73           C
ATOM    312  O   GLU B 435       9.870   3.960  13.523  1.00 12.68           O
ATOM    313  CB  GLU B 435      11.993   3.682  16.123  1.00 12.22           C
ATOM    314  CG  GLU B 435      13.004   3.912  15.020  1.00 13.73           C
ATOM    315  CD  GLU B 435      13.727   5.243  15.095  1.00 14.01           C
ATOM    316  OE1 GLU B 435      13.435   6.075  15.967  1.00 15.16           O
ATOM    317  OE2 GLU B 435      14.646   5.455  14.262  1.00 15.84           O
ATOM    318  N   ASP B 436       9.583   2.234  14.906  1.00 11.79           N
ATOM    319  CA  ASP B 436       9.016   1.379  13.857  1.00 12.80           C
ATOM    320  C   ASP B 436       7.714   1.920  13.317  1.00 12.35           C
ATOM    321  O   ASP B 436       7.461   1.879  12.107  1.00 13.77           O
ATOM    322  CB  ASP B 436       8.823  -0.029  14.424  1.00 13.48           C
ATOM    323  CG  ASP B 436      10.104  -0.783  14.658  1.00 17.65           C
ATOM    324  OD1 ASP B 436      11.162  -0.392  14.090  1.00 17.16           O
ATOM    325  OD2 ASP B 436      10.072  -1.832  15.368  1.00 18.81           O
ATOM    326  N   VAL B 437       6.886   2.469  14.200  1.00 12.58           N
ATOM    327  CA  VAL B 437       5.635   3.077  13.777  1.00 13.57           C
ATOM    328  C   VAL B 437       5.864   4.315  12.939  1.00 14.42           C
ATOM    329  O   VAL B 437       5.200   4.518  11.925  1.00 15.46           O
ATOM    330  CB  VAL B 437       4.717   3.323  14.994  1.00 14.56           C
ATOM    331  CG1 VAL B 437       3.507   4.148  14.623  1.00 16.97           C
ATOM    332  CG2 VAL B 437       4.262   2.016  15.565  1.00 15.37           C
ATOM    333  N   ARG B 438       6.803   5.170  13.354  1.00 15.39           N
ATOM    334  CA  ARG B 438       7.082   6.351  12.541  1.00 15.86           C
ATOM    335  C   ARG B 438       7.580   5.914  11.141  1.00 15.28           C
ATOM    336  O   ARG B 438       7.208   6.508  10.102  1.00 17.03           O
ATOM    337  CB  ARG B 438       8.168   7.158  13.195  1.00 17.92           C
ATOM    338  CG  ARG B 438       8.501   8.439  12.502  1.00 22.36           C
ATOM    339  CD  ARG B 438       7.443   9.453  12.744  1.00 28.63           C
ATOM    340  NE  ARG B 438       7.997  10.761  13.059  1.00 31.74           N
ATOM    341  CZ  ARG B 438       7.246  11.829  13.318  1.00 32.42           C
ATOM    342  NH1 ARG B 438       5.917  11.728  13.306  1.00 34.66           N
ATOM    343  NH2 ARG B 438       7.822  13.000  13.597  1.00 34.64           N
ATOM    344  N   ASN B 439       8.439   4.910  11.088  1.00 15.19           N
ATOM    345  CA  ASN B 439       8.919   4.447   9.812  1.00 16.28           C
ATOM    346  C   ASN B 439       7.800   3.895   8.953  1.00 15.62           C
ATOM    347  O   ASN B 439       7.742   4.153   7.761  1.00 17.90           O
ATOM    348  CB  ASN B 439      10.004   3.412   9.973  1.00 15.28           C
ATOM    349  CG  ASN B 439      11.304   4.010  10.476  1.00 17.95           C
ATOM    350  OD1 ASN B 439      11.489   5.219  10.396  1.00 21.97           O
ATOM    351  ND2 ASN B 439      12.185   3.180  11.013  1.00 19.19           N
ATOM    352  N   LEU B 440       6.887   3.139   9.566  1.00 16.00           N
ATOM    353  CA  LEU B 440       5.698   2.630   8.853  1.00 16.30           C
ATOM    354  C   LEU B 440       4.832   3.753   8.327  1.00 16.79           C
ATOM    355  O   LEU B 440       4.337   3.647   7.206  1.00 17.90           O
ATOM    356  CB  LEU B 440       4.870   1.740   9.764  1.00 16.85           C
ATOM    357  CG  LEU B 440       5.400   0.344   9.918  1.00 17.64           C
ATOM    358  CD1 LEU B 440       4.761  -0.329  11.115  1.00 16.87           C
ATOM    359  CD2 LEU B 440       5.091  -0.365   8.612  1.00 19.81           C
ATOM    360  N   ASN B 441       4.619   4.815   9.105  1.00 17.62           N
ATOM    361  CA  ASN B 441       3.841   5.946   8.589  1.00 19.52           C
ATOM    362  C   ASN B 441       4.475   6.457   7.280  1.00 19.45           C
ATOM    363  O   ASN B 441       3.781   6.704   6.290  1.00 20.55           O
ATOM    364  CB  ASN B 441       3.742   7.067   9.638  1.00 21.34           C
ATOM    365  CG  ASN B 441       2.724   6.782  10.750  1.00 23.47           C
ATOM    366  OD1 ASN B 441       1.730   6.097  10.539  1.00 28.03           O
ATOM    367  ND2 ASN B 441       2.972   7.333  11.940  1.00 25.83           N
ATOM    368  N   ALA B 442       5.799   6.622   7.261  1.00 18.27           N
ATOM    369  CA  ALA B 442       6.461   7.170   6.089  1.00 19.43           C
ATOM    370  C   ALA B 442       6.370   6.215   4.885  1.00 19.22           C
ATOM    371  O   ALA B 442       6.166   6.630   3.744  1.00 20.69           O
ATOM    372  CB  ALA B 442       7.885   7.444   6.423  1.00 20.76           C
ATOM    373  N   ILE B 443       6.590   4.940   5.141  1.00 18.04           N
ATOM    374  CA  ILE B 443       6.519   3.921   4.100  1.00 19.31           C
ATOM    375  C   ILE B 443       5.098   3.873   3.494  1.00 18.38           C
ATOM    376  O   ILE B 443       4.928   3.817   2.297  1.00 18.77           O
ATOM    377  CB  ILE B 443       6.928   2.530   4.663  1.00 19.68           C
ATOM    378  CG1 ILE B 443       8.403   2.492   5.045  1.00 22.53           C
ATOM    379  CG2 ILE B 443       6.620   1.409   3.674  1.00 23.58           C
ATOM    380  CD1 ILE B 443       8.762   1.206   5.891  1.00 23.98           C
ATOM    381  N   VAL B 444       4.087   3.894   4.343  1.00 17.66           N
ATOM    382  CA  VAL B 444       2.714   3.788   3.850  1.00 19.06           C
ATOM    383  C   VAL B 444       2.352   5.048   3.035  1.00 19.27           C
ATOM    384  O   VAL B 444       1.656   4.953   2.021  1.00 20.28           O
ATOM    385  CB  VAL B 444       1.766   3.504   5.022  1.00 19.31           C
ATOM    386  CG1 VAL B 444       0.377   3.660   4.636  1.00 20.94           C
ATOM    387  CG2 VAL B 444       1.990   2.088   5.542  1.00 19.98           C
ATOM    388  N   GLN B 445       2.865   6.214   3.405  1.00 19.63           N
ATOM    389  CA  GLN B 445       2.653   7.414   2.589  1.00 20.76           C
ATOM    390  C   GLN B 445       3.245   7.300   1.187  1.00 20.63           C
ATOM    391  O   GLN B 445       2.607   7.676   0.214  1.00 19.56           O
ATOM    392  CB  GLN B 445       3.257   8.632   3.309  1.00 22.51           C
ATOM    393  CG  GLN B 445       2.434   9.083   4.496  1.00 27.06           C
ATOM    394  CD  GLN B 445       3.092  10.217   5.262  1.00 28.88           C
ATOM    395  OE1 GLN B 445       3.601  11.167   4.658  1.00 38.01           O
ATOM    396  NE2 GLN B 445       3.084  10.122   6.588  1.00 32.76           N
ATOM    397  N   LYS B 446       4.437   6.736   1.087  1.00 19.75           N
ATOM    398  CA  LYS B 446       5.069   6.525  -0.192  1.00 20.26           C
ATOM    399  C   LYS B 446       4.284   5.507  -1.030  1.00 18.79           C
ATOM    400  O   LYS B 446       4.132   5.711  -2.218  1.00 18.96           O
ATOM    401  CB  LYS B 446       6.511   6.063   0.021  1.00 21.52           C
ATOM    402  CG  LYS B 446       7.271   5.967  -1.266  1.00 25.54           C
ATOM    403  CD  LYS B 446       8.790   5.884  -1.099  1.00 26.36           C
ATOM    404  CE  LYS B 446       9.447   5.620  -2.435  1.00 29.36           C
ATOM    405  NZ  LYS B 446      10.947   5.565  -2.371  1.00 32.92           N
ATOM    406  N   LEU B 447       3.806   4.431  -0.408  1.00 18.12           N
ATOM    407  CA  LEU B 447       3.021   3.427  -1.117  1.00 18.87           C
ATOM    408  C   LEU B 447       1.749   4.017  -1.645  1.00 18.04           C
ATOM    409  O   LEU B 447       1.338   3.735  -2.757  1.00 18.70           O
ATOM    410  CB  LEU B 447       2.694   2.227  -0.207  1.00 20.34           C
ATOM    411  CG  LEU B 447       3.833   1.328   0.232  1.00 23.78           C
ATOM    412  CD1 LEU B 447       3.372   0.356   1.333  1.00 25.58           C
ATOM    413  CD2 LEU B 447       4.415   0.565  -0.937  1.00 27.08           C
ATOM    414  N   GLN B 448       1.095   4.823  -0.841  1.00 17.73           N
ATOM    415  CA  GLN B 448      -0.116   5.452  -1.315  1.00 19.18           C
ATOM    416  C   GLN B 448       0.135   6.328  -2.544  1.00 17.74           C
ATOM    417  O   GLN B 448      -0.638   6.286  -3.486  1.00 16.91           O
ATOM    418  CB  GLN B 448      -0.687   6.317  -0.206  1.00 20.80           C
ATOM    419  CG  GLN B 448      -1.323   5.532   0.888  1.00 26.31           C
ATOM    420  CD  GLN B 448      -2.138   6.366   1.807  1.00 28.48           C
ATOM    421  OE1 GLN B 448      -3.372   6.425   1.664  1.00 35.13           O
ATOM    422  NE2 GLN B 448      -1.480   7.029   2.747  1.00 32.33           N
ATOM    423  N   GLU B 449       1.211   7.105  -2.531  1.00 17.29           N
ATOM    424  CA  GLU B 449       1.512   7.947  -3.703  1.00 18.22           C
ATOM    425  C   GLU B 449       1.838   7.111  -4.923  1.00 17.96           C
ATOM    426  O   GLU B 449       1.402   7.420  -6.004  1.00 18.00           O
ATOM    427  CB  GLU B 449       2.652   8.928  -3.385  1.00 19.52           C
ATOM    428  CG  GLU B 449       3.227   9.704  -4.604  1.00 20.09           C
ATOM    429  CD  GLU B 449       2.357  10.843  -5.196  1.00 19.79           C
ATOM    430  OE1 GLU B 449       1.297  11.213  -4.648  1.00 23.45           O
ATOM    431  OE2 GLU B 449       2.708  11.378  -6.273  1.00 23.89           O
ATOM    432  N   ARG B 450       2.627   6.061  -4.739  1.00 17.92           N
ATOM    433  CA  ARG B 450       2.927   5.133  -5.813  1.00 19.69           C
ATOM    434  C   ARG B 450       1.671   4.489  -6.382  1.00 16.32           C
ATOM    435  O   ARG B 450       1.532   4.359  -7.590  1.00 17.79           O
ATOM    436  CB  ARG B 450       3.848   4.025  -5.289  1.00 21.58           C
ATOM    437  CG  ARG B 450       5.319   4.313  -5.350  1.00 25.97           C
ATOM    438  CD  ARG B 450       6.142   3.144  -4.883  1.00 25.83           C
ATOM    439  NE  ARG B 450       6.162   2.045  -5.852  1.00 26.66           N
ATOM    440  CZ  ARG B 450       6.670   0.841  -5.580  1.00 25.77           C
ATOM    441  NH1 ARG B 450       7.168   0.581  -4.380  1.00 28.52           N
ATOM    442  NH2 ARG B 450       6.711  -0.085  -6.504  1.00 27.26           N
ATOM    443  N   LEU B 451       0.787   4.064  -5.507  1.00 15.88           N
ATOM    444  CA  LEU B 451      -0.475   3.448  -5.962  1.00 15.82           C
ATOM    445  C   LEU B 451      -1.317   4.453  -6.729  1.00 14.56           C
ATOM    446  O   LEU B 451      -1.905   4.146  -7.759  1.00 14.97           O
ATOM    447  CB  LEU B 451      -1.229   2.875  -4.759  1.00 15.91           C
ATOM    448  CG  LEU B 451      -2.567   2.210  -5.060  1.00 17.36           C
ATOM    449  CD1 LEU B 451      -2.466   1.157  -6.162  1.00 17.89           C
ATOM    450  CD2 LEU B 451      -3.096   1.607  -3.742  1.00 19.16           C
ATOM    451  N   ASP B 452      -1.403   5.672  -6.205  1.00 14.82           N
ATOM    452  CA  ASP B 452      -2.205   6.679  -6.858  1.00 14.82           C
ATOM    453  C   ASP B 452      -1.691   6.966  -8.249  1.00 15.36           C
ATOM    454  O   ASP B 452      -2.441   7.029  -9.203  1.00 15.62           O
ATOM    455  CB  ASP B 452      -2.205   7.960  -6.051  1.00 15.74           C
ATOM    456  CG  ASP B 452      -3.149   8.964  -6.642  1.00 17.94           C
ATOM    457  OD1 ASP B 452      -4.392   8.780  -6.563  1.00 22.37           O
ATOM    458  OD2 ASP B 452      -2.728   9.926  -7.294  1.00 19.16           O
ATOM    459  N   ARG B 453      -0.390   7.066  -8.366  1.00 15.24           N
ATOM    460  CA  ARG B 453       0.204   7.290  -9.682  1.00 16.81           C
ATOM    461  C   ARG B 453      -0.080   6.139 -10.652  1.00 17.31           C
ATOM    462  O   ARG B 453      -0.381   6.374 -11.808  1.00 17.78           O
ATOM    463  CB  ARG B 453       1.698   7.521  -9.581  1.00 18.14           C
ATOM    464  CG  ARG B 453       2.067   8.862  -9.038  1.00 20.09           C
ATOM    465  CD  ARG B 453       3.493   9.124  -9.285  1.00 21.69           C
ATOM    466  NE  ARG B 453       3.988  10.175  -8.437  1.00 22.66           N
ATOM    467  CZ  ARG B 453       5.284  10.473  -8.308  1.00 23.42           C
ATOM    468  NH1 ARG B 453       6.225   9.817  -8.984  1.00 27.25           N
ATOM    469  NH2 ARG B 453       5.618  11.424  -7.479  1.00 25.28           N
ATOM    470  N   LEU B 454       0.003   4.900 -10.173  1.00 17.09           N
ATOM    471  CA  LEU B 454      -0.224   3.750 -11.042  1.00 16.53           C
ATOM    472  C   LEU B 454      -1.699   3.709 -11.446  1.00 15.44           C
ATOM    473  O   LEU B 454      -1.993   3.398 -12.602  1.00 16.30           O
ATOM    474  CB  LEU B 454       0.195   2.448 -10.376  1.00 17.67           C
ATOM    475  CG  LEU B 454       0.262   1.237 -11.353  1.00 19.78           C
ATOM    476  CD1 LEU B 454       1.232   1.466 -12.498  1.00 22.15           C
ATOM    477  CD2 LEU B 454       0.661  -0.019 -10.597  1.00 20.59           C
ATOM    478  N   GLU B 455      -2.613   3.992 -10.519  1.00 14.20           N
ATOM    479  CA  GLU B 455      -4.029   4.011 -10.875  1.00 14.59           C
ATOM    480  C   GLU B 455      -4.242   5.017 -12.003  1.00 16.34           C
ATOM    481  O   GLU B 455      -4.964   4.762 -12.940  1.00 16.94           O
ATOM    482  CB  GLU B 455      -4.890   4.409  -9.652  1.00 14.38           C
ATOM    483  CG  GLU B 455      -5.008   3.365  -8.566  1.00 15.48           C
ATOM    484  CD  GLU B 455      -5.705   3.853  -7.310  1.00 17.95           C
ATOM    485  OE1 GLU B 455      -5.787   5.080  -7.074  1.00 21.27           O
ATOM    486  OE2 GLU B 455      -6.144   2.982  -6.527  1.00 18.70           O
ATOM    487  N   GLU B 456      -3.595   6.163 -11.879  1.00 16.72           N
ATOM    488  CA  GLU B 456      -3.690   7.158 -12.928  1.00 18.94           C
ATOM    489  C   GLU B 456      -2.892   6.752 -14.185  1.00 17.62           C
ATOM    490  O   GLU B 456      -3.351   7.047 -15.291  1.00 21.59           O
ATOM    491  CB  GLU B 456      -3.305   8.522 -12.358  1.00 18.93           C
ATOM    492  CG  GLU B 456      -4.300   8.928 -11.242  1.00 20.08           C
ATOM    493  CD  GLU B 456      -3.974  10.190 -10.500  1.00 21.25           C
ATOM    494  OE1 GLU B 456      -3.066  10.868 -10.941  1.00 20.94           O
ATOM    495  OE2 GLU B 456      -4.652  10.516  -9.470  1.00 23.32           O
ATOM    496  N   THR B 457      -1.765   6.064 -14.061  1.00 19.00           N
ATOM    497  CA  THR B 457      -1.076   5.511 -15.262  1.00 18.36           C
ATOM    498  C   THR B 457      -2.019   4.537 -16.009  1.00 19.36           C
ATOM    499  O   THR B 457      -2.091   4.549 -17.219  1.00 21.30           O
ATOM    500  CB  THR B 457       0.229   4.822 -14.847  1.00 19.30           C
ATOM    501  OG1 THR B 457       1.128   5.822 -14.341  1.00 24.27           O
ATOM    502  CG2 THR B 457       0.962   4.180 -16.007  1.00 22.29           C
ATOM    503  N   VAL B 458      -2.775   3.719 -15.291  1.00 18.02           N
ATOM    504  CA  VAL B 458      -3.680   2.740 -15.929  1.00 17.72           C
ATOM    505  C   VAL B 458      -4.884   3.411 -16.547  1.00 18.05           C
ATOM    506  O   VAL B 458      -5.344   3.001 -17.633  1.00 20.59           O
ATOM    507  CB  VAL B 458      -4.094   1.675 -14.930  1.00 15.83           C
ATOM    508  CG1 VAL B 458      -5.185   0.755 -15.471  1.00 16.95           C
ATOM    509  CG2 VAL B 458      -2.857   0.865 -14.585  1.00 16.96           C
ATOM    510  N   GLN B 459      -5.381   4.467 -15.894  1.00 18.62           N
ATOM    511  CA  GLN B 459      -6.411   5.264 -16.468  1.00 20.69           C
ATOM    512  C   GLN B 459      -5.934   5.857 -17.801  1.00 19.19           C
ATOM    513  O   GLN B 459      -6.697   5.910 -18.746  1.00 21.43           O
ATOM    514  CB  GLN B 459      -6.841   6.385 -15.544  1.00 20.99           C
ATOM    515  CG  GLN B 459      -7.723   5.938 -14.388  1.00 25.50           C
ATOM    516  CD  GLN B 459      -8.134   7.066 -13.444  1.00 27.21           C
ATOM    517  OE1 GLN B 459      -7.510   8.141 -13.412  1.00 34.08           O
ATOM    518  NE2 GLN B 459      -9.186   6.815 -12.651  1.00 30.60           N
ATOM    519  N   ALA B 460      -4.674   6.274 -17.878  1.00 18.12           N
ATOM    520  CA  ALA B 460      -4.062   6.703 -19.142  1.00 19.44           C
ATOM    521  C   ALA B 460      -4.910   7.812 -19.819  1.00 18.42           C
ATOM    522  O   ALA B 460      -5.265   7.803 -21.009  1.00 19.22           O
ATOM    523  CB  ALA B 460      -3.839   5.501 -20.044  1.00 20.72           C
ATOM    524  N   LYS B 461      -5.225   8.828 -19.037  1.00 19.22           N
ATOM    525  CA  LYS B 461      -5.992   9.969 -19.532  1.00 18.60           C
ATOM    526  C   LYS B 461      -5.229  10.820 -20.532  1.00 17.63           C
ATOM    527  O   LYS B 461      -5.870  11.534 -21.289  1.00 17.45           O
ATOM    528  CB  LYS B 461      -6.424  10.862 -18.385  1.00 19.54           C
ATOM    529  CG  LYS B 461      -7.249  10.139 -17.368  1.00 23.34           C
ATOM    530  CD  LYS B 461      -8.601   9.757 -17.914  1.00 29.78           C
ATOM    531  CE  LYS B 461      -9.580   9.400 -16.812  1.00 30.20           C
ATOM    532  NZ  LYS B 461     -10.972   9.300 -17.327  1.00 31.89           N
ATOM    533  OXT LYS B 461      -3.992  10.807 -20.630  1.00 19.38           O
ATOM    535  N   VAL C 430       6.946 -10.242  23.414  1.00 12.22           N
ATOM    536  CA  VAL C 430       6.311  -9.472  22.306  1.00 11.43           C
ATOM    537  C   VAL C 430       4.889  -9.162  22.745  1.00 10.89           C
ATOM    538  O   VAL C 430       4.055 -10.058  22.946  1.00 11.40           O
ATOM    539  CB  VAL C 430       6.330 -10.257  20.983  1.00 10.47           C
ATOM    540  CG1 VAL C 430       5.668  -9.473  19.892  1.00 11.60           C
ATOM    541  CG2 VAL C 430       7.754 -10.672  20.624  1.00 11.96           C
ATOM    542  N   SER C 431       4.580  -7.880  22.891  1.00 10.34           N
ATOM    543  CA  SER C 431       3.238  -7.465  23.269  1.00 10.76           C
ATOM    544  C   SER C 431       2.314  -7.539  22.062  1.00 10.38           C
ATOM    545  O   SER C 431       2.741  -7.629  20.921  1.00  9.98           O
ATOM    546  CB  SER C 431       3.259  -6.045  23.815  1.00 12.45           C
ATOM    547  OG  SER C 431       3.562  -5.169  22.734  1.00 12.30           O
ATOM    548  N   ARG C 432       1.006  -7.427  22.294  1.00 11.09           N
ATOM    549  CA  ARG C 432       0.056  -7.300  21.188  1.00 11.75           C
ATOM    550  C   ARG C 432       0.384  -6.140  20.261  1.00 10.94           C
ATOM    551  O   ARG C 432       0.333  -6.275  19.048  1.00 11.31           O
ATOM    552  CB  ARG C 432      -1.370  -7.196  21.744  1.00 14.65           C
ATOM    553  CG  ARG C 432      -2.405  -6.864  20.664  1.00 17.35           C
ATOM    554  CD  ARG C 432      -2.597  -7.942  19.625  1.00 20.18           C
ATOM    555  NE  ARG C 432      -3.387  -7.449  18.473  1.00 22.86           N
ATOM    556  CZ  ARG C 432      -4.701  -7.413  18.412  1.00 24.54           C
ATOM    557  NH1 ARG C 432      -5.448  -7.902  19.391  1.00 27.00           N
ATOM    558  NH2 ARG C 432      -5.279  -6.920  17.320  1.00 27.28           N
ATOM    559  N   LEU C 433       0.710  -4.984  20.826  1.00 11.74           N
ATOM    560  CA  LEU C 433       1.030  -3.840  19.986  1.00 13.38           C
ATOM    561  C   LEU C 433       2.271  -4.114  19.151  1.00 12.07           C
ATOM    562  O   LEU C 433       2.314  -3.777  17.959  1.00 11.59           O
ATOM    563  CB  LEU C 433       1.197  -2.640  20.880  1.00 15.85           C
ATOM    564  CG  LEU C 433       1.146  -1.275  20.305  1.00 18.98           C
ATOM    565  CD1 LEU C 433      -0.119  -1.026  19.576  1.00 19.68           C
ATOM    566  CD2 LEU C 433       1.246  -0.291  21.455  1.00 19.93           C
ATOM    567  N   GLU C 434       3.294  -4.735  19.739  1.00 11.13           N
ATOM    568  CA  GLU C 434       4.481  -5.105  19.000  1.00 11.67           C
ATOM    569  C   GLU C 434       4.152  -6.123  17.906  1.00 10.86           C
ATOM    570  O   GLU C 434       4.690  -6.027  16.785  1.00 11.44           O
ATOM    571  CB  GLU C 434       5.572  -5.654  19.916  1.00 11.06           C
ATOM    572  CG  GLU C 434       6.258  -4.610  20.763  1.00 12.42           C
ATOM    573  CD  GLU C 434       7.170  -5.154  21.833  1.00 15.66           C
ATOM    574  OE1 GLU C 434       6.861  -6.167  22.438  1.00 14.97           O
ATOM    575  OE2 GLU C 434       8.188  -4.483  22.095  1.00 20.67           O
ATOM    576  N   GLU C 435       3.268  -7.060  18.169  1.00  9.77           N
ATOM    577  CA  GLU C 435       2.865  -8.039  17.160  1.00 10.64           C
ATOM    578  C   GLU C 435       2.123  -7.342  16.031  1.00 10.31           C
ATOM    579  O   GLU C 435       2.344  -7.650  14.862  1.00 11.36           O
ATOM    580  CB  GLU C 435       1.971  -9.091  17.771  1.00 11.26           C
ATOM    581  CG  GLU C 435       1.570 -10.160  16.761  1.00 11.90           C
ATOM    582  CD  GLU C 435       2.722 -10.980  16.153  1.00 13.37           C
ATOM    583  OE1 GLU C 435       3.829 -11.008  16.714  1.00 14.53           O
ATOM    584  OE2 GLU C 435       2.462 -11.635  15.103  1.00 14.34           O
ATOM    585  N   ASP C 436       1.251  -6.389  16.361  1.00 10.44           N
ATOM    586  CA  ASP C 436       0.533  -5.660  15.293  1.00 11.61           C
ATOM    587  C   ASP C 436       1.531  -4.929  14.384  1.00 10.67           C
ATOM    588  O   ASP C 436       1.324  -4.882  13.190  1.00 12.31           O
ATOM    589  CB  ASP C 436      -0.440  -4.638  15.895  1.00 12.37           C
ATOM    590  CG  ASP C 436      -1.648  -5.242  16.551  1.00 16.92           C
ATOM    591  OD1 ASP C 436      -1.912  -6.427  16.341  1.00 17.32           O
ATOM    592  OD2 ASP C 436      -2.374  -4.511  17.317  1.00 21.49           O
ATOM    593  N   VAL C 437       2.567  -4.342  14.956  1.00 10.93           N
ATOM    594  CA  VAL C 437       3.605  -3.672  14.181  1.00 11.60           C
ATOM    595  C   VAL C 437       4.397  -4.665  13.333  1.00 12.07           C
ATOM    596  O   VAL C 437       4.670  -4.379  12.156  1.00 13.29           O
ATOM    597  CB  VAL C 437       4.432  -2.768  15.116  1.00 12.07           C
ATOM    598  CG1 VAL C 437       5.686  -2.238  14.404  1.00 15.38           C
ATOM    599  CG2 VAL C 437       3.538  -1.624  15.609  1.00 14.13           C
ATOM    600  N   ARG C 438       4.741  -5.819  13.878  1.00 11.95           N
ATOM    601  CA  ARG C 438       5.359  -6.889  13.077  1.00 12.76           C
ATOM    602  C   ARG C 438       4.485  -7.251  11.868  1.00 13.31           C
ATOM    603  O   ARG C 438       4.983  -7.424  10.747  1.00 14.37           O
ATOM    604  CB  ARG C 438       5.626  -8.124  13.927  1.00 12.88           C
ATOM    605  CG  ARG C 438       6.793  -8.002  14.871  1.00 14.21           C
ATOM    606  CD  ARG C 438       6.808  -9.092  15.914  1.00 14.23           C
ATOM    607  NE  ARG C 438       8.019  -9.092  16.740  1.00 17.58           N
ATOM    608  CZ  ARG C 438       9.102  -9.769  16.488  1.00 19.77           C
ATOM    609  NH1 ARG C 438       9.170 -10.573  15.457  1.00 19.78           N
ATOM    610  NH2 ARG C 438      10.120  -9.659  17.327  1.00 21.71           N
ATOM    611  N   ASN C 439       3.205  -7.404  12.088  1.00 12.55           N
ATOM    612  CA  ASN C 439       2.300  -7.797  11.038  1.00 14.25           C
ATOM    613  C   ASN C 439       2.144  -6.683  10.007  1.00 13.30           C
ATOM    614  O   ASN C 439       2.086  -6.961   8.807  1.00 14.75           O
ATOM    615  CB  ASN C 439       0.994  -8.230  11.630  1.00 15.70           C
ATOM    616  CG  ASN C 439       1.164  -9.561  12.397  1.00 18.77           C
ATOM    617  OD1 ASN C 439       2.115 -10.299  12.132  1.00 25.03           O
ATOM    618  ND2 ASN C 439       0.273  -9.837  13.316  1.00 21.10           N
ATOM    619  N   LEU C 440       2.162  -5.427  10.443  1.00 13.04           N
ATOM    620  CA  LEU C 440       2.147  -4.302   9.513  1.00 12.91           C
ATOM    621  C   LEU C 440       3.403  -4.273   8.671  1.00 13.68           C
ATOM    622  O   LEU C 440       3.332  -4.032   7.473  1.00 14.82           O
ATOM    623  CB  LEU C 440       2.035  -2.996  10.290  1.00 13.74           C
ATOM    624  CG  LEU C 440       0.607  -2.690  10.685  1.00 14.16           C
ATOM    625  CD1 LEU C 440       0.600  -1.594  11.787  1.00 14.49           C
ATOM    626  CD2 LEU C 440      -0.228  -2.252   9.523  1.00 17.13           C
ATOM    627  N   ASN C 441       4.552  -4.546   9.254  1.00 14.47           N
ATOM    628  CA  ASN C 441       5.778  -4.603   8.502  1.00 16.05           C
ATOM    629  C   ASN C 441       5.652  -5.661   7.382  1.00 15.81           C
ATOM    630  O   ASN C 441       6.025  -5.421   6.240  1.00 16.73           O
ATOM    631  CB  ASN C 441       6.966  -4.910   9.441  1.00 18.22           C
ATOM    632  CG  ASN C 441       7.403  -3.686  10.320  1.00 20.70           C
ATOM    633  OD1 ASN C 441       7.175  -2.531   9.990  1.00 25.96           O
ATOM    634  ND2 ASN C 441       8.054  -3.975  11.450  1.00 23.88           N
ATOM    635  N   ALA C 442       5.099  -6.810   7.717  1.00 14.43           N
ATOM    636  CA  ALA C 442       4.954  -7.899   6.739  1.00 15.53           C
ATOM    637  C   ALA C 442       3.966  -7.542   5.640  1.00 15.73           C
ATOM    638  O   ALA C 442       4.232  -7.779   4.465  1.00 16.47           O
ATOM    639  CB  ALA C 442       4.550  -9.164   7.449  1.00 15.78           C
ATOM    640  N   ILE C 443       2.862  -6.914   6.013  1.00 14.59           N
ATOM    641  CA  ILE C 443       1.867  -6.501   5.043  1.00 16.13           C
ATOM    642  C   ILE C 443       2.441  -5.446   4.081  1.00 14.76           C
ATOM    643  O   ILE C 443       2.227  -5.532   2.872  1.00 15.60           O
ATOM    644  CB  ILE C 443       0.591  -5.978   5.750  1.00 16.99           C
ATOM    645  CG1 ILE C 443      -0.155  -7.128   6.440  1.00 20.11           C
ATOM    646  CG2 ILE C 443      -0.331  -5.225   4.773  1.00 20.32           C
ATOM    647  CD1 ILE C 443      -1.137  -6.696   7.536  1.00 21.50           C
ATOM    648  N   VAL C 444       3.141  -4.451   4.614  1.00 15.01           N
ATOM    649  CA  VAL C 444       3.697  -3.388   3.770  1.00 14.80           C
ATOM    650  C   VAL C 444       4.738  -3.950   2.813  1.00 14.84           C
ATOM    651  O   VAL C 444       4.790  -3.527   1.654  1.00 15.80           O
ATOM    652  CB  VAL C 444       4.225  -2.229   4.607  0.60 13.93           C
ATOM    653  CG1 VAL C 444       4.942  -1.306   3.815  0.60 16.86           C
ATOM    654  CG2 VAL C 444       3.087  -1.468   5.308  0.60 13.77           C
ATOM    655  N   GLN C 445       5.499  -4.947   3.238  1.00 14.79           N
ATOM    656  CA  GLN C 445       6.438  -5.597   2.336  1.00 17.09           C
ATOM    657  C   GLN C 445       5.698  -6.282   1.183  1.00 14.43           C
ATOM    658  O   GLN C 445       6.111  -6.192   0.020  1.00 15.67           O
ATOM    659  CB  GLN C 445       7.282  -6.596   3.112  1.00 17.66           C
ATOM    660  CG  GLN C 445       8.337  -5.933   3.980  1.00 24.32           C
ATOM    661  CD  GLN C 445       9.238  -6.933   4.702  1.00 26.31           C
ATOM    662  OE1 GLN C 445       9.794  -7.843   4.068  1.00 33.50           O
ATOM    663  NE2 GLN C 445       9.418  -6.751   5.998  1.00 31.18           N
ATOM    664  N   LYS C 446       4.595  -6.926   1.484  1.00 15.23           N
ATOM    665  CA  LYS C 446       3.790  -7.605   0.452  1.00 17.18           C
ATOM    666  C   LYS C 446       3.173  -6.572  -0.498  1.00 15.48           C
ATOM    667  O   LYS C 446       3.171  -6.781  -1.714  1.00 15.83           O
ATOM    668  CB  LYS C 446       2.698  -8.458   1.116  1.00 18.33           C
ATOM    669  CG  LYS C 446       3.170  -9.785   1.779  1.00 24.66           C
ATOM    670  CD  LYS C 446       2.112 -10.415   2.700  1.00 24.80           C
ATOM    671  CE  LYS C 446       2.653 -11.579   3.524  1.00 27.01           C
ATOM    672  NZ  LYS C 446       1.627 -12.116   4.455  1.00 31.55           N
ATOM    673  N   LEU C 447       2.728  -5.448   0.037  1.00 14.41           N
ATOM    674  CA  LEU C 447       2.128  -4.425  -0.788  1.00 14.55           C
ATOM    675  C   LEU C 447       3.159  -3.809  -1.706  1.00 13.71           C
ATOM    676  O   LEU C 447       2.881  -3.530  -2.871  1.00 14.02           O
ATOM    677  CB  LEU C 447       1.509  -3.328   0.087  1.00 16.25           C
ATOM    678  CG  LEU C 447       0.260  -3.767   0.864  1.00 18.91           C
ATOM    679  CD1 LEU C 447      -0.256  -2.595   1.698  1.00 21.78           C
ATOM    680  CD2 LEU C 447      -0.860  -4.349  -0.007  1.00 24.61           C
ATOM    681  N   GLN C 448       4.360  -3.597  -1.205  1.00 14.01           N
ATOM    682  CA  GLN C 448       5.414  -3.029  -2.027  1.00 15.37           C
ATOM    683  C   GLN C 448       5.742  -3.961  -3.203  1.00 14.44           C
ATOM    684  O   GLN C 448       5.885  -3.515  -4.337  1.00 13.89           O
ATOM    685  CB  GLN C 448       6.650  -2.809  -1.174  1.00 15.40           C
ATOM    686  CG  GLN C 448       7.813  -2.115  -1.824  1.00 20.92           C
ATOM    687  CD  GLN C 448       8.704  -1.475  -0.770  1.00 25.26           C
ATOM    688  OE1 GLN C 448       8.557  -0.289  -0.453  1.00 36.21           O
ATOM    689  NE2 GLN C 448       9.616  -2.259  -0.213  1.00 33.30           N
ATOM    690  N   GLU C 449       5.799  -5.264  -2.918  1.00 13.93           N
ATOM    691  CA  GLU C 449       6.033  -6.252  -3.959  1.00 15.95           C
ATOM    692  C   GLU C 449       4.900  -6.251  -4.976  1.00 14.79           C
ATOM    693  O   GLU C 449       5.120  -6.323  -6.194  1.00 15.90           O
ATOM    694  CB  GLU C 449       6.260  -7.634  -3.357  1.00 17.62           C
ATOM    695  CG  GLU C 449       6.340  -8.697  -4.433  1.00 21.29           C
ATOM    696  CD  GLU C 449       7.472  -8.467  -5.442  1.00 17.86           C
ATOM    697  OE1 GLU C 449       8.501  -7.842  -5.078  1.00 27.67           O
ATOM    698  OE2 GLU C 449       7.288  -8.934  -6.587  1.00 29.09           O
ATOM    699  N   ARG C 450       3.668  -6.216  -4.514  1.00 14.50           N
ATOM    700  CA  ARG C 450       2.543  -6.204  -5.433  1.00 15.70           C
ATOM    701  C   ARG C 450       2.561  -5.000  -6.344  1.00 14.19           C
ATOM    702  O   ARG C 450       2.251  -5.103  -7.544  1.00 15.05           O
ATOM    703  CB  ARG C 450       1.204  -6.258  -4.701  1.00 16.85           C
ATOM    704  CG  ARG C 450       0.927  -7.610  -4.040  1.00 19.36           C
ATOM    705  CD  ARG C 450      -0.290  -7.593  -3.177  1.00 19.82           C
ATOM    706  NE  ARG C 450      -1.495  -7.458  -3.993  1.00 20.61           N
ATOM    707  CZ  ARG C 450      -2.705  -7.277  -3.474  1.00 21.33           C
ATOM    708  NH1 ARG C 450      -2.850  -7.159  -2.164  1.00 24.67           N
ATOM    709  NH2 ARG C 450      -3.775  -7.186  -4.237  1.00 23.24           N
ATOM    710  N   LEU C 451       2.905  -3.853  -5.793  1.00 12.78           N
ATOM    711  CA  LEU C 451       3.024  -2.616  -6.552  1.00 13.95           C
ATOM    712  C   LEU C 451       4.146  -2.719  -7.571  1.00 13.01           C
ATOM    713  O   LEU C 451       3.984  -2.339  -8.726  1.00 13.26           O
ATOM    714  CB  LEU C 451       3.309  -1.439  -5.592  1.00 14.77           C
ATOM    715  CG  LEU C 451       2.074  -0.844  -4.934  0.70 14.34           C
ATOM    716  CD1 LEU C 451       2.513   0.103  -3.844  0.70 16.43           C
ATOM    717  CD2 LEU C 451       1.182  -0.124  -5.921  0.70 19.79           C
ATOM    718  N   ASP C 452       5.289  -3.255  -7.171  1.00 13.38           N
ATOM    719  CA  ASP C 452       6.404  -3.443  -8.090  1.00 15.64           C
ATOM    720  C   ASP C 452       5.935  -4.297  -9.289  1.00 13.86           C
ATOM    721  O   ASP C 452       6.178  -3.950 -10.448  1.00 14.66           O
ATOM    722  CB  ASP C 452       7.555  -4.237  -7.407  1.00 16.36           C
ATOM    723  CG  ASP C 452       8.296  -3.516  -6.330  1.00 21.49           C
ATOM    724  OD1 ASP C 452       8.208  -2.289  -6.230  1.00 22.73           O
ATOM    725  OD2 ASP C 452       9.075  -4.166  -5.550  1.00 24.34           O
ATOM    726  N   ARG C 453       5.312  -5.435  -9.017  1.00 14.41           N
ATOM    727  CA  ARG C 453       4.885  -6.358 -10.063  1.00 14.70           C
ATOM    728  C   ARG C 453       3.861  -5.705 -10.956  1.00 13.84           C
ATOM    729  O   ARG C 453       3.916  -5.874 -12.178  1.00 14.61           O
ATOM    730  CB  ARG C 453       4.326  -7.649  -9.460  1.00 16.70           C
ATOM    731  CG  ARG C 453       3.951  -8.731 -10.459  1.00 19.92           C
ATOM    732  CD  ARG C 453       3.443 -10.081  -9.903  1.00 23.03           C
ATOM    733  NE  ARG C 453       4.502 -10.891  -9.293  1.00 26.09           N
ATOM    734  CZ  ARG C 453       4.384 -12.182  -8.904  1.00 25.75           C
ATOM    735  NH1 ARG C 453       3.231 -12.844  -9.015  1.00 29.46           N
ATOM    736  NH2 ARG C 453       5.433 -12.791  -8.376  1.00 26.51           N
ATOM    737  N   LEU C 454       2.927  -4.946 -10.400  1.00 12.99           N
ATOM    738  CA  LEU C 454       1.910  -4.325 -11.206  1.00 13.03           C
ATOM    739  C   LEU C 454       2.458  -3.204 -12.075  1.00 13.19           C
ATOM    740  O   LEU C 454       2.083  -3.072 -13.256  1.00 13.16           O
ATOM    741  CB  LEU C 454       0.742  -3.879 -10.331  1.00 14.09           C
ATOM    742  CG  LEU C 454      -0.513  -3.531 -11.123  1.00 15.11           C
ATOM    743  CD1 LEU C 454      -0.994  -4.663 -12.009  1.00 16.90           C
ATOM    744  CD2 LEU C 454      -1.573  -3.111 -10.166  1.00 16.50           C
ATOM    745  N   GLU C 455       3.407  -2.442 -11.563  1.00 12.31           N
ATOM    746  CA  GLU C 455       4.074  -1.391 -12.334  1.00 13.35           C
ATOM    747  C   GLU C 455       4.773  -2.033 -13.531  1.00 13.16           C
ATOM    748  O   GLU C 455       4.731  -1.546 -14.655  1.00 14.46           O
ATOM    749  CB  GLU C 455       5.101  -0.660 -11.477  1.00 14.53           C
ATOM    750  CG  GLU C 455       4.509   0.338 -10.478  1.00 15.57           C
ATOM    751  CD  GLU C 455       5.521   0.951  -9.521  1.00 18.71           C
ATOM    752  OE1 GLU C 455       6.679   0.507  -9.497  1.00 24.63           O
ATOM    753  OE2 GLU C 455       5.135   1.887  -8.772  1.00 23.60           O
ATOM    754  N   GLU C 456       5.437  -3.145 -13.310  1.00 13.61           N
ATOM    755  CA  GLU C 456       6.129  -3.880 -14.390  1.00 15.26           C
ATOM    756  C   GLU C 456       5.154  -4.410 -15.409  1.00 14.53           C
ATOM    757  O   GLU C 456       5.419  -4.315 -16.616  1.00 15.04           O
ATOM    758  CB  GLU C 456       6.935  -5.034 -13.746  1.00 15.87           C
ATOM    759  CG  GLU C 456       8.136  -4.568 -12.928  1.00 17.26           C
ATOM    760  CD  GLU C 456       8.644  -5.587 -11.935  1.00 18.72           C
ATOM    761  OE1 GLU C 456       8.152  -6.712 -11.865  1.00 18.67           O
ATOM    762  OE2 GLU C 456       9.567  -5.228 -11.188  1.00 23.89           O
ATOM    763  N   THR C 457       4.033  -4.951 -14.961  1.00 14.24           N
ATOM    764  CA  THR C 457       3.002  -5.451 -15.832  1.00 14.74           C
ATOM    765  C   THR C 457       2.445  -4.364 -16.721  1.00 14.74           C
ATOM    766  O   THR C 457       2.303  -4.550 -17.946  1.00 15.86           O
ATOM    767  CB  THR C 457       1.868  -6.105 -15.005  1.00 15.79           C
ATOM    768  OG1 THR C 457       2.389  -7.238 -14.292  1.00 19.83           O
ATOM    769  CG2 THR C 457       0.750  -6.614 -15.891  1.00 18.72           C
ATOM    770  N   VAL C 458       2.174  -3.208 -16.136  1.00 13.41           N
ATOM    771  CA  VAL C 458       1.656  -2.116 -16.879  1.00 13.62           C
ATOM    772  C   VAL C 458       2.664  -1.598 -17.909  1.00 13.88           C
ATOM    773  O   VAL C 458       2.305  -1.301 -19.040  1.00 15.91           O
ATOM    774  CB  VAL C 458       1.173  -1.020 -15.916  1.00 13.34           C
ATOM    775  CG1 VAL C 458       0.822   0.240 -16.644  1.00 15.48           C
ATOM    776  CG2 VAL C 458      -0.059  -1.500 -15.147  1.00 15.04           C
ATOM    777  N   GLN C 459       3.924  -1.521 -17.556  1.00 13.27           N
ATOM    778  CA  GLN C 459       4.970  -1.041 -18.482  1.00 14.14           C
ATOM    779  C   GLN C 459       5.204  -2.012 -19.647  1.00 13.58           C
ATOM    780  O   GLN C 459       5.574  -1.565 -20.730  1.00 14.18           O
ATOM    781  CB  GLN C 459       6.269  -0.816 -17.710  1.00 15.36           C
ATOM    782  CG  GLN C 459       7.426  -0.221 -18.429  1.00 21.03           C
ATOM    783  CD  GLN C 459       8.662  -0.200 -17.525  1.00 25.26           C
ATOM    784  OE1 GLN C 459       8.553  -0.031 -16.301  1.00 34.41           O
ATOM    785  NE2 GLN C 459       9.820  -0.421 -18.112  1.00 26.45           N
ATOM    786  N   ALA C 460       4.947  -3.295 -19.419  1.00 13.89           N
ATOM    787  CA  ALA C 460       5.219  -4.385 -20.395  1.00 14.65           C
ATOM    788  C   ALA C 460       4.111  -4.624 -21.384  1.00 15.60           C
ATOM    789  O   ALA C 460       4.382  -5.171 -22.463  1.00 17.78           O
ATOM    790  CB  ALA C 460       5.439  -5.701 -19.659  1.00 16.75           C
ATOM    791  N   LYS C 461       2.881  -4.258 -21.030  1.00 17.19           N
ATOM    792  CA  LYS C 461       1.657  -4.659 -21.770  1.00 20.85           C
ATOM    793  C   LYS C 461       1.234  -3.615 -22.778  1.00 22.53           C
ATOM    794  O   LYS C 461       1.141  -2.425 -22.416  1.00 22.64           O
ATOM    795  CB  LYS C 461       0.468  -4.922 -20.769  1.00 22.06           C
ATOM    796  CG  LYS C 461      -0.920  -5.129 -21.425  1.00 23.03           C
ATOM    797  CD  LYS C 461      -2.081  -5.067 -20.459  1.00 26.12           C
ATOM    798  CE  LYS C 461      -3.404  -5.506 -21.116  1.00 27.48           C
ATOM    799  NZ  LYS C 461      -4.174  -4.508 -21.908  1.00 30.85           N
ATOM    800  OXT LYS C 461       0.826  -3.940 -23.905  1.00 24.96           O
