# Supplementary material for: Modeling Symmetric Macromolecular Structures in Rosetta3
Source: PLoS One. 2011 Jun 22;6(6):e20450. doi: 10.1371/journal.pone.0020450 (PMC3120754; doi:10.1371/journal.pone.0020450)
Supplement: File S1 — An archive containing example flags file and input files for running four different symmetry protocols in Rosetta3. The protocols include symmetric docking, symmetric comparative modeling, fold-and-dock, and symmetric design. (BZ2) [file pone.0020450.s002.bz2 › rosetta3_symmdemo/fixbb/input_files/2akf_INPUT.pdb]

ATOM      1  N   VAL A 430      -7.319   6.409  23.788  1.00 14.47           N
ATOM      2  CA  VAL A 430      -6.182   5.451  23.683  1.00 15.32           C
ATOM      3  C   VAL A 430      -4.910   6.260  23.470  1.00 15.53           C
ATOM      4  O   VAL A 430      -4.970   7.417  23.072  1.00 15.54           O
ATOM      5  CB  VAL A 430      -6.372   4.389  22.595  1.00 15.33           C
ATOM      6  CG1 VAL A 430      -7.699   3.610  22.848  1.00 14.19           C
ATOM      7  CG2 VAL A 430      -6.331   4.981  21.201  1.00 14.20           C
ATOM      8  N   SER A 431      -3.764   5.641  23.700  1.00 15.80           N
ATOM      9  CA  SER A 431      -2.495   6.302  23.526  1.00 16.12           C
ATOM     10  C   SER A 431      -2.193   6.626  22.078  1.00 15.33           C
ATOM     11  O   SER A 431      -2.749   6.028  21.148  1.00 15.37           O
ATOM     12  CB  SER A 431      -1.336   5.469  24.066  1.00 17.61           C
ATOM     13  OG  SER A 431      -1.178   4.330  23.232  1.00 17.40           O
ATOM     14  N   ARG A 432      -1.266   7.542  21.859  1.00 15.59           N
ATOM     15  CA  ARG A 432      -0.844   7.871  20.507  1.00 16.00           C
ATOM     16  C   ARG A 432      -0.359   6.661  19.733  1.00 14.98           C
ATOM     17  O   ARG A 432      -0.695   6.504  18.562  1.00 15.35           O
ATOM     18  CB  ARG A 432       0.278   8.956  20.582  1.00 18.22           C
ATOM     19  CG  ARG A 432       0.816   9.468  19.261  1.00 21.19           C
ATOM     20  CD  ARG A 432       2.178  10.185  19.355  1.00 25.22           C
ATOM     21  NE  ARG A 432       2.906  10.180  18.077  1.00 28.70           N
ATOM     22  CZ  ARG A 432       3.423  11.246  17.441  1.00 28.53           C
ATOM     23  NH1 ARG A 432       3.364  12.477  17.956  1.00 30.50           N
ATOM     24  NH2 ARG A 432       4.043  11.065  16.280  1.00 29.85           N
ATOM     25  N   LEU A 433       0.407   5.793  20.378  1.00 16.08           N
ATOM     26  CA  LEU A 433       0.866   4.609  19.694  1.00 16.96           C
ATOM     27  C   LEU A 433      -0.259   3.681  19.299  1.00 16.70           C
ATOM     28  O   LEU A 433      -0.276   3.171  18.187  1.00 17.05           O
ATOM     29  CB  LEU A 433       1.835   3.872  20.600  1.00 18.84           C
ATOM     30  CG  LEU A 433       2.902   2.968  20.047  1.00 21.11           C
ATOM     31  CD1 LEU A 433       3.672   3.554  18.868  1.00 22.86           C
ATOM     32  CD2 LEU A 433       3.863   2.620  21.193  1.00 21.53           C
ATOM     33  N   GLU A 434      -1.209   3.468  20.196  1.00 15.76           N
ATOM     34  CA  GLU A 434      -2.365   2.631  19.902  1.00 16.34           C
ATOM     35  C   GLU A 434      -3.157   3.211  18.733  1.00 15.39           C
ATOM     36  O   GLU A 434      -3.604   2.482  17.844  1.00 15.67           O
ATOM     37  CB  GLU A 434      -3.253   2.465  21.137  1.00 16.80           C
ATOM     38  CG  GLU A 434      -2.639   1.643  22.266  1.00 19.99           C
ATOM     39  CD  GLU A 434      -3.439   1.766  23.568  1.00 22.37           C
ATOM     40  OE1 GLU A 434      -3.519   2.846  24.207  1.00 31.31           O
ATOM     41  OE2 GLU A 434      -3.984   0.720  23.991  1.00 32.73           O
ATOM     42  N   GLU A 435      -3.349   4.527  18.766  1.00 14.26           N
ATOM     43  CA  GLU A 435      -4.031   5.194  17.661  1.00 13.83           C
ATOM     44  C   GLU A 435      -3.304   5.055  16.333  1.00 14.15           C
ATOM     45  O   GLU A 435      -3.891   4.740  15.302  1.00 14.60           O
ATOM     46  CB  GLU A 435      -4.282   6.657  17.997  1.00 12.85           C
ATOM     47  CG  GLU A 435      -4.789   7.472  16.817  1.00 12.48           C
ATOM     48  CD  GLU A 435      -6.059   6.975  16.176  1.00 13.05           C
ATOM     49  OE1 GLU A 435      -6.886   6.346  16.864  1.00 13.08           O
ATOM     50  OE2 GLU A 435      -6.257   7.316  14.963  1.00 13.47           O
ATOM     51  N   ASP A 436      -1.997   5.288  16.355  1.00 13.71           N
ATOM     52  CA  ASP A 436      -1.215   5.219  15.122  1.00 14.45           C
ATOM     53  C   ASP A 436      -1.270   3.814  14.538  1.00 14.37           C
ATOM     54  O   ASP A 436      -1.355   3.660  13.318  1.00 15.06           O
ATOM     55  CB  ASP A 436       0.218   5.598  15.369  1.00 13.68           C
ATOM     56  CG  ASP A 436       0.424   7.072  15.527  1.00 17.48           C
ATOM     57  OD1 ASP A 436      -0.450   7.918  15.124  1.00 20.77           O
ATOM     58  OD2 ASP A 436       1.473   7.462  16.076  1.00 19.72           O
ATOM     59  N   VAL A 437      -1.161   2.803  15.381  1.00 13.30           N
ATOM     60  CA  VAL A 437      -1.201   1.430  14.887  1.00 12.90           C
ATOM     61  C   VAL A 437      -2.580   1.074  14.318  1.00 14.69           C
ATOM     62  O   VAL A 437      -2.666   0.510  13.241  1.00 14.28           O
ATOM     63  CB  VAL A 437      -0.766   0.460  15.989  1.00 11.70           C
ATOM     64  CG1 VAL A 437      -0.984  -0.985  15.582  1.00 13.22           C
ATOM     65  CG2 VAL A 437       0.716   0.665  16.299  1.00 11.57           C
ATOM     66  N   ARG A 438      -3.689   1.432  14.990  1.00 14.75           N
ATOM     67  CA  ARG A 438      -5.004   1.067  14.426  1.00 15.08           C
ATOM     68  C   ARG A 438      -5.301   1.864  13.155  1.00 16.33           C
ATOM     69  O   ARG A 438      -5.893   1.343  12.227  1.00 16.50           O
ATOM     70  CB  ARG A 438      -6.162   1.107  15.436  1.00 15.61           C
ATOM     71  CG  ARG A 438      -6.558   2.511  15.833  1.00 14.60           C
ATOM     72  CD  ARG A 438      -7.406   2.509  17.113  1.00 12.59           C
ATOM     73  NE  ARG A 438      -7.959   3.816  17.404  1.00 11.71           N
ATOM     74  CZ  ARG A 438      -8.685   4.108  18.477  1.00  9.49           C
ATOM     75  NH1 ARG A 438      -8.904   3.191  19.381  1.00  9.42           N
ATOM     76  NH2 ARG A 438      -9.161   5.312  18.604  1.00 10.40           N
ATOM     77  N   ASN A 439      -4.801   3.092  13.074  1.00 15.86           N
ATOM     78  CA  ASN A 439      -4.916   3.890  11.860  1.00 17.39           C
ATOM     79  C   ASN A 439      -4.160   3.232  10.707  1.00 16.45           C
ATOM     80  O   ASN A 439      -4.672   3.110   9.607  1.00 17.68           O
ATOM     81  CB  ASN A 439      -4.405   5.308  12.122  1.00 17.18           C
ATOM     82  CG  ASN A 439      -4.548   6.215  10.919  1.00 19.71           C
ATOM     83  OD1 ASN A 439      -5.613   6.352  10.388  1.00 25.01           O
ATOM     84  ND2 ASN A 439      -3.456   6.811  10.486  1.00 20.42           N
ATOM     85  N   LEU A 440      -2.919   2.819  10.943  1.00 16.08           N
ATOM     86  CA  LEU A 440      -2.133   2.100   9.937  1.00 15.83           C
ATOM     87  C   LEU A 440      -2.821   0.834   9.475  1.00 16.06           C
ATOM     88  O   LEU A 440      -2.847   0.514   8.295  1.00 16.35           O
ATOM     89  CB  LEU A 440      -0.745   1.759  10.497  1.00 15.01           C
ATOM     90  CG  LEU A 440       0.229   2.917  10.478  1.00 15.13           C
ATOM     91  CD1 LEU A 440       1.404   2.593  11.404  1.00 15.16           C
ATOM     92  CD2 LEU A 440       0.731   3.206   9.067  1.00 18.32           C
ATOM     93  N   ASN A 441      -3.406   0.113  10.396  1.00 15.07           N
ATOM     94  CA  ASN A 441      -4.181  -1.079  10.021  1.00 16.23           C
ATOM     95  C   ASN A 441      -5.326  -0.732   9.041  1.00 16.52           C
ATOM     96  O   ASN A 441      -5.513  -1.387   8.020  1.00 17.97           O
ATOM     97  CB  ASN A 441      -4.747  -1.782  11.285  1.00 16.44           C
ATOM     98  CG  ASN A 441      -3.687  -2.616  12.085  1.00 18.41           C
ATOM     99  OD1 ASN A 441      -2.691  -3.075  11.549  1.00 21.36           O
ATOM    100  ND2 ASN A 441      -3.968  -2.851  13.382  1.00 20.91           N
ATOM    101  N   ALA A 442      -6.044   0.344   9.316  1.00 17.04           N
ATOM    102  CA  ALA A 442      -7.136   0.737   8.449  1.00 18.41           C
ATOM    103  C   ALA A 442      -6.641   1.197   7.082  1.00 18.78           C
ATOM    104  O   ALA A 442      -7.225   0.852   6.037  1.00 19.39           O
ATOM    105  CB  ALA A 442      -7.977   1.829   9.123  1.00 18.59           C
ATOM    106  N   ILE A 443      -5.546   1.944   7.042  1.00 17.99           N
ATOM    107  CA  ILE A 443      -4.980   2.396   5.805  1.00 18.18           C
ATOM    108  C   ILE A 443      -4.483   1.213   4.960  1.00 17.89           C
ATOM    109  O   ILE A 443      -4.766   1.141   3.750  1.00 18.87           O
ATOM    110  CB  ILE A 443      -3.842   3.413   6.027  1.00 19.19           C
ATOM    111  CG1 ILE A 443      -4.365   4.719   6.624  1.00 19.94           C
ATOM    112  CG2 ILE A 443      -3.187   3.755   4.702  1.00 20.52           C
ATOM    113  CD1 ILE A 443      -3.256   5.625   7.121  1.00 20.03           C
ATOM    114  N   VAL A 444      -3.740   0.299   5.553  1.00 17.02           N
ATOM    115  CA  VAL A 444      -3.191  -0.812   4.770  1.00 16.43           C
ATOM    116  C   VAL A 444      -4.294  -1.716   4.232  1.00 16.60           C
ATOM    117  O   VAL A 444      -4.172  -2.256   3.123  1.00 16.96           O
ATOM    118  CB  VAL A 444      -2.075  -1.619   5.528  1.00 17.17           C
ATOM    119  CG1 VAL A 444      -0.875  -0.719   5.858  1.00 15.87           C
ATOM    120  CG2 VAL A 444      -2.592  -2.470   6.635  1.00 17.95           C
ATOM    121  N   GLN A 445      -5.388  -1.858   4.954  1.00 16.91           N
ATOM    122  CA  GLN A 445      -6.557  -2.583   4.433  1.00 17.48           C
ATOM    123  C   GLN A 445      -7.109  -1.912   3.190  1.00 17.12           C
ATOM    124  O   GLN A 445      -7.395  -2.576   2.181  1.00 17.50           O
ATOM    125  CB  GLN A 445      -7.647  -2.674   5.499  1.00 18.03           C
ATOM    126  CG  GLN A 445      -7.387  -3.739   6.537  1.00 23.85           C
ATOM    127  CD  GLN A 445      -8.622  -4.065   7.358  1.00 24.32           C
ATOM    128  OE1 GLN A 445      -9.702  -4.291   6.804  1.00 32.22           O
ATOM    129  NE2 GLN A 445      -8.467  -4.091   8.678  1.00 27.33           N
ATOM    130  N   LYS A 446      -7.238  -0.594   3.212  1.00 16.99           N
ATOM    131  CA  LYS A 446      -7.714   0.137   2.039  1.00 17.81           C
ATOM    132  C   LYS A 446      -6.728   0.043   0.864  1.00 16.59           C
ATOM    133  O   LYS A 446      -7.157  -0.095  -0.288  1.00 17.99           O
ATOM    134  CB  LYS A 446      -8.015   1.588   2.420  1.00 18.95           C
ATOM    135  CG  LYS A 446      -9.233   1.731   3.352  1.00 22.11           C
ATOM    136  CD  LYS A 446      -9.580   3.189   3.622  1.00 23.99           C
ATOM    137  CE  LYS A 446     -10.829   3.317   4.486  1.00 26.98           C
ATOM    138  NZ  LYS A 446     -11.608   4.541   4.180  1.00 29.06           N
ATOM    139  N   LEU A 447      -5.429   0.105   1.140  1.00 16.61           N
ATOM    140  CA  LEU A 447      -4.421  -0.080   0.099  1.00 17.12           C
ATOM    141  C   LEU A 447      -4.488  -1.457  -0.539  1.00 16.77           C
ATOM    142  O   LEU A 447      -4.385  -1.591  -1.764  1.00 17.46           O
ATOM    143  CB  LEU A 447      -3.000   0.189   0.591  1.00 17.20           C
ATOM    144  CG  LEU A 447      -2.733   1.606   1.057  1.00 17.24           C
ATOM    145  CD1 LEU A 447      -1.321   1.676   1.617  1.00 19.88           C
ATOM    146  CD2 LEU A 447      -2.915   2.585  -0.077  1.00 20.70           C
ATOM    147  N   GLN A 448      -4.662  -2.478   0.278  1.00 16.12           N
ATOM    148  CA  GLN A 448      -4.816  -3.833  -0.235  1.00 16.49           C
ATOM    149  C   GLN A 448      -6.015  -3.952  -1.170  1.00 16.68           C
ATOM    150  O   GLN A 448      -5.934  -4.546  -2.251  1.00 16.90           O
ATOM    151  CB  GLN A 448      -4.961  -4.830   0.926  1.00 16.62           C
ATOM    152  CG  GLN A 448      -3.651  -5.159   1.638  1.00 20.83           C
ATOM    153  CD  GLN A 448      -3.834  -6.092   2.800  1.00 23.10           C
ATOM    154  OE1 GLN A 448      -3.271  -7.187   2.803  1.00 31.88           O
ATOM    155  NE2 GLN A 448      -4.603  -5.669   3.797  1.00 31.56           N
ATOM    156  N   GLU A 449      -7.133  -3.361  -0.769  1.00 16.31           N
ATOM    157  CA  GLU A 449      -8.348  -3.379  -1.582  1.00 17.33           C
ATOM    158  C   GLU A 449      -8.137  -2.645  -2.894  1.00 16.47           C
ATOM    159  O   GLU A 449      -8.559  -3.133  -3.967  1.00 16.66           O
ATOM    160  CB  GLU A 449      -9.519  -2.765  -0.785  1.00 16.52           C
ATOM    161  CG  GLU A 449     -10.005  -3.642   0.357  1.00 22.29           C
ATOM    162  CD  GLU A 449     -10.899  -2.904   1.349  1.00 24.43           C
ATOM    163  OE1 GLU A 449     -11.147  -1.684   1.158  1.00 32.76           O
ATOM    164  OE2 GLU A 449     -11.354  -3.539   2.325  1.00 28.76           O
ATOM    165  N   ARG A 450      -7.495  -1.475  -2.851  1.00 16.82           N
ATOM    166  CA  ARG A 450      -7.225  -0.711  -4.083  1.00 15.83           C
ATOM    167  C   ARG A 450      -6.292  -1.494  -5.001  1.00 15.76           C
ATOM    168  O   ARG A 450      -6.460  -1.481  -6.221  1.00 16.01           O
ATOM    169  CB  ARG A 450      -6.615   0.683  -3.763  1.00 17.11           C
ATOM    170  CG  ARG A 450      -7.629   1.660  -3.253  1.00 19.07           C
ATOM    171  CD  ARG A 450      -7.020   2.894  -2.705  1.00 17.98           C
ATOM    172  NE  ARG A 450      -6.259   3.634  -3.713  1.00 16.89           N
ATOM    173  CZ  ARG A 450      -5.438   4.647  -3.394  1.00 17.32           C
ATOM    174  NH1 ARG A 450      -5.292   5.032  -2.137  1.00 20.20           N
ATOM    175  NH2 ARG A 450      -4.777   5.273  -4.334  1.00 18.07           N
ATOM    176  N   LEU A 451      -5.303  -2.165  -4.442  1.00 16.22           N
ATOM    177  CA  LEU A 451      -4.393  -2.979  -5.237  1.00 16.41           C
ATOM    178  C   LEU A 451      -5.091  -4.165  -5.861  1.00 16.17           C
ATOM    179  O   LEU A 451      -4.863  -4.462  -7.031  1.00 16.86           O
ATOM    180  CB  LEU A 451      -3.231  -3.445  -4.399  1.00 17.55           C
ATOM    181  CG  LEU A 451      -2.036  -2.539  -4.444  1.00 21.89           C
ATOM    182  CD1 LEU A 451      -1.126  -2.845  -3.287  1.00 23.08           C
ATOM    183  CD2 LEU A 451      -1.334  -2.648  -5.866  1.00 20.75           C
ATOM    184  N   ASP A 452      -5.916  -4.852  -5.092  1.00 15.87           N
ATOM    185  CA  ASP A 452      -6.737  -5.940  -5.638  1.00 16.59           C
ATOM    186  C   ASP A 452      -7.523  -5.466  -6.858  1.00 15.58           C
ATOM    187  O   ASP A 452      -7.540  -6.104  -7.918  1.00 15.60           O
ATOM    188  CB  ASP A 452      -7.796  -6.425  -4.617  1.00 17.17           C
ATOM    189  CG  ASP A 452      -7.240  -7.257  -3.455  1.00 17.99           C
ATOM    190  OD1 ASP A 452      -6.134  -7.813  -3.551  1.00 22.68           O
ATOM    191  OD2 ASP A 452      -7.906  -7.453  -2.413  1.00 21.13           O
ATOM    192  N   ARG A 453      -8.154  -4.315  -6.732  1.00 15.09           N
ATOM    193  CA  ARG A 453      -8.966  -3.781  -7.800  1.00 15.77           C
ATOM    194  C   ARG A 453      -8.130  -3.425  -9.023  1.00 14.41           C
ATOM    195  O   ARG A 453      -8.514  -3.694 -10.171  1.00 14.49           O
ATOM    196  CB  ARG A 453      -9.754  -2.520  -7.357  1.00 17.05           C
ATOM    197  CG  ARG A 453     -10.746  -2.655  -6.252  1.00 21.12           C
ATOM    198  CD  ARG A 453     -11.693  -1.474  -6.150  1.00 25.38           C
ATOM    199  NE  ARG A 453     -12.369  -1.510  -4.871  1.00 28.40           N
ATOM    200  CZ  ARG A 453     -11.916  -0.966  -3.743  1.00 31.33           C
ATOM    201  NH1 ARG A 453     -10.761  -0.292  -3.693  1.00 32.07           N
ATOM    202  NH2 ARG A 453     -12.641  -1.093  -2.648  1.00 30.56           N
ATOM    203  N   LEU A 454      -6.996  -2.771  -8.810  1.00 14.06           N
ATOM    204  CA  LEU A 454      -6.192  -2.329  -9.920  1.00 14.28           C
ATOM    205  C   LEU A 454      -5.580  -3.547 -10.643  1.00 13.62           C
ATOM    206  O   LEU A 454      -5.475  -3.547 -11.875  1.00 14.18           O
ATOM    207  CB  LEU A 454      -5.093  -1.382  -9.447  1.00 14.34           C
ATOM    208  CG  LEU A 454      -4.353  -0.686 -10.578  1.00 15.35           C
ATOM    209  CD1 LEU A 454      -5.261   0.159 -11.460  1.00 16.14           C
ATOM    210  CD2 LEU A 454      -3.260   0.198  -9.964  1.00 15.76           C
ATOM    211  N   GLU A 455      -5.163  -4.583  -9.913  1.00 14.28           N
ATOM    212  CA  GLU A 455      -4.640  -5.799 -10.531  1.00 13.93           C
ATOM    213  C   GLU A 455      -5.702  -6.386 -11.460  1.00 13.99           C
ATOM    214  O   GLU A 455      -5.408  -6.768 -12.581  1.00 14.63           O
ATOM    215  CB  GLU A 455      -4.267  -6.839  -9.469  1.00 13.64           C
ATOM    216  CG  GLU A 455      -2.998  -6.518  -8.720  1.00 14.56           C
ATOM    217  CD  GLU A 455      -2.754  -7.353  -7.488  1.00 14.67           C
ATOM    218  OE1 GLU A 455      -3.642  -8.129  -7.037  1.00 17.98           O
ATOM    219  OE2 GLU A 455      -1.640  -7.239  -6.925  1.00 16.56           O
ATOM    220  N   GLU A 456      -6.929  -6.451 -10.999  1.00 14.46           N
ATOM    221  CA  GLU A 456      -8.009  -7.015 -11.801  1.00 14.90           C
ATOM    222  C   GLU A 456      -8.273  -6.160 -13.028  1.00 15.41           C
ATOM    223  O   GLU A 456      -8.418  -6.685 -14.159  1.00 16.02           O
ATOM    224  CB  GLU A 456      -9.264  -7.168 -10.922  1.00 15.91           C
ATOM    225  CG  GLU A 456     -10.429  -7.720 -11.672  1.00 16.99           C
ATOM    226  CD  GLU A 456     -11.703  -7.834 -10.856  1.00 14.80           C
ATOM    227  OE1 GLU A 456     -11.651  -7.763  -9.619  1.00 19.46           O
ATOM    228  OE2 GLU A 456     -12.741  -8.011 -11.469  1.00 17.56           O
ATOM    229  N   THR A 457      -8.246  -4.850 -12.847  1.00 14.82           N
ATOM    230  CA  THR A 457      -8.486  -3.908 -13.940  1.00 14.11           C
ATOM    231  C   THR A 457      -7.452  -4.045 -15.053  1.00 13.94           C
ATOM    232  O   THR A 457      -7.776  -4.083 -16.232  1.00 13.99           O
ATOM    233  CB  THR A 457      -8.509  -2.484 -13.397  1.00 14.81           C
ATOM    234  OG1 THR A 457      -9.659  -2.362 -12.551  1.00 16.99           O
ATOM    235  CG2 THR A 457      -8.663  -1.438 -14.519  1.00 15.25           C
ATOM    236  N   VAL A 458      -6.188  -4.127 -14.661  1.00 13.63           N
ATOM    237  CA  VAL A 458      -5.102  -4.290 -15.608  1.00 14.15           C
ATOM    238  C   VAL A 458      -5.258  -5.616 -16.361  1.00 14.17           C
ATOM    239  O   VAL A 458      -5.082  -5.670 -17.577  1.00 15.43           O
ATOM    240  CB  VAL A 458      -3.742  -4.182 -14.889  1.00 13.55           C
ATOM    241  CG1 VAL A 458      -2.580  -4.570 -15.789  1.00 14.64           C
ATOM    242  CG2 VAL A 458      -3.536  -2.748 -14.425  1.00 12.78           C
ATOM    243  N   GLN A 459      -5.564  -6.691 -15.657  1.00 14.56           N
ATOM    244  CA  GLN A 459      -5.685  -7.999 -16.299  1.00 15.49           C
ATOM    245  C   GLN A 459      -6.823  -8.005 -17.322  1.00 15.10           C
ATOM    246  O   GLN A 459      -6.719  -8.643 -18.372  1.00 17.66           O
ATOM    247  CB  GLN A 459      -5.948  -9.065 -15.240  1.00 16.90           C
ATOM    248  CG  GLN A 459      -4.763  -9.465 -14.399  1.00 21.28           C
ATOM    249  CD  GLN A 459      -5.146 -10.242 -13.153  1.00 23.87           C
ATOM    250  OE1 GLN A 459      -6.334 -10.403 -12.832  1.00 33.40           O
ATOM    251  NE2 GLN A 459      -4.141 -10.719 -12.435  1.00 27.64           N
ATOM    252  N   ALA A 460      -7.895  -7.271 -17.028  1.00 14.56           N
ATOM    253  CA  ALA A 460      -9.091  -7.210 -17.873  1.00 14.37           C
ATOM    254  C   ALA A 460      -9.020  -6.237 -19.021  1.00 13.20           C
ATOM    255  O   ALA A 460      -9.893  -6.259 -19.884  1.00 12.88           O
ATOM    256  CB  ALA A 460     -10.280  -6.899 -17.017  1.00 15.03           C
ATOM    257  N   LYS A 461      -8.000  -5.411 -19.077  1.00 14.13           N
ATOM    258  CA  LYS A 461      -7.910  -4.378 -20.086  1.00 14.61           C
ATOM    259  C   LYS A 461      -7.741  -4.949 -21.478  1.00 15.82           C
ATOM    260  O   LYS A 461      -6.924  -5.867 -21.613  1.00 17.03           O
ATOM    261  CB  LYS A 461      -6.751  -3.432 -19.752  1.00 17.67           C
ATOM    262  CG  LYS A 461      -7.129  -2.188 -18.941  1.00 24.18           C
ATOM    263  CD  LYS A 461      -7.864  -1.199 -19.839  1.00 27.60           C
ATOM    264  CE  LYS A 461      -8.033   0.202 -19.267  1.00 27.85           C
ATOM    265  NZ  LYS A 461      -8.785   0.197 -17.980  1.00 30.40           N
ATOM    266  OXT LYS A 461      -8.361  -4.462 -22.446  1.00 15.34           O
