# Supplementary material for: Modeling Symmetric Macromolecular Structures in Rosetta3
Source: PLoS One. 2011 Jun 22;6(6):e20450. doi: 10.1371/journal.pone.0020450 (PMC3120754; doi:10.1371/journal.pone.0020450)
Supplement: File S1 — An archive containing example flags file and input files for running four different symmetry protocols in Rosetta3. The protocols include symmetric docking, symmetric comparative modeling, fold-and-dock, and symmetric design. (BZ2) [file pone.0020450.s002.bz2 › rosetta3_symmdemo/symmetric_docking/output_files/2akf_INPUT_0001.pdb]

ATOM      1  N   VAL A 430       2.936  -9.751  -8.721  1.00  0.00              
ATOM      2  CA  VAL A 430       2.640  -8.294  -8.824  1.00  0.00              
ATOM      3  C   VAL A 430       3.013  -7.841 -10.229  1.00  0.00              
ATOM      4  O   VAL A 430       3.770  -8.514 -10.917  1.00  0.00              
ATOM      5  CB  VAL A 430       3.410  -7.450  -7.791  1.00  0.00              
ATOM      6  CG1 VAL A 430       3.037  -7.869  -6.377  1.00  0.00              
ATOM      7  CG2 VAL A 430       4.910  -7.584  -8.007  1.00  0.00              
ATOM      8 1H   VAL A 430       3.590 -10.081  -8.042  1.00  0.00              
ATOM      9 2H   VAL A 430       2.201 -10.397  -8.512  1.00  0.00              
ATOM     10 3H   VAL A 430       3.313 -10.241  -9.507  1.00  0.00              
ATOM     11  HA  VAL A 430       1.576  -8.095  -8.690  1.00  0.00              
ATOM     12  HB  VAL A 430       3.162  -6.399  -7.937  1.00  0.00              
ATOM     13 1HG1 VAL A 430       3.591  -7.262  -5.660  1.00  0.00              
ATOM     14 2HG1 VAL A 430       1.968  -7.723  -6.225  1.00  0.00              
ATOM     15 3HG1 VAL A 430       3.286  -8.919  -6.231  1.00  0.00              
ATOM     16 1HG2 VAL A 430       5.439  -6.981  -7.269  1.00  0.00              
ATOM     17 2HG2 VAL A 430       5.201  -8.629  -7.898  1.00  0.00              
ATOM     18 3HG2 VAL A 430       5.166  -7.238  -9.008  1.00  0.00              
ATOM     19  N   SER A 431       2.511  -6.687 -10.637  1.00  0.00              
ATOM     20  CA  SER A 431       2.799  -6.153 -11.944  1.00  0.00              
ATOM     21  C   SER A 431       4.248  -5.743 -12.107  1.00  0.00              
ATOM     22  O   SER A 431       4.969  -5.501 -11.130  1.00  0.00              
ATOM     23  CB  SER A 431       1.890  -4.971 -12.220  1.00  0.00              
ATOM     24  OG  SER A 431       2.182  -3.878 -11.394  1.00  0.00              
ATOM     25  H   SER A 431       1.909  -6.167 -10.014  1.00  0.00              
ATOM     26  HA  SER A 431       2.536  -6.831 -12.757  1.00  0.00              
ATOM     27 1HB  SER A 431       2.013  -4.673 -13.261  1.00  0.00              
ATOM     28 2HB  SER A 431       0.858  -5.277 -12.051  1.00  0.00              
ATOM     29  HG  SER A 431       1.586  -3.153 -11.600  1.00  0.00              
ATOM     30  N   ARG A 432       4.686  -5.604 -13.345  1.00  0.00              
ATOM     31  CA  ARG A 432       6.038  -5.138 -13.613  1.00  0.00              
ATOM     32  C   ARG A 432       6.337  -3.802 -12.963  1.00  0.00              
ATOM     33  O   ARG A 432       7.413  -3.618 -12.400  1.00  0.00              
ATOM     34  CB  ARG A 432       6.334  -5.097 -15.105  1.00  0.00              
ATOM     35  CG  ARG A 432       6.475  -6.458 -15.767  1.00  0.00              
ATOM     36  CD  ARG A 432       6.705  -6.405 -17.233  1.00  0.00              
ATOM     37  NE  ARG A 432       6.801  -7.706 -17.876  1.00  0.00              
ATOM     38  CZ  ARG A 432       6.917  -7.896 -19.205  1.00  0.00              
ATOM     39  NH1 ARG A 432       6.914  -6.879 -20.037  1.00  0.00              
ATOM     40  NH2 ARG A 432       7.010  -9.137 -19.652  1.00  0.00              
ATOM     41  H   ARG A 432       4.079  -5.823 -14.122  1.00  0.00              
ATOM     42  HA  ARG A 432       6.760  -5.837 -13.190  1.00  0.00              
ATOM     43 1HB  ARG A 432       5.518  -4.550 -15.576  1.00  0.00              
ATOM     44 2HB  ARG A 432       7.263  -4.540 -15.229  1.00  0.00              
ATOM     45 1HG  ARG A 432       7.318  -6.979 -15.313  1.00  0.00              
ATOM     46 2HG  ARG A 432       5.560  -7.025 -15.590  1.00  0.00              
ATOM     47 1HD  ARG A 432       5.880  -5.870 -17.702  1.00  0.00              
ATOM     48 2HD  ARG A 432       7.638  -5.876 -17.426  1.00  0.00              
ATOM     49  HE  ARG A 432       6.798  -8.630 -17.464  1.00  0.00              
ATOM     50 1HH1 ARG A 432       6.824  -5.938 -19.681  1.00  0.00              
ATOM     51 2HH1 ARG A 432       7.002  -7.043 -21.030  1.00  0.00              
ATOM     52 1HH2 ARG A 432       6.992  -9.908 -18.999  1.00  0.00              
ATOM     53 2HH2 ARG A 432       7.097  -9.307 -20.643  1.00  0.00              
ATOM     54  N   LEU A 433       5.390  -2.876 -13.011  1.00  0.00              
ATOM     55  CA  LEU A 433       5.615  -1.599 -12.378  1.00  0.00              
ATOM     56  C   LEU A 433       5.765  -1.702 -10.878  1.00  0.00              
ATOM     57  O   LEU A 433       6.648  -1.080 -10.303  1.00  0.00              
ATOM     58  CB  LEU A 433       4.467  -0.643 -12.725  1.00  0.00              
ATOM     59  CG  LEU A 433       4.421  -0.181 -14.187  1.00  0.00              
ATOM     60  CD1 LEU A 433       3.144   0.607 -14.446  1.00  0.00              
ATOM     61  CD2 LEU A 433       5.648   0.665 -14.492  1.00  0.00              
ATOM     62  H   LEU A 433       4.513  -3.043 -13.483  1.00  0.00              
ATOM     63  HA  LEU A 433       6.554  -1.176 -12.733  1.00  0.00              
ATOM     64 1HB  LEU A 433       3.622  -1.296 -12.512  1.00  0.00              
ATOM     65 2HB  LEU A 433       4.440   0.215 -12.054  1.00  0.00              
ATOM     66  HG  LEU A 433       4.469  -1.075 -14.810  1.00  0.00              
ATOM     67 1HD1 LEU A 433       3.120   0.930 -15.486  1.00  0.00              
ATOM     68 2HD1 LEU A 433       2.279  -0.025 -14.243  1.00  0.00              
ATOM     69 3HD1 LEU A 433       3.117   1.479 -13.794  1.00  0.00              
ATOM     70 1HD2 LEU A 433       5.615   0.992 -15.532  1.00  0.00              
ATOM     71 2HD2 LEU A 433       5.662   1.536 -13.837  1.00  0.00              
ATOM     72 3HD2 LEU A 433       6.549   0.073 -14.327  1.00  0.00              
ATOM     73  N   GLU A 434       4.919  -2.495 -10.240  1.00  0.00              
ATOM     74  CA  GLU A 434       5.006  -2.707  -8.800  1.00  0.00              
ATOM     75  C   GLU A 434       6.354  -3.322  -8.435  1.00  0.00              
ATOM     76  O   GLU A 434       6.986  -2.930  -7.451  1.00  0.00              
ATOM     77  CB  GLU A 434       3.863  -3.601  -8.316  1.00  0.00              
ATOM     78  CG  GLU A 434       3.859  -3.858  -6.815  1.00  0.00              
ATOM     79  CD  GLU A 434       3.573  -2.597  -6.047  1.00  0.00              
ATOM     80  OE1 GLU A 434       3.184  -1.629  -6.654  1.00  0.00              
ATOM     81  OE2 GLU A 434       3.635  -2.634  -4.840  1.00  0.00              
ATOM     82  H   GLU A 434       4.194  -2.966 -10.763  1.00  0.00              
ATOM     83  HA  GLU A 434       4.941  -1.750  -8.282  1.00  0.00              
ATOM     84 1HB  GLU A 434       2.932  -3.112  -8.602  1.00  0.00              
ATOM     85 2HB  GLU A 434       3.954  -4.550  -8.845  1.00  0.00              
ATOM     86 1HG  GLU A 434       3.158  -4.635  -6.510  1.00  0.00              
ATOM     87 2HG  GLU A 434       4.876  -4.186  -6.608  1.00  0.00              
ATOM     88  N   GLU A 435       6.767  -4.311  -9.223  1.00  0.00              
ATOM     89  CA  GLU A 435       8.075  -4.921  -9.006  1.00  0.00              
ATOM     90  C   GLU A 435       9.229  -3.943  -9.164  1.00  0.00              
ATOM     91  O   GLU A 435      10.140  -3.877  -8.344  1.00  0.00              
ATOM     92  CB  GLU A 435       8.255  -6.130  -9.913  1.00  0.00              
ATOM     93  CG  GLU A 435       9.670  -6.689  -9.906  1.00  0.00              
ATOM     94  CD  GLU A 435      10.203  -7.103  -8.559  1.00  0.00              
ATOM     95  OE1 GLU A 435       9.409  -7.484  -7.677  1.00  0.00              
ATOM     96  OE2 GLU A 435      11.472  -7.128  -8.431  1.00  0.00              
ATOM     97  H   GLU A 435       6.185  -4.650  -9.975  1.00  0.00              
ATOM     98  HA  GLU A 435       8.148  -5.285  -7.981  1.00  0.00              
ATOM     99 1HB  GLU A 435       7.554  -6.892  -9.569  1.00  0.00              
ATOM    100 2HB  GLU A 435       7.985  -5.816 -10.921  1.00  0.00              
ATOM    101 1HG  GLU A 435       9.803  -7.540 -10.573  1.00  0.00              
ATOM    102 2HG  GLU A 435      10.276  -5.855 -10.258  1.00  0.00              
ATOM    103  N   ASP A 436       9.190  -3.162 -10.237  1.00  0.00              
ATOM    104  CA  ASP A 436      10.273  -2.216 -10.500  1.00  0.00              
ATOM    105  C   ASP A 436      10.368  -1.194  -9.375  1.00  0.00              
ATOM    106  O   ASP A 436      11.474  -0.819  -8.980  1.00  0.00              
ATOM    107  CB  ASP A 436      10.061  -1.500 -11.804  1.00  0.00              
ATOM    108  CG  ASP A 436      10.378  -2.340 -13.001  1.00  0.00              
ATOM    109  OD1 ASP A 436      11.097  -3.396 -12.908  1.00  0.00              
ATOM    110  OD2 ASP A 436       9.912  -1.989 -14.103  1.00  0.00              
ATOM    111  H   ASP A 436       8.414  -3.212 -10.881  1.00  0.00              
ATOM    112  HA  ASP A 436      11.226  -2.746 -10.533  1.00  0.00              
ATOM    113 1HB  ASP A 436       9.065  -1.067 -11.904  1.00  0.00              
ATOM    114 2HB  ASP A 436      10.797  -0.702 -11.706  1.00  0.00              
ATOM    115  N   VAL A 437       9.236  -0.703  -8.906  1.00  0.00              
ATOM    116  CA  VAL A 437       9.256   0.284  -7.830  1.00  0.00              
ATOM    117  C   VAL A 437       9.775  -0.319  -6.520  1.00  0.00              
ATOM    118  O   VAL A 437      10.612   0.279  -5.865  1.00  0.00              
ATOM    119  CB  VAL A 437       7.869   0.912  -7.665  1.00  0.00              
ATOM    120  CG1 VAL A 437       7.797   1.793  -6.432  1.00  0.00              
ATOM    121  CG2 VAL A 437       7.537   1.757  -8.893  1.00  0.00              
ATOM    122  H   VAL A 437       8.348  -1.001  -9.283  1.00  0.00              
ATOM    123  HA  VAL A 437       9.949   1.097  -8.051  1.00  0.00              
ATOM    124  HB  VAL A 437       7.125   0.117  -7.608  1.00  0.00              
ATOM    125 1HG1 VAL A 437       6.797   2.221  -6.349  1.00  0.00              
ATOM    126 2HG1 VAL A 437       8.011   1.197  -5.545  1.00  0.00              
ATOM    127 3HG1 VAL A 437       8.528   2.597  -6.516  1.00  0.00              
ATOM    128 1HG2 VAL A 437       6.550   2.202  -8.774  1.00  0.00              
ATOM    129 2HG2 VAL A 437       8.281   2.547  -9.003  1.00  0.00              
ATOM    130 3HG2 VAL A 437       7.544   1.126  -9.782  1.00  0.00              
ATOM    131  N   ARG A 438       9.339  -1.529  -6.125  1.00  0.00              
ATOM    132  CA  ARG A 438       9.846  -2.081  -4.854  1.00  0.00              
ATOM    133  C   ARG A 438      11.326  -2.453  -4.963  1.00  0.00              
ATOM    134  O   ARG A 438      12.073  -2.286  -4.016  1.00  0.00              
ATOM    135  CB  ARG A 438       8.991  -3.216  -4.268  1.00  0.00              
ATOM    136  CG  ARG A 438       9.104  -4.509  -5.044  1.00  0.00              
ATOM    137  CD  ARG A 438       7.959  -5.469  -4.695  1.00  0.00              
ATOM    138  NE  ARG A 438       8.151  -6.783  -5.275  1.00  0.00              
ATOM    139  CZ  ARG A 438       7.288  -7.787  -5.176  1.00  0.00              
ATOM    140  NH1 ARG A 438       6.152  -7.607  -4.556  1.00  0.00              
ATOM    141  NH2 ARG A 438       7.596  -8.934  -5.707  1.00  0.00              
ATOM    142  H   ARG A 438       8.680  -2.068  -6.668  1.00  0.00              
ATOM    143  HA  ARG A 438       9.771  -1.329  -4.068  1.00  0.00              
ATOM    144 1HB  ARG A 438       9.322  -3.366  -3.241  1.00  0.00              
ATOM    145 2HB  ARG A 438       7.958  -2.869  -4.270  1.00  0.00              
ATOM    146 1HG  ARG A 438       9.074  -4.278  -6.109  1.00  0.00              
ATOM    147 2HG  ARG A 438      10.059  -4.976  -4.801  1.00  0.00              
ATOM    148 1HD  ARG A 438       7.901  -5.573  -3.612  1.00  0.00              
ATOM    149 2HD  ARG A 438       7.023  -5.056  -5.071  1.00  0.00              
ATOM    150  HE  ARG A 438       8.925  -7.140  -5.820  1.00  0.00              
ATOM    151 1HH1 ARG A 438       5.935  -6.705  -4.156  1.00  0.00              
ATOM    152 2HH1 ARG A 438       5.495  -8.371  -4.481  1.00  0.00              
ATOM    153 1HH2 ARG A 438       8.480  -9.045  -6.184  1.00  0.00              
ATOM    154 2HH2 ARG A 438       6.951  -9.707  -5.640  1.00  0.00              
ATOM    155  N   ASN A 439      11.767  -2.858  -6.149  1.00  0.00              
ATOM    156  CA  ASN A 439      13.180  -3.115  -6.396  1.00  0.00              
ATOM    157  C   ASN A 439      13.997  -1.833  -6.246  1.00  0.00              
ATOM    158  O   ASN A 439      15.031  -1.817  -5.599  1.00  0.00              
ATOM    159  CB  ASN A 439      13.360  -3.729  -7.785  1.00  0.00              
ATOM    160  CG  ASN A 439      14.800  -4.079  -8.091  1.00  0.00              
ATOM    161  OD1 ASN A 439      15.422  -4.783  -7.348  1.00  0.00              
ATOM    162  ND2 ASN A 439      15.324  -3.558  -9.181  1.00  0.00              
ATOM    163  H   ASN A 439      11.104  -2.991  -6.899  1.00  0.00              
ATOM    164  HA  ASN A 439      13.563  -3.820  -5.656  1.00  0.00              
ATOM    165 1HB  ASN A 439      12.703  -4.528  -8.132  1.00  0.00              
ATOM    166 2HB  ASN A 439      13.104  -2.802  -8.298  1.00  0.00              
ATOM    167 1HD2 ASN A 439      16.272  -3.761  -9.426  1.00  0.00              
ATOM    168 2HD2 ASN A 439      14.774  -2.961  -9.764  1.00  0.00              
ATOM    169  N   LEU A 440      13.550  -0.744  -6.864  1.00  0.00              
ATOM    170  CA  LEU A 440      14.207   0.558  -6.720  1.00  0.00              
ATOM    171  C   LEU A 440      14.278   1.003  -5.276  1.00  0.00              
ATOM    172  O   LEU A 440      15.288   1.515  -4.813  1.00  0.00              
ATOM    173  CB  LEU A 440      13.468   1.616  -7.551  1.00  0.00              
ATOM    174  CG  LEU A 440      13.793   1.578  -9.028  1.00  0.00              
ATOM    175  CD1 LEU A 440      12.730   2.371  -9.792  1.00  0.00              
ATOM    176  CD2 LEU A 440      15.181   2.143  -9.312  1.00  0.00              
ATOM    177  H   LEU A 440      12.732  -0.821  -7.451  1.00  0.00              
ATOM    178  HA  LEU A 440      15.238   0.486  -7.064  1.00  0.00              
ATOM    179 1HB  LEU A 440      12.442   1.292  -7.378  1.00  0.00              
ATOM    180 2HB  LEU A 440      13.605   2.617  -7.144  1.00  0.00              
ATOM    181  HG  LEU A 440      13.811   0.530  -9.329  1.00  0.00              
ATOM    182 1HD1 LEU A 440      12.956   2.350 -10.858  1.00  0.00              
ATOM    183 2HD1 LEU A 440      11.750   1.925  -9.620  1.00  0.00              
ATOM    184 3HD1 LEU A 440      12.726   3.403  -9.443  1.00  0.00              
ATOM    185 1HD2 LEU A 440      15.379   2.098 -10.384  1.00  0.00              
ATOM    186 2HD2 LEU A 440      15.228   3.179  -8.977  1.00  0.00              
ATOM    187 3HD2 LEU A 440      15.930   1.555  -8.781  1.00  0.00              
ATOM    188  N   ASN A 441      13.217   0.790  -4.541  1.00  0.00              
ATOM    189  CA  ASN A 441      13.237   1.101  -3.105  1.00  0.00              
ATOM    190  C   ASN A 441      14.357   0.330  -2.368  1.00  0.00              
ATOM    191  O   ASN A 441      15.119   0.898  -1.591  1.00  0.00              
ATOM    192  CB  ASN A 441      11.857   0.796  -2.461  1.00  0.00              
ATOM    193  CG  ASN A 441      10.755   1.868  -2.766  1.00  0.00              
ATOM    194  OD1 ASN A 441      11.038   3.024  -3.037  1.00  0.00              
ATOM    195  ND2 ASN A 441       9.476   1.458  -2.651  1.00  0.00              
ATOM    196  H   ASN A 441      12.375   0.411  -4.951  1.00  0.00              
ATOM    197  HA  ASN A 441      13.454   2.161  -2.959  1.00  0.00              
ATOM    198 1HB  ASN A 441      11.413  -0.197  -2.537  1.00  0.00              
ATOM    199 2HB  ASN A 441      12.225   0.952  -1.446  1.00  0.00              
ATOM    200 1HD2 ASN A 441       8.728   2.097  -2.834  1.00  0.00              
ATOM    201 2HD2 ASN A 441       9.275   0.516  -2.384  1.00  0.00              
ATOM    202  N   ALA A 442      14.501  -0.950  -2.669  1.00  0.00              
ATOM    203  CA  ALA A 442      15.525  -1.744  -2.022  1.00  0.00              
ATOM    204  C   ALA A 442      16.928  -1.305  -2.429  1.00  0.00              
ATOM    205  O   ALA A 442      17.842  -1.214  -1.587  1.00  0.00              
ATOM    206  CB  ALA A 442      15.307  -3.232  -2.325  1.00  0.00              
ATOM    207  H   ALA A 442      13.899  -1.386  -3.353  1.00  0.00              
ATOM    208  HA  ALA A 442      15.450  -1.600  -0.944  1.00  0.00              
ATOM    209 1HB  ALA A 442      16.083  -3.820  -1.834  1.00  0.00              
ATOM    210 2HB  ALA A 442      14.330  -3.540  -1.954  1.00  0.00              
ATOM    211 3HB  ALA A 442      15.356  -3.395  -3.400  1.00  0.00              
ATOM    212  N   ILE A 443      17.131  -0.987  -3.700  1.00  0.00              
ATOM    213  CA  ILE A 443      18.403  -0.529  -4.175  1.00  0.00              
ATOM    214  C   ILE A 443      18.777   0.818  -3.538  1.00  0.00              
ATOM    215  O   ILE A 443      19.914   0.997  -3.064  1.00  0.00              
ATOM    216  CB  ILE A 443      18.444  -0.426  -5.713  1.00  0.00              
ATOM    217  CG1 ILE A 443      18.346  -1.802  -6.371  1.00  0.00              
ATOM    218  CG2 ILE A 443      19.757   0.192  -6.156  1.00  0.00              
ATOM    219  CD1 ILE A 443      18.093  -1.724  -7.863  1.00  0.00              
ATOM    220  H   ILE A 443      16.364  -1.072  -4.352  1.00  0.00              
ATOM    221  HA  ILE A 443      19.196  -1.207  -3.863  1.00  0.00              
ATOM    222  HB  ILE A 443      17.614   0.194  -6.050  1.00  0.00              
ATOM    223 1HG1 ILE A 443      19.284  -2.321  -6.178  1.00  0.00              
ATOM    224 2HG1 ILE A 443      17.530  -2.336  -5.883  1.00  0.00              
ATOM    225 1HG2 ILE A 443      19.778   0.260  -7.244  1.00  0.00              
ATOM    226 2HG2 ILE A 443      19.853   1.188  -5.728  1.00  0.00              
ATOM    227 3HG2 ILE A 443      20.585  -0.431  -5.816  1.00  0.00              
ATOM    228 1HD1 ILE A 443      18.032  -2.732  -8.276  1.00  0.00              
ATOM    229 2HD1 ILE A 443      17.155  -1.200  -8.048  1.00  0.00              
ATOM    230 3HD1 ILE A 443      18.909  -1.186  -8.344  1.00  0.00              
ATOM    231  N   VAL A 444      17.866   1.772  -3.529  1.00  0.00              
ATOM    232  CA  VAL A 444      18.202   3.093  -2.990  1.00  0.00              
ATOM    233  C   VAL A 444      18.493   3.030  -1.496  1.00  0.00              
ATOM    234  O   VAL A 444      19.353   3.770  -0.996  1.00  0.00              
ATOM    235  CB  VAL A 444      17.143   4.200  -3.346  1.00  0.00              
ATOM    236  CG1 VAL A 444      17.039   4.393  -4.866  1.00  0.00              
ATOM    237  CG2 VAL A 444      15.859   4.068  -2.603  1.00  0.00              
ATOM    238  H   VAL A 444      16.936   1.609  -3.889  1.00  0.00              
ATOM    239  HA  VAL A 444      19.119   3.482  -3.435  1.00  0.00              
ATOM    240  HB  VAL A 444      17.540   5.174  -3.061  1.00  0.00              
ATOM    241 1HG1 VAL A 444      16.301   5.164  -5.086  1.00  0.00              
ATOM    242 2HG1 VAL A 444      18.009   4.696  -5.261  1.00  0.00              
ATOM    243 3HG1 VAL A 444      16.734   3.456  -5.331  1.00  0.00              
ATOM    244 1HG2 VAL A 444      15.182   4.867  -2.902  1.00  0.00              
ATOM    245 2HG2 VAL A 444      15.406   3.103  -2.831  1.00  0.00              
ATOM    246 3HG2 VAL A 444      16.049   4.136  -1.532  1.00  0.00              
ATOM    247  N   GLN A 445      17.845   2.137  -0.774  1.00  0.00              
ATOM    248  CA  GLN A 445      18.184   1.908   0.639  1.00  0.00              
ATOM    249  C   GLN A 445      19.614   1.427   0.789  1.00  0.00              
ATOM    250  O   GLN A 445      20.369   1.926   1.639  1.00  0.00              
ATOM    251  CB  GLN A 445      17.228   0.890   1.258  1.00  0.00              
ATOM    252  CG  GLN A 445      15.883   1.471   1.624  1.00  0.00              
ATOM    253  CD  GLN A 445      15.092   0.567   2.553  1.00  0.00              
ATOM    254  OE1 GLN A 445      15.619   0.091   3.563  1.00  0.00              
ATOM    255  NE2 GLN A 445      13.829   0.329   2.215  1.00  0.00              
ATOM    256  H   GLN A 445      17.102   1.599  -1.195  1.00  0.00              
ATOM    257  HA  GLN A 445      18.110   2.846   1.189  1.00  0.00              
ATOM    258 1HB  GLN A 445      17.105   0.089   0.529  1.00  0.00              
ATOM    259 2HB  GLN A 445      17.720   0.497   2.148  1.00  0.00              
ATOM    260 1HG  GLN A 445      15.758   2.496   1.970  1.00  0.00              
ATOM    261 2HG  GLN A 445      15.472   1.376   0.618  1.00  0.00              
ATOM    262 1HE2 GLN A 445      13.259  -0.260   2.790  1.00  0.00              
ATOM    263 2HE2 GLN A 445      13.446   0.739   1.387  1.00  0.00              
ATOM    264  N   LYS A 446      20.033   0.484  -0.042  1.00  0.00              
ATOM    265  CA  LYS A 446      21.412  -0.000   0.000  1.00  0.00              
ATOM    266  C   LYS A 446      22.417   1.092  -0.398  1.00  0.00              
ATOM    267  O   LYS A 446      23.489   1.192   0.212  1.00  0.00              
ATOM    268  CB  LYS A 446      21.548  -1.250  -0.872  1.00  0.00              
ATOM    269  CG  LYS A 446      20.805  -2.472  -0.302  1.00  0.00              
ATOM    270  CD  LYS A 446      21.051  -3.729  -1.125  1.00  0.00              
ATOM    271  CE  LYS A 446      20.369  -4.945  -0.510  1.00  0.00              
ATOM    272  NZ  LYS A 446      21.114  -6.202  -0.764  1.00  0.00              
ATOM    273  H   LYS A 446      19.394   0.091  -0.718  1.00  0.00              
ATOM    274  HA  LYS A 446      21.670  -0.290   1.019  1.00  0.00              
ATOM    275 1HB  LYS A 446      21.152  -0.998  -1.856  1.00  0.00              
ATOM    276 2HB  LYS A 446      22.613  -1.467  -0.955  1.00  0.00              
ATOM    277 1HG  LYS A 446      21.149  -2.642   0.720  1.00  0.00              
ATOM    278 2HG  LYS A 446      19.737  -2.255  -0.293  1.00  0.00              
ATOM    279 1HD  LYS A 446      20.663  -3.566  -2.132  1.00  0.00              
ATOM    280 2HD  LYS A 446      22.126  -3.906  -1.176  1.00  0.00              
ATOM    281 1HE  LYS A 446      20.291  -4.786   0.564  1.00  0.00              
ATOM    282 2HE  LYS A 446      19.370  -5.029  -0.938  1.00  0.00              
ATOM    283 1HZ  LYS A 446      20.623  -6.976  -0.338  1.00  0.00              
ATOM    284 2HZ  LYS A 446      21.186  -6.357  -1.760  1.00  0.00              
ATOM    285 3HZ  LYS A 446      22.039  -6.131  -0.366  1.00  0.00              
ATOM    286  N   LEU A 447      22.084   1.907  -1.394  1.00  0.00              
ATOM    287  CA  LEU A 447      22.931   3.036  -1.769  1.00  0.00              
ATOM    288  C   LEU A 447      23.088   4.046  -0.645  1.00  0.00              
ATOM    289  O   LEU A 447      24.191   4.545  -0.393  1.00  0.00              
ATOM    290  CB  LEU A 447      22.453   3.746  -3.034  1.00  0.00              
ATOM    291  CG  LEU A 447      22.457   2.901  -4.292  1.00  0.00              
ATOM    292  CD1 LEU A 447      21.851   3.714  -5.425  1.00  0.00              
ATOM    293  CD2 LEU A 447      23.859   2.458  -4.634  1.00  0.00              
ATOM    294  H   LEU A 447      21.227   1.745  -1.903  1.00  0.00              
ATOM    295  HA  LEU A 447      23.938   2.680  -1.987  1.00  0.00              
ATOM    296 1HB  LEU A 447      21.429   3.967  -2.737  1.00  0.00              
ATOM    297 2HB  LEU A 447      22.992   4.679  -3.202  1.00  0.00              
ATOM    298  HG  LEU A 447      21.876   2.003  -4.081  1.00  0.00              
ATOM    299 1HD1 LEU A 447      21.847   3.118  -6.339  1.00  0.00              
ATOM    300 2HD1 LEU A 447      20.828   3.989  -5.169  1.00  0.00              
ATOM    301 3HD1 LEU A 447      22.441   4.615  -5.583  1.00  0.00              
ATOM    302 1HD2 LEU A 447      23.838   1.852  -5.540  1.00  0.00              
ATOM    303 2HD2 LEU A 447      24.488   3.333  -4.796  1.00  0.00              
ATOM    304 3HD2 LEU A 447      24.264   1.867  -3.812  1.00  0.00              
ATOM    305  N   GLN A 448      21.997   4.349   0.032  1.00  0.00              
ATOM    306  CA  GLN A 448      22.049   5.248   1.178  1.00  0.00              
ATOM    307  C   GLN A 448      22.978   4.723   2.268  1.00  0.00              
ATOM    308  O   GLN A 448      23.797   5.461   2.828  1.00  0.00              
ATOM    309  CB  GLN A 448      20.640   5.461   1.754  1.00  0.00              
ATOM    310  CG  GLN A 448      19.767   6.413   0.940  1.00  0.00              
ATOM    311  CD  GLN A 448      18.380   6.557   1.497  1.00  0.00              
ATOM    312  OE1 GLN A 448      17.979   7.661   1.868  1.00  0.00              
ATOM    313  NE2 GLN A 448      17.634   5.460   1.549  1.00  0.00              
ATOM    314  H   GLN A 448      21.109   3.954  -0.243  1.00  0.00              
ATOM    315  HA  GLN A 448      22.458   6.209   0.869  1.00  0.00              
ATOM    316 1HB  GLN A 448      20.168   4.479   1.802  1.00  0.00              
ATOM    317 2HB  GLN A 448      20.768   5.852   2.763  1.00  0.00              
ATOM    318 1HG  GLN A 448      20.101   7.404   0.634  1.00  0.00              
ATOM    319 2HG  GLN A 448      19.719   5.762   0.066  1.00  0.00              
ATOM    320 1HE2 GLN A 448      16.703   5.504   1.913  1.00  0.00              
ATOM    321 2HE2 GLN A 448      18.002   4.588   1.224  1.00  0.00              
ATOM    322  N   GLU A 449      22.874   3.433   2.557  1.00  0.00              
ATOM    323  CA  GLU A 449      23.722   2.798   3.565  1.00  0.00              
ATOM    324  C   GLU A 449      25.183   2.843   3.155  1.00  0.00              
ATOM    325  O   GLU A 449      26.065   3.150   3.988  1.00  0.00              
ATOM    326  CB  GLU A 449      23.256   1.346   3.801  1.00  0.00              
ATOM    327  CG  GLU A 449      21.928   1.243   4.533  1.00  0.00              
ATOM    328  CD  GLU A 449      21.299  -0.145   4.454  1.00  0.00              
ATOM    329  OE1 GLU A 449      21.895  -1.051   3.813  1.00  0.00              
ATOM    330  OE2 GLU A 449      20.204  -0.335   5.027  1.00  0.00              
ATOM    331  H   GLU A 449      22.190   2.874   2.067  1.00  0.00              
ATOM    332  HA  GLU A 449      23.645   3.341   4.508  1.00  0.00              
ATOM    333 1HB  GLU A 449      23.174   0.875   2.821  1.00  0.00              
ATOM    334 2HB  GLU A 449      24.036   0.850   4.379  1.00  0.00              
ATOM    335 1HG  GLU A 449      21.989   1.529   5.583  1.00  0.00              
ATOM    336 2HG  GLU A 449      21.287   1.946   4.002  1.00  0.00              
ATOM    337  N   ARG A 450      25.478   2.542   1.888  1.00  0.00              
ATOM    338  CA  ARG A 450      26.869   2.588   1.401  1.00  0.00              
ATOM    339  C   ARG A 450      27.411   4.012   1.470  1.00  0.00              
ATOM    340  O   ARG A 450      28.577   4.220   1.807  1.00  0.00              
ATOM    341  CB  ARG A 450      26.979   2.044  -0.052  1.00  0.00              
ATOM    342  CG  ARG A 450      26.890   0.551  -0.124  1.00  0.00              
ATOM    343  CD  ARG A 450      26.733   0.046  -1.507  1.00  0.00              
ATOM    344  NE  ARG A 450      27.870   0.396  -2.360  1.00  0.00              
ATOM    345  CZ  ARG A 450      27.840   0.248  -3.694  1.00  0.00              
ATOM    346  NH1 ARG A 450      26.771  -0.242  -4.299  1.00  0.00              
ATOM    347  NH2 ARG A 450      28.883   0.581  -4.411  1.00  0.00              
ATOM    348  H   ARG A 450      24.741   2.279   1.249  1.00  0.00              
ATOM    349  HA  ARG A 450      27.503   1.971   2.038  1.00  0.00              
ATOM    350 1HB  ARG A 450      26.170   2.497  -0.623  1.00  0.00              
ATOM    351 2HB  ARG A 450      27.936   2.383  -0.447  1.00  0.00              
ATOM    352 1HG  ARG A 450      27.802   0.128   0.299  1.00  0.00              
ATOM    353 2HG  ARG A 450      26.032   0.226   0.466  1.00  0.00              
ATOM    354 1HD  ARG A 450      26.643  -1.040  -1.480  1.00  0.00              
ATOM    355 2HD  ARG A 450      25.830   0.474  -1.940  1.00  0.00              
ATOM    356  HE  ARG A 450      28.774   0.771  -2.107  1.00  0.00              
ATOM    357 1HH1 ARG A 450      25.963  -0.508  -3.755  1.00  0.00              
ATOM    358 2HH1 ARG A 450      26.767  -0.347  -5.304  1.00  0.00              
ATOM    359 1HH2 ARG A 450      29.708   0.950  -3.958  1.00  0.00              
ATOM    360 2HH2 ARG A 450      28.859   0.468  -5.414  1.00  0.00              
ATOM    361  N   LEU A 451      26.593   4.995   1.146  1.00  0.00              
ATOM    362  CA  LEU A 451      27.011   6.388   1.230  1.00  0.00              
ATOM    363  C   LEU A 451      27.262   6.820   2.656  1.00  0.00              
ATOM    364  O   LEU A 451      28.251   7.497   2.925  1.00  0.00              
ATOM    365  CB  LEU A 451      25.985   7.288   0.591  1.00  0.00              
ATOM    366  CG  LEU A 451      26.237   7.577  -0.860  1.00  0.00              
ATOM    367  CD1 LEU A 451      24.981   8.104  -1.495  1.00  0.00              
ATOM    368  CD2 LEU A 451      27.491   8.543  -1.004  1.00  0.00              
ATOM    369  H   LEU A 451      25.658   4.780   0.832  1.00  0.00              
ATOM    370  HA  LEU A 451      27.957   6.518   0.706  1.00  0.00              
ATOM    371 1HB  LEU A 451      25.103   6.659   0.705  1.00  0.00              
ATOM    372 2HB  LEU A 451      25.850   8.210   1.155  1.00  0.00              
ATOM    373  HG  LEU A 451      26.490   6.631  -1.339  1.00  0.00              
ATOM    374 1HD1 LEU A 451      25.166   8.314  -2.549  1.00  0.00              
ATOM    375 2HD1 LEU A 451      24.189   7.361  -1.408  1.00  0.00              
ATOM    376 3HD1 LEU A 451      24.677   9.021  -0.992  1.00  0.00              
ATOM    377 1HD2 LEU A 451      27.671   8.750  -2.059  1.00  0.00              
ATOM    378 2HD2 LEU A 451      27.293   9.478  -0.479  1.00  0.00              
ATOM    379 3HD2 LEU A 451      28.371   8.065  -0.573  1.00  0.00              
ATOM    380  N   ASP A 452      26.373   6.456   3.562  1.00  0.00              
ATOM    381  CA  ASP A 452      26.591   6.715   4.990  1.00  0.00              
ATOM    382  C   ASP A 452      27.952   6.186   5.435  1.00  0.00              
ATOM    383  O   ASP A 452      28.744   6.875   6.090  1.00  0.00              
ATOM    384  CB  ASP A 452      25.547   5.984   5.871  1.00  0.00              
ATOM    385  CG  ASP A 452      24.140   6.593   5.845  1.00  0.00              
ATOM    386  OD1 ASP A 452      23.969   7.768   5.483  1.00  0.00              
ATOM    387  OD2 ASP A 452      23.142   5.953   6.248  1.00  0.00              
ATOM    388  H   ASP A 452      25.525   5.990   3.270  1.00  0.00              
ATOM    389  HA  ASP A 452      26.595   7.790   5.174  1.00  0.00              
ATOM    390 1HB  ASP A 452      25.477   4.915   5.664  1.00  0.00              
ATOM    391 2HB  ASP A 452      25.987   6.136   6.856  1.00  0.00              
ATOM    392  N   ARG A 453      28.255   4.962   5.049  1.00  0.00              
ATOM    393  CA  ARG A 453      29.495   4.334   5.441  1.00  0.00              
ATOM    394  C   ARG A 453      30.703   5.043   4.844  1.00  0.00              
ATOM    395  O   ARG A 453      31.725   5.258   5.513  1.00  0.00              
ATOM    396  CB  ARG A 453      29.546   2.839   5.028  1.00  0.00              
ATOM    397  CG  ARG A 453      28.532   1.909   5.602  1.00  0.00              
ATOM    398  CD  ARG A 453      28.890   0.446   5.419  1.00  0.00              
ATOM    399  NE  ARG A 453      27.722  -0.370   5.672  1.00  0.00              
ATOM    400  CZ  ARG A 453      26.804  -0.705   4.768  1.00  0.00              
ATOM    401  NH1 ARG A 453      26.893  -0.323   3.489  1.00  0.00              
ATOM    402  NH2 ARG A 453      25.783  -1.447   5.153  1.00  0.00              
ATOM    403  H   ARG A 453      27.608   4.451   4.466  1.00  0.00              
ATOM    404  HA  ARG A 453      29.614   4.396   6.524  1.00  0.00              
ATOM    405 1HB  ARG A 453      29.444   2.805   3.944  1.00  0.00              
ATOM    406 2HB  ARG A 453      30.530   2.465   5.312  1.00  0.00              
ATOM    407 1HG  ARG A 453      28.441   2.111   6.670  1.00  0.00              
ATOM    408 2HG  ARG A 453      27.575   2.096   5.114  1.00  0.00              
ATOM    409 1HD  ARG A 453      29.238   0.292   4.398  1.00  0.00              
ATOM    410 2HD  ARG A 453      29.686   0.186   6.116  1.00  0.00              
ATOM    411  HE  ARG A 453      27.414  -0.804   6.532  1.00  0.00              
ATOM    412 1HH1 ARG A 453      27.677   0.238   3.186  1.00  0.00              
ATOM    413 2HH1 ARG A 453      26.177  -0.597   2.832  1.00  0.00              
ATOM    414 1HH2 ARG A 453      25.714  -1.745   6.117  1.00  0.00              
ATOM    415 2HH2 ARG A 453      25.075  -1.712   4.485  1.00  0.00              
ATOM    416  N   LEU A 454      30.634   5.379   3.562  1.00  0.00              
ATOM    417  CA  LEU A 454      31.767   5.979   2.906  1.00  0.00              
ATOM    418  C   LEU A 454      32.006   7.397   3.464  1.00  0.00              
ATOM    419  O   LEU A 454      33.159   7.814   3.623  1.00  0.00              
ATOM    420  CB  LEU A 454      31.551   6.030   1.396  1.00  0.00              
ATOM    421  CG  LEU A 454      32.791   6.427   0.611  1.00  0.00              
ATOM    422  CD1 LEU A 454      33.963   5.480   0.819  1.00  0.00              
ATOM    423  CD2 LEU A 454      32.422   6.475  -0.877  1.00  0.00              
ATOM    424  H   LEU A 454      29.788   5.217   3.035  1.00  0.00              
ATOM    425  HA  LEU A 454      32.663   5.397   3.118  1.00  0.00              
ATOM    426 1HB  LEU A 454      31.304   4.984   1.217  1.00  0.00              
ATOM    427 2HB  LEU A 454      30.698   6.654   1.131  1.00  0.00              
ATOM    428  HG  LEU A 454      33.066   7.433   0.930  1.00  0.00              
ATOM    429 1HD1 LEU A 454      34.816   5.821   0.232  1.00  0.00              
ATOM    430 2HD1 LEU A 454      34.235   5.463   1.875  1.00  0.00              
ATOM    431 3HD1 LEU A 454      33.681   4.477   0.501  1.00  0.00              
ATOM    432 1HD2 LEU A 454      33.298   6.760  -1.459  1.00  0.00              
ATOM    433 2HD2 LEU A 454      32.075   5.492  -1.198  1.00  0.00              
ATOM    434 3HD2 LEU A 454      31.630   7.208  -1.033  1.00  0.00              
ATOM    435  N   GLU A 455      30.949   8.157   3.758  1.00  0.00              
ATOM    436  CA  GLU A 455      31.097   9.482   4.357  1.00  0.00              
ATOM    437  C   GLU A 455      31.857   9.353   5.676  1.00  0.00              
ATOM    438  O   GLU A 455      32.768  10.119   5.949  1.00  0.00              
ATOM    439  CB  GLU A 455      29.730  10.121   4.622  1.00  0.00              
ATOM    440  CG  GLU A 455      29.037  10.618   3.378  1.00  0.00              
ATOM    441  CD  GLU A 455      27.586  10.986   3.558  1.00  0.00              
ATOM    442  OE1 GLU A 455      26.971  10.721   4.629  1.00  0.00              
ATOM    443  OE2 GLU A 455      27.012  11.556   2.600  1.00  0.00              
ATOM    444  H   GLU A 455      30.023   7.807   3.561  1.00  0.00              
ATOM    445  HA  GLU A 455      31.682  10.123   3.697  1.00  0.00              
ATOM    446 1HB  GLU A 455      29.113   9.364   5.108  1.00  0.00              
ATOM    447 2HB  GLU A 455      29.893  10.952   5.308  1.00  0.00              
ATOM    448 1HG  GLU A 455      29.531  11.473   2.919  1.00  0.00              
ATOM    449 2HG  GLU A 455      29.084   9.766   2.701  1.00  0.00              
ATOM    450  N   GLU A 456      31.490   8.388   6.486  1.00  0.00              
ATOM    451  CA  GLU A 456      32.140   8.197   7.778  1.00  0.00              
ATOM    452  C   GLU A 456      33.595   7.800   7.597  1.00  0.00              
ATOM    453  O   GLU A 456      34.499   8.345   8.275  1.00  0.00              
ATOM    454  CB  GLU A 456      31.352   7.152   8.590  1.00  0.00              
ATOM    455  CG  GLU A 456      31.963   6.878   9.923  1.00  0.00              
ATOM    456  CD  GLU A 456      31.249   5.812  10.732  1.00  0.00              
ATOM    457  OE1 GLU A 456      30.102   5.462  10.415  1.00  0.00              
ATOM    458  OE2 GLU A 456      31.843   5.351  11.691  1.00  0.00              
ATOM    459  H   GLU A 456      30.745   7.764   6.213  1.00  0.00              
ATOM    460  HA  GLU A 456      32.136   9.134   8.336  1.00  0.00              
ATOM    461 1HB  GLU A 456      30.341   7.540   8.711  1.00  0.00              
ATOM    462 2HB  GLU A 456      31.323   6.240   7.993  1.00  0.00              
ATOM    463 1HG  GLU A 456      33.015   6.600   9.869  1.00  0.00              
ATOM    464 2HG  GLU A 456      31.865   7.827  10.449  1.00  0.00              
ATOM    465  N   THR A 457      33.850   6.931   6.634  1.00  0.00              
ATOM    466  CA  THR A 457      35.205   6.458   6.350  1.00  0.00              
ATOM    467  C   THR A 457      36.134   7.595   5.937  1.00  0.00              
ATOM    468  O   THR A 457      37.256   7.713   6.410  1.00  0.00              
ATOM    469  CB  THR A 457      35.160   5.380   5.274  1.00  0.00              
ATOM    470  OG1 THR A 457      34.486   4.244   5.828  1.00  0.00              
ATOM    471  CG2 THR A 457      36.570   4.911   4.864  1.00  0.00              
ATOM    472  H   THR A 457      33.082   6.584   6.077  1.00  0.00              
ATOM    473  HA  THR A 457      35.642   6.028   7.252  1.00  0.00              
ATOM    474  HB  THR A 457      34.656   5.779   4.394  1.00  0.00              
ATOM    475  HG1 THR A 457      34.228   4.435   6.733  1.00  0.00              
ATOM    476 1HG2 THR A 457      36.488   4.143   4.095  1.00  0.00              
ATOM    477 2HG2 THR A 457      37.136   5.757   4.475  1.00  0.00              
ATOM    478 3HG2 THR A 457      37.083   4.500   5.733  1.00  0.00              
ATOM    479  N   VAL A 458      35.647   8.445   5.044  1.00  0.00              
ATOM    480  CA  VAL A 458      36.408   9.590   4.582  1.00  0.00              
ATOM    481  C   VAL A 458      36.696  10.535   5.754  1.00  0.00              
ATOM    482  O   VAL A 458      37.811  11.032   5.898  1.00  0.00              
ATOM    483  CB  VAL A 458      35.667  10.296   3.429  1.00  0.00              
ATOM    484  CG1 VAL A 458      36.305  11.627   3.061  1.00  0.00              
ATOM    485  CG2 VAL A 458      35.683   9.398   2.201  1.00  0.00              
ATOM    486  H   VAL A 458      34.719   8.290   4.676  1.00  0.00              
ATOM    487  HA  VAL A 458      37.385   9.289   4.203  1.00  0.00              
ATOM    488  HB  VAL A 458      34.626  10.444   3.714  1.00  0.00              
ATOM    489 1HG1 VAL A 458      35.746  12.085   2.245  1.00  0.00              
ATOM    490 2HG1 VAL A 458      36.289  12.289   3.927  1.00  0.00              
ATOM    491 3HG1 VAL A 458      37.335  11.462   2.748  1.00  0.00              
ATOM    492 1HG2 VAL A 458      35.161   9.890   1.382  1.00  0.00              
ATOM    493 2HG2 VAL A 458      36.715   9.201   1.909  1.00  0.00              
ATOM    494 3HG2 VAL A 458      35.186   8.456   2.433  1.00  0.00              
ATOM    495  N   GLN A 459      35.703  10.809   6.581  1.00  0.00              
ATOM    496  CA  GLN A 459      35.890  11.737   7.695  1.00  0.00              
ATOM    497  C   GLN A 459      36.934  11.209   8.681  1.00  0.00              
ATOM    498  O   GLN A 459      37.708  11.982   9.250  1.00  0.00              
ATOM    499  CB  GLN A 459      34.562  11.938   8.420  1.00  0.00              
ATOM    500  CG  GLN A 459      33.554  12.811   7.718  1.00  0.00              
ATOM    501  CD  GLN A 459      32.153  12.689   8.290  1.00  0.00              
ATOM    502  OE1 GLN A 459      31.884  11.852   9.166  1.00  0.00              
ATOM    503  NE2 GLN A 459      31.248  13.516   7.790  1.00  0.00              
ATOM    504  H   GLN A 459      34.801  10.375   6.448  1.00  0.00              
ATOM    505  HA  GLN A 459      36.269  12.687   7.319  1.00  0.00              
ATOM    506 1HB  GLN A 459      34.131  10.948   8.568  1.00  0.00              
ATOM    507 2HB  GLN A 459      34.797  12.380   9.389  1.00  0.00              
ATOM    508 1HG  GLN A 459      33.728  13.867   7.514  1.00  0.00              
ATOM    509 2HG  GLN A 459      33.590  12.251   6.783  1.00  0.00              
ATOM    510 1HE2 GLN A 459      30.305  13.487   8.124  1.00  0.00              
ATOM    511 2HE2 GLN A 459      31.507  14.170   7.079  1.00  0.00              
ATOM    512  N   ALA A 460      36.974   9.889   8.859  1.00  0.00              
ATOM    513  CA  ALA A 460      37.877   9.227   9.805  1.00  0.00              
ATOM    514  C   ALA A 460      39.271   8.973   9.295  1.00  0.00              
ATOM    515  O   ALA A 460      40.140   8.600  10.078  1.00  0.00              
ATOM    516  CB  ALA A 460      37.257   7.939  10.253  1.00  0.00              
ATOM    517  H   ALA A 460      36.343   9.327   8.306  1.00  0.00              
ATOM    518  HA  ALA A 460      38.008   9.872  10.673  1.00  0.00              
ATOM    519 1HB  ALA A 460      37.924   7.441  10.957  1.00  0.00              
ATOM    520 2HB  ALA A 460      36.303   8.143  10.739  1.00  0.00              
ATOM    521 3HB  ALA A 460      37.095   7.294   9.390  1.00  0.00              
ATOM    522  N   LYS A 461      39.520   9.190   8.023  1.00  0.00              
ATOM    523  CA  LYS A 461      40.802   8.873   7.432  1.00  0.00              
ATOM    524  C   LYS A 461      41.915   9.745   7.974  1.00  0.00              
ATOM    525  O   LYS A 461      41.683  10.955   8.071  1.00  0.00              
ATOM    526  OXT LYS A 461      42.964   9.253   8.286  1.00  0.00              
ATOM    527  CB  LYS A 461      40.712   9.006   5.908  1.00  0.00              
ATOM    528  CG  LYS A 461      40.382   7.714   5.152  1.00  0.00              
ATOM    529  CD  LYS A 461      41.604   6.803   5.143  1.00  0.00              
ATOM    530  CE  LYS A 461      41.535   5.626   4.179  1.00  0.00              
ATOM    531  NZ  LYS A 461      40.375   4.734   4.462  1.00  0.00              
ATOM    532  H   LYS A 461      38.796   9.590   7.444  1.00  0.00              
ATOM    533  HA  LYS A 461      41.079   7.848   7.680  1.00  0.00              
ATOM    534 1HB  LYS A 461      39.940   9.746   5.696  1.00  0.00              
ATOM    535 2HB  LYS A 461      41.676   9.379   5.562  1.00  0.00              
ATOM    536 1HG  LYS A 461      39.546   7.224   5.654  1.00  0.00              
ATOM    537 2HG  LYS A 461      40.093   7.972   4.134  1.00  0.00              
ATOM    538 1HD  LYS A 461      42.478   7.396   4.872  1.00  0.00              
ATOM    539 2HD  LYS A 461      41.740   6.394   6.145  1.00  0.00              
ATOM    540 1HE  LYS A 461      41.450   6.019   3.167  1.00  0.00              
ATOM    541 2HE  LYS A 461      42.459   5.056   4.270  1.00  0.00              
ATOM    542 1HZ  LYS A 461      40.368   3.970   3.801  1.00  0.00              
ATOM    543 2HZ  LYS A 461      40.453   4.367   5.400  1.00  0.00              
ATOM    544 3HZ  LYS A 461      39.517   5.261   4.377  1.00  0.00              
ATOM    545  N   VAL B 430       6.977   7.418  -8.721  1.00  0.00              
ATOM    546  CA  VAL B 430       5.863   6.433  -8.824  1.00  0.00              
ATOM    547  C   VAL B 430       5.284   6.530 -10.229  1.00  0.00              
ATOM    548  O   VAL B 430       5.489   7.522 -10.917  1.00  0.00              
ATOM    549  CB  VAL B 430       4.747   6.678  -7.791  1.00  0.00              
ATOM    550  CG1 VAL B 430       5.296   6.564  -6.377  1.00  0.00              
ATOM    551  CG2 VAL B 430       4.113   8.044  -8.007  1.00  0.00              
ATOM    552 1H   VAL B 430       6.936   8.150  -8.042  1.00  0.00              
ATOM    553 2H   VAL B 430       7.903   7.105  -8.512  1.00  0.00              
ATOM    554 3H   VAL B 430       7.213   7.990  -9.507  1.00  0.00              
ATOM    555  HA  VAL B 430       6.222   5.412  -8.690  1.00  0.00              
ATOM    556  HB  VAL B 430       3.960   5.938  -7.937  1.00  0.00              
ATOM    557 1HG1 VAL B 430       4.494   6.741  -5.660  1.00  0.00              
ATOM    558 2HG1 VAL B 430       5.705   5.566  -6.225  1.00  0.00              
ATOM    559 3HG1 VAL B 430       6.081   7.306  -6.231  1.00  0.00              
ATOM    560 1HG2 VAL B 430       3.326   8.201  -7.269  1.00  0.00              
ATOM    561 2HG2 VAL B 430       4.873   8.818  -7.898  1.00  0.00              
ATOM    562 3HG2 VAL B 430       3.685   8.093  -9.008  1.00  0.00              
ATOM    563  N   SER B 431       4.536   5.518 -10.637  1.00  0.00              
ATOM    564  CA  SER B 431       3.929   5.500 -11.944  1.00  0.00              
ATOM    565  C   SER B 431       2.849   6.550 -12.107  1.00  0.00              
ATOM    566  O   SER B 431       2.280   7.054 -11.130  1.00  0.00              
ATOM    567  CB  SER B 431       3.360   4.122 -12.220  1.00  0.00              
ATOM    568  OG  SER B 431       2.267   3.828 -11.394  1.00  0.00              
ATOM    569  H   SER B 431       4.386   4.737 -10.014  1.00  0.00              
ATOM    570  HA  SER B 431       4.648   5.611 -12.757  1.00  0.00              
ATOM    571 1HB  SER B 431       3.040   4.080 -13.261  1.00  0.00              
ATOM    572 2HB  SER B 431       4.141   3.382 -12.051  1.00  0.00              
ATOM    573  HG  SER B 431       1.938   2.950 -11.600  1.00  0.00              
ATOM    574  N   ARG B 432       2.510   6.861 -13.345  1.00  0.00              
ATOM    575  CA  ARG B 432       1.431   7.798 -13.613  1.00  0.00              
ATOM    576  C   ARG B 432       0.124   7.389 -12.963  1.00  0.00              
ATOM    577  O   ARG B 432      -0.573   8.229 -12.400  1.00  0.00              
ATOM    578  CB  ARG B 432       1.247   8.034 -15.105  1.00  0.00              
ATOM    579  CG  ARG B 432       2.355   8.837 -15.767  1.00  0.00              
ATOM    580  CD  ARG B 432       2.194   9.009 -17.233  1.00  0.00              
ATOM    581  NE  ARG B 432       3.273   9.743 -17.876  1.00  0.00              
ATOM    582  CZ  ARG B 432       3.380   9.938 -19.205  1.00  0.00              
ATOM    583  NH1 ARG B 432       2.500   9.427 -20.037  1.00  0.00              
ATOM    584  NH2 ARG B 432       4.408  10.639 -19.652  1.00  0.00              
ATOM    585  H   ARG B 432       3.004   6.444 -14.122  1.00  0.00              
ATOM    586  HA  ARG B 432       1.676   8.773 -13.190  1.00  0.00              
ATOM    587 1HB  ARG B 432       1.182   7.054 -15.576  1.00  0.00              
ATOM    588 2HB  ARG B 432       0.300   8.560 -15.229  1.00  0.00              
ATOM    589 1HG  ARG B 432       2.385   9.827 -15.313  1.00  0.00              
ATOM    590 2HG  ARG B 432       3.304   8.328 -15.590  1.00  0.00              
ATOM    591 1HD  ARG B 432       2.143   8.027 -17.702  1.00  0.00              
ATOM    592 2HD  ARG B 432       1.270   9.552 -17.426  1.00  0.00              
ATOM    593  HE  ARG B 432       4.075  10.202 -17.464  1.00  0.00              
ATOM    594 1HH1 ARG B 432       1.730   8.879 -19.681  1.00  0.00              
ATOM    595 2HH1 ARG B 432       2.598   9.585 -21.030  1.00  0.00              
ATOM    596 1HH2 ARG B 432       5.085  11.010 -18.999  1.00  0.00              
ATOM    597 2HH2 ARG B 432       4.512  10.800 -20.643  1.00  0.00              
ATOM    598  N   LEU B 433      -0.205   6.106 -13.011  1.00  0.00              
ATOM    599  CA  LEU B 433      -1.422   5.662 -12.378  1.00  0.00              
ATOM    600  C   LEU B 433      -1.408   5.844 -10.878  1.00  0.00              
ATOM    601  O   LEU B 433      -2.388   6.297 -10.303  1.00  0.00              
ATOM    602  CB  LEU B 433      -1.677   4.190 -12.725  1.00  0.00              
ATOM    603  CG  LEU B 433      -2.054   3.919 -14.187  1.00  0.00              
ATOM    604  CD1 LEU B 433      -2.098   2.420 -14.446  1.00  0.00              
ATOM    605  CD2 LEU B 433      -3.400   4.559 -14.492  1.00  0.00              
ATOM    606  H   LEU B 433       0.379   5.430 -13.483  1.00  0.00              
ATOM    607  HA  LEU B 433      -2.258   6.264 -12.733  1.00  0.00              
ATOM    608 1HB  LEU B 433      -0.689   3.785 -12.512  1.00  0.00              
ATOM    609 2HB  LEU B 433      -2.407   3.738 -12.054  1.00  0.00              
ATOM    610  HG  LEU B 433      -1.304   4.407 -14.810  1.00  0.00              
ATOM    611 1HD1 LEU B 433      -2.366   2.237 -15.486  1.00  0.00              
ATOM    612 2HD1 LEU B 433      -1.118   1.986 -14.243  1.00  0.00              
ATOM    613 3HD1 LEU B 433      -2.840   1.960 -13.794  1.00  0.00              
ATOM    614 1HD2 LEU B 433      -3.666   4.367 -15.532  1.00  0.00              
ATOM    615 2HD2 LEU B 433      -4.161   4.135 -13.837  1.00  0.00              
ATOM    616 3HD2 LEU B 433      -3.338   5.635 -14.327  1.00  0.00              
ATOM    617  N   GLU B 434      -0.299   5.508 -10.240  1.00  0.00              
ATOM    618  CA  GLU B 434      -0.159   5.689  -8.800  1.00  0.00              
ATOM    619  C   GLU B 434      -0.300   7.164  -8.435  1.00  0.00              
ATOM    620  O   GLU B 434      -0.956   7.515  -7.451  1.00  0.00              
ATOM    621  CB  GLU B 434       1.187   5.146  -8.316  1.00  0.00              
ATOM    622  CG  GLU B 434       1.411   5.270  -6.815  1.00  0.00              
ATOM    623  CD  GLU B 434       0.463   4.393  -6.047  1.00  0.00              
ATOM    624  OE1 GLU B 434      -0.182   3.572  -6.654  1.00  0.00              
ATOM    625  OE2 GLU B 434       0.464   4.465  -4.840  1.00  0.00              
ATOM    626  H   GLU B 434       0.471   5.115 -10.763  1.00  0.00              
ATOM    627  HA  GLU B 434      -0.955   5.154  -8.282  1.00  0.00              
ATOM    628 1HB  GLU B 434       1.229   4.095  -8.602  1.00  0.00              
ATOM    629 2HB  GLU B 434       1.963   5.699  -8.845  1.00  0.00              
ATOM    630 1HG  GLU B 434       2.435   5.052  -6.510  1.00  0.00              
ATOM    631 2HG  GLU B 434       1.187   6.316  -6.608  1.00  0.00              
ATOM    632  N   GLU B 435       0.350   8.016  -9.223  1.00  0.00              
ATOM    633  CA  GLU B 435       0.224   9.454  -9.006  1.00  0.00              
ATOM    634  C   GLU B 435      -1.199   9.964  -9.164  1.00  0.00              
ATOM    635  O   GLU B 435      -1.712  10.720  -8.344  1.00  0.00              
ATOM    636  CB  GLU B 435       1.182  10.214  -9.913  1.00  0.00              
ATOM    637  CG  GLU B 435       0.958  11.718  -9.906  1.00  0.00              
ATOM    638  CD  GLU B 435       1.050  12.388  -8.559  1.00  0.00              
ATOM    639  OE1 GLU B 435       1.777  11.890  -7.677  1.00  0.00              
ATOM    640  OE2 GLU B 435       0.437  13.499  -8.431  1.00  0.00              
ATOM    641  H   GLU B 435       0.935   7.681  -9.975  1.00  0.00              
ATOM    642  HA  GLU B 435       0.503   9.699  -7.981  1.00  0.00              
ATOM    643 1HB  GLU B 435       2.191   9.988  -9.569  1.00  0.00              
ATOM    644 2HB  GLU B 435       1.044   9.823 -10.921  1.00  0.00              
ATOM    645 1HG  GLU B 435       1.629  12.260 -10.573  1.00  0.00              
ATOM    646 2HG  GLU B 435      -0.067  11.827 -10.258  1.00  0.00              
ATOM    647  N   ASP B 436      -1.857   9.540 -10.237  1.00  0.00              
ATOM    648  CA  ASP B 436      -3.217  10.005 -10.500  1.00  0.00              
ATOM    649  C   ASP B 436      -4.150   9.577  -9.375  1.00  0.00              
ATOM    650  O   ASP B 436      -5.028  10.346  -8.980  1.00  0.00              
ATOM    651  CB  ASP B 436      -3.731   9.463 -11.804  1.00  0.00              
ATOM    652  CG  ASP B 436      -3.163  10.158 -13.001  1.00  0.00              
ATOM    653  OD1 ASP B 436      -2.608  11.309 -12.908  1.00  0.00              
ATOM    654  OD2 ASP B 436      -3.233   9.579 -14.103  1.00  0.00              
ATOM    655  H   ASP B 436      -1.425   8.893 -10.881  1.00  0.00              
ATOM    656  HA  ASP B 436      -3.235  11.094 -10.533  1.00  0.00              
ATOM    657 1HB  ASP B 436      -3.609   8.384 -11.904  1.00  0.00              
ATOM    658 2HB  ASP B 436      -4.791   9.702 -11.706  1.00  0.00              
ATOM    659  N   VAL B 437      -4.010   8.350  -8.906  1.00  0.00              
ATOM    660  CA  VAL B 437      -4.874   7.874  -7.830  1.00  0.00              
ATOM    661  C   VAL B 437      -4.612   8.625  -6.520  1.00  0.00              
ATOM    662  O   VAL B 437      -5.548   9.051  -5.865  1.00  0.00              
ATOM    663  CB  VAL B 437      -4.724   6.359  -7.665  1.00  0.00              
ATOM    664  CG1 VAL B 437      -5.451   5.855  -6.432  1.00  0.00              
ATOM    665  CG2 VAL B 437      -5.290   5.649  -8.893  1.00  0.00              
ATOM    666  H   VAL B 437      -3.307   7.730  -9.283  1.00  0.00              
ATOM    667  HA  VAL B 437      -5.925   8.067  -8.051  1.00  0.00              
ATOM    668  HB  VAL B 437      -3.664   6.112  -7.608  1.00  0.00              
ATOM    669 1HG1 VAL B 437      -5.322   4.776  -6.349  1.00  0.00              
ATOM    670 2HG1 VAL B 437      -5.042   6.339  -5.545  1.00  0.00              
ATOM    671 3HG1 VAL B 437      -6.513   6.087  -6.516  1.00  0.00              
ATOM    672 1HG2 VAL B 437      -5.182   4.571  -8.774  1.00  0.00              
ATOM    673 2HG2 VAL B 437      -6.346   5.898  -9.003  1.00  0.00              
ATOM    674 3HG2 VAL B 437      -4.747   5.970  -9.782  1.00  0.00              
ATOM    675  N   ARG B 438      -3.346   8.852  -6.125  1.00  0.00              
ATOM    676  CA  ARG B 438      -3.121   9.568  -4.854  1.00  0.00              
ATOM    677  C   ARG B 438      -3.539  11.035  -4.963  1.00  0.00              
ATOM    678  O   ARG B 438      -4.056  11.599  -4.016  1.00  0.00              
ATOM    679  CB  ARG B 438      -1.710   9.395  -4.268  1.00  0.00              
ATOM    680  CG  ARG B 438      -0.647  10.139  -5.044  1.00  0.00              
ATOM    681  CD  ARG B 438       0.757   9.627  -4.695  1.00  0.00              
ATOM    682  NE  ARG B 438       1.799  10.451  -5.275  1.00  0.00              
ATOM    683  CZ  ARG B 438       3.100  10.205  -5.176  1.00  0.00              
ATOM    684  NH1 ARG B 438       3.512   9.132  -4.556  1.00  0.00              
ATOM    685  NH2 ARG B 438       3.939  11.045  -5.707  1.00  0.00              
ATOM    686  H   ARG B 438      -2.549   8.551  -6.668  1.00  0.00              
ATOM    687  HA  ARG B 438      -3.734   9.126  -4.068  1.00  0.00              
ATOM    688 1HB  ARG B 438      -1.745   9.756  -3.241  1.00  0.00              
ATOM    689 2HB  ARG B 438      -1.494   8.326  -4.270  1.00  0.00              
ATOM    690 1HG  ARG B 438      -0.832   9.997  -6.109  1.00  0.00              
ATOM    691 2HG  ARG B 438      -0.720  11.200  -4.801  1.00  0.00              
ATOM    692 1HD  ARG B 438       0.876   9.629  -3.612  1.00  0.00              
ATOM    693 2HD  ARG B 438       0.867   8.611  -5.071  1.00  0.00              
ATOM    694  HE  ARG B 438       1.721  11.299  -5.820  1.00  0.00              
ATOM    695 1HH1 ARG B 438       2.839   8.493  -4.156  1.00  0.00              
ATOM    696 2HH1 ARG B 438       4.501   8.944  -4.481  1.00  0.00              
ATOM    697 1HH2 ARG B 438       3.594  11.867  -6.184  1.00  0.00              
ATOM    698 2HH2 ARG B 438       4.931  10.873  -5.640  1.00  0.00              
ATOM    699  N   ASN B 439      -3.409  11.620  -6.149  1.00  0.00              
ATOM    700  CA  ASN B 439      -3.892  12.972  -6.396  1.00  0.00              
ATOM    701  C   ASN B 439      -5.411  13.039  -6.246  1.00  0.00              
ATOM    702  O   ASN B 439      -5.942  13.926  -5.599  1.00  0.00              
ATOM    703  CB  ASN B 439      -3.450  13.434  -7.785  1.00  0.00              
ATOM    704  CG  ASN B 439      -3.867  14.857  -8.091  1.00  0.00              
ATOM    705  OD1 ASN B 439      -3.569  15.747  -7.348  1.00  0.00              
ATOM    706  ND2 ASN B 439      -4.580  15.050  -9.181  1.00  0.00              
ATOM    707  H   ASN B 439      -2.962  11.112  -6.899  1.00  0.00              
ATOM    708  HA  ASN B 439      -3.474  13.656  -5.656  1.00  0.00              
ATOM    709 1HB  ASN B 439      -2.430  13.265  -8.132  1.00  0.00              
ATOM    710 2HB  ASN B 439      -4.126  12.749  -8.298  1.00  0.00              
ATOM    711 1HD2 ASN B 439      -4.879  15.973  -9.426  1.00  0.00              
ATOM    712 2HD2 ASN B 439      -4.822  14.275  -9.764  1.00  0.00              
ATOM    713  N   LEU B 440      -6.130  12.107  -6.864  1.00  0.00              
ATOM    714  CA  LEU B 440      -7.586  12.025  -6.720  1.00  0.00              
ATOM    715  C   LEU B 440      -8.008  11.864  -5.276  1.00  0.00              
ATOM    716  O   LEU B 440      -8.956  12.482  -4.813  1.00  0.00              
ATOM    717  CB  LEU B 440      -8.133  10.855  -7.551  1.00  0.00              
ATOM    718  CG  LEU B 440      -8.263  11.157  -9.028  1.00  0.00              
ATOM    719  CD1 LEU B 440      -8.418   9.839  -9.792  1.00  0.00              
ATOM    720  CD2 LEU B 440      -9.446  12.076  -9.312  1.00  0.00              
ATOM    721  H   LEU B 440      -5.655  11.436  -7.451  1.00  0.00              
ATOM    722  HA  LEU B 440      -8.040  12.953  -7.064  1.00  0.00              
ATOM    723 1HB  LEU B 440      -7.340  10.130  -7.378  1.00  0.00              
ATOM    724 2HB  LEU B 440      -9.069  10.474  -7.144  1.00  0.00              
ATOM    725  HG  LEU B 440      -7.364  11.696  -9.329  1.00  0.00              
ATOM    726 1HD1 LEU B 440      -8.513  10.045 -10.858  1.00  0.00              
ATOM    727 2HD1 LEU B 440      -7.542   9.214  -9.620  1.00  0.00              
ATOM    728 3HD1 LEU B 440      -9.310   9.320  -9.443  1.00  0.00              
ATOM    729 1HD2 LEU B 440      -9.507  12.270 -10.384  1.00  0.00              
ATOM    730 2HD2 LEU B 440     -10.367  11.598  -8.977  1.00  0.00              
ATOM    731 3HD2 LEU B 440      -9.312  13.018  -8.781  1.00  0.00              
ATOM    732  N   ASN B 441      -7.293  11.051  -4.541  1.00  0.00              
ATOM    733  CA  ASN B 441      -7.572  10.913  -3.105  1.00  0.00              
ATOM    734  C   ASN B 441      -7.464  12.268  -2.368  1.00  0.00              
ATOM    735  O   ASN B 441      -8.337  12.644  -1.591  1.00  0.00              
ATOM    736  CB  ASN B 441      -6.618   9.871  -2.461  1.00  0.00              
ATOM    737  CG  ASN B 441      -6.995   8.380  -2.766  1.00  0.00              
ATOM    738  OD1 ASN B 441      -8.138   8.047  -3.037  1.00  0.00              
ATOM    739  ND2 ASN B 441      -6.001   7.477  -2.651  1.00  0.00              
ATOM    740  H   ASN B 441      -6.544  10.512  -4.951  1.00  0.00              
ATOM    741  HA  ASN B 441      -8.598  10.571  -2.959  1.00  0.00              
ATOM    742 1HB  ASN B 441      -5.536   9.983  -2.537  1.00  0.00              
ATOM    743 2HB  ASN B 441      -6.937  10.111  -1.446  1.00  0.00              
ATOM    744 1HD2 ASN B 441      -6.180   6.510  -2.834  1.00  0.00              
ATOM    745 2HD2 ASN B 441      -5.084   7.774  -2.384  1.00  0.00              
ATOM    746  N   ALA B 442      -6.428  13.033  -2.669  1.00  0.00              
ATOM    747  CA  ALA B 442      -6.252  14.317  -2.022  1.00  0.00              
ATOM    748  C   ALA B 442      -7.334  15.313  -2.429  1.00  0.00              
ATOM    749  O   ALA B 442      -7.870  16.059  -1.587  1.00  0.00              
ATOM    750  CB  ALA B 442      -4.855  14.873  -2.325  1.00  0.00              
ATOM    751  H   ALA B 442      -5.750  12.730  -3.353  1.00  0.00              
ATOM    752  HA  ALA B 442      -6.339  14.180  -0.944  1.00  0.00              
ATOM    753 1HB  ALA B 442      -4.734  15.838  -1.834  1.00  0.00              
ATOM    754 2HB  ALA B 442      -4.099  14.180  -1.954  1.00  0.00              
ATOM    755 3HB  ALA B 442      -4.738  14.997  -3.400  1.00  0.00              
ATOM    756  N   ILE B 443      -7.710  15.329  -3.700  1.00  0.00              
ATOM    757  CA  ILE B 443      -8.744  16.202  -4.175  1.00  0.00              
ATOM    758  C   ILE B 443     -10.097  15.852  -3.538  1.00  0.00              
ATOM    759  O   ILE B 443     -10.820  16.748  -3.064  1.00  0.00              
ATOM    760  CB  ILE B 443      -8.853  16.186  -5.713  1.00  0.00              
ATOM    761  CG1 ILE B 443      -7.612  16.789  -6.371  1.00  0.00              
ATOM    762  CG2 ILE B 443     -10.044  17.014  -6.156  1.00  0.00              
ATOM    763  CD1 ILE B 443      -7.553  16.531  -7.863  1.00  0.00              
ATOM    764  H   ILE B 443      -7.253  14.707  -4.352  1.00  0.00              
ATOM    765  HA  ILE B 443      -8.553  17.228  -3.863  1.00  0.00              
ATOM    766  HB  ILE B 443      -8.975  15.157  -6.050  1.00  0.00              
ATOM    767 1HG1 ILE B 443      -7.632  17.861  -6.178  1.00  0.00              
ATOM    768 2HG1 ILE B 443      -6.742  16.349  -5.883  1.00  0.00              
ATOM    769 1HG2 ILE B 443     -10.115  16.998  -7.244  1.00  0.00              
ATOM    770 2HG2 ILE B 443     -10.956  16.599  -5.728  1.00  0.00              
ATOM    771 3HG2 ILE B 443      -9.919  18.043  -5.816  1.00  0.00              
ATOM    772 1HD1 ILE B 443      -6.650  16.982  -8.276  1.00  0.00              
ATOM    773 2HD1 ILE B 443      -7.538  15.457  -8.048  1.00  0.00              
ATOM    774 3HD1 ILE B 443      -8.427  16.969  -8.344  1.00  0.00              
ATOM    775  N   VAL B 444     -10.468  14.587  -3.529  1.00  0.00              
ATOM    776  CA  VAL B 444     -11.780  14.216  -2.990  1.00  0.00              
ATOM    777  C   VAL B 444     -11.871  14.500  -1.496  1.00  0.00              
ATOM    778  O   VAL B 444     -12.942  14.875  -0.996  1.00  0.00              
ATOM    779  CB  VAL B 444     -12.209  12.746  -3.346  1.00  0.00              
ATOM    780  CG1 VAL B 444     -12.324  12.560  -4.866  1.00  0.00              
ATOM    781  CG2 VAL B 444     -11.452  11.701  -2.603  1.00  0.00              
ATOM    782  H   VAL B 444      -9.861  13.863  -3.889  1.00  0.00              
ATOM    783  HA  VAL B 444     -12.575  14.816  -3.435  1.00  0.00              
ATOM    784  HB  VAL B 444     -13.251  12.603  -3.061  1.00  0.00              
ATOM    785 1HG1 VAL B 444     -12.622  11.535  -5.086  1.00  0.00              
ATOM    786 2HG1 VAL B 444     -13.071  13.248  -5.261  1.00  0.00              
ATOM    787 3HG1 VAL B 444     -11.360  12.764  -5.331  1.00  0.00              
ATOM    788 1HG2 VAL B 444     -11.806  10.714  -2.902  1.00  0.00              
ATOM    789 2HG2 VAL B 444     -10.390  11.791  -2.831  1.00  0.00              
ATOM    790 3HG2 VAL B 444     -11.606  11.831  -1.532  1.00  0.00              
ATOM    791  N   GLN B 445     -10.774  14.386  -0.774  1.00  0.00              
ATOM    792  CA  GLN B 445     -10.744  14.794   0.639  1.00  0.00              
ATOM    793  C   GLN B 445     -11.043  16.273   0.789  1.00  0.00              
ATOM    794  O   GLN B 445     -11.852  16.677   1.639  1.00  0.00              
ATOM    795  CB  GLN B 445      -9.385  14.475   1.258  1.00  0.00              
ATOM    796  CG  GLN B 445      -9.215  13.020   1.624  1.00  0.00              
ATOM    797  CD  GLN B 445      -8.037  12.787   2.553  1.00  0.00              
ATOM    798  OE1 GLN B 445      -7.888  13.481   3.563  1.00  0.00              
ATOM    799  NE2 GLN B 445      -7.200  11.811   2.215  1.00  0.00              
ATOM    800  H   GLN B 445      -9.936  14.011  -1.195  1.00  0.00              
ATOM    801  HA  GLN B 445     -11.520  14.261   1.189  1.00  0.00              
ATOM    802 1HB  GLN B 445      -8.630  14.769   0.529  1.00  0.00              
ATOM    803 2HB  GLN B 445      -9.291  15.097   2.148  1.00  0.00              
ATOM    804 1HG  GLN B 445     -10.041  12.399   1.970  1.00  0.00              
ATOM    805 2HG  GLN B 445      -8.927  12.711   0.618  1.00  0.00              
ATOM    806 1HE2 GLN B 445      -6.405  11.612   2.790  1.00  0.00              
ATOM    807 2HE2 GLN B 445      -7.363  11.275   1.387  1.00  0.00              
ATOM    808  N   LYS B 446     -10.436  17.107  -0.042  1.00  0.00              
ATOM    809  CA  LYS B 446     -10.706  18.543   0.000  1.00  0.00              
ATOM    810  C   LYS B 446     -12.154  18.868  -0.398  1.00  0.00              
ATOM    811  O   LYS B 446     -12.776  19.746   0.212  1.00  0.00              
ATOM    812  CB  LYS B 446      -9.692  19.286  -0.872  1.00  0.00              
ATOM    813  CG  LYS B 446      -8.261  19.254  -0.302  1.00  0.00              
ATOM    814  CD  LYS B 446      -7.296  20.096  -1.125  1.00  0.00              
ATOM    815  CE  LYS B 446      -5.902  20.113  -0.510  1.00  0.00              
ATOM    816  NZ  LYS B 446      -5.185  21.386  -0.764  1.00  0.00              
ATOM    817  H   LYS B 446      -9.776  16.750  -0.718  1.00  0.00              
ATOM    818  HA  LYS B 446     -10.584  18.912   1.019  1.00  0.00              
ATOM    819 1HB  LYS B 446      -9.712  18.817  -1.856  1.00  0.00              
ATOM    820 2HB  LYS B 446     -10.036  20.317  -0.955  1.00  0.00              
ATOM    821 1HG  LYS B 446      -8.287  19.636   0.720  1.00  0.00              
ATOM    822 2HG  LYS B 446      -7.915  18.220  -0.293  1.00  0.00              
ATOM    823 1HD  LYS B 446      -7.243  19.678  -2.132  1.00  0.00              
ATOM    824 2HD  LYS B 446      -7.680  21.114  -1.176  1.00  0.00              
ATOM    825 1HE  LYS B 446      -6.000  19.965   0.564  1.00  0.00              
ATOM    826 2HE  LYS B 446      -5.330  19.290  -0.938  1.00  0.00              
ATOM    827 1HZ  LYS B 446      -4.270  21.348  -0.338  1.00  0.00              
ATOM    828 2HZ  LYS B 446      -5.088  21.526  -1.760  1.00  0.00              
ATOM    829 3HZ  LYS B 446      -5.710  22.152  -0.366  1.00  0.00              
ATOM    830  N   LEU B 447     -12.693  18.171  -1.394  1.00  0.00              
ATOM    831  CA  LEU B 447     -14.095  18.341  -1.769  1.00  0.00              
ATOM    832  C   LEU B 447     -15.048  17.972  -0.645  1.00  0.00              
ATOM    833  O   LEU B 447     -16.031  18.678  -0.393  1.00  0.00              
ATOM    834  CB  LEU B 447     -14.471  17.572  -3.034  1.00  0.00              
ATOM    835  CG  LEU B 447     -13.741  17.998  -4.292  1.00  0.00              
ATOM    836  CD1 LEU B 447     -14.141  17.066  -5.425  1.00  0.00              
ATOM    837  CD2 LEU B 447     -14.058  19.433  -4.634  1.00  0.00              
ATOM    838  H   LEU B 447     -12.124  17.511  -1.903  1.00  0.00              
ATOM    839  HA  LEU B 447     -14.290  19.391  -1.987  1.00  0.00              
ATOM    840 1HB  LEU B 447     -14.150  16.575  -2.737  1.00  0.00              
ATOM    841 2HB  LEU B 447     -15.548  17.572  -3.202  1.00  0.00              
ATOM    842  HG  LEU B 447     -12.673  17.944  -4.081  1.00  0.00              
ATOM    843 1HD1 LEU B 447     -13.624  17.360  -6.339  1.00  0.00              
ATOM    844 2HD1 LEU B 447     -13.868  16.043  -5.169  1.00  0.00              
ATOM    845 3HD1 LEU B 447     -15.217  17.127  -5.583  1.00  0.00              
ATOM    846 1HD2 LEU B 447     -13.523  19.718  -5.540  1.00  0.00              
ATOM    847 2HD2 LEU B 447     -15.131  19.541  -4.796  1.00  0.00              
ATOM    848 3HD2 LEU B 447     -13.749  20.080  -3.812  1.00  0.00              
ATOM    849  N   GLN B 448     -14.764  16.876   0.032  1.00  0.00              
ATOM    850  CA  GLN B 448     -15.569  16.471   1.178  1.00  0.00              
ATOM    851  C   GLN B 448     -15.579  17.538   2.268  1.00  0.00              
ATOM    852  O   GLN B 448     -16.627  17.878   2.828  1.00  0.00              
ATOM    853  CB  GLN B 448     -15.049  15.144   1.754  1.00  0.00              
ATOM    854  CG  GLN B 448     -15.437  13.912   0.940  1.00  0.00              
ATOM    855  CD  GLN B 448     -14.869  12.639   1.497  1.00  0.00              
ATOM    856  OE1 GLN B 448     -15.624  11.740   1.868  1.00  0.00              
ATOM    857  NE2 GLN B 448     -13.545  12.542   1.549  1.00  0.00              
ATOM    858  H   GLN B 448     -13.979  16.304  -0.243  1.00  0.00              
ATOM    859  HA  GLN B 448     -16.606  16.344   0.869  1.00  0.00              
ATOM    860 1HB  GLN B 448     -13.963  15.226   1.802  1.00  0.00              
ATOM    861 2HB  GLN B 448     -15.452  15.060   2.763  1.00  0.00              
ATOM    862 1HG  GLN B 448     -16.463  13.706   0.634  1.00  0.00              
ATOM    863 2HG  GLN B 448     -14.849  14.196   0.066  1.00  0.00              
ATOM    864 1HE2 GLN B 448     -13.118  11.713   1.913  1.00  0.00              
ATOM    865 2HE2 GLN B 448     -12.975  13.296   1.224  1.00  0.00              
ATOM    866  N   GLU B 449     -14.410  18.093   2.557  1.00  0.00              
ATOM    867  CA  GLU B 449     -14.284  19.144   3.565  1.00  0.00              
ATOM    868  C   GLU B 449     -15.053  20.387   3.155  1.00  0.00              
ATOM    869  O   GLU B 449     -15.760  20.998   3.988  1.00  0.00              
ATOM    870  CB  GLU B 449     -12.793  19.467   3.801  1.00  0.00              
ATOM    871  CG  GLU B 449     -12.040  18.369   4.533  1.00  0.00              
ATOM    872  CD  GLU B 449     -10.524  18.518   4.454  1.00  0.00              
ATOM    873  OE1 GLU B 449     -10.037  19.487   3.813  1.00  0.00              
ATOM    874  OE2 GLU B 449      -9.812  17.665   5.027  1.00  0.00              
ATOM    875  H   GLU B 449     -13.584  17.780   2.067  1.00  0.00              
ATOM    876  HA  GLU B 449     -14.716  18.806   4.508  1.00  0.00              
ATOM    877 1HB  GLU B 449     -12.344  19.632   2.821  1.00  0.00              
ATOM    878 2HB  GLU B 449     -12.754  20.391   4.379  1.00  0.00              
ATOM    879 1HG  GLU B 449     -12.318  18.278   5.583  1.00  0.00              
ATOM    880 2HG  GLU B 449     -12.329  17.463   4.002  1.00  0.00              
ATOM    881  N   ARG B 450     -14.940  20.793   1.888  1.00  0.00              
ATOM    882  CA  ARG B 450     -15.675  21.975   1.401  1.00  0.00              
ATOM    883  C   ARG B 450     -17.180  21.733   1.470  1.00  0.00              
ATOM    884  O   ARG B 450     -17.944  22.638   1.807  1.00  0.00              
ATOM    885  CB  ARG B 450     -15.259  22.342  -0.052  1.00  0.00              
ATOM    886  CG  ARG B 450     -13.922  23.012  -0.124  1.00  0.00              
ATOM    887  CD  ARG B 450     -13.406  23.129  -1.507  1.00  0.00              
ATOM    888  NE  ARG B 450     -14.278  23.938  -2.360  1.00  0.00              
ATOM    889  CZ  ARG B 450     -14.135  23.987  -3.694  1.00  0.00              
ATOM    890  NH1 ARG B 450     -13.176  23.305  -4.299  1.00  0.00              
ATOM    891  NH2 ARG B 450     -14.945  24.723  -4.411  1.00  0.00              
ATOM    892  H   ARG B 450     -14.344  20.287   1.249  1.00  0.00              
ATOM    893  HA  ARG B 450     -15.458  22.833   2.038  1.00  0.00              
ATOM    894 1HB  ARG B 450     -15.248  21.415  -0.623  1.00  0.00              
ATOM    895 2HB  ARG B 450     -16.032  23.002  -0.447  1.00  0.00              
ATOM    896 1HG  ARG B 450     -14.012  24.013   0.299  1.00  0.00              
ATOM    897 2HG  ARG B 450     -13.212  22.432   0.466  1.00  0.00              
ATOM    898 1HD  ARG B 450     -12.421  23.593  -1.480  1.00  0.00              
ATOM    899 2HD  ARG B 450     -13.325  22.132  -1.940  1.00  0.00              
ATOM    900  HE  ARG B 450     -15.055  24.533  -2.107  1.00  0.00              
ATOM    901 1HH1 ARG B 450     -12.541  22.739  -3.755  1.00  0.00              
ATOM    902 2HH1 ARG B 450     -13.083  23.354  -5.304  1.00  0.00              
ATOM    903 1HH2 ARG B 450     -15.676  25.253  -3.958  1.00  0.00              
ATOM    904 2HH2 ARG B 450     -14.835  24.759  -5.414  1.00  0.00              
ATOM    905  N   LEU B 451     -17.623  20.533   1.146  1.00  0.00              
ATOM    906  CA  LEU B 451     -19.038  20.198   1.230  1.00  0.00              
ATOM    907  C   LEU B 451     -19.537  20.200   2.656  1.00  0.00              
ATOM    908  O   LEU B 451     -20.619  20.718   2.925  1.00  0.00              
ATOM    909  CB  LEU B 451     -19.304  18.860   0.591  1.00  0.00              
ATOM    910  CG  LEU B 451     -19.680  18.934  -0.860  1.00  0.00              
ATOM    911  CD1 LEU B 451     -19.509  17.582  -1.495  1.00  0.00              
ATOM    912  CD2 LEU B 451     -21.144  19.537  -1.004  1.00  0.00              
ATOM    913  H   LEU B 451     -16.969  19.830   0.832  1.00  0.00              
ATOM    914  HA  LEU B 451     -19.624  20.952   0.706  1.00  0.00              
ATOM    915 1HB  LEU B 451     -18.319  18.410   0.705  1.00  0.00              
ATOM    916 2HB  LEU B 451     -20.035  18.281   1.155  1.00  0.00              
ATOM    917  HG  LEU B 451     -18.987  19.626  -1.339  1.00  0.00              
ATOM    918 1HD1 LEU B 451     -19.783  17.638  -2.549  1.00  0.00              
ATOM    919 2HD1 LEU B 451     -18.469  17.268  -1.408  1.00  0.00              
ATOM    920 3HD1 LEU B 451     -20.151  16.860  -0.992  1.00  0.00              
ATOM    921 1HD2 LEU B 451     -21.413  19.589  -2.059  1.00  0.00              
ATOM    922 2HD2 LEU B 451     -21.854  18.897  -0.479  1.00  0.00              
ATOM    923 3HD2 LEU B 451     -21.170  20.538  -0.573  1.00  0.00              
ATOM    924  N   ASP B 452     -18.777  19.612   3.562  1.00  0.00              
ATOM    925  CA  ASP B 452     -19.111  19.671   4.990  1.00  0.00              
ATOM    926  C   ASP B 452     -19.333  21.115   5.435  1.00  0.00              
ATOM    927  O   ASP B 452     -20.326  21.456   6.090  1.00  0.00              
ATOM    928  CB  ASP B 452     -17.956  19.133   5.871  1.00  0.00              
ATOM    929  CG  ASP B 452     -17.780  17.609   5.845  1.00  0.00              
ATOM    930  OD1 ASP B 452     -18.712  16.874   5.483  1.00  0.00              
ATOM    931  OD2 ASP B 452     -16.727  17.065   6.248  1.00  0.00              
ATOM    932  H   ASP B 452     -17.950  19.111   3.270  1.00  0.00              
ATOM    933  HA  ASP B 452     -20.043  19.137   5.174  1.00  0.00              
ATOM    934 1HB  ASP B 452     -16.995  19.606   5.664  1.00  0.00              
ATOM    935 2HB  ASP B 452     -18.308  19.437   6.856  1.00  0.00              
ATOM    936  N   ARG B 453     -18.425  21.989   5.049  1.00  0.00              
ATOM    937  CA  ARG B 453     -18.500  23.376   5.441  1.00  0.00              
ATOM    938  C   ARG B 453     -19.719  24.068   4.844  1.00  0.00              
ATOM    939  O   ARG B 453     -20.416  24.846   5.513  1.00  0.00              
ATOM    940  CB  ARG B 453     -17.232  24.168   5.028  1.00  0.00              
ATOM    941  CG  ARG B 453     -15.919  23.755   5.602  1.00  0.00              
ATOM    942  CD  ARG B 453     -14.831  24.797   5.419  1.00  0.00              
ATOM    943  NE  ARG B 453     -13.541  24.193   5.672  1.00  0.00              
ATOM    944  CZ  ARG B 453     -12.791  23.565   4.768  1.00  0.00              
ATOM    945  NH1 ARG B 453     -13.167  23.452   3.489  1.00  0.00              
ATOM    946  NH2 ARG B 453     -11.639  23.052   5.153  1.00  0.00              
ATOM    947  H   ARG B 453     -17.659  21.684   4.466  1.00  0.00              
ATOM    948  HA  ARG B 453     -18.614  23.448   6.524  1.00  0.00              
ATOM    949 1HB  ARG B 453     -17.151  24.096   3.944  1.00  0.00              
ATOM    950 2HB  ARG B 453     -17.399  25.207   5.312  1.00  0.00              
ATOM    951 1HG  ARG B 453     -16.049  23.575   6.670  1.00  0.00              
ATOM    952 2HG  ARG B 453     -15.602  22.833   5.114  1.00  0.00              
ATOM    953 1HD  ARG B 453     -14.872  25.175   4.398  1.00  0.00              
ATOM    954 2HD  ARG B 453     -15.004  25.615   6.116  1.00  0.00              
ATOM    955  HE  ARG B 453     -13.010  24.143   6.532  1.00  0.00              
ATOM    956 1HH1 ARG B 453     -14.045  23.850   3.186  1.00  0.00              
ATOM    957 2HH1 ARG B 453     -12.572  22.969   2.832  1.00  0.00              
ATOM    958 1HH2 ARG B 453     -11.346  23.141   6.117  1.00  0.00              
ATOM    959 2HH2 ARG B 453     -11.055  22.572   4.485  1.00  0.00              
ATOM    960  N   LEU B 454     -19.975  23.841   3.562  1.00  0.00              
ATOM    961  CA  LEU B 454     -21.061  24.521   2.906  1.00  0.00              
ATOM    962  C   LEU B 454     -22.409  24.019   3.464  1.00  0.00              
ATOM    963  O   LEU B 454     -23.347  24.810   3.623  1.00  0.00              
ATOM    964  CB  LEU B 454     -20.997  24.309   1.396  1.00  0.00              
ATOM    965  CG  LEU B 454     -21.962  25.184   0.611  1.00  0.00              
ATOM    966  CD1 LEU B 454     -21.727  26.673   0.819  1.00  0.00              
ATOM    967  CD2 LEU B 454     -21.818  24.840  -0.877  1.00  0.00              
ATOM    968  H   LEU B 454     -19.412  23.189   3.035  1.00  0.00              
ATOM    969  HA  LEU B 454     -21.005  25.588   3.118  1.00  0.00              
ATOM    970 1HB  LEU B 454     -19.969  24.618   1.217  1.00  0.00              
ATOM    971 2HB  LEU B 454     -21.112  23.258   1.131  1.00  0.00              
ATOM    972  HG  LEU B 454     -22.971  24.920   0.930  1.00  0.00              
ATOM    973 1HD1 LEU B 454     -22.449  27.241   0.232  1.00  0.00              
ATOM    974 2HD1 LEU B 454     -21.849  26.917   1.875  1.00  0.00              
ATOM    975 3HD1 LEU B 454     -20.718  26.930   0.501  1.00  0.00              
ATOM    976 1HD2 LEU B 454     -22.503  25.457  -1.459  1.00  0.00              
ATOM    977 2HD2 LEU B 454     -20.794  25.032  -1.198  1.00  0.00              
ATOM    978 3HD2 LEU B 454     -22.057  23.788  -1.033  1.00  0.00              
ATOM    979  N   GLU B 455     -22.539  22.724   3.758  1.00  0.00              
ATOM    980  CA  GLU B 455     -23.760  22.190   4.357  1.00  0.00              
ATOM    981  C   GLU B 455     -24.029  22.913   5.676  1.00  0.00              
ATOM    982  O   GLU B 455     -25.147  23.318   5.949  1.00  0.00              
ATOM    983  CB  GLU B 455     -23.630  20.686   4.622  1.00  0.00              
ATOM    984  CG  GLU B 455     -23.714  19.838   3.378  1.00  0.00              
ATOM    985  CD  GLU B 455     -23.307  18.397   3.558  1.00  0.00              
ATOM    986  OE1 GLU B 455     -22.771  17.997   4.629  1.00  0.00              
ATOM    987  OE2 GLU B 455     -23.513  17.615   2.600  1.00  0.00              
ATOM    988  H   GLU B 455     -21.773  22.097   3.561  1.00  0.00              
ATOM    989  HA  GLU B 455     -24.608  22.376   3.697  1.00  0.00              
ATOM    990 1HB  GLU B 455     -22.666  20.531   5.108  1.00  0.00              
ATOM    991 2HB  GLU B 455     -24.431  20.413   5.308  1.00  0.00              
ATOM    992 1HG  GLU B 455     -24.702  19.838   2.919  1.00  0.00              
ATOM    993 2HG  GLU B 455     -23.000  20.305   2.701  1.00  0.00              
ATOM    994  N   GLU B 456     -23.009  23.077   6.486  1.00  0.00              
ATOM    995  CA  GLU B 456     -23.169  23.735   7.778  1.00  0.00              
ATOM    996  C   GLU B 456     -23.552  25.194   7.597  1.00  0.00              
ATOM    997  O   GLU B 456     -24.477  25.705   8.275  1.00  0.00              
ATOM    998  CB  GLU B 456     -21.870  23.576   8.590  1.00  0.00              
ATOM    999  CG  GLU B 456     -21.938  24.242   9.923  1.00  0.00              
ATOM   1000  CD  GLU B 456     -20.658  24.156  10.732  1.00  0.00              
ATOM   1001  OE1 GLU B 456     -19.781  23.338  10.415  1.00  0.00              
ATOM   1002  OE2 GLU B 456     -20.556  24.902  11.691  1.00  0.00              
ATOM   1003  H   GLU B 456     -22.096  22.744   6.213  1.00  0.00              
ATOM   1004  HA  GLU B 456     -23.978  23.264   8.336  1.00  0.00              
ATOM   1005 1HB  GLU B 456     -21.700  22.506   8.711  1.00  0.00              
ATOM   1006 2HB  GLU B 456     -21.066  24.006   7.993  1.00  0.00              
ATOM   1007 1HG  GLU B 456     -22.223  25.292   9.869  1.00  0.00              
ATOM   1008 2HG  GLU B 456     -22.711  23.683  10.449  1.00  0.00              
ATOM   1009  N   THR B 457     -22.927  25.849   6.634  1.00  0.00              
ATOM   1010  CA  THR B 457     -23.195  27.259   6.350  1.00  0.00              
ATOM   1011  C   THR B 457     -24.645  27.496   5.937  1.00  0.00              
ATOM   1012  O   THR B 457     -25.308  28.408   6.410  1.00  0.00              
ATOM   1013  CB  THR B 457     -22.239  27.759   5.274  1.00  0.00              
ATOM   1014  OG1 THR B 457     -20.918  27.744   5.828  1.00  0.00              
ATOM   1015  CG2 THR B 457     -22.538  29.215   4.864  1.00  0.00              
ATOM   1016  H   THR B 457     -22.243  25.357   6.077  1.00  0.00              
ATOM   1017  HA  THR B 457     -23.042  27.852   7.252  1.00  0.00              
ATOM   1018  HB  THR B 457     -22.332  27.124   4.394  1.00  0.00              
ATOM   1019  HG1 THR B 457     -20.955  27.425   6.733  1.00  0.00              
ATOM   1020 1HG2 THR B 457     -21.832  29.528   4.095  1.00  0.00              
ATOM   1021 2HG2 THR B 457     -23.553  29.282   4.475  1.00  0.00              
ATOM   1022 3HG2 THR B 457     -22.439  29.864   5.733  1.00  0.00              
ATOM   1023  N   VAL B 458     -25.137  26.649   5.044  1.00  0.00              
ATOM   1024  CA  VAL B 458     -26.509  26.735   4.582  1.00  0.00              
ATOM   1025  C   VAL B 458     -27.471  26.512   5.754  1.00  0.00              
ATOM   1026  O   VAL B 458     -28.460  27.229   5.898  1.00  0.00              
ATOM   1027  CB  VAL B 458     -26.750  25.741   3.429  1.00  0.00              
ATOM   1028  CG1 VAL B 458     -28.221  25.628   3.061  1.00  0.00              
ATOM   1029  CG2 VAL B 458     -25.980  26.204   2.201  1.00  0.00              
ATOM   1030  H   VAL B 458     -24.539  25.923   4.676  1.00  0.00              
ATOM   1031  HA  VAL B 458     -26.737  27.732   4.203  1.00  0.00              
ATOM   1032  HB  VAL B 458     -26.357  24.765   3.714  1.00  0.00              
ATOM   1033 1HG1 VAL B 458     -28.339  24.915   2.245  1.00  0.00              
ATOM   1034 2HG1 VAL B 458     -28.787  25.283   3.927  1.00  0.00              
ATOM   1035 3HG1 VAL B 458     -28.594  26.602   2.748  1.00  0.00              
ATOM   1036 1HG2 VAL B 458     -26.146  25.505   1.382  1.00  0.00              
ATOM   1037 2HG2 VAL B 458     -26.326  27.196   1.909  1.00  0.00              
ATOM   1038 3HG2 VAL B 458     -24.916  26.244   2.433  1.00  0.00              
ATOM   1039  N   GLN B 459     -27.212  25.515   6.581  1.00  0.00              
ATOM   1040  CA  GLN B 459     -28.110  25.213   7.695  1.00  0.00              
ATOM   1041  C   GLN B 459     -28.174  26.381   8.681  1.00  0.00              
ATOM   1042  O   GLN B 459     -29.231  26.665   9.250  1.00  0.00              
ATOM   1043  CB  GLN B 459     -27.620  23.963   8.420  1.00  0.00              
ATOM   1044  CG  GLN B 459     -27.871  22.653   7.718  1.00  0.00              
ATOM   1045  CD  GLN B 459     -27.065  21.501   8.290  1.00  0.00              
ATOM   1046  OE1 GLN B 459     -26.206  21.687   9.166  1.00  0.00              
ATOM   1047  NE2 GLN B 459     -27.329  20.304   7.790  1.00  0.00              
ATOM   1048  H   GLN B 459     -26.385  24.951   6.448  1.00  0.00              
ATOM   1049  HA  GLN B 459     -29.122  25.066   7.319  1.00  0.00              
ATOM   1050 1HB  GLN B 459     -26.547  24.085   8.568  1.00  0.00              
ATOM   1051 2HB  GLN B 459     -28.119  23.945   9.389  1.00  0.00              
ATOM   1052 1HG  GLN B 459     -28.873  22.276   7.514  1.00  0.00              
ATOM   1053 2HG  GLN B 459     -27.404  22.965   6.783  1.00  0.00              
ATOM   1054 1HE2 GLN B 459     -26.833  19.501   8.124  1.00  0.00              
ATOM   1055 2HE2 GLN B 459     -28.025  20.201   7.079  1.00  0.00              
ATOM   1056  N   ALA B 460     -27.051  27.076   8.859  1.00  0.00              
ATOM   1057  CA  ALA B 460     -26.929  28.189   9.805  1.00  0.00              
ATOM   1058  C   ALA B 460     -27.406  29.523   9.295  1.00  0.00              
ATOM   1059  O   ALA B 460     -27.518  30.463  10.078  1.00  0.00              
ATOM   1060  CB  ALA B 460     -25.504  28.296  10.253  1.00  0.00              
ATOM   1061  H   ALA B 460     -26.249  26.810   8.306  1.00  0.00              
ATOM   1062  HA  ALA B 460     -27.554  27.980  10.673  1.00  0.00              
ATOM   1063 1HB  ALA B 460     -25.406  29.123  10.957  1.00  0.00              
ATOM   1064 2HB  ALA B 460     -25.203  27.368  10.739  1.00  0.00              
ATOM   1065 3HB  ALA B 460     -24.865  28.478   9.390  1.00  0.00              
ATOM   1066  N   LYS B 461     -27.719  29.630   8.023  1.00  0.00              
ATOM   1067  CA  LYS B 461     -28.085  30.899   7.432  1.00  0.00              
ATOM   1068  C   LYS B 461     -29.397  31.427   7.974  1.00  0.00              
ATOM   1069  O   LYS B 461     -30.329  30.621   8.071  1.00  0.00              
ATOM   1070  OXT LYS B 461     -29.496  32.581   8.286  1.00  0.00              
ATOM   1071  CB  LYS B 461     -28.155  30.755   5.908  1.00  0.00              
ATOM   1072  CG  LYS B 461     -26.871  31.115   5.152  1.00  0.00              
ATOM   1073  CD  LYS B 461     -26.693  32.629   5.143  1.00  0.00              
ATOM   1074  CE  LYS B 461     -25.640  33.157   4.179  1.00  0.00              
ATOM   1075  NZ  LYS B 461     -24.287  32.598   4.462  1.00  0.00              
ATOM   1076  H   LYS B 461     -27.704  28.803   7.444  1.00  0.00              
ATOM   1077  HA  LYS B 461     -27.336  31.651   7.680  1.00  0.00              
ATOM   1078 1HB  LYS B 461     -28.410  29.716   5.696  1.00  0.00              
ATOM   1079 2HB  LYS B 461     -28.961  31.403   5.562  1.00  0.00              
ATOM   1080 1HG  LYS B 461     -26.029  30.636   5.654  1.00  0.00              
ATOM   1081 2HG  LYS B 461     -26.951  30.735   4.134  1.00  0.00              
ATOM   1082 1HD  LYS B 461     -27.645  33.089   4.872  1.00  0.00              
ATOM   1083 2HD  LYS B 461     -26.408  32.951   6.145  1.00  0.00              
ATOM   1084 1HE  LYS B 461     -25.937  32.887   3.167  1.00  0.00              
ATOM   1085 2HE  LYS B 461     -25.608  34.243   4.270  1.00  0.00              
ATOM   1086 1HZ  LYS B 461     -23.623  32.975   3.801  1.00  0.00              
ATOM   1087 2HZ  LYS B 461     -24.008  32.849   5.400  1.00  0.00              
ATOM   1088 3HZ  LYS B 461     -24.314  31.592   4.377  1.00  0.00              
ATOM   1089  N   VAL C 430      -9.912   2.333  -8.721  1.00  0.00              
ATOM   1090  CA  VAL C 430      -8.502   1.861  -8.824  1.00  0.00              
ATOM   1091  C   VAL C 430      -8.297   1.311 -10.229  1.00  0.00              
ATOM   1092  O   VAL C 430      -9.259   0.992 -10.917  1.00  0.00              
ATOM   1093  CB  VAL C 430      -8.157   0.772  -7.791  1.00  0.00              
ATOM   1094  CG1 VAL C 430      -8.333   1.304  -6.377  1.00  0.00              
ATOM   1095  CG2 VAL C 430      -9.023  -0.460  -8.007  1.00  0.00              
ATOM   1096 1H   VAL C 430     -10.526   1.931  -8.042  1.00  0.00              
ATOM   1097 2H   VAL C 430     -10.104   3.292  -8.512  1.00  0.00              
ATOM   1098 3H   VAL C 430     -10.526   2.251  -9.507  1.00  0.00              
ATOM   1099  HA  VAL C 430      -7.798   2.683  -8.690  1.00  0.00              
ATOM   1100  HB  VAL C 430      -7.123   0.461  -7.937  1.00  0.00              
ATOM   1101 1HG1 VAL C 430      -8.084   0.521  -5.660  1.00  0.00              
ATOM   1102 2HG1 VAL C 430      -7.672   2.158  -6.225  1.00  0.00              
ATOM   1103 3HG1 VAL C 430      -9.367   1.614  -6.231  1.00  0.00              
ATOM   1104 1HG2 VAL C 430      -8.765  -1.220  -7.269  1.00  0.00              
ATOM   1105 2HG2 VAL C 430     -10.073  -0.189  -7.898  1.00  0.00              
ATOM   1106 3HG2 VAL C 430      -8.852  -0.855  -9.008  1.00  0.00              
ATOM   1107  N   SER C 431      -7.047   1.169 -10.637  1.00  0.00              
ATOM   1108  CA  SER C 431      -6.728   0.652 -11.944  1.00  0.00              
ATOM   1109  C   SER C 431      -7.097  -0.807 -12.107  1.00  0.00              
ATOM   1110  O   SER C 431      -7.249  -1.553 -11.130  1.00  0.00              
ATOM   1111  CB  SER C 431      -5.250   0.849 -12.220  1.00  0.00              
ATOM   1112  OG  SER C 431      -4.449   0.049 -11.394  1.00  0.00              
ATOM   1113  H   SER C 431      -6.295   1.430 -10.014  1.00  0.00              
ATOM   1114  HA  SER C 431      -7.183   1.219 -12.757  1.00  0.00              
ATOM   1115 1HB  SER C 431      -5.053   0.593 -13.261  1.00  0.00              
ATOM   1116 2HB  SER C 431      -5.000   1.896 -12.051  1.00  0.00              
ATOM   1117  HG  SER C 431      -3.524   0.203 -11.600  1.00  0.00              
ATOM   1118  N   ARG C 432      -7.197  -1.257 -13.345  1.00  0.00              
ATOM   1119  CA  ARG C 432      -7.468  -2.660 -13.613  1.00  0.00              
ATOM   1120  C   ARG C 432      -6.461  -3.587 -12.963  1.00  0.00              
ATOM   1121  O   ARG C 432      -6.840  -4.611 -12.400  1.00  0.00              
ATOM   1122  CB  ARG C 432      -7.581  -2.937 -15.105  1.00  0.00              
ATOM   1123  CG  ARG C 432      -8.830  -2.378 -15.767  1.00  0.00              
ATOM   1124  CD  ARG C 432      -8.899  -2.604 -17.233  1.00  0.00              
ATOM   1125  NE  ARG C 432     -10.074  -2.037 -17.876  1.00  0.00              
ATOM   1126  CZ  ARG C 432     -10.297  -2.042 -19.205  1.00  0.00              
ATOM   1127  NH1 ARG C 432      -9.415  -2.548 -20.037  1.00  0.00              
ATOM   1128  NH2 ARG C 432     -11.417  -1.502 -19.652  1.00  0.00              
ATOM   1129  H   ARG C 432      -7.083  -0.621 -14.122  1.00  0.00              
ATOM   1130  HA  ARG C 432      -8.435  -2.935 -13.190  1.00  0.00              
ATOM   1131 1HB  ARG C 432      -6.700  -2.504 -15.576  1.00  0.00              
ATOM   1132 2HB  ARG C 432      -7.563  -4.020 -15.229  1.00  0.00              
ATOM   1133 1HG  ARG C 432      -9.703  -2.848 -15.313  1.00  0.00              
ATOM   1134 2HG  ARG C 432      -8.864  -1.303 -15.590  1.00  0.00              
ATOM   1135 1HD  ARG C 432      -8.023  -2.157 -17.702  1.00  0.00              
ATOM   1136 2HD  ARG C 432      -8.907  -3.676 -17.426  1.00  0.00              
ATOM   1137  HE  ARG C 432     -10.872  -1.572 -17.464  1.00  0.00              
ATOM   1138 1HH1 ARG C 432      -8.555  -2.941 -19.681  1.00  0.00              
ATOM   1139 2HH1 ARG C 432      -9.600  -2.542 -21.030  1.00  0.00              
ATOM   1140 1HH2 ARG C 432     -12.077  -1.101 -18.999  1.00  0.00              
ATOM   1141 2HH2 ARG C 432     -11.609  -1.492 -20.643  1.00  0.00              
ATOM   1142  N   LEU C 433      -5.185  -3.230 -13.011  1.00  0.00              
ATOM   1143  CA  LEU C 433      -4.193  -4.063 -12.378  1.00  0.00              
ATOM   1144  C   LEU C 433      -4.357  -4.142 -10.878  1.00  0.00              
ATOM   1145  O   LEU C 433      -4.260  -5.217 -10.303  1.00  0.00              
ATOM   1146  CB  LEU C 433      -2.790  -3.547 -12.725  1.00  0.00              
ATOM   1147  CG  LEU C 433      -2.368  -3.738 -14.187  1.00  0.00              
ATOM   1148  CD1 LEU C 433      -1.047  -3.026 -14.446  1.00  0.00              
ATOM   1149  CD2 LEU C 433      -2.248  -5.224 -14.492  1.00  0.00              
ATOM   1150  H   LEU C 433      -4.892  -2.387 -13.483  1.00  0.00              
ATOM   1151  HA  LEU C 433      -4.296  -5.088 -12.733  1.00  0.00              
ATOM   1152 1HB  LEU C 433      -2.933  -2.489 -12.512  1.00  0.00              
ATOM   1153 2HB  LEU C 433      -2.034  -3.953 -12.054  1.00  0.00              
ATOM   1154  HG  LEU C 433      -3.165  -3.333 -14.810  1.00  0.00              
ATOM   1155 1HD1 LEU C 433      -0.755  -3.167 -15.486  1.00  0.00              
ATOM   1156 2HD1 LEU C 433      -1.161  -1.961 -14.243  1.00  0.00              
ATOM   1157 3HD1 LEU C 433      -0.277  -3.439 -13.794  1.00  0.00              
ATOM   1158 1HD2 LEU C 433      -1.949  -5.358 -15.532  1.00  0.00              
ATOM   1159 2HD2 LEU C 433      -1.500  -5.671 -13.837  1.00  0.00              
ATOM   1160 3HD2 LEU C 433      -3.211  -5.708 -14.327  1.00  0.00              
ATOM   1161  N   GLU C 434      -4.620  -3.012 -10.240  1.00  0.00              
ATOM   1162  CA  GLU C 434      -4.847  -2.982  -8.800  1.00  0.00              
ATOM   1163  C   GLU C 434      -6.054  -3.842  -8.435  1.00  0.00              
ATOM   1164  O   GLU C 434      -6.030  -4.586  -7.451  1.00  0.00              
ATOM   1165  CB  GLU C 434      -5.050  -1.545  -8.316  1.00  0.00              
ATOM   1166  CG  GLU C 434      -5.270  -1.413  -6.815  1.00  0.00              
ATOM   1167  CD  GLU C 434      -4.036  -1.796  -6.047  1.00  0.00              
ATOM   1168  OE1 GLU C 434      -3.003  -1.943  -6.654  1.00  0.00              
ATOM   1169  OE2 GLU C 434      -4.099  -1.830  -4.840  1.00  0.00              
ATOM   1170  H   GLU C 434      -4.665  -2.150 -10.763  1.00  0.00              
ATOM   1171  HA  GLU C 434      -3.986  -3.404  -8.282  1.00  0.00              
ATOM   1172 1HB  GLU C 434      -4.161  -0.983  -8.602  1.00  0.00              
ATOM   1173 2HB  GLU C 434      -5.917  -1.149  -8.845  1.00  0.00              
ATOM   1174 1HG  GLU C 434      -5.593  -0.418  -6.510  1.00  0.00              
ATOM   1175 2HG  GLU C 434      -6.063  -2.130  -6.608  1.00  0.00              
ATOM   1176  N   GLU C 435      -7.117  -3.705  -9.223  1.00  0.00              
ATOM   1177  CA  GLU C 435      -8.299  -4.533  -9.006  1.00  0.00              
ATOM   1178  C   GLU C 435      -8.030  -6.021  -9.164  1.00  0.00              
ATOM   1179  O   GLU C 435      -8.428  -6.843  -8.344  1.00  0.00              
ATOM   1180  CB  GLU C 435      -9.436  -4.084  -9.913  1.00  0.00              
ATOM   1181  CG  GLU C 435     -10.627  -5.030  -9.906  1.00  0.00              
ATOM   1182  CD  GLU C 435     -11.253  -5.284  -8.559  1.00  0.00              
ATOM   1183  OE1 GLU C 435     -11.186  -4.406  -7.677  1.00  0.00              
ATOM   1184  OE2 GLU C 435     -11.909  -6.371  -8.431  1.00  0.00              
ATOM   1185  H   GLU C 435      -7.119  -3.031  -9.975  1.00  0.00              
ATOM   1186  HA  GLU C 435      -8.651  -4.414  -7.981  1.00  0.00              
ATOM   1187 1HB  GLU C 435      -9.746  -3.096  -9.569  1.00  0.00              
ATOM   1188 2HB  GLU C 435      -9.029  -4.007 -10.921  1.00  0.00              
ATOM   1189 1HG  GLU C 435     -11.432  -4.719 -10.573  1.00  0.00              
ATOM   1190 2HG  GLU C 435     -10.209  -5.971 -10.258  1.00  0.00              
ATOM   1191  N   ASP C 436      -7.333  -6.378 -10.237  1.00  0.00              
ATOM   1192  CA  ASP C 436      -7.056  -7.789 -10.500  1.00  0.00              
ATOM   1193  C   ASP C 436      -6.219  -8.382  -9.375  1.00  0.00              
ATOM   1194  O   ASP C 436      -6.446  -9.527  -8.980  1.00  0.00              
ATOM   1195  CB  ASP C 436      -6.329  -7.963 -11.804  1.00  0.00              
ATOM   1196  CG  ASP C 436      -7.215  -7.818 -13.001  1.00  0.00              
ATOM   1197  OD1 ASP C 436      -8.490  -7.913 -12.908  1.00  0.00              
ATOM   1198  OD2 ASP C 436      -6.679  -7.590 -14.103  1.00  0.00              
ATOM   1199  H   ASP C 436      -6.989  -5.680 -10.881  1.00  0.00              
ATOM   1200  HA  ASP C 436      -7.990  -8.349 -10.533  1.00  0.00              
ATOM   1201 1HB  ASP C 436      -5.456  -7.317 -11.904  1.00  0.00              
ATOM   1202 2HB  ASP C 436      -6.007  -9.000 -11.706  1.00  0.00              
ATOM   1203  N   VAL C 437      -5.226  -7.647  -8.906  1.00  0.00              
ATOM   1204  CA  VAL C 437      -4.382  -8.158  -7.830  1.00  0.00              
ATOM   1205  C   VAL C 437      -5.164  -8.306  -6.520  1.00  0.00              
ATOM   1206  O   VAL C 437      -5.065  -9.330  -5.865  1.00  0.00              
ATOM   1207  CB  VAL C 437      -3.145  -7.271  -7.665  1.00  0.00              
ATOM   1208  CG1 VAL C 437      -2.345  -7.649  -6.432  1.00  0.00              
ATOM   1209  CG2 VAL C 437      -2.247  -7.406  -8.893  1.00  0.00              
ATOM   1210  H   VAL C 437      -5.041  -6.729  -9.283  1.00  0.00              
ATOM   1211  HA  VAL C 437      -4.024  -9.165  -8.051  1.00  0.00              
ATOM   1212  HB  VAL C 437      -3.461  -6.229  -7.608  1.00  0.00              
ATOM   1213 1HG1 VAL C 437      -1.475  -6.997  -6.349  1.00  0.00              
ATOM   1214 2HG1 VAL C 437      -2.969  -7.536  -5.545  1.00  0.00              
ATOM   1215 3HG1 VAL C 437      -2.015  -8.684  -6.516  1.00  0.00              
ATOM   1216 1HG2 VAL C 437      -1.368  -6.773  -8.774  1.00  0.00              
ATOM   1217 2HG2 VAL C 437      -1.935  -8.445  -9.003  1.00  0.00              
ATOM   1218 3HG2 VAL C 437      -2.797  -7.097  -9.782  1.00  0.00              
ATOM   1219  N   ARG C 438      -5.993  -7.324  -6.125  1.00  0.00              
ATOM   1220  CA  ARG C 438      -6.726  -7.487  -4.854  1.00  0.00              
ATOM   1221  C   ARG C 438      -7.787  -8.582  -4.963  1.00  0.00              
ATOM   1222  O   ARG C 438      -8.017  -9.312  -4.016  1.00  0.00              
ATOM   1223  CB  ARG C 438      -7.281  -6.178  -4.268  1.00  0.00              
ATOM   1224  CG  ARG C 438      -8.457  -5.630  -5.044  1.00  0.00              
ATOM   1225  CD  ARG C 438      -8.716  -4.158  -4.695  1.00  0.00              
ATOM   1226  NE  ARG C 438      -9.950  -3.668  -5.275  1.00  0.00              
ATOM   1227  CZ  ARG C 438     -10.388  -2.418  -5.176  1.00  0.00              
ATOM   1228  NH1 ARG C 438      -9.664  -1.524  -4.556  1.00  0.00              
ATOM   1229  NH2 ARG C 438     -11.535  -2.111  -5.707  1.00  0.00              
ATOM   1230  H   ARG C 438      -6.131  -6.483  -6.668  1.00  0.00              
ATOM   1231  HA  ARG C 438      -6.036  -7.797  -4.068  1.00  0.00              
ATOM   1232 1HB  ARG C 438      -7.576  -6.390  -3.241  1.00  0.00              
ATOM   1233 2HB  ARG C 438      -6.464  -5.457  -4.270  1.00  0.00              
ATOM   1234 1HG  ARG C 438      -8.242  -5.719  -6.109  1.00  0.00              
ATOM   1235 2HG  ARG C 438      -9.339  -6.223  -4.801  1.00  0.00              
ATOM   1236 1HD  ARG C 438      -8.776  -4.056  -3.612  1.00  0.00              
ATOM   1237 2HD  ARG C 438      -7.891  -3.554  -5.071  1.00  0.00              
ATOM   1238  HE  ARG C 438     -10.646  -4.159  -5.820  1.00  0.00              
ATOM   1239 1HH1 ARG C 438      -8.775  -1.788  -4.156  1.00  0.00              
ATOM   1240 2HH1 ARG C 438      -9.997  -0.574  -4.481  1.00  0.00              
ATOM   1241 1HH2 ARG C 438     -12.074  -2.821  -6.184  1.00  0.00              
ATOM   1242 2HH2 ARG C 438     -11.882  -1.166  -5.640  1.00  0.00              
ATOM   1243  N   ASN C 439      -8.359  -8.762  -6.149  1.00  0.00              
ATOM   1244  CA  ASN C 439      -9.288  -9.857  -6.396  1.00  0.00              
ATOM   1245  C   ASN C 439      -8.586 -11.206  -6.246  1.00  0.00              
ATOM   1246  O   ASN C 439      -9.089 -12.109  -5.599  1.00  0.00              
ATOM   1247  CB  ASN C 439      -9.909  -9.705  -7.785  1.00  0.00              
ATOM   1248  CG  ASN C 439     -10.933 -10.777  -8.091  1.00  0.00              
ATOM   1249  OD1 ASN C 439     -11.853 -10.964  -7.348  1.00  0.00              
ATOM   1250  ND2 ASN C 439     -10.743 -11.492  -9.181  1.00  0.00              
ATOM   1251  H   ASN C 439      -8.143  -8.121  -6.899  1.00  0.00              
ATOM   1252  HA  ASN C 439     -10.089  -9.836  -5.656  1.00  0.00              
ATOM   1253 1HB  ASN C 439     -10.273  -8.737  -8.132  1.00  0.00              
ATOM   1254 2HB  ASN C 439      -8.978  -9.947  -8.298  1.00  0.00              
ATOM   1255 1HD2 ASN C 439     -11.393 -12.212  -9.426  1.00  0.00              
ATOM   1256 2HD2 ASN C 439      -9.951 -11.314  -9.764  1.00  0.00              
ATOM   1257  N   LEU C 440      -7.420 -11.363  -6.864  1.00  0.00              
ATOM   1258  CA  LEU C 440      -6.621 -12.582  -6.720  1.00  0.00              
ATOM   1259  C   LEU C 440      -6.271 -12.867  -5.276  1.00  0.00              
ATOM   1260  O   LEU C 440      -6.332 -13.997  -4.813  1.00  0.00              
ATOM   1261  CB  LEU C 440      -5.335 -12.471  -7.551  1.00  0.00              
ATOM   1262  CG  LEU C 440      -5.530 -12.734  -9.028  1.00  0.00              
ATOM   1263  CD1 LEU C 440      -4.312 -12.210  -9.792  1.00  0.00              
ATOM   1264  CD2 LEU C 440      -5.735 -14.219  -9.312  1.00  0.00              
ATOM   1265  H   LEU C 440      -7.077 -10.616  -7.451  1.00  0.00              
ATOM   1266  HA  LEU C 440      -7.198 -13.440  -7.064  1.00  0.00              
ATOM   1267 1HB  LEU C 440      -5.103 -11.421  -7.378  1.00  0.00              
ATOM   1268 2HB  LEU C 440      -4.536 -13.091  -7.144  1.00  0.00              
ATOM   1269  HG  LEU C 440      -6.447 -12.225  -9.329  1.00  0.00              
ATOM   1270 1HD1 LEU C 440      -4.443 -12.395 -10.858  1.00  0.00              
ATOM   1271 2HD1 LEU C 440      -4.208 -11.138  -9.620  1.00  0.00              
ATOM   1272 3HD1 LEU C 440      -3.416 -12.722  -9.443  1.00  0.00              
ATOM   1273 1HD2 LEU C 440      -5.873 -14.368 -10.384  1.00  0.00              
ATOM   1274 2HD2 LEU C 440      -4.861 -14.778  -8.977  1.00  0.00              
ATOM   1275 3HD2 LEU C 440      -6.618 -14.573  -8.781  1.00  0.00              
ATOM   1276  N   ASN C 441      -5.924 -11.842  -4.541  1.00  0.00              
ATOM   1277  CA  ASN C 441      -5.665 -12.015  -3.105  1.00  0.00              
ATOM   1278  C   ASN C 441      -6.893 -12.598  -2.368  1.00  0.00              
ATOM   1279  O   ASN C 441      -6.782 -13.542  -1.591  1.00  0.00              
ATOM   1280  CB  ASN C 441      -5.239 -10.667  -2.461  1.00  0.00              
ATOM   1281  CG  ASN C 441      -3.759 -10.248  -2.766  1.00  0.00              
ATOM   1282  OD1 ASN C 441      -2.900 -11.071  -3.037  1.00  0.00              
ATOM   1283  ND2 ASN C 441      -3.475  -8.935  -2.651  1.00  0.00              
ATOM   1284  H   ASN C 441      -5.832 -10.923  -4.951  1.00  0.00              
ATOM   1285  HA  ASN C 441      -4.856 -12.732  -2.959  1.00  0.00              
ATOM   1286 1HB  ASN C 441      -5.878  -9.785  -2.537  1.00  0.00              
ATOM   1287 2HB  ASN C 441      -5.288 -11.063  -1.446  1.00  0.00              
ATOM   1288 1HD2 ASN C 441      -2.548  -8.607  -2.834  1.00  0.00              
ATOM   1289 2HD2 ASN C 441      -4.190  -8.290  -2.384  1.00  0.00              
ATOM   1290  N   ALA C 442      -8.073 -12.083  -2.669  1.00  0.00              
ATOM   1291  CA  ALA C 442      -9.273 -12.573  -2.022  1.00  0.00              
ATOM   1292  C   ALA C 442      -9.594 -14.007  -2.429  1.00  0.00              
ATOM   1293  O   ALA C 442      -9.972 -14.845  -1.587  1.00  0.00              
ATOM   1294  CB  ALA C 442     -10.453 -11.641  -2.325  1.00  0.00              
ATOM   1295  H   ALA C 442      -8.150 -11.344  -3.353  1.00  0.00              
ATOM   1296  HA  ALA C 442      -9.111 -12.580  -0.944  1.00  0.00              
ATOM   1297 1HB  ALA C 442     -11.349 -12.019  -1.834  1.00  0.00              
ATOM   1298 2HB  ALA C 442     -10.231 -10.640  -1.954  1.00  0.00              
ATOM   1299 3HB  ALA C 442     -10.619 -11.601  -3.400  1.00  0.00              
ATOM   1300  N   ILE C 443      -9.420 -14.342  -3.700  1.00  0.00              
ATOM   1301  CA  ILE C 443      -9.660 -15.673  -4.175  1.00  0.00              
ATOM   1302  C   ILE C 443      -8.680 -16.671  -3.538  1.00  0.00              
ATOM   1303  O   ILE C 443      -9.094 -17.745  -3.064  1.00  0.00              
ATOM   1304  CB  ILE C 443      -9.591 -15.760  -5.713  1.00  0.00              
ATOM   1305  CG1 ILE C 443     -10.733 -14.987  -6.371  1.00  0.00              
ATOM   1306  CG2 ILE C 443      -9.713 -17.206  -6.156  1.00  0.00              
ATOM   1307  CD1 ILE C 443     -10.540 -14.807  -7.863  1.00  0.00              
ATOM   1308  H   ILE C 443      -9.110 -13.635  -4.352  1.00  0.00              
ATOM   1309  HA  ILE C 443     -10.644 -16.021  -3.863  1.00  0.00              
ATOM   1310  HB  ILE C 443      -8.638 -15.351  -6.050  1.00  0.00              
ATOM   1311 1HG1 ILE C 443     -11.652 -15.540  -6.178  1.00  0.00              
ATOM   1312 2HG1 ILE C 443     -10.788 -14.013  -5.883  1.00  0.00              
ATOM   1313 1HG2 ILE C 443      -9.664 -17.259  -7.244  1.00  0.00              
ATOM   1314 2HG2 ILE C 443      -8.897 -17.788  -5.728  1.00  0.00              
ATOM   1315 3HG2 ILE C 443     -10.666 -17.612  -5.816  1.00  0.00              
ATOM   1316 1HD1 ILE C 443     -11.382 -14.250  -8.276  1.00  0.00              
ATOM   1317 2HD1 ILE C 443      -9.617 -14.256  -8.048  1.00  0.00              
ATOM   1318 3HD1 ILE C 443     -10.482 -15.783  -8.344  1.00  0.00              
ATOM   1319  N   VAL C 444      -7.399 -16.359  -3.529  1.00  0.00              
ATOM   1320  CA  VAL C 444      -6.422 -17.310  -2.990  1.00  0.00              
ATOM   1321  C   VAL C 444      -6.622 -17.531  -1.496  1.00  0.00              
ATOM   1322  O   VAL C 444      -6.411 -18.645  -0.996  1.00  0.00              
ATOM   1323  CB  VAL C 444      -4.934 -16.946  -3.346  1.00  0.00              
ATOM   1324  CG1 VAL C 444      -4.716 -16.953  -4.866  1.00  0.00              
ATOM   1325  CG2 VAL C 444      -4.407 -15.768  -2.603  1.00  0.00              
ATOM   1326  H   VAL C 444      -7.075 -15.472  -3.889  1.00  0.00              
ATOM   1327  HA  VAL C 444      -6.544 -18.298  -3.435  1.00  0.00              
ATOM   1328  HB  VAL C 444      -4.289 -17.777  -3.061  1.00  0.00              
ATOM   1329 1HG1 VAL C 444      -3.678 -16.699  -5.086  1.00  0.00              
ATOM   1330 2HG1 VAL C 444      -4.937 -17.944  -5.261  1.00  0.00              
ATOM   1331 3HG1 VAL C 444      -5.374 -16.220  -5.331  1.00  0.00              
ATOM   1332 1HG2 VAL C 444      -3.376 -15.581  -2.902  1.00  0.00              
ATOM   1333 2HG2 VAL C 444      -5.016 -14.893  -2.831  1.00  0.00              
ATOM   1334 3HG2 VAL C 444      -4.443 -15.967  -1.532  1.00  0.00              
ATOM   1335  N   GLN C 445      -7.072 -16.523  -0.774  1.00  0.00              
ATOM   1336  CA  GLN C 445      -7.440 -16.701   0.639  1.00  0.00              
ATOM   1337  C   GLN C 445      -8.572 -17.700   0.789  1.00  0.00              
ATOM   1338  O   GLN C 445      -8.516 -18.603   1.639  1.00  0.00              
ATOM   1339  CB  GLN C 445      -7.843 -15.365   1.258  1.00  0.00              
ATOM   1340  CG  GLN C 445      -6.668 -14.491   1.624  1.00  0.00              
ATOM   1341  CD  GLN C 445      -7.055 -13.354   2.553  1.00  0.00              
ATOM   1342  OE1 GLN C 445      -7.731 -13.571   3.563  1.00  0.00              
ATOM   1343  NE2 GLN C 445      -6.629 -12.141   2.215  1.00  0.00              
ATOM   1344  H   GLN C 445      -7.166 -15.610  -1.195  1.00  0.00              
ATOM   1345  HA  GLN C 445      -6.591 -17.107   1.189  1.00  0.00              
ATOM   1346 1HB  GLN C 445      -8.476 -14.858   0.529  1.00  0.00              
ATOM   1347 2HB  GLN C 445      -8.429 -15.595   2.148  1.00  0.00              
ATOM   1348 1HG  GLN C 445      -5.717 -14.895   1.970  1.00  0.00              
ATOM   1349 2HG  GLN C 445      -6.545 -14.087   0.618  1.00  0.00              
ATOM   1350 1HE2 GLN C 445      -6.854 -11.353   2.790  1.00  0.00              
ATOM   1351 2HE2 GLN C 445      -6.083 -12.014   1.387  1.00  0.00              
ATOM   1352  N   LYS C 446      -9.597 -17.591  -0.042  1.00  0.00              
ATOM   1353  CA  LYS C 446     -10.706 -18.543   0.000  1.00  0.00              
ATOM   1354  C   LYS C 446     -10.263 -19.960  -0.398  1.00  0.00              
ATOM   1355  O   LYS C 446     -10.712 -20.938   0.212  1.00  0.00              
ATOM   1356  CB  LYS C 446     -11.857 -18.036  -0.872  1.00  0.00              
ATOM   1357  CG  LYS C 446     -12.543 -16.781  -0.302  1.00  0.00              
ATOM   1358  CD  LYS C 446     -13.755 -16.367  -1.125  1.00  0.00              
ATOM   1359  CE  LYS C 446     -14.467 -15.168  -0.510  1.00  0.00              
ATOM   1360  NZ  LYS C 446     -15.928 -15.184  -0.764  1.00  0.00              
ATOM   1361  H   LYS C 446      -9.618 -16.841  -0.718  1.00  0.00              
ATOM   1362  HA  LYS C 446     -11.086 -18.622   1.019  1.00  0.00              
ATOM   1363 1HB  LYS C 446     -11.440 -17.819  -1.856  1.00  0.00              
ATOM   1364 2HB  LYS C 446     -12.577 -18.850  -0.955  1.00  0.00              
ATOM   1365 1HG  LYS C 446     -12.862 -16.994   0.720  1.00  0.00              
ATOM   1366 2HG  LYS C 446     -11.822 -15.965  -0.293  1.00  0.00              
ATOM   1367 1HD  LYS C 446     -13.420 -16.112  -2.132  1.00  0.00              
ATOM   1368 2HD  LYS C 446     -14.445 -17.209  -1.176  1.00  0.00              
ATOM   1369 1HE  LYS C 446     -14.290 -15.179   0.564  1.00  0.00              
ATOM   1370 2HE  LYS C 446     -14.040 -14.261  -0.938  1.00  0.00              
ATOM   1371 1HZ  LYS C 446     -16.353 -14.372  -0.338  1.00  0.00              
ATOM   1372 2HZ  LYS C 446     -16.098 -15.169  -1.760  1.00  0.00              
ATOM   1373 3HZ  LYS C 446     -16.329 -16.021  -0.366  1.00  0.00              
ATOM   1374  N   LEU C 447      -9.390 -20.078  -1.394  1.00  0.00              
ATOM   1375  CA  LEU C 447      -8.837 -21.377  -1.769  1.00  0.00              
ATOM   1376  C   LEU C 447      -8.040 -22.017  -0.645  1.00  0.00              
ATOM   1377  O   LEU C 447      -8.160 -23.222  -0.393  1.00  0.00              
ATOM   1378  CB  LEU C 447      -7.982 -21.318  -3.034  1.00  0.00              
ATOM   1379  CG  LEU C 447      -8.716 -20.899  -4.292  1.00  0.00              
ATOM   1380  CD1 LEU C 447      -7.709 -20.780  -5.425  1.00  0.00              
ATOM   1381  CD2 LEU C 447      -9.801 -21.891  -4.634  1.00  0.00              
ATOM   1382  H   LEU C 447      -9.103 -19.255  -1.903  1.00  0.00              
ATOM   1383  HA  LEU C 447      -9.648 -22.071  -1.987  1.00  0.00              
ATOM   1384 1HB  LEU C 447      -7.279 -20.542  -2.737  1.00  0.00              
ATOM   1385 2HB  LEU C 447      -7.444 -22.251  -3.202  1.00  0.00              
ATOM   1386  HG  LEU C 447      -9.203 -19.947  -4.081  1.00  0.00              
ATOM   1387 1HD1 LEU C 447      -8.223 -20.479  -6.339  1.00  0.00              
ATOM   1388 2HD1 LEU C 447      -6.959 -20.032  -5.169  1.00  0.00              
ATOM   1389 3HD1 LEU C 447      -7.224 -21.742  -5.583  1.00  0.00              
ATOM   1390 1HD2 LEU C 447     -10.315 -21.570  -5.540  1.00  0.00              
ATOM   1391 2HD2 LEU C 447      -9.358 -22.874  -4.796  1.00  0.00              
ATOM   1392 3HD2 LEU C 447     -10.515 -21.947  -3.812  1.00  0.00              
ATOM   1393  N   GLN C 448      -7.232 -21.224   0.032  1.00  0.00              
ATOM   1394  CA  GLN C 448      -6.480 -21.719   1.178  1.00  0.00              
ATOM   1395  C   GLN C 448      -7.398 -22.261   2.268  1.00  0.00              
ATOM   1396  O   GLN C 448      -7.169 -23.339   2.828  1.00  0.00              
ATOM   1397  CB  GLN C 448      -5.591 -20.605   1.754  1.00  0.00              
ATOM   1398  CG  GLN C 448      -4.329 -20.325   0.940  1.00  0.00              
ATOM   1399  CD  GLN C 448      -3.511 -19.196   1.497  1.00  0.00              
ATOM   1400  OE1 GLN C 448      -2.355 -19.401   1.868  1.00  0.00              
ATOM   1401  NE2 GLN C 448      -4.089 -18.001   1.549  1.00  0.00              
ATOM   1402  H   GLN C 448      -7.130 -20.258  -0.243  1.00  0.00              
ATOM   1403  HA  GLN C 448      -5.851 -22.554   0.869  1.00  0.00              
ATOM   1404 1HB  GLN C 448      -6.205 -19.705   1.802  1.00  0.00              
ATOM   1405 2HB  GLN C 448      -5.316 -20.911   2.763  1.00  0.00              
ATOM   1406 1HG  GLN C 448      -3.639 -21.110   0.634  1.00  0.00              
ATOM   1407 2HG  GLN C 448      -4.870 -19.958   0.066  1.00  0.00              
ATOM   1408 1HE2 GLN C 448      -3.585 -17.217   1.913  1.00  0.00              
ATOM   1409 2HE2 GLN C 448      -5.028 -17.885   1.224  1.00  0.00              
ATOM   1410  N   GLU C 449      -8.464 -21.525   2.557  1.00  0.00              
ATOM   1411  CA  GLU C 449      -9.437 -21.943   3.565  1.00  0.00              
ATOM   1412  C   GLU C 449     -10.129 -23.230   3.155  1.00  0.00              
ATOM   1413  O   GLU C 449     -10.305 -24.148   3.988  1.00  0.00              
ATOM   1414  CB  GLU C 449     -10.463 -20.813   3.801  1.00  0.00              
ATOM   1415  CG  GLU C 449      -9.888 -19.611   4.533  1.00  0.00              
ATOM   1416  CD  GLU C 449     -10.775 -18.373   4.454  1.00  0.00              
ATOM   1417  OE1 GLU C 449     -11.858 -18.436   3.813  1.00  0.00              
ATOM   1418  OE2 GLU C 449     -10.392 -17.330   5.027  1.00  0.00              
ATOM   1419  H   GLU C 449      -8.606 -20.654   2.067  1.00  0.00              
ATOM   1420  HA  GLU C 449      -8.929 -22.148   4.508  1.00  0.00              
ATOM   1421 1HB  GLU C 449     -10.830 -20.507   2.821  1.00  0.00              
ATOM   1422 2HB  GLU C 449     -11.282 -21.241   4.379  1.00  0.00              
ATOM   1423 1HG  GLU C 449      -9.670 -19.807   5.583  1.00  0.00              
ATOM   1424 2HG  GLU C 449      -8.959 -19.408   4.002  1.00  0.00              
ATOM   1425  N   ARG C 450     -10.537 -23.335   1.888  1.00  0.00              
ATOM   1426  CA  ARG C 450     -11.193 -24.563   1.401  1.00  0.00              
ATOM   1427  C   ARG C 450     -10.231 -25.744   1.470  1.00  0.00              
ATOM   1428  O   ARG C 450     -10.633 -26.859   1.807  1.00  0.00              
ATOM   1429  CB  ARG C 450     -11.719 -24.386  -0.052  1.00  0.00              
ATOM   1430  CG  ARG C 450     -12.968 -23.563  -0.124  1.00  0.00              
ATOM   1431  CD  ARG C 450     -13.327 -23.174  -1.507  1.00  0.00              
ATOM   1432  NE  ARG C 450     -13.592 -24.334  -2.360  1.00  0.00              
ATOM   1433  CZ  ARG C 450     -13.706 -24.235  -3.694  1.00  0.00              
ATOM   1434  NH1 ARG C 450     -13.595 -23.064  -4.299  1.00  0.00              
ATOM   1435  NH2 ARG C 450     -13.938 -25.304  -4.411  1.00  0.00              
ATOM   1436  H   ARG C 450     -10.397 -22.566   1.249  1.00  0.00              
ATOM   1437  HA  ARG C 450     -12.045 -24.804   2.038  1.00  0.00              
ATOM   1438 1HB  ARG C 450     -10.922 -23.912  -0.623  1.00  0.00              
ATOM   1439 2HB  ARG C 450     -11.904 -25.385  -0.447  1.00  0.00              
ATOM   1440 1HG  ARG C 450     -13.790 -24.141   0.299  1.00  0.00              
ATOM   1441 2HG  ARG C 450     -12.820 -22.657   0.466  1.00  0.00              
ATOM   1442 1HD  ARG C 450     -14.222 -22.553  -1.480  1.00  0.00              
ATOM   1443 2HD  ARG C 450     -12.504 -22.606  -1.940  1.00  0.00              
ATOM   1444  HE  ARG C 450     -13.719 -25.305  -2.107  1.00  0.00              
ATOM   1445 1HH1 ARG C 450     -13.422 -22.231  -3.755  1.00  0.00              
ATOM   1446 2HH1 ARG C 450     -13.684 -23.007  -5.304  1.00  0.00              
ATOM   1447 1HH2 ARG C 450     -14.032 -26.202  -3.958  1.00  0.00              
ATOM   1448 2HH2 ARG C 450     -14.024 -25.227  -5.414  1.00  0.00              
ATOM   1449  N   LEU C 451      -8.971 -25.528   1.146  1.00  0.00              
ATOM   1450  CA  LEU C 451      -7.973 -26.587   1.230  1.00  0.00              
ATOM   1451  C   LEU C 451      -7.725 -27.020   2.656  1.00  0.00              
ATOM   1452  O   LEU C 451      -7.633 -28.215   2.925  1.00  0.00              
ATOM   1453  CB  LEU C 451      -6.681 -26.148   0.591  1.00  0.00              
ATOM   1454  CG  LEU C 451      -6.557 -26.510  -0.860  1.00  0.00              
ATOM   1455  CD1 LEU C 451      -5.472 -25.687  -1.495  1.00  0.00              
ATOM   1456  CD2 LEU C 451      -6.347 -28.080  -1.004  1.00  0.00              
ATOM   1457  H   LEU C 451      -8.689 -24.610   0.832  1.00  0.00              
ATOM   1458  HA  LEU C 451      -8.334 -27.471   0.706  1.00  0.00              
ATOM   1459 1HB  LEU C 451      -6.784 -25.070   0.705  1.00  0.00              
ATOM   1460 2HB  LEU C 451      -5.815 -26.491   1.155  1.00  0.00              
ATOM   1461  HG  LEU C 451      -7.503 -26.257  -1.339  1.00  0.00              
ATOM   1462 1HD1 LEU C 451      -5.383 -25.952  -2.549  1.00  0.00              
ATOM   1463 2HD1 LEU C 451      -5.720 -24.629  -1.408  1.00  0.00              
ATOM   1464 3HD1 LEU C 451      -4.526 -25.881  -0.992  1.00  0.00              
ATOM   1465 1HD2 LEU C 451      -6.258 -28.339  -2.059  1.00  0.00              
ATOM   1466 2HD2 LEU C 451      -5.438 -28.375  -0.479  1.00  0.00              
ATOM   1467 3HD2 LEU C 451      -7.201 -28.603  -0.573  1.00  0.00              
ATOM   1468  N   ASP C 452      -7.596 -26.067   3.562  1.00  0.00              
ATOM   1469  CA  ASP C 452      -7.480 -26.386   4.990  1.00  0.00              
ATOM   1470  C   ASP C 452      -8.619 -27.300   5.435  1.00  0.00              
ATOM   1471  O   ASP C 452      -8.418 -28.331   6.090  1.00  0.00              
ATOM   1472  CB  ASP C 452      -7.591 -25.116   5.871  1.00  0.00              
ATOM   1473  CG  ASP C 452      -6.360 -24.203   5.845  1.00  0.00              
ATOM   1474  OD1 ASP C 452      -5.257 -24.642   5.483  1.00  0.00              
ATOM   1475  OD2 ASP C 452      -6.416 -23.018   6.248  1.00  0.00              
ATOM   1476  H   ASP C 452      -7.575 -25.100   3.270  1.00  0.00              
ATOM   1477  HA  ASP C 452      -6.551 -26.927   5.174  1.00  0.00              
ATOM   1478 1HB  ASP C 452      -8.481 -24.521   5.664  1.00  0.00              
ATOM   1479 2HB  ASP C 452      -7.679 -25.574   6.856  1.00  0.00              
ATOM   1480  N   ARG C 453      -9.830 -26.951   5.049  1.00  0.00              
ATOM   1481  CA  ARG C 453     -10.994 -27.710   5.441  1.00  0.00              
ATOM   1482  C   ARG C 453     -10.984 -29.111   4.844  1.00  0.00              
ATOM   1483  O   ARG C 453     -11.309 -30.104   5.513  1.00  0.00              
ATOM   1484  CB  ARG C 453     -12.314 -27.007   5.028  1.00  0.00              
ATOM   1485  CG  ARG C 453     -12.613 -25.664   5.602  1.00  0.00              
ATOM   1486  CD  ARG C 453     -14.059 -25.243   5.419  1.00  0.00              
ATOM   1487  NE  ARG C 453     -14.181 -23.823   5.672  1.00  0.00              
ATOM   1488  CZ  ARG C 453     -14.013 -22.860   4.768  1.00  0.00              
ATOM   1489  NH1 ARG C 453     -13.726 -23.129   3.489  1.00  0.00              
ATOM   1490  NH2 ARG C 453     -14.144 -21.605   5.153  1.00  0.00              
ATOM   1491  H   ARG C 453      -9.949 -26.135   4.466  1.00  0.00              
ATOM   1492  HA  ARG C 453     -11.000 -27.844   6.524  1.00  0.00              
ATOM   1493 1HB  ARG C 453     -12.293 -26.902   3.944  1.00  0.00              
ATOM   1494 2HB  ARG C 453     -13.130 -27.672   5.312  1.00  0.00              
ATOM   1495 1HG  ARG C 453     -12.392 -25.686   6.670  1.00  0.00              
ATOM   1496 2HG  ARG C 453     -11.973 -24.928   5.114  1.00  0.00              
ATOM   1497 1HD  ARG C 453     -14.366 -25.467   4.398  1.00  0.00              
ATOM   1498 2HD  ARG C 453     -14.682 -25.801   6.116  1.00  0.00              
ATOM   1499  HE  ARG C 453     -14.403 -23.339   6.532  1.00  0.00              
ATOM   1500 1HH1 ARG C 453     -13.632 -24.088   3.186  1.00  0.00              
ATOM   1501 2HH1 ARG C 453     -13.605 -22.372   2.832  1.00  0.00              
ATOM   1502 1HH2 ARG C 453     -14.368 -21.397   6.117  1.00  0.00              
ATOM   1503 2HH2 ARG C 453     -14.020 -20.859   4.485  1.00  0.00              
ATOM   1504  N   LEU C 454     -10.659 -29.219   3.562  1.00  0.00              
ATOM   1505  CA  LEU C 454     -10.705 -30.500   2.906  1.00  0.00              
ATOM   1506  C   LEU C 454      -9.597 -31.417   3.464  1.00  0.00              
ATOM   1507  O   LEU C 454      -9.813 -32.624   3.623  1.00  0.00              
ATOM   1508  CB  LEU C 454     -10.554 -30.339   1.396  1.00  0.00              
ATOM   1509  CG  LEU C 454     -10.829 -31.611   0.611  1.00  0.00              
ATOM   1510  CD1 LEU C 454     -12.236 -32.153   0.819  1.00  0.00              
ATOM   1511  CD2 LEU C 454     -10.603 -31.316  -0.877  1.00  0.00              
ATOM   1512  H   LEU C 454     -10.377 -28.406   3.035  1.00  0.00              
ATOM   1513  HA  LEU C 454     -11.657 -30.985   3.118  1.00  0.00              
ATOM   1514 1HB  LEU C 454     -11.336 -29.602   1.217  1.00  0.00              
ATOM   1515 2HB  LEU C 454      -9.586 -29.912   1.131  1.00  0.00              
ATOM   1516  HG  LEU C 454     -10.096 -32.353   0.930  1.00  0.00              
ATOM   1517 1HD1 LEU C 454     -12.367 -33.062   0.232  1.00  0.00              
ATOM   1518 2HD1 LEU C 454     -12.386 -32.380   1.875  1.00  0.00              
ATOM   1519 3HD1 LEU C 454     -12.963 -31.407   0.501  1.00  0.00              
ATOM   1520 1HD2 LEU C 454     -10.795 -32.217  -1.459  1.00  0.00              
ATOM   1521 2HD2 LEU C 454     -11.281 -30.524  -1.198  1.00  0.00              
ATOM   1522 3HD2 LEU C 454      -9.573 -30.996  -1.033  1.00  0.00              
ATOM   1523  N   GLU C 455      -8.410 -30.882   3.758  1.00  0.00              
ATOM   1524  CA  GLU C 455      -7.337 -31.672   4.357  1.00  0.00              
ATOM   1525  C   GLU C 455      -7.828 -32.266   5.676  1.00  0.00              
ATOM   1526  O   GLU C 455      -7.621 -33.437   5.949  1.00  0.00              
ATOM   1527  CB  GLU C 455      -6.100 -30.807   4.622  1.00  0.00              
ATOM   1528  CG  GLU C 455      -5.323 -30.455   3.378  1.00  0.00              
ATOM   1529  CD  GLU C 455      -4.279 -29.383   3.558  1.00  0.00              
ATOM   1530  OE1 GLU C 455      -4.201 -28.718   4.629  1.00  0.00              
ATOM   1531  OE2 GLU C 455      -3.498 -29.171   2.600  1.00  0.00              
ATOM   1532  H   GLU C 455      -8.250 -29.904   3.561  1.00  0.00              
ATOM   1533  HA  GLU C 455      -7.074 -32.499   3.697  1.00  0.00              
ATOM   1534 1HB  GLU C 455      -6.447 -29.895   5.108  1.00  0.00              
ATOM   1535 2HB  GLU C 455      -5.462 -31.364   5.308  1.00  0.00              
ATOM   1536 1HG  GLU C 455      -4.829 -31.311   2.919  1.00  0.00              
ATOM   1537 2HG  GLU C 455      -6.085 -30.071   2.701  1.00  0.00              
ATOM   1538  N   GLU C 456      -8.481 -31.465   6.486  1.00  0.00              
ATOM   1539  CA  GLU C 456      -8.971 -31.932   7.778  1.00  0.00              
ATOM   1540  C   GLU C 456     -10.042 -32.994   7.597  1.00  0.00              
ATOM   1541  O   GLU C 456     -10.023 -34.050   8.275  1.00  0.00              
ATOM   1542  CB  GLU C 456      -9.482 -30.728   8.590  1.00  0.00              
ATOM   1543  CG  GLU C 456     -10.025 -31.120   9.923  1.00  0.00              
ATOM   1544  CD  GLU C 456     -10.591 -29.968  10.732  1.00  0.00              
ATOM   1545  OE1 GLU C 456     -10.321 -28.800  10.415  1.00  0.00              
ATOM   1546  OE2 GLU C 456     -11.287 -30.253  11.691  1.00  0.00              
ATOM   1547  H   GLU C 456      -8.649 -30.508   6.213  1.00  0.00              
ATOM   1548  HA  GLU C 456      -8.158 -32.398   8.336  1.00  0.00              
ATOM   1549 1HB  GLU C 456      -8.640 -30.046   8.711  1.00  0.00              
ATOM   1550 2HB  GLU C 456     -10.257 -30.247   7.993  1.00  0.00              
ATOM   1551 1HG  GLU C 456     -10.792 -31.892   9.869  1.00  0.00              
ATOM   1552 2HG  GLU C 456      -9.155 -31.510  10.449  1.00  0.00              
ATOM   1553  N   THR C 457     -10.923 -32.780   6.634  1.00  0.00              
ATOM   1554  CA  THR C 457     -12.009 -33.717   6.350  1.00  0.00              
ATOM   1555  C   THR C 457     -11.490 -35.091   5.937  1.00  0.00              
ATOM   1556  O   THR C 457     -11.948 -36.122   6.410  1.00  0.00              
ATOM   1557  CB  THR C 457     -12.921 -33.139   5.274  1.00  0.00              
ATOM   1558  OG1 THR C 457     -13.568 -31.987   5.828  1.00  0.00              
ATOM   1559  CG2 THR C 457     -14.032 -34.126   4.864  1.00  0.00              
ATOM   1560  H   THR C 457     -10.839 -31.942   6.077  1.00  0.00              
ATOM   1561  HA  THR C 457     -12.600 -33.881   7.252  1.00  0.00              
ATOM   1562  HB  THR C 457     -12.324 -32.902   4.394  1.00  0.00              
ATOM   1563  HG1 THR C 457     -13.273 -31.860   6.733  1.00  0.00              
ATOM   1564 1HG2 THR C 457     -14.656 -33.671   4.095  1.00  0.00              
ATOM   1565 2HG2 THR C 457     -13.582 -35.039   4.475  1.00  0.00              
ATOM   1566 3HG2 THR C 457     -14.644 -34.365   5.733  1.00  0.00              
ATOM   1567  N   VAL C 458     -10.510 -35.094   5.044  1.00  0.00              
ATOM   1568  CA  VAL C 458      -9.899 -36.325   4.582  1.00  0.00              
ATOM   1569  C   VAL C 458      -9.224 -37.047   5.754  1.00  0.00              
ATOM   1570  O   VAL C 458      -9.351 -38.262   5.898  1.00  0.00              
ATOM   1571  CB  VAL C 458      -8.917 -36.037   3.429  1.00  0.00              
ATOM   1572  CG1 VAL C 458      -8.083 -37.254   3.061  1.00  0.00              
ATOM   1573  CG2 VAL C 458      -9.703 -35.602   2.201  1.00  0.00              
ATOM   1574  H   VAL C 458     -10.181 -34.213   4.676  1.00  0.00              
ATOM   1575  HA  VAL C 458     -10.648 -37.021   4.203  1.00  0.00              
ATOM   1576  HB  VAL C 458      -8.268 -35.208   3.714  1.00  0.00              
ATOM   1577 1HG1 VAL C 458      -7.408 -37.000   2.245  1.00  0.00              
ATOM   1578 2HG1 VAL C 458      -7.502 -37.572   3.927  1.00  0.00              
ATOM   1579 3HG1 VAL C 458      -8.741 -38.064   2.748  1.00  0.00              
ATOM   1580 1HG2 VAL C 458      -9.015 -35.396   1.382  1.00  0.00              
ATOM   1581 2HG2 VAL C 458     -10.389 -36.397   1.909  1.00  0.00              
ATOM   1582 3HG2 VAL C 458     -10.270 -34.700   2.433  1.00  0.00              
ATOM   1583  N   GLN C 459      -8.491 -36.324   6.581  1.00  0.00              
ATOM   1584  CA  GLN C 459      -7.780 -36.950   7.695  1.00  0.00              
ATOM   1585  C   GLN C 459      -8.760 -37.590   8.681  1.00  0.00              
ATOM   1586  O   GLN C 459      -8.477 -38.647   9.250  1.00  0.00              
ATOM   1587  CB  GLN C 459      -6.943 -35.901   8.420  1.00  0.00              
ATOM   1588  CG  GLN C 459      -5.682 -35.464   7.718  1.00  0.00              
ATOM   1589  CD  GLN C 459      -5.088 -34.190   8.290  1.00  0.00              
ATOM   1590  OE1 GLN C 459      -5.678 -33.538   9.166  1.00  0.00              
ATOM   1591  NE2 GLN C 459      -3.919 -33.820   7.790  1.00  0.00              
ATOM   1592  H   GLN C 459      -8.415 -35.326   6.448  1.00  0.00              
ATOM   1593  HA  GLN C 459      -7.147 -37.753   7.319  1.00  0.00              
ATOM   1594 1HB  GLN C 459      -7.585 -35.032   8.568  1.00  0.00              
ATOM   1595 2HB  GLN C 459      -6.677 -36.324   9.389  1.00  0.00              
ATOM   1596 1HG  GLN C 459      -4.855 -36.143   7.514  1.00  0.00              
ATOM   1597 2HG  GLN C 459      -6.186 -35.215   6.783  1.00  0.00              
ATOM   1598 1HE2 GLN C 459      -3.472 -32.988   8.124  1.00  0.00              
ATOM   1599 2HE2 GLN C 459      -3.482 -34.371   7.079  1.00  0.00              
ATOM   1600  N   ALA C 460      -9.923 -36.965   8.859  1.00  0.00              
ATOM   1601  CA  ALA C 460     -10.948 -37.415   9.805  1.00  0.00              
ATOM   1602  C   ALA C 460     -11.865 -38.496   9.295  1.00  0.00              
ATOM   1603  O   ALA C 460     -12.622 -39.062  10.078  1.00  0.00              
ATOM   1604  CB  ALA C 460     -11.754 -36.235  10.253  1.00  0.00              
ATOM   1605  H   ALA C 460     -10.094 -36.138   8.306  1.00  0.00              
ATOM   1606  HA  ALA C 460     -10.454 -37.852  10.673  1.00  0.00              
ATOM   1607 1HB  ALA C 460     -12.518 -36.564  10.957  1.00  0.00              
ATOM   1608 2HB  ALA C 460     -11.100 -35.511  10.739  1.00  0.00              
ATOM   1609 3HB  ALA C 460     -12.231 -35.772   9.390  1.00  0.00              
ATOM   1610  N   LYS C 461     -11.801 -38.821   8.023  1.00  0.00              
ATOM   1611  CA  LYS C 461     -12.717 -39.772   7.432  1.00  0.00              
ATOM   1612  C   LYS C 461     -12.518 -41.172   7.974  1.00  0.00              
ATOM   1613  O   LYS C 461     -11.354 -41.576   8.071  1.00  0.00              
ATOM   1614  OXT LYS C 461     -13.469 -41.835   8.286  1.00  0.00              
ATOM   1615  CB  LYS C 461     -12.557 -39.761   5.908  1.00  0.00              
ATOM   1616  CG  LYS C 461     -13.510 -38.828   5.152  1.00  0.00              
ATOM   1617  CD  LYS C 461     -14.911 -39.431   5.143  1.00  0.00              
ATOM   1618  CE  LYS C 461     -15.895 -38.783   4.179  1.00  0.00              
ATOM   1619  NZ  LYS C 461     -16.087 -37.333   4.462  1.00  0.00              
ATOM   1620  H   LYS C 461     -11.093 -38.394   7.444  1.00  0.00              
ATOM   1621  HA  LYS C 461     -13.743 -39.499   7.680  1.00  0.00              
ATOM   1622 1HB  LYS C 461     -11.530 -39.462   5.696  1.00  0.00              
ATOM   1623 2HB  LYS C 461     -12.716 -40.782   5.562  1.00  0.00              
ATOM   1624 1HG  LYS C 461     -13.517 -37.860   5.654  1.00  0.00              
ATOM   1625 2HG  LYS C 461     -13.142 -38.707   4.134  1.00  0.00              
ATOM   1626 1HD  LYS C 461     -14.833 -40.485   4.872  1.00  0.00              
ATOM   1627 2HD  LYS C 461     -15.333 -39.345   6.145  1.00  0.00              
ATOM   1628 1HE  LYS C 461     -15.512 -38.906   3.167  1.00  0.00              
ATOM   1629 2HE  LYS C 461     -16.851 -39.298   4.270  1.00  0.00              
ATOM   1630 1HZ  LYS C 461     -16.746 -36.945   3.801  1.00  0.00              
ATOM   1631 2HZ  LYS C 461     -16.444 -37.217   5.400  1.00  0.00              
ATOM   1632 3HZ  LYS C 461     -15.202 -36.853   4.377  1.00  0.00              
TER                                                                             
# All scores below are weighted scores, not raw scores.
#BEGIN_POSE_ENERGIES_TABLE 2akf_INPUT_0001.pdb
label fa_atr fa_rep fa_sol hack_elec fa_pair hbond_sr_bb hbond_lr_bb hbond_bb_sc hbond_sc dslf_ss_dst dslf_cs_ang dslf_ss_dih dslf_ca_dih fa_dun total
weights 0.338 0.044 0.242 0.026 0.164 0.245 0.245 0.245 0.245 0.5 2 5 5 0.036 NA
pose -137.427 2.56279 69.8397 -0.682608 -1.51382 -26.9901 0 -0.290707 -0.351014 0 0 0 0 8.08746 -86.7653
VAL_p:NtermProteinFull_1 -2.25842 0.0418783 1.02236 0.014803 0 0 0 0 0 0 0 0 0 0.0167341 -1.16265
SER_2 -2.99296 0.0756921 1.70393 -0.0328088 -0.00294647 0 0 -0.145353 0 0 0 0 0 0.0334827 -1.36096
ARG_3 -2.68481 0.057933 1.39143 0.00074162 0 0 0 0 0 0 0 0 0 0.246093 -0.988604
LEU_4 -3.41737 0.0901046 1.65743 0.00280388 0 0 0 0 0 0 0 0 0 0.0651075 -1.60192
GLU_5 -4.45833 0.0593025 1.92086 -0.024989 -0.0918591 0 0 -0.145353 0 0 0 0 0 0.293557 -2.44681
GLU_6 -5.90524 0.0915468 3.39345 -0.144599 -0.240768 0 0 0 -0.175507 0 0 0 0 0.520616 -2.4605
ASP_7 -4.6057 0.0534385 2.43872 -0.025351 -0.0284689 0 0 0 0 0 0 0 0 0.0858575 -2.0815
VAL_8 -4.44526 0.0767547 2.16286 -0.0194143 0 0 0 0 0 0 0 0 0 0.00589187 -2.21916
ARG_9 -6.07968 0.0621145 3.64755 -0.122258 -0.306074 0 0 0 -0.175507 0 0 0 0 0.509281 -2.46457
ASN_10 -4.85857 0.0904289 2.59901 -0.0387603 -0.0487995 0 0 0 0 0 0 0 0 0.286758 -1.96994
LEU_11 -4.79385 0.0838548 2.15331 -0.0160285 0 0 0 0 0 0 0 0 0 0.21053 -2.36218
ASN_12 -4.73729 0.109514 2.54514 -0.0213323 -0.01249 0 0 0 0 0 0 0 0 0.102128 -2.01432
ALA_13 -3.70893 0.058297 1.66204 -0.0121644 0 0 0 0 0 0 0 0 0 0 -2.00076
ILE_14 -5.05381 0.0805901 2.19491 -0.0251428 0 0 0 0 0 0 0 0 0 0.0208596 -2.7826
VAL_15 -4.91206 0.0989245 2.12167 -0.0419427 0 0 0 0 0 0 0 0 0 0.210685 -2.52272
GLN_16 -4.8718 0.138202 2.50226 -0.0141779 -0.121719 0 0 0 0 0 0 0 0 0.500929 -1.86631
LYS_17 -4.4567 0.0495312 2.0984 -0.0299121 -0.0515202 0 0 0 0 0 0 0 0 0.448791 -1.94142
LEU_18 -4.87596 0.069963 1.96646 -0.0230016 0 0 0 0 0 0 0 0 0 0.114965 -2.74757
GLN_19 -4.95861 0.126391 2.6694 -0.0146416 -0.0402211 0 0 0 0 0 0 0 0 0.567229 -1.65046
GLU_20 -5.63199 0.138247 3.25371 -0.0256813 -0.265573 0 0 0 0 0 0 0 0 0.212416 -2.31887
ARG_21 -4.73689 0.0410827 2.31217 -0.0172793 0 0 0 0 0 0 0 0 0 0.345664 -2.05525
LEU_22 -4.64736 0.10729 2.25722 -0.0290249 0 0 0 0 0 0 0 0 0 0.610502 -1.70138
ASP_23 -4.48056 0.0717069 2.52592 0.00494337 0.031796 0 0 0 0 0 0 0 0 0.0885921 -1.75759
ARG_24 -5.41799 0.14362 3.14078 -0.0279851 -0.15685 0 0 0 0 0 0 0 0 0.504684 -1.81374
LEU_25 -4.08534 0.0825804 1.84124 -0.0234674 0 0 0 0 0 0 0 0 0 0.161487 -2.0235
GLU_26 -4.80883 0.0950185 2.65134 -0.011217 -0.0379454 0 0 0 0 0 0 0 0 0.223466 -1.88816
GLU_27 -3.93884 0.0697076 2.05144 -0.00907429 -0.047638 0 0 0 0 0 0 0 0 0.267488 -1.60692
THR_28 -4.31634 0.0712267 2.3311 -0.00280354 -0.0123306 0 0 0 0 0 0 0 0 0.0397219 -1.88943
VAL_29 -3.54479 0.0871394 1.46902 -0.0149038 0 0 0 0 0 0 0 0 0 0.00933485 -1.99419
GLN_30 -3.17598 0.0547401 1.72387 -0.00700416 -0.0873468 0 0 0 0 0 0 0 0 0.224743 -1.26698
ALA_31 -2.10012 0.0499088 1.04728 0.0256922 0 0 0 0 0 0 0 0 0 0 -0.977238
LYS_p:CtermProteinFull_32 -2.15747 0.0357627 1.35238 0.0392748 0.00693272 0 0 0 0 0 0 0 0 1.15987 0.436747
VAL_p:NtermProteinFull_33 -0.0576411 0 -0.0121451 0.0020626 0 0 0 0 0 0 0 0 0 0 -0.0677236
SER_34 -0.242432 0.000297085 0.0465714 0.00131722 0 0 0 0 0 0 0 0 0 0 -0.194246
ARG_35 0 0 0 0.000213359 0 0 0 0 0 0 0 0 0 0 0.000213359
LEU_36 -0.00909421 0 -0.00341242 0.00043219 0 0 0 0 0 0 0 0 0 0 -0.0120744
GLU_37 0 0 0 7.33123e-05 0 0 0 0 0 0 0 0 0 0 7.33123e-05
GLU_38 0 0 0 0 0 0 0 0 0 0 0 0 0 0 0
ASP_39 0 0 0 0 0 0 0 0 0 0 0 0 0 0 0
VAL_40 0 0 0 0 0 0 0 0 0 0 0 0 0 0 0
ARG_41 0 0 0 0 0 0 0 0 0 0 0 0 0 0 0
ASN_42 0 0 0 0 0 0 0 0 0 0 0 0 0 0 0
LEU_43 0 0 0 0 0 0 0 0 0 0 0 0 0 0 0
ASN_44 0 0 0 0 0 0 0 0 0 0 0 0 0 0 0
ALA_45 0 0 0 0 0 0 0 0 0 0 0 0 0 0 0
ILE_46 0 0 0 0 0 0 0 0 0 0 0 0 0 0 0
VAL_47 0 0 0 0 0 0 0 0 0 0 0 0 0 0 0
GLN_48 0 0 0 0 0 0 0 0 0 0 0 0 0 0 0
LYS_49 0 0 0 0 0 0 0 0 0 0 0 0 0 0 0
LEU_50 0 0 0 0 0 0 0 0 0 0 0 0 0 0 0
GLN_51 0 0 0 0 0 0 0 0 0 0 0 0 0 0 0
GLU_52 0 0 0 0 0 0 0 0 0 0 0 0 0 0 0
ARG_53 0 0 0 0 0 0 0 0 0 0 0 0 0 0 0
LEU_54 0 0 0 0 0 0 0 0 0 0 0 0 0 0 0
ASP_55 0 0 0 0 0 0 0 0 0 0 0 0 0 0 0
ARG_56 0 0 0 0 0 0 0 0 0 0 0 0 0 0 0
LEU_57 0 0 0 0 0 0 0 0 0 0 0 0 0 0 0
GLU_58 0 0 0 0 0 0 0 0 0 0 0 0 0 0 0
GLU_59 0 0 0 0 0 0 0 0 0 0 0 0 0 0 0
THR_60 0 0 0 0 0 0 0 0 0 0 0 0 0 0 0
VAL_61 0 0 0 0 0 0 0 0 0 0 0 0 0 0 0
GLN_62 0 0 0 0 0 0 0 0 0 0 0 0 0 0 0
ALA_63 0 0 0 0 0 0 0 0 0 0 0 0 0 0 0
LYS_p:CtermProteinFull_64 0 0 0 0 0 0 0 0 0 0 0 0 0 0 0
VAL_p:NtermProteinFull_65 0 0 0 0 0 0 0 0 0 0 0 0 0 0 0
SER_66 0 0 0 0 0 0 0 0 0 0 0 0 0 0 0
ARG_67 0 0 0 0 0 0 0 0 0 0 0 0 0 0 0
LEU_68 0 0 0 0 0 0 0 0 0 0 0 0 0 0 0
GLU_69 0 0 0 0 0 0 0 0 0 0 0 0 0 0 0
GLU_70 0 0 0 0 0 0 0 0 0 0 0 0 0 0 0
ASP_71 0 0 0 0 0 0 0 0 0 0 0 0 0 0 0
VAL_72 0 0 0 0 0 0 0 0 0 0 0 0 0 0 0
ARG_73 0 0 0 0 0 0 0 0 0 0 0 0 0 0 0
ASN_74 0 0 0 0 0 0 0 0 0 0 0 0 0 0 0
LEU_75 0 0 0 0 0 0 0 0 0 0 0 0 0 0 0
ASN_76 0 0 0 0 0 0 0 0 0 0 0 0 0 0 0
ALA_77 0 0 0 0 0 0 0 0 0 0 0 0 0 0 0
ILE_78 0 0 0 0 0 0 0 0 0 0 0 0 0 0 0
VAL_79 0 0 0 0 0 0 0 0 0 0 0 0 0 0 0
GLN_80 0 0 0 0 0 0 0 0 0 0 0 0 0 0 0
LYS_81 0 0 0 0 0 0 0 0 0 0 0 0 0 0 0
LEU_82 0 0 0 0 0 0 0 0 0 0 0 0 0 0 0
GLN_83 0 0 0 0 0 0 0 0 0 0 0 0 0 0 0
GLU_84 0 0 0 0 0 0 0 0 0 0 0 0 0 0 0
ARG_85 0 0 0 0 0 0 0 0 0 0 0 0 0 0 0
LEU_86 0 0 0 0 0 0 0 0 0 0 0 0 0 0 0
ASP_87 0 0 0 0 0 0 0 0 0 0 0 0 0 0 0
ARG_88 0 0 0 0 0 0 0 0 0 0 0 0 0 0 0
LEU_89 0 0 0 0 0 0 0 0 0 0 0 0 0 0 0
GLU_90 0 0 0 0 0 0 0 0 0 0 0 0 0 0 0
GLU_91 0 0 0 0 0 0 0 0 0 0 0 0 0 0 0
THR_92 0 0 0 0 0 0 0 0 0 0 0 0 0 0 0
VAL_93 0 0 0 0 0 0 0 0 0 0 0 0 0 0 0
GLN_94 0 0 0 0 0 0 0 0 0 0 0 0 0 0 0
ALA_95 0 0 0 0 0 0 0 0 0 0 0 0 0 0 0
LYS_p:CtermProteinFull_96 0 0 0 0 0 0 0 0 0 0 0 0 0 0 0
VRT_97 0 0 0 0 0 0 0 0 0 0 0 0 0 0 0
VRT_98 0 0 0 0 0 0 0 0 0 0 0 0 0 0 0
VRT_99 0 0 0 0 0 0 0 0 0 0 0 0 0 0 0
#END_POSE_ENERGIES_TABLE 2akf_INPUT_0001.pdb
st_rmsd 19.839
cen_rms 21.5703
I_sc -0.689902
rms 21.3139
I_sc -0.689902
