# Supplementary material for: Modeling Symmetric Macromolecular Structures in Rosetta3
Source: PLoS One. 2011 Jun 22;6(6):e20450. doi: 10.1371/journal.pone.0020450 (PMC3120754; doi:10.1371/journal.pone.0020450)
Supplement: File S1 — An archive containing example flags file and input files for running four different symmetry protocols in Rosetta3. The protocols include symmetric docking, symmetric comparative modeling, fold-and-dock, and symmetric design. (BZ2) [file pone.0020450.s002.bz2 › rosetta3_symmdemo/symmetric_docking/output_files/score.fasc]

SEQUENCE: 
SCORE: total_score         rms        I_sc     cen_rms dslf_ca_dih dslf_cs_ang dslf_ss_dih dslf_ss_dst      fa_atr      fa_dun     fa_pair      fa_rep      fa_sol hack_elec hbond_bb_sc hbond_lr_bb    hbond_sc hbond_sr_bb     st_rmsd description 
SCORE:     -86.765      21.314      -0.690      21.570       0.000       0.000       0.000       0.000    -137.427       8.087      -1.514       2.563      69.840    -0.683      -0.291       0.000      -0.351     -26.990      19.839 2akf_INPUT_0001
