# Supplementary material for: Modeling Symmetric Macromolecular Structures in Rosetta3
Source: PLoS One. 2011 Jun 22;6(6):e20450. doi: 10.1371/journal.pone.0020450 (PMC3120754; doi:10.1371/journal.pone.0020450)
Supplement: File S1 — An archive containing example flags file and input files for running four different symmetry protocols in Rosetta3. The protocols include symmetric docking, symmetric comparative modeling, fold-and-dock, and symmetric design. (BZ2) [file pone.0020450.s002.bz2 › rosetta3_symmdemo/symmetric_docking/input_files/symmetric-docking-flags]

-in:file:s input_files/2akf_INPUT.pdb
-in:file:native input_files/2akf.pdb
-ignore_unrecognized_res
# symmetry options
-symmetry:symmetry_definition input_files/symm_def_trimer.dat  # This is the location of the symmetry definition file
-symmetry:initialize_rigid_body_dofs # Initialize the rigid body positions of the subunits according to the symmetry definition file
-symmetry:symmetric_rmsd # Calculate a symmmetric rmsd. # Necessary because we have 3 chains.
# packing optinos
-packing:ex1
-packing:ex2aro
# output options
-out:nstruct 1
-out:file:fullatom
