# Supplementary material for: Modeling Symmetric Macromolecular Structures in Rosetta3
Source: PLoS One. 2011 Jun 22;6(6):e20450. doi: 10.1371/journal.pone.0020450 (PMC3120754; doi:10.1371/journal.pone.0020450)
Supplement: File S1 — An archive containing example flags file and input files for running four different symmetry protocols in Rosetta3. The protocols include symmetric docking, symmetric comparative modeling, fold-and-dock, and symmetric design. (BZ2) [file pone.0020450.s002.bz2 › rosetta3_symmdemo/symmetric_docking/input_files/symm_def_trimer.dat]

symmetry_name c3
subunits 3
recenter
number_of_interfaces 1
E = 3*VRT0001 + 3*(VRT0001:VRT0002)
anchor_residue 17
virtual_transforms_start
start -1,0,0 0,1,0 0,0,0
rot Rz 3
virtual_transforms_stop
connect_virtual JUMP1 VRT0001 VRT0002
connect_virtual JUMP2 VRT0002 VRT0003
set_dof BASEJUMP x(50) angle_x(0:360) angle_y(0:360) angle_z(0:360)
