# Supplementary material for: Modeling Symmetric Macromolecular Structures in Rosetta3
Source: PLoS One. 2011 Jun 22;6(6):e20450. doi: 10.1371/journal.pone.0020450 (PMC3120754; doi:10.1371/journal.pone.0020450)
Supplement: File S1 — An archive containing example flags file and input files for running four different symmetry protocols in Rosetta3. The protocols include symmetric docking, symmetric comparative modeling, fold-and-dock, and symmetric design. (BZ2) [file pone.0020450.s002.bz2 › rosetta3_symmdemo/t517_trimer_cm/inputs/2qs7A.pdb]

ATOM      1  N   LYS A   6      48.260  36.836  96.346  1.00 70.43           N  
ATOM      2  CA  LYS A   6      46.784  37.114  96.608  1.00 71.45           C  
ATOM      3  C   LYS A   6      45.832  35.916  96.382  1.00 66.46           C  
ATOM      4  O   LYS A   6      45.779  35.312  95.307  1.00 65.12           O  
ATOM      5  CB  LYS A   6      46.280  38.308  95.816  1.00 72.07           C  
ATOM      6  CG  LYS A   6      44.938  38.836  96.308  1.00 70.50           C  
ATOM      7  CD  LYS A   6      44.676  40.214  95.687  1.00 75.21           C  
ATOM      8  CE  LYS A   6      43.537  40.997  96.359  1.00 80.17           C  
ATOM      9  NZ  LYS A   6      43.200  42.309  95.693  1.00 80.63           N1+
ATOM     10  N   LYS A   7      45.141  35.575  97.455  1.00 62.13           N  
ATOM     11  CA  LYS A   7      44.173  34.497  97.517  1.00 59.77           C  
ATOM     12  C   LYS A   7      43.048  34.752  96.525  1.00 55.11           C  
ATOM     13  O   LYS A   7      42.642  35.886  96.305  1.00 51.88           O  
ATOM     14  CB  LYS A   7      43.595  34.381  98.919  1.00 60.24           C  
ATOM     15  CG  LYS A   7      44.636  34.027 100.011  1.00 61.28           C  
ATOM     16  CD  LYS A   7      43.900  33.662 101.316  1.00 62.55           C  
ATOM     17  CE  LYS A   7      44.816  33.031 102.350  1.00 70.01           C  
ATOM     18  NZ  LYS A   7      46.077  33.782 102.544  1.00 66.61           N1+
ATOM     19  N   LYS A   8      42.499  33.686  95.973  1.00 52.93           N  
ATOM     20  CA  LYS A   8      41.472  33.826  94.950  1.00 54.46           C  
ATOM     21  C   LYS A   8      40.363  32.850  95.138  1.00 53.45           C  
ATOM     22  O   LYS A   8      40.596  31.694  95.488  1.00 50.78           O  
ATOM     23  CB  LYS A   8      42.163  33.585  93.590  1.00 56.74           C  
ATOM     24  CG  LYS A   8      41.283  33.684  92.382  1.00 59.70           C  
ATOM     25  CD  LYS A   8      42.165  33.751  91.069  1.00 60.62           C  
ATOM     26  CE  LYS A   8      42.970  32.525  90.821  1.00 57.85           C  
ATOM     27  NZ  LYS A   8      43.587  32.512  89.454  1.00 52.96           N1+
ATOM     28  N   LEU A   9      39.151  33.332  94.913  1.00 52.00           N  
ATOM     29  CA  LEU A   9      37.941  32.543  94.934  1.00 50.69           C  
ATOM     30  C   LEU A   9      37.175  32.773  93.624  1.00 52.02           C  
ATOM     31  O   LEU A   9      36.926  33.901  93.230  1.00 50.15           O  
ATOM     32  CB  LEU A   9      37.044  32.996  96.073  1.00 49.74           C  
ATOM     33  CG  LEU A   9      35.669  32.322  96.195  1.00 53.61           C  
ATOM     34  CD1 LEU A   9      35.796  30.827  96.469  1.00 49.45           C  
ATOM     35  CD2 LEU A   9      34.857  33.031  97.315  1.00 47.14           C  
ATOM     36  N   SER A  10      36.800  31.683  92.963  1.00 50.94           N  
ATOM     37  CA  SER A  10      36.019  31.759  91.748  1.00 50.00           C  
ATOM     38  C   SER A  10      34.779  30.912  91.924  1.00 50.27           C  
ATOM     39  O   SER A  10      34.828  29.795  92.435  1.00 49.57           O  
ATOM     40  CB  SER A  10      36.850  31.308  90.541  1.00 50.75           C  
ATOM     41  OG  SER A  10      38.082  32.072  90.396  1.00 50.05           O  
ATOM     42  N   ILE A  11      33.650  31.444  91.497  1.00 50.82           N  
ATOM     43  CA  ILE A  11      32.381  30.734  91.666  1.00 51.70           C  
ATOM     44  C   ILE A  11      31.592  30.726  90.389  1.00 51.75           C  
ATOM     45  O   ILE A  11      31.425  31.776  89.761  1.00 49.55           O  
ATOM     46  CB  ILE A  11      31.485  31.436  92.732  1.00 52.64           C  
ATOM     47  CG1 ILE A  11      32.241  31.600  94.054  1.00 54.18           C  
ATOM     48  CG2 ILE A  11      30.144  30.659  92.927  1.00 52.08           C  
ATOM     49  CD1 ILE A  11      31.377  32.326  95.123  1.00 51.94           C  
ATOM     50  N   ILE A  12      31.128  29.529  90.004  1.00 52.39           N  
ATOM     51  CA  ILE A  12      30.218  29.361  88.874  1.00 52.69           C  
ATOM     52  C   ILE A  12      28.841  29.425  89.507  1.00 51.27           C  
ATOM     53  O   ILE A  12      28.439  28.553  90.309  1.00 52.08           O  
ATOM     54  CB  ILE A  12      30.371  28.041  88.115  1.00 54.65           C  
ATOM     55  CG1 ILE A  12      31.759  27.944  87.514  1.00 55.80           C  
ATOM     56  CG2 ILE A  12      29.295  27.893  86.998  1.00 47.71           C  
ATOM     57  CD1 ILE A  12      32.063  26.556  86.861  1.00 56.44           C  
ATOM     58  N   VAL A  13      28.146  30.508  89.211  1.00 51.45           N  
ATOM     59  CA  VAL A  13      26.805  30.745  89.777  1.00 50.43           C  
ATOM     60  C   VAL A  13      25.827  30.200  88.788  1.00 52.51           C  
ATOM     61  O   VAL A  13      25.393  30.892  87.855  1.00 52.46           O  
ATOM     62  CB  VAL A  13      26.534  32.247  90.059  1.00 50.97           C  
ATOM     63  CG1 VAL A  13      25.176  32.430  90.755  1.00 48.34           C  
ATOM     64  CG2 VAL A  13      27.679  32.868  90.896  1.00 49.53           C  
ATOM     65  N   PHE A  14      25.523  28.915  88.963  1.00 51.41           N  
ATOM     66  CA  PHE A  14      24.574  28.206  88.092  1.00 51.32           C  
ATOM     67  C   PHE A  14      23.137  28.359  88.538  1.00 51.87           C  
ATOM     68  O   PHE A  14      22.190  28.469  87.692  1.00 52.15           O  
ATOM     69  CB  PHE A  14      24.944  26.718  88.120  1.00 50.63           C  
ATOM     70  CG  PHE A  14      23.953  25.826  87.476  1.00 50.77           C  
ATOM     71  CD1 PHE A  14      24.012  25.561  86.131  1.00 54.96           C  
ATOM     72  CD2 PHE A  14      22.937  25.247  88.211  1.00 53.36           C  
ATOM     73  CE1 PHE A  14      23.084  24.742  85.555  1.00 51.11           C  
ATOM     74  CE2 PHE A  14      22.050  24.426  87.632  1.00 49.31           C  
ATOM     75  CZ  PHE A  14      22.108  24.178  86.308  1.00 48.49           C  
ATOM     76  N   SER A  15      22.953  28.304  89.860  1.00 52.15           N  
ATOM     77  CA  SER A  15      21.597  28.354  90.453  1.00 54.14           C  
ATOM     78  C   SER A  15      20.992  29.751  90.454  1.00 54.21           C  
ATOM     79  O   SER A  15      21.698  30.758  90.390  1.00 53.84           O  
ATOM     80  CB  SER A  15      21.630  27.786  91.868  1.00 55.05           C  
ATOM     81  OG  SER A  15      22.169  26.468  91.854  1.00 53.92           O  
ATOM     82  N   GLY A  16      19.659  29.797  90.495  1.00 56.23           N  
ATOM     83  CA  GLY A  16      18.944  31.056  90.475  1.00 55.73           C  
ATOM     84  C   GLY A  16      17.924  31.233  91.596  1.00 54.87           C  
ATOM     85  O   GLY A  16      17.199  32.191  91.569  1.00 56.97           O  
ATOM     86  N   THR A  17      17.889  30.337  92.573  1.00 53.90           N  
ATOM     87  CA  THR A  17      16.965  30.461  93.692  1.00 54.38           C  
ATOM     88  C   THR A  17      17.616  31.356  94.742  1.00 53.18           C  
ATOM     89  O   THR A  17      18.825  31.438  94.845  1.00 52.15           O  
ATOM     90  CB  THR A  17      16.551  29.090  94.264  1.00 53.54           C  
ATOM     91  CG2 THR A  17      15.776  28.322  93.234  1.00 56.14           C  
ATOM     92  OG1 THR A  17      17.721  28.336  94.620  1.00 58.60           O  
ATOM     93  N   ILE A  18      16.794  32.024  95.536  1.00 52.58           N  
ATOM     94  CA  ILE A  18      17.290  32.978  96.513  1.00 53.63           C  
ATOM     95  C   ILE A  18      18.187  32.334  97.559  1.00 53.61           C  
ATOM     96  O   ILE A  18      19.160  32.949  97.967  1.00 52.89           O  
ATOM     97  CB  ILE A  18      16.126  33.788  97.188  1.00 54.11           C  
ATOM     98  CG1 ILE A  18      16.654  34.993  97.968  1.00 56.95           C  
ATOM     99  CG2 ILE A  18      15.279  32.911  98.105  1.00 52.83           C  
ATOM    100  CD1 ILE A  18      17.305  36.019  97.105  1.00 65.94           C  
ATOM    101  N   ASP A  19      17.878  31.106  97.962  1.00 53.01           N  
ATOM    102  CA  ASP A  19      18.676  30.430  98.981  1.00 53.71           C  
ATOM    103  C   ASP A  19      20.062  30.090  98.493  1.00 54.35           C  
ATOM    104  O   ASP A  19      20.954  29.901  99.302  1.00 55.71           O  
ATOM    105  CB  ASP A  19      17.965  29.192  99.541  1.00 54.41           C  
ATOM    106  CG  ASP A  19      17.539  28.233  98.464  1.00 58.62           C  
ATOM    107  OD1 ASP A  19      16.707  28.652  97.621  1.00 58.87           O  
ATOM    108  OD2 ASP A  19      18.009  27.068  98.482  1.00 61.95           O1-
ATOM    109  N   LYS A  20      20.271  30.033  97.180  1.00 55.46           N  
ATOM    110  CA  LYS A  20      21.614  29.807  96.652  1.00 56.42           C  
ATOM    111  C   LYS A  20      22.309  31.119  96.284  1.00 55.49           C  
ATOM    112  O   LYS A  20      23.524  31.243  96.380  1.00 57.62           O  
ATOM    113  CB  LYS A  20      21.603  28.822  95.499  1.00 59.77           C  
ATOM    114  CG  LYS A  20      21.204  27.417  95.962  1.00 67.02           C  
ATOM    115  CD  LYS A  20      21.943  26.325  95.197  1.00 74.38           C  
ATOM    116  CE  LYS A  20      21.476  24.924  95.592  1.00 78.23           C  
ATOM    117  NZ  LYS A  20      22.089  23.819  94.762  1.00 85.31           N1+
ATOM    118  N   LEU A  21      21.540  32.124  95.914  1.00 54.53           N  
ATOM    119  CA  LEU A  21      22.124  33.408  95.579  1.00 53.96           C  
ATOM    120  C   LEU A  21      22.641  34.096  96.839  1.00 55.22           C  
ATOM    121  O   LEU A  21      23.636  34.803  96.764  1.00 54.66           O  
ATOM    122  CB  LEU A  21      21.120  34.286  94.821  1.00 54.52           C  
ATOM    123  CG  LEU A  21      20.761  33.840  93.396  1.00 53.69           C  
ATOM    124  CD1 LEU A  21      19.506  34.556  92.877  1.00 51.90           C  
ATOM    125  CD2 LEU A  21      21.960  34.031  92.460  1.00 51.90           C  
ATOM    126  N   MET A  22      21.986  33.907  97.993  1.00 55.95           N  
ATOM    127  CA  MET A  22      22.479  34.515  99.246  1.00 55.83           C  
ATOM    128  C   MET A  22      23.908  34.098  99.605  1.00 55.67           C  
ATOM    129  O   MET A  22      24.724  34.959  99.881  1.00 55.42           O  
ATOM    130  CB  MET A  22      21.530  34.243 100.411  1.00 55.64           C  
ATOM    131  CG  MET A  22      20.280  35.144 100.471  1.00 63.22           C  
ATOM    132  SG  MET A  22      20.695  37.067 100.558  0.75 73.77          SE  
ATOM    133  CE  MET A  22      22.290  37.088 101.738  1.00 63.38           C  
ATOM    134  N   PRO A  23      24.196  32.787  99.653  1.00 56.80           N  
ATOM    135  CA  PRO A  23      25.563  32.301  99.839  1.00 56.38           C  
ATOM    136  C   PRO A  23      26.544  32.948  98.860  1.00 56.14           C  
ATOM    137  O   PRO A  23      27.691  33.236  99.226  1.00 59.08           O  
ATOM    138  CB  PRO A  23      25.446  30.810  99.524  1.00 56.29           C  
ATOM    139  CG  PRO A  23      24.100  30.455  99.724  1.00 60.91           C  
ATOM    140  CD  PRO A  23      23.237  31.679  99.620  1.00 59.98           C  
ATOM    141  N   VAL A  24      26.155  33.098  97.593  1.00 55.19           N  
ATOM    142  CA  VAL A  24      27.032  33.764  96.595  1.00 54.45           C  
ATOM    143  C   VAL A  24      27.377  35.163  97.093  1.00 54.85           C  
ATOM    144  O   VAL A  24      28.525  35.536  97.125  1.00 54.55           O  
ATOM    145  CB  VAL A  24      26.382  33.851  95.199  1.00 56.49           C  
ATOM    146  CG1 VAL A  24      27.176  34.832  94.280  1.00 51.77           C  
ATOM    147  CG2 VAL A  24      26.283  32.436  94.588  1.00 50.62           C  
ATOM    148  N   GLY A  25      26.366  35.908  97.536  1.00 53.06           N  
ATOM    149  CA  GLY A  25      26.594  37.244  98.083  1.00 52.57           C  
ATOM    150  C   GLY A  25      27.483  37.263  99.336  1.00 51.96           C  
ATOM    151  O   GLY A  25      28.370  38.107  99.471  1.00 51.98           O  
ATOM    152  N   ILE A  26      27.236  36.324 100.239  1.00 50.26           N  
ATOM    153  CA  ILE A  26      27.949  36.255 101.507  1.00 52.58           C  
ATOM    154  C   ILE A  26      29.390  35.805 101.274  1.00 51.32           C  
ATOM    155  O   ILE A  26      30.312  36.344 101.857  1.00 53.62           O  
ATOM    156  CB  ILE A  26      27.210  35.317 102.513  1.00 52.67           C  
ATOM    157  CG1 ILE A  26      25.857  35.915 102.910  1.00 52.35           C  
ATOM    158  CG2 ILE A  26      28.058  35.082 103.755  1.00 51.05           C  
ATOM    159  CD1 ILE A  26      24.948  34.919 103.554  1.00 52.41           C  
ATOM    160  N   LEU A  27      29.587  34.816 100.426  1.00 51.34           N  
ATOM    161  CA  LEU A  27      30.952  34.391 100.096  1.00 52.62           C  
ATOM    162  C   LEU A  27      31.718  35.527  99.445  1.00 50.93           C  
ATOM    163  O   LEU A  27      32.869  35.771  99.759  1.00 50.84           O  
ATOM    164  CB  LEU A  27      30.932  33.224  99.126  1.00 52.48           C  
ATOM    165  CG  LEU A  27      30.717  31.856  99.731  1.00 57.75           C  
ATOM    166  CD1 LEU A  27      30.130  30.932  98.681  1.00 59.57           C  
ATOM    167  CD2 LEU A  27      32.055  31.328 100.276  1.00 58.07           C  
ATOM    168  N   THR A  28      31.083  36.190  98.478  1.00 50.98           N  
ATOM    169  CA  THR A  28      31.761  37.254  97.756  1.00 49.32           C  
ATOM    170  C   THR A  28      32.166  38.375  98.684  1.00 50.02           C  
ATOM    171  O   THR A  28      33.285  38.849  98.646  1.00 50.90           O  
ATOM    172  CB  THR A  28      30.880  37.800  96.645  1.00 52.78           C  
ATOM    173  CG2 THR A  28      31.586  38.919  95.897  1.00 45.70           C  
ATOM    174  OG1 THR A  28      30.588  36.725  95.744  1.00 50.48           O  
ATOM    175  N   SER A  29      31.223  38.776  99.535  1.00 50.88           N  
ATOM    176  CA  SER A  29      31.401  39.888 100.455  1.00 51.03           C  
ATOM    177  C   SER A  29      32.484  39.582 101.472  1.00 50.53           C  
ATOM    178  O   SER A  29      33.379  40.391 101.713  1.00 50.29           O  
ATOM    179  CB  SER A  29      30.078  40.144 101.176  1.00 52.42           C  
ATOM    180  OG  SER A  29      30.093  41.376 101.869  1.00 57.87           O  
ATOM    181  N   GLY A  30      32.399  38.391 102.051  1.00 51.03           N  
ATOM    182  CA  GLY A  30      33.373  37.951 103.063  1.00 50.40           C  
ATOM    183  C   GLY A  30      34.758  37.772 102.486  1.00 50.81           C  
ATOM    184  O   GLY A  30      35.709  38.231 103.052  1.00 52.32           O  
ATOM    185  N   ALA A  31      34.867  37.130 101.329  1.00 51.38           N  
ATOM    186  CA  ALA A  31      36.170  36.929 100.697  1.00 49.24           C  
ATOM    187  C   ALA A  31      36.810  38.255 100.290  1.00 50.16           C  
ATOM    188  O   ALA A  31      38.008  38.465 100.546  1.00 50.18           O  
ATOM    189  CB  ALA A  31      36.006  35.947  99.484  1.00 48.11           C  
ATOM    190  N   ALA A  32      36.031  39.137  99.657  1.00 50.45           N  
ATOM    191  CA  ALA A  32      36.546  40.437  99.228  1.00 50.27           C  
ATOM    192  C   ALA A  32      37.049  41.223 100.436  1.00 51.22           C  
ATOM    193  O   ALA A  32      38.125  41.807 100.382  1.00 49.66           O  
ATOM    194  CB  ALA A  32      35.476  41.213  98.439  1.00 49.69           C  
ATOM    195  N   ALA A  33      36.285  41.212 101.534  1.00 50.05           N  
ATOM    196  CA  ALA A  33      36.693  41.941 102.739  1.00 50.14           C  
ATOM    197  C   ALA A  33      37.977  41.361 103.348  1.00 50.19           C  
ATOM    198  O   ALA A  33      38.730  42.050 104.002  1.00 49.06           O  
ATOM    199  CB  ALA A  33      35.572  41.944 103.773  1.00 47.88           C  
ATOM    200  N   SER A  34      38.208  40.084 103.107  1.00 51.95           N  
ATOM    201  CA  SER A  34      39.398  39.400 103.576  1.00 53.46           C  
ATOM    202  C   SER A  34      40.617  39.549 102.637  1.00 54.32           C  
ATOM    203  O   SER A  34      41.677  38.983 102.912  1.00 54.65           O  
ATOM    204  CB  SER A  34      39.005  37.934 103.731  1.00 55.88           C  
ATOM    205  OG  SER A  34      39.858  37.242 104.572  1.00 58.08           O  
ATOM    206  N   GLY A  35      40.470  40.288 101.537  1.00 53.81           N  
ATOM    207  CA  GLY A  35      41.576  40.471 100.620  1.00 53.95           C  
ATOM    208  C   GLY A  35      41.660  39.496  99.461  1.00 53.92           C  
ATOM    209  O   GLY A  35      42.646  39.493  98.732  1.00 53.50           O  
ATOM    210  N   TYR A  36      40.649  38.669  99.267  1.00 53.66           N  
ATOM    211  CA  TYR A  36      40.623  37.762  98.117  1.00 53.58           C  
ATOM    212  C   TYR A  36      40.247  38.459  96.819  1.00 55.41           C  
ATOM    213  O   TYR A  36      39.463  39.395  96.845  1.00 56.97           O  
ATOM    214  CB  TYR A  36      39.554  36.675  98.312  1.00 55.75           C  
ATOM    215  CG  TYR A  36      39.878  35.522  99.256  1.00 56.90           C  
ATOM    216  CD1 TYR A  36      39.985  35.714 100.642  1.00 58.60           C  
ATOM    217  CD2 TYR A  36      40.044  34.226  98.764  1.00 57.45           C  
ATOM    218  CE1 TYR A  36      40.273  34.649 101.503  1.00 58.78           C  
ATOM    219  CE2 TYR A  36      40.340  33.157  99.623  1.00 63.21           C  
ATOM    220  CZ  TYR A  36      40.453  33.381 100.990  1.00 61.46           C  
ATOM    221  OH  TYR A  36      40.755  32.323 101.814  1.00 58.89           O  
ATOM    222  N   GLU A  37      40.747  37.947  95.698  1.00 54.07           N  
ATOM    223  CA  GLU A  37      40.306  38.332  94.379  1.00 55.06           C  
ATOM    224  C   GLU A  37      39.111  37.382  94.186  1.00 52.56           C  
ATOM    225  O   GLU A  37      39.206  36.176  94.474  1.00 52.34           O  
ATOM    226  CB  GLU A  37      41.434  38.060  93.377  1.00 57.39           C  
ATOM    227  CG  GLU A  37      40.999  38.114  91.925  1.00 69.70           C  
ATOM    228  CD  GLU A  37      42.043  37.520  90.937  1.00 71.02           C  
ATOM    229  OE1 GLU A  37      43.267  37.621  91.321  1.00 71.79           O  
ATOM    230  OE2 GLU A  37      41.608  36.967  89.806  1.00 76.01           O1-
ATOM    231  N   VAL A  38      37.955  37.899  93.764  1.00 49.93           N  
ATOM    232  CA  VAL A  38      36.796  37.063  93.571  1.00 49.72           C  
ATOM    233  C   VAL A  38      36.317  37.188  92.131  1.00 51.99           C  
ATOM    234  O   VAL A  38      36.165  38.293  91.624  1.00 50.54           O  
ATOM    235  CB  VAL A  38      35.625  37.428  94.551  1.00 51.50           C  
ATOM    236  CG1 VAL A  38      34.465  36.526  94.355  1.00 44.53           C  
ATOM    237  CG2 VAL A  38      36.092  37.359  96.006  1.00 43.90           C  
ATOM    238  N   ASN A  39      36.078  36.039  91.499  1.00 51.14           N  
ATOM    239  CA  ASN A  39      35.572  35.989  90.147  1.00 49.98           C  
ATOM    240  C   ASN A  39      34.248  35.264  90.184  1.00 50.28           C  
ATOM    241  O   ASN A  39      34.164  34.162  90.696  1.00 50.67           O  
ATOM    242  CB  ASN A  39      36.535  35.237  89.213  1.00 47.87           C  
ATOM    243  CG  ASN A  39      37.891  35.810  89.212  1.00 48.44           C  
ATOM    244  ND2 ASN A  39      38.857  35.008  89.633  1.00 49.25           N  
ATOM    245  OD1 ASN A  39      38.088  36.959  88.819  1.00 50.24           O  
ATOM    246  N   LEU A  40      33.211  35.889  89.640  1.00 50.12           N  
ATOM    247  CA  LEU A  40      31.901  35.242  89.557  1.00 50.62           C  
ATOM    248  C   LEU A  40      31.551  35.030  88.103  1.00 51.60           C  
ATOM    249  O   LEU A  40      31.678  35.943  87.283  1.00 53.47           O  
ATOM    250  CB  LEU A  40      30.832  36.102  90.215  1.00 50.02           C  
ATOM    251  CG  LEU A  40      31.071  36.486  91.686  1.00 51.44           C  
ATOM    252  CD1 LEU A  40      29.961  37.479  92.152  1.00 52.46           C  
ATOM    253  CD2 LEU A  40      31.121  35.279  92.579  1.00 48.99           C  
ATOM    254  N   PHE A  41      31.096  33.823  87.797  1.00 52.41           N  
ATOM    255  CA APHE A  41      30.665  33.473  86.449  0.50 53.10           C  
ATOM    257  C   PHE A  41      29.207  33.033  86.483  1.00 53.17           C  
ATOM    258  O   PHE A  41      28.877  31.945  86.979  1.00 53.29           O  
ATOM    259  CB APHE A  41      31.516  32.355  85.883  0.50 50.14           C  
ATOM    261  CG APHE A  41      31.183  32.015  84.461  0.50 53.69           C  
ATOM    263  CD1APHE A  41      31.434  32.911  83.451  0.50 48.87           C  
ATOM    264  CD2APHE A  41      30.622  30.796  84.128  0.50 55.92           C  
ATOM    267  CE1APHE A  41      31.137  32.578  82.148  0.50 50.96           C  
ATOM    268  CE2APHE A  41      30.346  30.482  82.837  0.50 46.03           C  
ATOM    271  CZ APHE A  41      30.595  31.356  81.863  0.50 43.49           C  
ATOM    273  N   PHE A  42      28.318  33.886  85.962  1.00 52.80           N  
ATOM    274  CA  PHE A  42      26.900  33.591  85.976  1.00 52.14           C  
ATOM    275  C   PHE A  42      26.501  32.844  84.737  1.00 53.74           C  
ATOM    276  O   PHE A  42      26.700  33.320  83.630  1.00 54.58           O  
ATOM    277  CB  PHE A  42      26.077  34.852  86.124  1.00 52.05           C  
ATOM    278  CG  PHE A  42      26.200  35.478  87.465  1.00 52.21           C  
ATOM    279  CD1 PHE A  42      27.293  36.270  87.765  1.00 48.86           C  
ATOM    280  CD2 PHE A  42      25.219  35.298  88.433  1.00 51.93           C  
ATOM    281  CE1 PHE A  42      27.426  36.874  89.010  1.00 52.75           C  
ATOM    282  CE2 PHE A  42      25.351  35.900  89.701  1.00 55.33           C  
ATOM    283  CZ  PHE A  42      26.476  36.686  89.980  1.00 51.64           C  
ATOM    284  N   THR A  43      25.907  31.680  84.939  1.00 54.03           N  
ATOM    285  CA  THR A  43      25.537  30.804  83.856  1.00 53.03           C  
ATOM    286  C   THR A  43      24.166  30.198  84.137  1.00 52.93           C  
ATOM    287  O   THR A  43      23.689  30.205  85.264  1.00 52.59           O  
ATOM    288  CB  THR A  43      26.626  29.725  83.668  1.00 55.46           C  
ATOM    289  CG2 THR A  43      26.656  28.716  84.848  1.00 51.38           C  
ATOM    290  OG1 THR A  43      26.396  29.039  82.438  1.00 54.67           O  
ATOM    291  N   PHE A  44      23.515  29.721  83.101  1.00 52.48           N  
ATOM    292  CA  PHE A  44      22.177  29.148  83.237  1.00 54.75           C  
ATOM    293  C   PHE A  44      21.253  29.988  84.089  1.00 53.37           C  
ATOM    294  O   PHE A  44      20.999  31.136  83.763  1.00 54.26           O  
ATOM    295  CB  PHE A  44      22.259  27.681  83.723  1.00 56.01           C  
ATOM    296  CG  PHE A  44      22.624  26.720  82.631  1.00 59.93           C  
ATOM    297  CD1 PHE A  44      23.964  26.531  82.266  1.00 63.39           C  
ATOM    298  CD2 PHE A  44      21.622  26.050  81.915  1.00 62.68           C  
ATOM    299  CE1 PHE A  44      24.302  25.664  81.203  1.00 66.59           C  
ATOM    300  CE2 PHE A  44      21.947  25.187  80.858  1.00 64.51           C  
ATOM    301  CZ  PHE A  44      23.281  24.994  80.502  1.00 65.38           C  
ATOM    302  N   TRP A  45      20.771  29.438  85.185  1.00 52.64           N  
ATOM    303  CA  TRP A  45      19.764  30.119  85.998  1.00 53.63           C  
ATOM    304  C   TRP A  45      20.310  31.348  86.689  1.00 52.47           C  
ATOM    305  O   TRP A  45      19.586  32.317  86.946  1.00 51.79           O  
ATOM    306  CB  TRP A  45      19.186  29.141  87.018  1.00 52.02           C  
ATOM    307  CG  TRP A  45      18.827  27.849  86.410  1.00 51.89           C  
ATOM    308  CD1 TRP A  45      19.292  26.622  86.756  1.00 50.77           C  
ATOM    309  CD2 TRP A  45      17.945  27.651  85.299  1.00 50.92           C  
ATOM    310  CE2 TRP A  45      17.915  26.271  85.035  1.00 53.20           C  
ATOM    311  CE3 TRP A  45      17.184  28.511  84.498  1.00 53.93           C  
ATOM    312  NE1 TRP A  45      18.733  25.663  85.946  1.00 53.64           N  
ATOM    313  CZ2 TRP A  45      17.139  25.718  84.007  1.00 56.10           C  
ATOM    314  CZ3 TRP A  45      16.435  27.976  83.477  1.00 55.44           C  
ATOM    315  CH2 TRP A  45      16.406  26.582  83.243  1.00 56.18           C  
ATOM    316  N   GLY A  46      21.598  31.299  86.984  1.00 53.30           N  
ATOM    317  CA  GLY A  46      22.266  32.407  87.629  1.00 53.08           C  
ATOM    318  C   GLY A  46      22.366  33.570  86.676  1.00 53.96           C  
ATOM    319  O   GLY A  46      22.335  34.713  87.085  1.00 54.60           O  
ATOM    320  N   LEU A  47      22.496  33.292  85.393  1.00 54.27           N  
ATOM    321  CA  LEU A  47      22.584  34.367  84.422  1.00 56.97           C  
ATOM    322  C   LEU A  47      21.234  35.055  84.327  1.00 55.65           C  
ATOM    323  O   LEU A  47      21.130  36.271  84.213  1.00 55.66           O  
ATOM    324  CB  LEU A  47      23.026  33.806  83.083  1.00 57.17           C  
ATOM    325  CG  LEU A  47      23.265  34.839  82.004  1.00 64.27           C  
ATOM    326  CD1 LEU A  47      24.260  35.872  82.455  1.00 60.48           C  
ATOM    327  CD2 LEU A  47      23.756  34.101  80.801  1.00 71.38           C  
ATOM    328  N   GLN A  48      20.185  34.271  84.400  1.00 56.33           N  
ATOM    329  CA  GLN A  48      18.815  34.806  84.384  1.00 57.21           C  
ATOM    330  C   GLN A  48      18.639  35.807  85.529  1.00 56.31           C  
ATOM    331  O   GLN A  48      18.041  36.864  85.390  1.00 56.22           O  
ATOM    332  CB  GLN A  48      17.847  33.647  84.664  1.00 58.65           C  
ATOM    333  CG  GLN A  48      16.559  33.650  83.907  1.00 71.60           C  
ATOM    334  CD  GLN A  48      16.730  33.010  82.554  1.00 82.26           C  
ATOM    335  NE2 GLN A  48      15.876  33.392  81.616  1.00 76.85           N  
ATOM    336  OE1 GLN A  48      17.639  32.176  82.351  1.00 91.64           O  
ATOM    337  N   ALA A  49      19.193  35.443  86.678  1.00 56.58           N  
ATOM    338  CA  ALA A  49      19.115  36.227  87.897  1.00 56.14           C  
ATOM    339  C   ALA A  49      19.825  37.594  87.824  1.00 56.43           C  
ATOM    340  O   ALA A  49      19.532  38.473  88.619  1.00 57.30           O  
ATOM    341  CB  ALA A  49      19.694  35.406  89.048  1.00 55.67           C  
ATOM    342  N   ILE A  50      20.766  37.774  86.903  1.00 55.22           N  
ATOM    343  CA  ILE A  50      21.437  39.063  86.766  1.00 54.86           C  
ATOM    344  C   ILE A  50      20.949  39.865  85.548  1.00 55.56           C  
ATOM    345  O   ILE A  50      21.591  40.829  85.132  1.00 55.68           O  
ATOM    346  CB  ILE A  50      22.961  38.954  86.718  1.00 56.74           C  
ATOM    347  CG1 ILE A  50      23.437  38.065  85.567  1.00 54.68           C  
ATOM    348  CG2 ILE A  50      23.510  38.393  88.031  1.00 58.93           C  
ATOM    349  CD1 ILE A  50      24.909  38.216  85.307  1.00 55.52           C  
ATOM    350  N   THR A  51      19.828  39.458  84.960  1.00 54.62           N  
ATOM    351  CA  THR A  51      19.231  40.260  83.891  1.00 54.90           C  
ATOM    352  C   THR A  51      18.506  41.385  84.608  1.00 54.95           C  
ATOM    353  O   THR A  51      18.016  41.180  85.720  1.00 53.73           O  
ATOM    354  CB  THR A  51      18.188  39.491  83.028  1.00 54.94           C  
ATOM    355  CG2 THR A  51      18.809  38.276  82.336  1.00 54.79           C  
ATOM    356  OG1 THR A  51      17.112  39.057  83.857  1.00 54.71           O  
ATOM    357  N   LYS A  52      18.479  42.570  83.995  1.00 55.67           N  
ATOM    358  CA  LYS A  52      17.768  43.733  84.543  1.00 57.63           C  
ATOM    359  C   LYS A  52      16.323  43.395  84.820  1.00 57.39           C  
ATOM    360  O   LYS A  52      15.771  43.820  85.832  1.00 57.83           O  
ATOM    361  CB  LYS A  52      17.802  44.906  83.565  1.00 58.33           C  
ATOM    362  CG  LYS A  52      19.171  45.541  83.393  1.00 59.71           C  
ATOM    363  CD  LYS A  52      19.113  46.615  82.303  1.00 59.29           C  
ATOM    364  CE  LYS A  52      20.487  47.232  82.052  1.00 62.72           C  
ATOM    365  NZ  LYS A  52      20.466  48.209  80.923  1.00 61.43           N1+
ATOM    366  N   ARG A  53      15.709  42.633  83.917  1.00 57.85           N  
ATOM    367  CA  ARG A  53      14.307  42.238  84.109  1.00 59.39           C  
ATOM    368  C   ARG A  53      14.111  41.472  85.414  1.00 58.66           C  
ATOM    369  O   ARG A  53      13.183  41.754  86.167  1.00 55.16           O  
ATOM    370  CB  ARG A  53      13.750  41.436  82.909  1.00 59.91           C  
ATOM    371  CG  ARG A  53      13.235  42.323  81.754  1.00 61.91           C  
ATOM    372  CD  ARG A  53      12.586  41.535  80.615  1.00 59.77           C  
ATOM    373  NE  ARG A  53      11.809  42.410  79.743  1.00 63.33           N  
ATOM    374  N   SER A  54      15.004  40.529  85.698  1.00 58.96           N  
ATOM    375  CA  SER A  54      14.880  39.722  86.907  1.00 60.08           C  
ATOM    376  C   SER A  54      15.136  40.547  88.154  1.00 61.26           C  
ATOM    377  O   SER A  54      14.414  40.443  89.143  1.00 62.58           O  
ATOM    378  CB  SER A  54      15.827  38.530  86.841  1.00 59.83           C  
ATOM    379  OG  SER A  54      15.643  37.659  87.946  1.00 63.60           O  
ATOM    380  N   LEU A  55      16.160  41.386  88.091  1.00 63.26           N  
ATOM    381  CA  LEU A  55      16.536  42.211  89.233  1.00 63.73           C  
ATOM    382  C   LEU A  55      15.473  43.205  89.613  1.00 65.26           C  
ATOM    383  O   LEU A  55      15.288  43.468  90.791  1.00 66.05           O  
ATOM    384  CB  LEU A  55      17.862  42.929  88.972  1.00 64.79           C  
ATOM    385  CG  LEU A  55      19.063  41.986  88.996  1.00 59.34           C  
ATOM    386  CD1 LEU A  55      20.331  42.643  88.464  1.00 59.67           C  
ATOM    387  CD2 LEU A  55      19.270  41.485  90.408  1.00 59.31           C  
ATOM    388  N   ASN A  56      14.772  43.746  88.622  1.00 67.37           N  
ATOM    389  CA  ASN A  56      13.718  44.729  88.868  1.00 68.11           C  
ATOM    390  C   ASN A  56      12.339  44.123  89.107  1.00 69.45           C  
ATOM    391  O   ASN A  56      11.400  44.841  89.422  1.00 69.65           O  
ATOM    392  CB  ASN A  56      13.648  45.719  87.701  1.00 68.68           C  
ATOM    393  CG  ASN A  56      14.926  46.516  87.529  1.00 67.21           C  
ATOM    394  ND2 ASN A  56      15.119  47.062  86.294  1.00 70.27           N  
ATOM    395  OD1 ASN A  56      15.717  46.658  88.499  1.00 70.28           O  
ATOM    396  N   SER A  57      12.206  42.810  88.958  1.00 71.20           N  
ATOM    397  CA  SER A  57      10.904  42.159  89.130  1.00 71.90           C  
ATOM    398  C   SER A  57      10.330  42.377  90.516  1.00 73.18           C  
ATOM    399  O   SER A  57      11.042  42.391  91.510  1.00 72.57           O  
ATOM    400  CB  SER A  57      10.983  40.663  88.869  1.00 72.23           C  
ATOM    401  OG  SER A  57       9.705  40.089  89.039  1.00 74.47           O  
ATOM    402  N   GLN A  58       9.021  42.547  90.563  1.00 75.39           N  
ATOM    403  CA  GLN A  58       8.310  42.746  91.811  1.00 77.05           C  
ATOM    404  C   GLN A  58       7.923  41.388  92.399  1.00 78.48           C  
ATOM    405  O   GLN A  58       7.521  41.317  93.560  1.00 79.43           O  
ATOM    406  CB  GLN A  58       7.064  43.619  91.589  1.00 75.93           C  
ATOM    407  CG  GLN A  58       7.373  45.011  91.053  1.00 72.45           C  
ATOM    408  N   GLN A  59       8.054  40.317  91.609  1.00 79.43           N  
ATOM    409  CA  GLN A  59       7.676  38.973  92.059  1.00 80.58           C  
ATOM    410  C   GLN A  59       8.592  38.459  93.191  1.00 81.74           C  
ATOM    411  O   GLN A  59       9.827  38.616  93.129  1.00 81.19           O  
ATOM    412  CB  GLN A  59       7.578  37.986  90.877  1.00 80.37           C  
ATOM    413  CG  GLN A  59       6.331  38.202  89.979  1.00 78.31           C  
ATOM    414  N   PRO A  60       7.978  37.847  94.233  1.00 83.15           N  
ATOM    415  CA  PRO A  60       8.734  37.380  95.408  1.00 83.08           C  
ATOM    416  C   PRO A  60       9.816  36.367  95.040  1.00 83.07           C  
ATOM    417  O   PRO A  60       9.536  35.442  94.274  1.00 82.98           O  
ATOM    418  CB  PRO A  60       7.647  36.745  96.306  1.00 83.50           C  
ATOM    419  CG  PRO A  60       6.473  36.492  95.414  1.00 83.50           C  
ATOM    420  CD  PRO A  60       6.532  37.538  94.345  1.00 83.59           C  
ATOM    421  N   PRO A  61      11.042  36.535  95.582  1.00 83.83           N  
ATOM    422  CA  PRO A  61      12.158  35.613  95.248  1.00 83.52           C  
ATOM    423  C   PRO A  61      11.767  34.134  95.388  1.00 81.19           C  
ATOM    424  O   PRO A  61      10.921  33.788  96.235  1.00 81.52           O  
ATOM    425  CB  PRO A  61      13.283  36.003  96.237  1.00 84.06           C  
ATOM    426  CG  PRO A  61      12.640  36.994  97.227  1.00 85.61           C  
ATOM    427  CD  PRO A  61      11.449  37.585  96.538  1.00 84.26           C  
ATOM    428  N   GLN A  62      12.373  33.275  94.573  1.00 77.14           N  
ATOM    429  CA  GLN A  62      11.998  31.864  94.594  1.00 74.70           C  
ATOM    430  C   GLN A  62      12.958  31.054  95.459  1.00 69.87           C  
ATOM    431  O   GLN A  62      14.139  31.078  95.231  1.00 67.41           O  
ATOM    432  CB  GLN A  62      11.895  31.288  93.158  1.00 75.74           C  
ATOM    433  CG  GLN A  62      13.073  31.689  92.207  1.00 79.71           C  
ATOM    434  CD  GLN A  62      13.310  30.730  91.004  1.00 78.81           C  
ATOM    435  NE2 GLN A  62      14.470  30.880  90.358  1.00 84.38           N  
ATOM    436  OE1 GLN A  62      12.483  29.872  90.680  1.00 81.80           O  
ATOM    437  N   ILE A  63      12.429  30.374  96.471  1.00 66.35           N  
ATOM    438  CA  ILE A  63      13.206  29.459  97.303  1.00 65.70           C  
ATOM    439  C   ILE A  63      13.219  28.094  96.606  1.00 62.97           C  
ATOM    440  O   ILE A  63      12.306  27.753  95.848  1.00 58.87           O  
ATOM    441  CB  ILE A  63      12.537  29.196  98.695  1.00 67.80           C  
ATOM    442  CG1 ILE A  63      12.391  30.460  99.532  1.00 72.17           C  
ATOM    443  CG2 ILE A  63      13.385  28.233  99.539  1.00 67.33           C  
ATOM    444  CD1 ILE A  63      13.695  30.873 100.179  1.00 69.15           C  
ATOM    445  N   ASP A  64      14.253  27.310  96.864  1.00 60.18           N  
ATOM    446  CA  ASP A  64      14.322  25.948  96.355  1.00 59.11           C  
ATOM    447  C   ASP A  64      13.071  25.196  96.855  1.00 58.60           C  
ATOM    448  O   ASP A  64      12.791  25.188  98.047  1.00 58.20           O  
ATOM    449  CB  ASP A  64      15.613  25.282  96.855  1.00 57.04           C  
ATOM    450  CG  ASP A  64      15.850  23.890  96.273  1.00 59.31           C  
ATOM    451  OD1 ASP A  64      14.874  23.163  96.001  1.00 61.44           O  
ATOM    452  OD2 ASP A  64      17.030  23.495  96.110  1.00 67.85           O1-
ATOM    453  N   LYS A  65      12.335  24.574  95.937  1.00 58.60           N  
ATOM    454  CA  LYS A  65      11.152  23.810  96.305  1.00 59.76           C  
ATOM    455  C   LYS A  65      11.436  22.748  97.383  1.00 57.97           C  
ATOM    456  O   LYS A  65      10.551  22.373  98.122  1.00 55.88           O  
ATOM    457  CB  LYS A  65      10.528  23.163  95.063  1.00 62.16           C  
ATOM    458  CG  LYS A  65       9.947  24.158  94.045  1.00 64.45           C  
ATOM    459  CD  LYS A  65       9.288  23.421  92.884  1.00 64.40           C  
ATOM    460  CE  LYS A  65       8.418  24.322  92.031  1.00 68.76           C  
ATOM    461  NZ  LYS A  65       7.547  23.492  91.135  1.00 77.33           N1+
ATOM    462  N   ASN A  66      12.677  22.268  97.470  1.00 58.29           N  
ATOM    463  CA  ASN A  66      13.041  21.278  98.489  1.00 58.72           C  
ATOM    464  C   ASN A  66      12.949  21.801  99.927  1.00 60.43           C  
ATOM    465  O   ASN A  66      12.834  21.004 100.882  1.00 59.26           O  
ATOM    466  CB  ASN A  66      14.466  20.803  98.271  1.00 57.56           C  
ATOM    467  CG  ASN A  66      14.624  19.992  97.034  1.00 55.19           C  
ATOM    468  ND2 ASN A  66      15.655  20.276  96.260  1.00 58.16           N  
ATOM    469  OD1 ASN A  66      13.869  19.080  96.801  1.00 61.06           O  
ATOM    470  N   TYR A  67      13.015  23.129 100.076  1.00 62.96           N  
ATOM    471  CA  TYR A  67      12.974  23.773 101.391  1.00 65.15           C  
ATOM    472  C   TYR A  67      11.894  24.872 101.476  1.00 65.91           C  
ATOM    473  O   TYR A  67      12.084  25.846 102.200  1.00 64.62           O  
ATOM    474  CB  TYR A  67      14.361  24.390 101.731  1.00 63.60           C  
ATOM    475  CG  TYR A  67      15.574  23.529 101.361  1.00 59.95           C  
ATOM    476  CD1 TYR A  67      16.026  22.513 102.196  1.00 59.09           C  
ATOM    477  CD2 TYR A  67      16.243  23.724 100.178  1.00 58.78           C  
ATOM    478  CE1 TYR A  67      17.121  21.707 101.850  1.00 56.27           C  
ATOM    479  CE2 TYR A  67      17.351  22.925  99.818  1.00 66.56           C  
ATOM    480  CZ  TYR A  67      17.781  21.916 100.668  1.00 63.01           C  
ATOM    481  OH  TYR A  67      18.860  21.119 100.332  1.00 60.10           O  
ATOM    482  N   GLU A  68      10.786  24.728 100.745  1.00 68.93           N  
ATOM    483  CA  GLU A  68       9.686  25.712 100.789  1.00 71.97           C  
ATOM    484  C   GLU A  68       9.187  26.032 102.210  1.00 73.82           C  
ATOM    485  O   GLU A  68       9.057  27.207 102.580  1.00 73.89           O  
ATOM    486  CB  GLU A  68       8.457  25.218 100.014  1.00 73.07           C  
ATOM    487  CG  GLU A  68       8.548  25.179  98.503  1.00 74.44           C  
ATOM    488  CD  GLU A  68       7.275  24.613  97.874  1.00 74.03           C  
ATOM    489  OE1 GLU A  68       6.276  24.425  98.605  1.00 82.58           O  
ATOM    490  OE2 GLU A  68       7.256  24.347  96.656  1.00 81.16           O1-
ATOM    491  N   GLN A  69       8.881  24.981 102.980  1.00 75.02           N  
ATOM    492  CA  GLN A  69       8.357  25.118 104.344  1.00 75.48           C  
ATOM    493  C   GLN A  69       9.214  26.036 105.212  1.00 77.13           C  
ATOM    494  O   GLN A  69       8.701  26.725 106.084  1.00 76.55           O  
ATOM    495  CB  GLN A  69       8.232  23.743 105.012  1.00 74.97           C  
ATOM    496  N   MET A  70      10.519  26.052 104.951  1.00 78.13           N  
ATOM    497  CA  MET A  70      11.479  26.873 105.700  1.00 79.30           C  
ATOM    498  C   MET A  70      11.728  28.278 105.143  1.00 78.75           C  
ATOM    499  O   MET A  70      12.469  29.071 105.751  1.00 77.23           O  
ATOM    500  CB  MET A  70      12.833  26.168 105.690  1.00 81.81           C  
ATOM    501  CG  MET A  70      12.916  24.930 106.509  1.00 87.38           C  
ATOM    502  SG  MET A  70      12.754  25.434 108.362  0.75108.85          SE  
ATOM    503  CE  MET A  70      10.706  25.250 108.716  1.00 92.85           C  
ATOM    504  N   GLY A  71      11.144  28.562 103.977  1.00 79.01           N  
ATOM    505  CA  GLY A  71      11.331  29.837 103.272  1.00 79.06           C  
ATOM    506  C   GLY A  71      10.991  31.083 104.062  1.00 78.21           C  
ATOM    507  O   GLY A  71      11.860  31.936 104.270  1.00 78.27           O  
ATOM    508  N   PRO A  72       9.734  31.193 104.512  1.00 77.58           N  
ATOM    509  CA  PRO A  72       9.320  32.370 105.288  1.00 75.99           C  
ATOM    510  C   PRO A  72      10.217  32.682 106.497  1.00 74.66           C  
ATOM    511  O   PRO A  72      10.571  33.850 106.692  1.00 74.59           O  
ATOM    512  CB  PRO A  72       7.889  32.030 105.743  1.00 76.48           C  
ATOM    513  CG  PRO A  72       7.666  30.590 105.394  1.00 78.02           C  
ATOM    514  CD  PRO A  72       8.634  30.234 104.314  1.00 77.45           C  
ATOM    515  N   ILE A  73      10.580  31.661 107.286  1.00 72.53           N  
ATOM    516  CA  ILE A  73      11.458  31.855 108.465  1.00 72.17           C  
ATOM    517  C   ILE A  73      12.705  32.645 108.082  1.00 71.80           C  
ATOM    518  O   ILE A  73      13.098  33.598 108.771  1.00 68.82           O  
ATOM    519  CB  ILE A  73      11.970  30.517 109.113  1.00 71.19           C  
ATOM    520  CG1 ILE A  73      10.825  29.723 109.752  1.00 74.41           C  
ATOM    521  CG2 ILE A  73      13.038  30.799 110.190  1.00 69.92           C  
ATOM    522  CD1 ILE A  73      11.288  28.493 110.559  1.00 72.55           C  
ATOM    523  N   MET A  74      13.326  32.225 106.979  1.00 71.97           N  
ATOM    524  CA  MET A  74      14.530  32.855 106.502  1.00 73.34           C  
ATOM    525  C   MET A  74      14.261  34.274 105.983  1.00 71.19           C  
ATOM    526  O   MET A  74      14.966  35.213 106.368  1.00 68.40           O  
ATOM    527  CB  MET A  74      15.163  31.983 105.414  1.00 72.67           C  
ATOM    528  CG  MET A  74      16.525  32.439 104.947  1.00 76.87           C  
ATOM    529  SG  MET A  74      17.025  31.432 103.329  0.75 84.82          SE  
ATOM    530  CE  MET A  74      15.418  31.891 102.205  1.00 71.90           C  
ATOM    531  N   MET A  75      13.258  34.428 105.118  1.00 71.41           N  
ATOM    532  CA  MET A  75      12.954  35.727 104.520  1.00 73.59           C  
ATOM    533  C   MET A  75      12.613  36.749 105.591  1.00 74.33           C  
ATOM    534  O   MET A  75      13.142  37.863 105.572  1.00 74.40           O  
ATOM    535  CB  MET A  75      11.824  35.594 103.490  1.00 75.29           C  
ATOM    536  CG  MET A  75      12.187  34.637 102.336  1.00 80.15           C  
ATOM    537  SG  MET A  75      13.932  35.047 101.575  0.75 95.16          SE  
ATOM    538  CE  MET A  75      13.456  36.893 100.901  1.00 86.98           C  
ATOM    539  N   GLN A  76      11.765  36.339 106.534  1.00 74.75           N  
ATOM    540  CA  GLN A  76      11.355  37.189 107.644  1.00 74.56           C  
ATOM    541  C   GLN A  76      12.568  37.604 108.502  1.00 74.47           C  
ATOM    542  O   GLN A  76      12.733  38.784 108.806  1.00 73.71           O  
ATOM    543  CB  GLN A  76      10.304  36.479 108.513  1.00 73.84           C  
ATOM    544  N   LYS A  77      13.440  36.650 108.841  1.00 73.70           N  
ATOM    545  CA  LYS A  77      14.575  36.933 109.735  1.00 72.82           C  
ATOM    546  C   LYS A  77      15.632  37.827 109.100  1.00 72.67           C  
ATOM    547  O   LYS A  77      16.352  38.530 109.812  1.00 70.71           O  
ATOM    548  CB  LYS A  77      15.208  35.638 110.252  1.00 71.52           C  
ATOM    549  N   MET A  78      15.712  37.808 107.770  1.00 73.83           N  
ATOM    550  CA  MET A  78      16.670  38.646 107.041  1.00 74.22           C  
ATOM    551  C   MET A  78      16.168  40.073 106.840  1.00 73.93           C  
ATOM    552  O   MET A  78      16.954  41.013 106.958  1.00 72.20           O  
ATOM    553  CB  MET A  78      17.073  38.014 105.723  1.00 74.28           C  
ATOM    554  CG  MET A  78      17.962  36.825 105.920  1.00 73.81           C  
ATOM    555  SG  MET A  78      18.346  36.146 104.205  0.75 78.96          SE  
ATOM    556  CE  MET A  78      19.405  37.615 103.440  1.00 75.82           C  
ATOM    557  N   GLN A  79      14.885  40.240 106.519  1.00 75.28           N  
ATOM    558  CA  GLN A  79      14.329  41.585 106.415  1.00 77.30           C  
ATOM    559  C   GLN A  79      14.293  42.221 107.824  1.00 76.41           C  
ATOM    560  O   GLN A  79      14.436  43.438 107.959  1.00 76.63           O  
ATOM    561  CB  GLN A  79      12.986  41.608 105.647  1.00 78.53           C  
ATOM    562  CG  GLN A  79      11.883  40.587 106.046  1.00 80.81           C  
ATOM    563  CD  GLN A  79      10.923  41.068 107.114  1.00 83.97           C  
ATOM    564  NE2 GLN A  79       9.696  40.536 107.096  1.00 84.36           N  
ATOM    565  OE1 GLN A  79      11.273  41.894 107.952  1.00 92.98           O  
ATOM    566  N   GLU A  80      14.166  41.384 108.860  1.00 75.75           N  
ATOM    567  CA  GLU A  80      14.185  41.826 110.266  1.00 75.48           C  
ATOM    568  C   GLU A  80      15.563  42.355 110.663  1.00 74.45           C  
ATOM    569  O   GLU A  80      15.671  43.328 111.399  1.00 73.38           O  
ATOM    570  CB  GLU A  80      13.760  40.675 111.187  1.00 74.80           C  
ATOM    571  CG  GLU A  80      13.609  41.054 112.654  1.00 76.55           C  
ATOM    572  CD  GLU A  80      12.677  40.110 113.437  1.00 77.32           C  
ATOM    573  OE1 GLU A  80      12.539  38.923 113.037  1.00 74.98           O  
ATOM    574  OE2 GLU A  80      12.084  40.568 114.453  1.00 76.21           O1-
ATOM    575  N   MET A  81      16.617  41.703 110.181  1.00 74.51           N  
ATOM    576  CA  MET A  81      17.983  42.168 110.426  1.00 73.78           C  
ATOM    577  C   MET A  81      18.398  43.233 109.396  1.00 72.65           C  
ATOM    578  O   MET A  81      19.491  43.794 109.493  1.00 71.94           O  
ATOM    579  CB  MET A  81      18.984  41.016 110.340  1.00 74.46           C  
ATOM    580  CG  MET A  81      19.079  40.076 111.519  1.00 73.09           C  
ATOM    581  SG  MET A  81      20.306  38.620 110.977  0.75 80.52          SE  
ATOM    582  CE  MET A  81      21.936  39.612 110.384  1.00 72.93           C  
ATOM    583  N   LYS A  82      17.539  43.494 108.408  1.00 71.87           N  
ATOM    584  CA  LYS A  82      17.836  44.429 107.317  1.00 71.38           C  
ATOM    585  C   LYS A  82      19.071  43.934 106.583  1.00 70.16           C  
ATOM    586  O   LYS A  82      19.959  44.708 106.216  1.00 69.68           O  
ATOM    587  CB  LYS A  82      18.042  45.851 107.837  1.00 71.33           C  
ATOM    588  CG  LYS A  82      16.883  46.369 108.666  1.00 70.07           C  
ATOM    589  CD  LYS A  82      17.174  47.742 109.200  1.00 71.36           C  
ATOM    590  CE  LYS A  82      16.043  48.226 110.079  1.00 70.40           C  
ATOM    591  NZ  LYS A  82      16.378  49.519 110.715  1.00 75.55           N1+
ATOM    592  N   TYR A  83      19.117  42.626 106.365  1.00 69.20           N  
ATOM    593  CA  TYR A  83      20.258  42.030 105.726  1.00 69.01           C  
ATOM    594  C   TYR A  83      20.211  42.423 104.240  1.00 67.57           C  
ATOM    595  O   TYR A  83      19.161  42.320 103.621  1.00 67.17           O  
ATOM    596  CB  TYR A  83      20.242  40.515 105.948  1.00 70.52           C  
ATOM    597  CG  TYR A  83      21.634  39.956 105.943  1.00 71.75           C  
ATOM    598  CD1 TYR A  83      22.409  39.979 107.106  1.00 74.03           C  
ATOM    599  CD2 TYR A  83      22.208  39.461 104.775  1.00 74.20           C  
ATOM    600  CE1 TYR A  83      23.721  39.494 107.110  1.00 73.82           C  
ATOM    601  CE2 TYR A  83      23.514  38.975 104.763  1.00 72.13           C  
ATOM    602  CZ  TYR A  83      24.261  38.994 105.932  1.00 73.77           C  
ATOM    603  OH  TYR A  83      25.544  38.512 105.916  1.00 72.65           O  
ATOM    604  N   PRO A  84      21.333  42.919 103.673  1.00 66.67           N  
ATOM    605  CA  PRO A  84      21.324  43.310 102.247  1.00 66.05           C  
ATOM    606  C   PRO A  84      20.975  42.179 101.294  1.00 64.29           C  
ATOM    607  O   PRO A  84      21.182  41.009 101.636  1.00 64.43           O  
ATOM    608  CB  PRO A  84      22.771  43.754 101.969  1.00 65.37           C  
ATOM    609  CG  PRO A  84      23.439  43.888 103.287  1.00 67.45           C  
ATOM    610  CD  PRO A  84      22.630  43.172 104.329  1.00 66.63           C  
ATOM    611  N   MET A  85      20.440  42.524 100.118  1.00 63.07           N  
ATOM    612  CA AMET A  85      20.117  41.541  99.082  0.50 62.99           C  
ATOM    614  C   MET A  85      21.437  41.019  98.510  1.00 61.77           C  
ATOM    615  O   MET A  85      22.467  41.714  98.553  1.00 59.23           O  
ATOM    616  CB AMET A  85      19.258  42.185  97.969  0.50 62.13           C  
ATOM    618  CG AMET A  85      17.975  42.875  98.503  0.50 66.33           C  
ATOM    620  CE AMET A  85      15.757  42.350  96.479  0.50 62.18           C  
ATOM    621 SE  AMET A  85      16.805  43.817  97.172  0.38 64.49          SE  
ATOM    624  N   TRP A  86      21.403  39.814  97.964  1.00 60.45           N  
ATOM    625  CA  TRP A  86      22.595  39.205  97.433  1.00 59.35           C  
ATOM    626  C   TRP A  86      23.362  40.077  96.445  1.00 57.57           C  
ATOM    627  O   TRP A  86      24.607  40.128  96.485  1.00 57.92           O  
ATOM    628  CB  TRP A  86      22.243  37.854  96.810  1.00 62.19           C  
ATOM    629  CG  TRP A  86      21.534  37.947  95.517  1.00 59.93           C  
ATOM    630  CD1 TRP A  86      20.198  37.980  95.311  1.00 59.40           C  
ATOM    631  CD2 TRP A  86      22.147  38.014  94.235  1.00 60.75           C  
ATOM    632  CE2 TRP A  86      21.115  38.079  93.286  1.00 61.48           C  
ATOM    633  CE3 TRP A  86      23.472  37.991  93.795  1.00 62.86           C  
ATOM    634  NE1 TRP A  86      19.933  38.054  93.971  1.00 56.49           N  
ATOM    635  CZ2 TRP A  86      21.356  38.142  91.919  1.00 63.81           C  
ATOM    636  CZ3 TRP A  86      23.717  38.068  92.426  1.00 63.83           C  
ATOM    637  CH2 TRP A  86      22.653  38.151  91.506  1.00 60.26           C  
ATOM    638  N   HIS A  87      22.651  40.734  95.545  1.00 56.61           N  
ATOM    639  CA  HIS A  87      23.317  41.553  94.535  1.00 57.15           C  
ATOM    640  C   HIS A  87      23.934  42.812  95.115  1.00 56.24           C  
ATOM    641  O   HIS A  87      24.900  43.308  94.567  1.00 56.35           O  
ATOM    642  CB  HIS A  87      22.408  41.893  93.361  1.00 60.16           C  
ATOM    643  CG  HIS A  87      21.122  42.520  93.758  1.00 60.34           C  
ATOM    644  CD2 HIS A  87      19.891  41.982  93.942  1.00 72.65           C  
ATOM    645  ND1 HIS A  87      20.996  43.872  94.001  1.00 72.18           N  
ATOM    646  CE1 HIS A  87      19.741  44.136  94.331  1.00 71.22           C  
ATOM    647  NE2 HIS A  87      19.050  43.007  94.305  1.00 66.67           N  
ATOM    648  N   GLN A  88      23.364  43.337  96.197  1.00 55.72           N  
ATOM    649  CA  GLN A  88      23.923  44.490  96.880  1.00 54.85           C  
ATOM    650  C   GLN A  88      25.226  44.091  97.535  1.00 54.18           C  
ATOM    651  O   GLN A  88      26.179  44.844  97.525  1.00 53.27           O  
ATOM    652  CB  GLN A  88      22.958  45.020  97.928  1.00 55.47           C  
ATOM    653  CG  GLN A  88      21.668  45.549  97.309  1.00 57.60           C  
ATOM    654  CD  GLN A  88      20.661  46.016  98.336  1.00 59.70           C  
ATOM    655  NE2 GLN A  88      19.837  46.964  97.934  1.00 59.84           N  
ATOM    656  OE1 GLN A  88      20.615  45.532  99.474  1.00 64.66           O  
ATOM    657  N   LEU A  89      25.277  42.883  98.089  1.00 53.64           N  
ATOM    658  CA  LEU A  89      26.509  42.369  98.671  1.00 53.58           C  
ATOM    659  C   LEU A  89      27.588  42.247  97.600  1.00 54.30           C  
ATOM    660  O   LEU A  89      28.762  42.554  97.855  1.00 53.64           O  
ATOM    661  CB  LEU A  89      26.286  41.025  99.378  1.00 52.27           C  
ATOM    662  CG  LEU A  89      25.447  40.988 100.664  1.00 55.75           C  
ATOM    663  CD1 LEU A  89      25.206  39.545 101.094  1.00 51.83           C  
ATOM    664  CD2 LEU A  89      26.070  41.787 101.806  1.00 51.03           C  
ATOM    665  N   VAL A  90      27.212  41.818  96.402  1.00 53.80           N  
ATOM    666  CA  VAL A  90      28.201  41.701  95.326  1.00 52.26           C  
ATOM    667  C   VAL A  90      28.708  43.096  94.893  1.00 53.59           C  
ATOM    668  O   VAL A  90      29.939  43.331  94.811  1.00 53.91           O  
ATOM    669  CB  VAL A  90      27.678  40.886  94.142  1.00 52.43           C  
ATOM    670  CG1 VAL A  90      28.711  40.870  93.008  1.00 51.79           C  
ATOM    671  CG2 VAL A  90      27.372  39.467  94.626  1.00 47.73           C  
ATOM    672  N   GLN A  91      27.786  44.030  94.685  1.00 54.36           N  
ATOM    673  CA  GLN A  91      28.166  45.353  94.252  1.00 54.81           C  
ATOM    674  C   GLN A  91      29.027  46.044  95.298  1.00 55.03           C  
ATOM    675  O   GLN A  91      30.002  46.713  94.953  1.00 55.58           O  
ATOM    676  CB  GLN A  91      26.929  46.204  93.883  1.00 55.81           C  
ATOM    677  CG  GLN A  91      27.243  47.644  93.473  1.00 60.11           C  
ATOM    678  CD  GLN A  91      28.350  47.787  92.409  1.00 74.58           C  
ATOM    679  NE2 GLN A  91      28.210  47.077  91.288  1.00 72.46           N  
ATOM    680  OE1 GLN A  91      29.333  48.516  92.619  1.00 81.23           O  
ATOM    681  N   GLN A  92      28.677  45.895  96.569  1.00 55.48           N  
ATOM    682  CA  GLN A  92      29.474  46.503  97.646  1.00 56.48           C  
ATOM    683  C   GLN A  92      30.854  45.864  97.665  1.00 56.26           C  
ATOM    684  O   GLN A  92      31.845  46.540  97.900  1.00 56.84           O  
ATOM    685  CB  GLN A  92      28.811  46.337  99.017  1.00 56.99           C  
ATOM    686  N   ALA A  93      30.915  44.560  97.411  1.00 54.95           N  
ATOM    687  CA  ALA A  93      32.201  43.855  97.388  1.00 54.63           C  
ATOM    688  C   ALA A  93      33.086  44.420  96.281  1.00 54.59           C  
ATOM    689  O   ALA A  93      34.281  44.595  96.493  1.00 54.37           O  
ATOM    690  CB  ALA A  93      32.017  42.370  97.222  1.00 51.44           C  
ATOM    691  N   LYS A  94      32.495  44.727  95.113  1.00 56.00           N  
ATOM    692  CA  LYS A  94      33.262  45.313  94.003  1.00 57.18           C  
ATOM    693  C   LYS A  94      33.868  46.639  94.396  1.00 58.86           C  
ATOM    694  O   LYS A  94      34.954  46.946  93.962  1.00 59.74           O  
ATOM    695  CB  LYS A  94      32.422  45.543  92.745  1.00 55.73           C  
ATOM    696  CG  LYS A  94      31.985  44.310  92.050  1.00 56.46           C  
ATOM    697  CD  LYS A  94      31.234  44.598  90.749  1.00 57.91           C  
ATOM    698  CE  LYS A  94      32.151  45.005  89.614  1.00 61.30           C  
ATOM    699  NZ  LYS A  94      31.363  45.124  88.329  1.00 63.25           N1+
ATOM    700  N   GLU A  95      33.146  47.429  95.187  1.00 63.15           N  
ATOM    701  CA  GLU A  95      33.643  48.737  95.635  1.00 66.47           C  
ATOM    702  C   GLU A  95      34.764  48.565  96.660  1.00 67.21           C  
ATOM    703  O   GLU A  95      35.722  49.310  96.657  1.00 70.33           O  
ATOM    704  CB  GLU A  95      32.500  49.578  96.228  1.00 66.40           C  
ATOM    705  CG  GLU A  95      31.339  49.888  95.236  1.00 69.18           C  
ATOM    706  CD  GLU A  95      30.066  50.477  95.908  1.00 73.66           C  
ATOM    707  OE1 GLU A  95      30.056  50.649  97.157  1.00 77.17           O  
ATOM    708  OE2 GLU A  95      29.064  50.754  95.184  1.00 77.56           O1-
ATOM    709  N   ILE A  96      34.646  47.560  97.516  1.00 67.94           N  
ATOM    710  CA  ILE A  96      35.616  47.297  98.585  1.00 69.19           C  
ATOM    711  C   ILE A  96      36.881  46.560  98.130  1.00 68.69           C  
ATOM    712  O   ILE A  96      37.977  46.905  98.557  1.00 70.26           O  
ATOM    713  CB  ILE A  96      34.887  46.508  99.748  1.00 70.92           C  
ATOM    714  CG1 ILE A  96      34.369  47.501 100.783  1.00 74.42           C  
ATOM    715  CG2 ILE A  96      35.781  45.462 100.432  1.00 70.21           C  
ATOM    716  CD1 ILE A  96      33.431  48.577 100.215  1.00 79.79           C  
ATOM    717  N   GLY A  97      36.722  45.545  97.282  1.00 66.47           N  
ATOM    718  CA  GLY A  97      37.835  44.730  96.854  1.00 63.49           C  
ATOM    719  C   GLY A  97      37.906  44.516  95.373  1.00 62.38           C  
ATOM    720  O   GLY A  97      37.427  45.344  94.595  1.00 63.60           O  
ATOM    721  N   GLU A  98      38.508  43.391  94.996  1.00 60.56           N  
ATOM    722  CA  GLU A  98      38.736  43.028  93.592  1.00 60.59           C  
ATOM    723  C   GLU A  98      37.749  41.915  93.227  1.00 57.54           C  
ATOM    724  O   GLU A  98      37.983  40.752  93.480  1.00 56.98           O  
ATOM    725  CB  GLU A  98      40.213  42.608  93.429  1.00 60.58           C  
ATOM    726  CG  GLU A  98      40.710  42.513  91.970  1.00 68.54           C  
ATOM    727  N   VAL A  99      36.617  42.315  92.673  1.00 53.43           N  
ATOM    728  CA  VAL A  99      35.574  41.399  92.319  1.00 52.77           C  
ATOM    729  C   VAL A  99      35.239  41.627  90.852  1.00 52.89           C  
ATOM    730  O   VAL A  99      35.038  42.777  90.430  1.00 52.47           O  
ATOM    731  CB  VAL A  99      34.295  41.627  93.194  1.00 54.42           C  
ATOM    732  CG1 VAL A  99      33.142  40.696  92.733  1.00 46.56           C  
ATOM    733  CG2 VAL A  99      34.623  41.434  94.644  1.00 53.16           C  
ATOM    734  N   LYS A 100      35.203  40.534  90.080  1.00 52.37           N  
ATOM    735  CA  LYS A 100      34.847  40.591  88.669  1.00 52.50           C  
ATOM    736  C   LYS A 100      33.641  39.702  88.425  1.00 53.47           C  
ATOM    737  O   LYS A 100      33.575  38.576  88.931  1.00 53.33           O  
ATOM    738  CB  LYS A 100      36.001  40.138  87.796  1.00 54.02           C  
ATOM    739  CG  LYS A 100      37.213  41.064  87.839  1.00 55.15           C  
ATOM    740  CD  LYS A 100      36.930  42.330  87.100  1.00 67.70           C  
ATOM    741  CE  LYS A 100      38.110  43.297  87.142  1.00 72.49           C  
ATOM    742  NZ  LYS A 100      38.169  44.099  88.424  1.00 80.66           N1+
ATOM    743  N   VAL A 101      32.690  40.242  87.672  1.00 52.08           N  
ATOM    744  CA  VAL A 101      31.450  39.570  87.356  1.00 51.85           C  
ATOM    745  C   VAL A 101      31.416  39.306  85.885  1.00 51.43           C  
ATOM    746  O   VAL A 101      31.502  40.236  85.076  1.00 51.45           O  
ATOM    747  CB  VAL A 101      30.263  40.445  87.774  1.00 52.80           C  
ATOM    748  CG1 VAL A 101      28.920  39.827  87.394  1.00 51.96           C  
ATOM    749  CG2 VAL A 101      30.343  40.690  89.282  1.00 47.81           C  
ATOM    750  N   PHE A 102      31.314  38.034  85.545  1.00 49.79           N  
ATOM    751  CA  PHE A 102      31.263  37.572  84.167  1.00 51.36           C  
ATOM    752  C   PHE A 102      29.933  36.889  83.879  1.00 53.68           C  
ATOM    753  O   PHE A 102      29.374  36.236  84.736  1.00 52.47           O  
ATOM    754  CB  PHE A 102      32.379  36.559  83.913  1.00 51.68           C  
ATOM    755  CG  PHE A 102      33.750  37.120  84.097  1.00 46.50           C  
ATOM    756  CD1 PHE A 102      34.331  37.903  83.109  1.00 52.19           C  
ATOM    757  CD2 PHE A 102      34.427  36.930  85.270  1.00 56.65           C  
ATOM    758  CE1 PHE A 102      35.585  38.448  83.271  1.00 53.32           C  
ATOM    759  CE2 PHE A 102      35.681  37.454  85.444  1.00 52.28           C  
ATOM    760  CZ  PHE A 102      36.268  38.218  84.435  1.00 50.88           C  
ATOM    761  N   ALA A 103      29.478  37.035  82.643  1.00 53.62           N  
ATOM    762  CA  ALA A 103      28.284  36.406  82.145  1.00 55.56           C  
ATOM    763  C   ALA A 103      28.697  35.372  81.112  1.00 56.92           C  
ATOM    764  O   ALA A 103      29.544  35.627  80.277  1.00 55.27           O  
ATOM    765  CB  ALA A 103      27.323  37.489  81.489  1.00 51.41           C  
ATOM    766  N   CYS A 104      28.077  34.206  81.184  1.00 60.53           N  
ATOM    767  CA  CYS A 104      28.317  33.094  80.285  1.00 60.59           C  
ATOM    768  C   CYS A 104      27.716  33.303  78.905  1.00 59.98           C  
ATOM    769  O   CYS A 104      26.502  33.406  78.765  1.00 59.96           O  
ATOM    770  CB  CYS A 104      27.657  31.861  80.889  1.00 64.92           C  
ATOM    771  SG  CYS A 104      27.581  30.421  79.819  1.00 72.75           S  
ATOM    772  N   SER A 105      28.556  33.321  77.883  1.00 59.25           N  
ATOM    773  CA  SER A 105      28.093  33.560  76.529  1.00 60.07           C  
ATOM    774  C   SER A 105      27.227  32.435  75.971  1.00 59.74           C  
ATOM    775  O   SER A 105      26.327  32.709  75.188  1.00 61.40           O  
ATOM    776  CB  SER A 105      29.275  33.832  75.606  1.00 60.45           C  
ATOM    777  OG  SER A 105      30.188  32.761  75.634  1.00 62.45           O  
ATOM    778  N   THR A 106      27.465  31.186  76.368  1.00 60.12           N  
ATOM    779  CA  THR A 106      26.673  30.049  75.847  1.00 60.56           C  
ATOM    780  C   THR A 106      25.218  30.076  76.316  1.00 59.53           C  
ATOM    781  O   THR A 106      24.296  29.933  75.520  1.00 58.82           O  
ATOM    782  CB  THR A 106      27.310  28.702  76.210  1.00 62.10           C  
ATOM    783  CG2 THR A 106      26.530  27.533  75.607  1.00 59.11           C  
ATOM    784  OG1 THR A 106      28.625  28.673  75.670  1.00 66.39           O  
ATOM    785  N   THR A 107      25.031  30.268  77.607  1.00 58.40           N  
ATOM    786  CA  THR A 107      23.723  30.416  78.196  1.00 59.84           C  
ATOM    787  C   THR A 107      22.968  31.577  77.575  1.00 59.72           C  
ATOM    788  O   THR A 107      21.748  31.504  77.386  1.00 60.26           O  
ATOM    789  CB  THR A 107      23.851  30.780  79.721  1.00 61.48           C  
ATOM    790  CG2 THR A 107      22.444  31.068  80.353  1.00 60.40           C  
ATOM    791  OG1 THR A 107      24.527  29.746  80.428  1.00 60.89           O  
ATOM    792  N   MET A 108      23.668  32.674  77.294  1.00 59.31           N  
ATOM    793  CA  MET A 108      23.007  33.841  76.700  1.00 60.23           C  
ATOM    794  C   MET A 108      22.376  33.507  75.363  1.00 62.14           C  
ATOM    795  O   MET A 108      21.327  34.049  75.033  1.00 62.37           O  
ATOM    796  CB  MET A 108      23.952  35.017  76.585  1.00 59.29           C  
ATOM    797  CG  MET A 108      24.268  35.585  77.933  1.00 59.16           C  
ATOM    798  SG  MET A 108      25.651  36.853  77.816  0.75 57.47          SE  
ATOM    799  CE  MET A 108      24.767  38.141  76.699  1.00 50.50           C  
ATOM    800  N   GLU A 109      23.019  32.637  74.592  1.00 64.30           N  
ATOM    801  CA  GLU A 109      22.456  32.165  73.326  1.00 67.10           C  
ATOM    802  C   GLU A 109      21.250  31.266  73.594  1.00 65.58           C  
ATOM    803  O   GLU A 109      20.231  31.406  72.937  1.00 64.38           O  
ATOM    804  CB  GLU A 109      23.495  31.390  72.485  1.00 68.55           C  
ATOM    805  CG  GLU A 109      24.690  32.238  71.966  1.00 74.17           C  
ATOM    806  CD  GLU A 109      25.731  31.412  71.203  1.00 72.77           C  
ATOM    807  N   PHE A 110      21.365  30.345  74.556  1.00 65.54           N  
ATOM    808  CA  PHE A 110      20.248  29.441  74.888  1.00 67.27           C  
ATOM    809  C   PHE A 110      19.001  30.177  75.348  1.00 67.48           C  
ATOM    810  O   PHE A 110      17.895  29.696  75.094  1.00 67.90           O  
ATOM    811  CB  PHE A 110      20.506  28.436  76.033  1.00 68.72           C  
ATOM    812  CG  PHE A 110      21.571  27.391  75.783  1.00 72.90           C  
ATOM    813  CD1 PHE A 110      22.046  27.088  74.505  1.00 74.29           C  
ATOM    814  CD2 PHE A 110      22.013  26.611  76.863  1.00 73.52           C  
ATOM    815  CE1 PHE A 110      23.020  26.089  74.322  1.00 74.36           C  
ATOM    816  CE2 PHE A 110      22.955  25.610  76.696  1.00 72.77           C  
ATOM    817  CZ  PHE A 110      23.461  25.338  75.421  1.00 74.86           C  
ATOM    818  N   PHE A 111      19.155  31.284  76.075  1.00 66.18           N  
ATOM    819  CA  PHE A 111      17.992  32.014  76.585  1.00 65.50           C  
ATOM    820  C   PHE A 111      17.693  33.323  75.868  1.00 64.52           C  
ATOM    821  O   PHE A 111      16.823  34.069  76.292  1.00 65.42           O  
ATOM    822  CB  PHE A 111      18.135  32.195  78.086  1.00 66.86           C  
ATOM    823  CG  PHE A 111      18.091  30.897  78.844  1.00 67.81           C  
ATOM    824  CD1 PHE A 111      16.900  30.164  78.921  1.00 72.55           C  
ATOM    825  CD2 PHE A 111      19.213  30.403  79.465  1.00 67.21           C  
ATOM    826  CE1 PHE A 111      16.848  28.962  79.618  1.00 71.84           C  
ATOM    827  CE2 PHE A 111      19.178  29.197  80.176  1.00 68.35           C  
ATOM    828  CZ  PHE A 111      17.996  28.480  80.259  1.00 72.01           C  
ATOM    829  N   GLY A 112      18.379  33.570  74.758  1.00 62.82           N  
ATOM    830  CA  GLY A 112      18.181  34.774  73.954  1.00 61.47           C  
ATOM    831  C   GLY A 112      18.422  36.063  74.703  1.00 60.86           C  
ATOM    832  O   GLY A 112      17.720  37.033  74.494  1.00 62.06           O  
ATOM    833  N   ILE A 113      19.412  36.068  75.585  1.00 60.79           N  
ATOM    834  CA  ILE A 113      19.755  37.245  76.376  1.00 59.55           C  
ATOM    835  C   ILE A 113      20.868  37.991  75.662  1.00 60.32           C  
ATOM    836  O   ILE A 113      21.808  37.360  75.173  1.00 59.79           O  
ATOM    837  CB  ILE A 113      20.251  36.806  77.763  1.00 61.86           C  
ATOM    838  CG1 ILE A 113      19.157  35.998  78.473  1.00 59.77           C  
ATOM    839  CG2 ILE A 113      20.710  38.025  78.600  1.00 56.95           C  
ATOM    840  CD1 ILE A 113      19.631  35.345  79.745  1.00 57.35           C  
ATOM    841  N   LYS A 114      20.757  39.317  75.589  1.00 60.42           N  
ATOM    842  CA  LYS A 114      21.784  40.151  74.965  1.00 61.16           C  
ATOM    843  C   LYS A 114      22.498  40.933  76.075  1.00 60.97           C  
ATOM    844  O   LYS A 114      21.983  41.045  77.188  1.00 60.28           O  
ATOM    845  CB  LYS A 114      21.183  41.058  73.879  1.00 61.48           C  
ATOM    846  CG  LYS A 114      20.584  40.270  72.677  1.00 60.31           C  
ATOM    847  CD  LYS A 114      19.952  41.160  71.590  1.00 64.31           C  
ATOM    848  N   ARG A 115      23.672  41.486  75.777  1.00 61.09           N  
ATOM    849  CA AARG A 115      24.459  42.240  76.745  0.50 62.87           C  
ATOM    851  C   ARG A 115      23.660  43.391  77.394  1.00 61.19           C  
ATOM    852  O   ARG A 115      23.796  43.679  78.589  1.00 61.30           O  
ATOM    853  CB AARG A 115      25.720  42.785  76.046  0.50 64.41           C  
ATOM    855  CG AARG A 115      26.484  41.734  75.194  0.50 67.63           C  
ATOM    857  CD AARG A 115      27.940  42.118  74.921  0.50 67.01           C  
ATOM    859  NE AARG A 115      28.670  41.030  74.266  0.50 70.01           N  
ATOM    861  CZ AARG A 115      29.991  40.998  74.080  0.50 72.30           C  
ATOM    863  NH1AARG A 115      30.770  41.990  74.500  0.50 72.66           N1+
ATOM    864  NH2AARG A 115      30.544  39.950  73.477  0.50 70.81           N  
ATOM    867  N   GLU A 116      22.843  44.064  76.578  1.00 60.27           N  
ATOM    868  CA  GLU A 116      22.035  45.195  77.038  1.00 59.75           C  
ATOM    869  C   GLU A 116      21.027  44.786  78.110  1.00 58.03           C  
ATOM    870  O   GLU A 116      20.629  45.605  78.939  1.00 57.97           O  
ATOM    871  CB  GLU A 116      21.308  45.825  75.848  1.00 56.78           C  
ATOM    872  N   ASP A 117      20.644  43.511  78.102  1.00 56.45           N  
ATOM    873  CA  ASP A 117      19.707  42.968  79.070  1.00 56.20           C  
ATOM    874  C   ASP A 117      20.347  42.692  80.437  1.00 55.78           C  
ATOM    875  O   ASP A 117      19.647  42.492  81.421  1.00 54.43           O  
ATOM    876  CB  ASP A 117      19.146  41.651  78.537  1.00 56.40           C  
ATOM    877  CG  ASP A 117      18.495  41.790  77.158  1.00 59.58           C  
ATOM    878  OD1 ASP A 117      18.009  42.901  76.801  1.00 56.49           O  
ATOM    879  OD2 ASP A 117      18.478  40.764  76.434  1.00 57.47           O1-
ATOM    880  N   LEU A 118      21.677  42.696  80.502  1.00 57.31           N  
ATOM    881  CA  LEU A 118      22.381  42.363  81.738  1.00 57.17           C  
ATOM    882  C   LEU A 118      22.592  43.552  82.660  1.00 56.66           C  
ATOM    883  O   LEU A 118      22.700  44.673  82.188  1.00 57.21           O  
ATOM    884  CB  LEU A 118      23.729  41.734  81.395  1.00 57.26           C  
ATOM    885  CG  LEU A 118      23.683  40.368  80.702  1.00 60.93           C  
ATOM    886  CD1 LEU A 118      25.074  39.836  80.287  1.00 57.03           C  
ATOM    887  CD2 LEU A 118      22.994  39.397  81.635  1.00 60.29           C  
ATOM    888  N   ALA A 119      22.651  43.292  83.969  1.00 57.73           N  
ATOM    889  CA  ALA A 119      22.903  44.333  84.970  1.00 57.21           C  
ATOM    890  C   ALA A 119      24.232  45.043  84.647  1.00 58.18           C  
ATOM    891  O   ALA A 119      25.171  44.446  84.077  1.00 57.44           O  
ATOM    892  CB  ALA A 119      22.949  43.737  86.376  1.00 59.61           C  
ATOM    893  N   GLU A 120      24.307  46.309  85.044  1.00 57.66           N  
ATOM    894  CA  GLU A 120      25.459  47.163  84.761  1.00 58.80           C  
ATOM    895  C   GLU A 120      26.749  46.643  85.374  1.00 57.82           C  
ATOM    896  O   GLU A 120      27.827  46.875  84.839  1.00 57.54           O  
ATOM    897  CB  GLU A 120      25.221  48.581  85.299  1.00 60.45           C  
ATOM    898  CG  GLU A 120      23.988  49.284  84.707  1.00 74.82           C  
ATOM    899  CD  GLU A 120      24.091  49.561  83.202  1.00 88.54           C  
ATOM    900  OE1 GLU A 120      25.230  49.545  82.669  1.00 95.48           O  
ATOM    901  OE2 GLU A 120      23.034  49.822  82.565  1.00 91.61           O1-
ATOM    902  N   PHE A 121      26.620  45.928  86.482  1.00 56.67           N  
ATOM    903  CA  PHE A 121      27.773  45.458  87.200  1.00 58.71           C  
ATOM    904  C   PHE A 121      28.475  44.264  86.551  1.00 55.41           C  
ATOM    905  O   PHE A 121      29.445  43.776  87.085  1.00 54.46           O  
ATOM    906  CB  PHE A 121      27.416  45.242  88.681  1.00 63.04           C  
ATOM    907  CG  PHE A 121      26.737  43.934  89.008  1.00 67.50           C  
ATOM    908  CD1 PHE A 121      26.066  43.180  88.065  1.00 75.80           C  
ATOM    909  CD2 PHE A 121      26.685  43.518  90.329  1.00 73.42           C  
ATOM    910  CE1 PHE A 121      25.446  41.991  88.426  1.00 74.62           C  
ATOM    911  CE2 PHE A 121      26.046  42.332  90.685  1.00 76.02           C  
ATOM    912  CZ  PHE A 121      25.430  41.578  89.730  1.00 70.39           C  
ATOM    913  N   VAL A 122      27.967  43.785  85.416  1.00 54.22           N  
ATOM    914  CA  VAL A 122      28.632  42.704  84.690  1.00 53.19           C  
ATOM    915  C   VAL A 122      29.811  43.335  83.975  1.00 53.81           C  
ATOM    916  O   VAL A 122      29.664  44.323  83.257  1.00 52.24           O  
ATOM    917  CB  VAL A 122      27.709  42.038  83.672  1.00 53.97           C  
ATOM    918  CG1 VAL A 122      28.486  41.076  82.752  1.00 49.31           C  
ATOM    919  CG2 VAL A 122      26.535  41.348  84.404  1.00 54.43           C  
ATOM    920  N   ASP A 123      30.980  42.774  84.192  1.00 53.04           N  
ATOM    921  CA  ASP A 123      32.208  43.273  83.608  1.00 54.22           C  
ATOM    922  C   ASP A 123      32.439  42.753  82.200  1.00 54.10           C  
ATOM    923  O   ASP A 123      32.930  43.467  81.354  1.00 52.76           O  
ATOM    924  CB  ASP A 123      33.385  42.899  84.530  1.00 55.23           C  
ATOM    925  CG  ASP A 123      33.263  43.577  85.874  1.00 57.62           C  
ATOM    926  OD1 ASP A 123      33.202  44.822  85.864  1.00 62.06           O  
ATOM    927  OD2 ASP A 123      33.167  42.903  86.921  1.00 58.03           O1-
ATOM    928  N   ASP A 124      32.098  41.508  81.925  1.00 54.69           N  
ATOM    929  CA  ASP A 124      32.338  40.981  80.600  1.00 55.19           C  
ATOM    930  C   ASP A 124      31.533  39.723  80.353  1.00 54.14           C  
ATOM    931  O   ASP A 124      31.043  39.108  81.280  1.00 53.74           O  
ATOM    932  CB  ASP A 124      33.833  40.661  80.425  1.00 58.16           C  
ATOM    933  CG  ASP A 124      34.278  40.698  78.962  1.00 66.26           C  
ATOM    934  OD1 ASP A 124      33.415  40.841  78.040  1.00 73.71           O  
ATOM    935  OD2 ASP A 124      35.504  40.595  78.730  1.00 77.60           O1-
ATOM    936  N   VAL A 125      31.403  39.374  79.072  1.00 53.49           N  
ATOM    937  CA  VAL A 125      30.705  38.181  78.613  1.00 54.94           C  
ATOM    938  C   VAL A 125      31.802  37.289  78.094  1.00 55.28           C  
ATOM    939  O   VAL A 125      32.574  37.713  77.227  1.00 56.38           O  
ATOM    940  CB  VAL A 125      29.692  38.462  77.469  1.00 55.58           C  
ATOM    941  CG1 VAL A 125      29.246  37.163  76.795  1.00 55.23           C  
ATOM    942  CG2 VAL A 125      28.486  39.216  78.003  1.00 54.70           C  
ATOM    943  N   VAL A 126      31.894  36.079  78.631  1.00 53.85           N  
ATOM    944  CA  VAL A 126      32.972  35.187  78.293  1.00 53.54           C  
ATOM    945  C   VAL A 126      32.489  33.751  78.235  1.00 55.63           C  
ATOM    946  O   VAL A 126      31.373  33.417  78.639  1.00 56.98           O  
ATOM    947  CB  VAL A 126      34.081  35.282  79.366  1.00 53.55           C  
ATOM    948  CG1 VAL A 126      34.479  36.728  79.603  1.00 54.45           C  
ATOM    949  CG2 VAL A 126      33.656  34.667  80.678  1.00 46.82           C  
ATOM    950  N   GLY A 127      33.352  32.915  77.705  1.00 58.27           N  
ATOM    951  CA  GLY A 127      33.107  31.490  77.637  1.00 59.83           C  
ATOM    952  C   GLY A 127      33.838  30.753  78.751  1.00 61.90           C  
ATOM    953  O   GLY A 127      34.590  31.323  79.548  1.00 57.71           O  
ATOM    954  N   VAL A 128      33.621  29.442  78.742  1.00 66.44           N  
ATOM    955  CA  VAL A 128      34.145  28.488  79.725  1.00 67.27           C  
ATOM    956  C   VAL A 128      35.605  28.478  79.923  1.00 65.03           C  
ATOM    957  O   VAL A 128      36.073  28.504  81.044  1.00 66.85           O  
ATOM    958  CB  VAL A 128      33.728  27.005  79.349  1.00 69.84           C  
ATOM    959  CG1 VAL A 128      34.923  25.976  79.449  1.00 67.67           C  
ATOM    960  CG2 VAL A 128      32.486  26.609  80.154  1.00 68.75           C  
ATOM    961  N   ALA A 129      36.358  28.389  78.853  1.00 63.05           N  
ATOM    962  CA  ALA A 129      37.794  28.367  79.014  1.00 64.00           C  
ATOM    963  C   ALA A 129      38.318  29.605  79.717  1.00 62.25           C  
ATOM    964  O   ALA A 129      39.344  29.575  80.417  1.00 61.27           O  
ATOM    965  CB  ALA A 129      38.515  28.265  77.658  1.00 68.17           C  
ATOM    966  N   THR A 130      37.665  30.723  79.440  1.00 58.67           N  
ATOM    967  CA  THR A 130      38.083  31.966  80.047  1.00 57.61           C  
ATOM    968  C   THR A 130      37.940  31.828  81.546  1.00 57.47           C  
ATOM    969  O   THR A 130      38.839  32.167  82.310  1.00 59.99           O  
ATOM    970  CB  THR A 130      37.297  33.154  79.446  1.00 61.37           C  
ATOM    971  CG2 THR A 130      37.943  34.432  79.866  1.00 62.95           C  
ATOM    972  OG1 THR A 130      37.291  33.051  77.991  1.00 62.66           O  
ATOM    973  N   PHE A 131      36.822  31.258  81.977  1.00 53.72           N  
ATOM    974  CA APHE A 131      36.631  31.143  83.402  0.50 56.54           C  
ATOM    976  C   PHE A 131      37.555  30.088  84.035  1.00 56.30           C  
ATOM    977  O   PHE A 131      38.072  30.343  85.090  1.00 57.98           O  
ATOM    978  CB APHE A 131      35.137  31.059  83.788  0.50 59.51           C  
ATOM    980  CG APHE A 131      34.843  31.649  85.139  0.50 58.28           C  
ATOM    982  CD1APHE A 131      34.732  33.031  85.293  0.50 60.08           C  
ATOM    983  CD2APHE A 131      34.717  30.845  86.257  0.50 62.49           C  
ATOM    986  CE1APHE A 131      34.496  33.583  86.532  0.50 53.78           C  
ATOM    987  CE2APHE A 131      34.470  31.397  87.498  0.50 61.57           C  
ATOM    990  CZ APHE A 131      34.367  32.770  87.633  0.50 61.19           C  
ATOM    992  N   LEU A 132      37.832  28.996  83.376  1.00 57.45           N  
ATOM    993  CA  LEU A 132      38.796  28.080  83.871  1.00 58.75           C  
ATOM    994  C   LEU A 132      40.135  28.714  84.067  1.00 56.82           C  
ATOM    995  O   LEU A 132      40.878  28.368  85.002  1.00 56.02           O  
ATOM    996  CB  LEU A 132      39.037  26.940  82.858  1.00 64.65           C  
ATOM    997  CG  LEU A 132      38.305  25.577  82.855  1.00 68.72           C  
ATOM    998  CD1 LEU A 132      36.852  25.711  83.071  1.00 72.00           C  
ATOM    999  CD2 LEU A 132      38.593  24.883  81.512  1.00 65.50           C  
ATOM   1000  N   ASP A 133      40.534  29.543  83.099  1.00 52.48           N  
ATOM   1001  CA  ASP A 133      41.803  30.212  83.161  1.00 52.63           C  
ATOM   1002  C   ASP A 133      41.861  31.118  84.336  1.00 53.40           C  
ATOM   1003  O   ASP A 133      42.819  31.130  85.069  1.00 51.34           O  
ATOM   1004  CB  ASP A 133      41.994  31.096  81.935  1.00 56.63           C  
ATOM   1005  CG  ASP A 133      42.511  30.346  80.703  1.00 63.88           C  
ATOM   1006  OD1 ASP A 133      42.793  29.122  80.750  1.00 68.21           O  
ATOM   1007  OD2 ASP A 133      42.671  31.040  79.672  1.00 68.15           O1-
ATOM   1008  N   ARG A 134      40.823  31.920  84.509  1.00 52.78           N  
ATOM   1009  CA  ARG A 134      40.772  32.817  85.676  1.00 53.66           C  
ATOM   1010  C   ARG A 134      40.743  32.129  86.987  1.00 56.04           C  
ATOM   1011  O   ARG A 134      41.379  32.585  87.921  1.00 58.45           O  
ATOM   1012  CB  ARG A 134      39.546  33.753  85.607  1.00 56.07           C  
ATOM   1013  CG  ARG A 134      39.924  35.101  85.281  1.00 55.29           C  
ATOM   1014  CD  ARG A 134      38.912  36.062  85.565  1.00 67.92           C  
ATOM   1015  NE  ARG A 134      39.552  37.184  86.223  1.00 68.26           N  
ATOM   1016  CZ  ARG A 134      40.099  38.229  85.630  1.00 65.14           C  
ATOM   1017  NH1 ARG A 134      40.129  38.366  84.321  1.00 63.57           N1+
ATOM   1018  NH2 ARG A 134      40.611  39.165  86.394  1.00 76.15           N  
ATOM   1019  N   ALA A 135      40.062  30.992  87.064  1.00 54.87           N  
ATOM   1020  CA  ALA A 135      39.981  30.243  88.311  1.00 55.12           C  
ATOM   1021  C   ALA A 135      41.202  29.471  88.723  1.00 55.34           C  
ATOM   1022  O   ALA A 135      41.359  29.096  89.899  1.00 53.85           O  
ATOM   1023  CB  ALA A 135      38.859  29.246  88.235  1.00 54.71           C  
ATOM   1024  N   GLU A 136      42.030  29.148  87.754  1.00 55.01           N  
ATOM   1025  CA  GLU A 136      43.178  28.306  87.974  1.00 56.83           C  
ATOM   1026  C   GLU A 136      44.043  28.791  89.118  1.00 54.75           C  
ATOM   1027  O   GLU A 136      44.371  29.939  89.175  1.00 52.63           O  
ATOM   1028  CB  GLU A 136      44.019  28.294  86.687  1.00 57.14           C  
ATOM   1029  CG  GLU A 136      45.033  27.153  86.581  1.00 66.56           C  
ATOM   1030  CD  GLU A 136      45.957  27.332  85.328  1.00 74.31           C  
ATOM   1031  OE1 GLU A 136      45.538  28.035  84.353  1.00 93.50           O  
ATOM   1032  OE2 GLU A 136      47.094  26.795  85.331  1.00 97.53           O1-
ATOM   1033  N   GLY A 137      44.368  27.894  90.037  1.00 54.38           N  
ATOM   1034  CA  GLY A 137      45.219  28.203  91.155  1.00 54.23           C  
ATOM   1035  C   GLY A 137      44.504  28.693  92.395  1.00 55.01           C  
ATOM   1036  O   GLY A 137      45.137  28.813  93.423  1.00 55.34           O  
ATOM   1037  N   GLY A 138      43.210  28.969  92.333  1.00 52.46           N  
ATOM   1038  CA  GLY A 138      42.493  29.408  93.541  1.00 52.49           C  
ATOM   1039  C   GLY A 138      41.430  28.391  93.944  1.00 54.67           C  
ATOM   1040  O   GLY A 138      41.342  27.307  93.363  1.00 54.22           O  
ATOM   1041  N   THR A 139      40.600  28.753  94.909  1.00 51.16           N  
ATOM   1042  CA  THR A 139      39.492  27.925  95.302  1.00 51.84           C  
ATOM   1043  C   THR A 139      38.399  28.173  94.306  1.00 50.76           C  
ATOM   1044  O   THR A 139      38.134  29.329  93.957  1.00 52.25           O  
ATOM   1045  CB  THR A 139      39.076  28.318  96.715  1.00 53.65           C  
ATOM   1046  CG2 THR A 139      37.821  27.626  97.114  1.00 51.39           C  
ATOM   1047  OG1 THR A 139      40.151  27.926  97.567  1.00 55.19           O  
ATOM   1048  N   THR A 140      37.757  27.103  93.841  1.00 50.69           N  
ATOM   1049  CA  THR A 140      36.664  27.211  92.835  1.00 50.51           C  
ATOM   1050  C   THR A 140      35.490  26.378  93.243  1.00 51.06           C  
ATOM   1051  O   THR A 140      35.677  25.254  93.702  1.00 51.94           O  
ATOM   1052  CB  THR A 140      37.122  26.756  91.418  1.00 50.93           C  
ATOM   1053  CG2 THR A 140      36.052  27.039  90.397  1.00 50.25           C  
ATOM   1054  OG1 THR A 140      38.314  27.465  91.044  1.00 55.70           O  
ATOM   1055  N   LEU A 141      34.306  26.983  93.161  1.00 50.82           N  
ATOM   1056  CA  LEU A 141      33.021  26.377  93.594  1.00 51.04           C  
ATOM   1057  C   LEU A 141      31.996  26.462  92.500  1.00 51.41           C  
ATOM   1058  O   LEU A 141      32.016  27.411  91.714  1.00 52.44           O  
ATOM   1059  CB  LEU A 141      32.446  27.139  94.786  1.00 52.19           C  
ATOM   1060  CG  LEU A 141      33.347  27.294  96.018  1.00 55.62           C  
ATOM   1061  CD1 LEU A 141      32.671  28.218  96.989  1.00 49.32           C  
ATOM   1062  CD2 LEU A 141      33.718  25.957  96.658  1.00 49.09           C  
ATOM   1063  N   PHE A 142      31.112  25.469  92.454  1.00 51.29           N  
ATOM   1064  CA  PHE A 142      29.960  25.432  91.563  1.00 50.99           C  
ATOM   1065  C   PHE A 142      28.741  25.445  92.481  1.00 51.84           C  
ATOM   1066  O   PHE A 142      28.562  24.520  93.316  1.00 49.93           O  
ATOM   1067  CB  PHE A 142      29.979  24.162  90.701  1.00 51.26           C  
ATOM   1068  CG  PHE A 142      28.872  24.091  89.690  1.00 49.96           C  
ATOM   1069  CD1 PHE A 142      27.581  23.694  90.066  1.00 51.27           C  
ATOM   1070  CD2 PHE A 142      29.109  24.410  88.377  1.00 51.04           C  
ATOM   1071  CE1 PHE A 142      26.590  23.617  89.132  1.00 52.95           C  
ATOM   1072  CE2 PHE A 142      28.116  24.350  87.438  1.00 53.20           C  
ATOM   1073  CZ  PHE A 142      26.869  23.958  87.792  1.00 49.39           C  
ATOM   1074  N   ILE A 143      27.954  26.514  92.351  1.00 53.57           N  
ATOM   1075  CA  ILE A 143      26.786  26.769  93.164  1.00 55.79           C  
ATOM   1076  C   ILE A 143      25.506  26.830  92.305  1.00 60.40           C  
ATOM   1077  O   ILE A 143      25.404  27.656  91.376  1.00 60.96           O  
ATOM   1078  CB  ILE A 143      26.940  28.097  93.956  1.00 55.78           C  
ATOM   1079  CG1 ILE A 143      28.212  28.028  94.804  1.00 57.27           C  
ATOM   1080  CG2 ILE A 143      25.661  28.356  94.834  1.00 50.82           C  
ATOM   1081  CD1 ILE A 143      28.396  29.104  95.813  1.00 54.84           C  
ATOM   1082  OXT ILE A 143      24.552  26.071  92.535  1.00 61.54           O1-
