# Supplementary material for: Modeling Symmetric Macromolecular Structures in Rosetta3
Source: PLoS One. 2011 Jun 22;6(6):e20450. doi: 10.1371/journal.pone.0020450 (PMC3120754; doi:10.1371/journal.pone.0020450)
Supplement: File S1 — An archive containing example flags file and input files for running four different symmetry protocols in Rosetta3. The protocols include symmetric docking, symmetric comparative modeling, fold-and-dock, and symmetric design. (BZ2) [file pone.0020450.s002.bz2 › rosetta3_symmdemo/t517_trimer_cm/inputs/t000_.psipred_ss2]

# PSIPRED VFORMAT (PSIPRED V2.6 by David Jones)

   1 M C   0.998  0.001  0.001
   2 E C   0.925  0.027  0.043
   3 N C   0.791  0.114  0.053
   4 K C   0.767  0.071  0.110
   5 K C   0.629  0.008  0.320
   6 M E   0.078  0.002  0.874
   7 N E   0.014  0.002  0.973
   8 L E   0.006  0.003  0.977
   9 L E   0.006  0.005  0.968
  10 L E   0.011  0.005  0.959
  11 F E   0.156  0.004  0.812
  12 S C   0.791  0.002  0.200
  13 G C   0.963  0.011  0.015
  14 D C   0.906  0.044  0.014
  15 Y H   0.050  0.935  0.002
  16 D H   0.039  0.977  0.000
  17 K H   0.038  0.980  0.001
  18 A H   0.061  0.961  0.002
  19 L H   0.045  0.961  0.000
  20 A H   0.027  0.976  0.000
  21 S H   0.013  0.990  0.000
  22 L H   0.004  0.997  0.000
  23 I H   0.003  0.998  0.000
  24 I H   0.003  0.997  0.000
  25 A H   0.003  0.998  0.000
  26 N H   0.004  0.997  0.000
  27 A H   0.006  0.995  0.000
  28 A H   0.007  0.996  0.000
  29 R H   0.022  0.985  0.000
  30 E H   0.068  0.942  0.002
  31 M C   0.747  0.239  0.003
  32 E C   0.989  0.016  0.006
  33 I C   0.989  0.006  0.014
  34 E C   0.770  0.003  0.214
  35 V E   0.180  0.003  0.774
  36 T E   0.016  0.002  0.978
  37 I E   0.004  0.004  0.988
  38 F E   0.005  0.006  0.973
  39 C E   0.022  0.007  0.942
  40 A E   0.159  0.015  0.732
  41 F C   0.454  0.202  0.237
  42 W H   0.172  0.729  0.019
  43 G H   0.086  0.829  0.008
  44 L H   0.044  0.888  0.011
  45 L H   0.029  0.948  0.010
  46 L H   0.065  0.912  0.011
  47 L H   0.167  0.845  0.016
  48 R C   0.615  0.292  0.067
  49 D C   0.812  0.155  0.032
  50 P C   0.794  0.282  0.018
  51 E C   0.714  0.277  0.038
  52 K C   0.759  0.195  0.052
  53 A C   0.774  0.184  0.062
  54 S C   0.728  0.186  0.116
  55 Q C   0.653  0.205  0.169
  56 E C   0.699  0.137  0.190
  57 D C   0.754  0.080  0.182
  58 K C   0.814  0.092  0.105
  59 S C   0.745  0.180  0.074
  60 L C   0.575  0.402  0.028
  61 Y H   0.448  0.472  0.030
  62 E H   0.448  0.491  0.032
  63 Q C   0.470  0.457  0.043
  64 A C   0.587  0.352  0.056
  65 F C   0.651  0.293  0.054
  66 S C   0.708  0.224  0.061
  67 S C   0.787  0.192  0.040
  68 L C   0.785  0.125  0.082
  69 T C   0.929  0.039  0.038
  70 P C   0.875  0.095  0.026
  71 R C   0.821  0.145  0.018
  72 E C   0.746  0.185  0.020
  73 A H   0.154  0.871  0.002
  74 E H   0.217  0.806  0.002
  75 E H   0.210  0.784  0.004
  76 L C   0.904  0.142  0.007
  77 P C   0.891  0.046  0.053
  78 L C   0.755  0.112  0.111
  79 S C   0.732  0.231  0.044
  80 K C   0.640  0.284  0.070
  81 M C   0.693  0.226  0.054
  82 N C   0.821  0.134  0.023
  83 L C   0.629  0.370  0.021
  84 G H   0.264  0.747  0.005
  85 G H   0.135  0.876  0.003
  86 I H   0.101  0.907  0.002
  87 G H   0.073  0.935  0.001
  88 K H   0.008  0.993  0.000
  89 K H   0.006  0.995  0.000
  90 M H   0.006  0.994  0.000
  91 L H   0.004  0.997  0.000
  92 L H   0.003  0.998  0.000
  93 E H   0.004  0.997  0.000
  94 M H   0.007  0.994  0.000
  95 M H   0.014  0.990  0.000
  96 K H   0.058  0.958  0.000
  97 E H   0.112  0.913  0.002
  98 E C   0.753  0.323  0.002
  99 K C   0.974  0.031  0.005
 100 A C   0.973  0.005  0.003
 101 P C   0.983  0.006  0.010
 102 K C   0.944  0.015  0.010
 103 L H   0.025  0.964  0.001
 104 S H   0.006  0.996  0.000
 105 D H   0.004  0.998  0.000
 106 L H   0.004  0.996  0.000
 107 L H   0.003  0.996  0.000
 108 S H   0.006  0.994  0.000
 109 G H   0.006  0.994  0.000
 110 A H   0.008  0.995  0.000
 111 R H   0.023  0.980  0.001
 112 K H   0.084  0.928  0.006
 113 K C   0.839  0.186  0.005
 114 E C   0.989  0.006  0.004
 115 V C   0.939  0.001  0.031
 116 K E   0.043  0.006  0.889
 117 F E   0.003  0.001  0.993
 118 Y E   0.004  0.002  0.986
 119 A E   0.038  0.007  0.909
 120 C E   0.092  0.009  0.842
 121 Q H   0.096  0.880  0.017
 122 L H   0.052  0.926  0.003
 123 S H   0.052  0.931  0.014
 124 V H   0.023  0.968  0.003
 125 E H   0.043  0.957  0.003
 126 I H   0.066  0.944  0.001
 127 M H   0.319  0.755  0.002
 128 G C   0.964  0.023  0.004
 129 F C   0.944  0.004  0.005
 130 K C   0.963  0.008  0.010
 131 K H   0.136  0.916  0.001
 132 E H   0.098  0.938  0.001
 133 E H   0.071  0.960  0.001
 134 L C   0.839  0.191  0.017
 135 F C   0.938  0.047  0.050
 136 P C   0.897  0.046  0.034
 137 E C   0.888  0.082  0.041
 138 V C   0.829  0.012  0.139
 139 Q E   0.067  0.017  0.924
 140 I E   0.040  0.003  0.938
 141 M E   0.168  0.018  0.747
 142 D C   0.761  0.053  0.123
 143 V H   0.014  0.981  0.001
 144 K H   0.007  0.990  0.000
 145 E H   0.010  0.984  0.001
 146 Y H   0.006  0.994  0.001
 147 L H   0.011  0.989  0.001
 148 K H   0.030  0.969  0.001
 149 N H   0.064  0.947  0.001
 150 A H   0.186  0.829  0.002
 151 L H   0.167  0.852  0.005
 152 E C   0.729  0.256  0.027
 153 S C   0.881  0.155  0.005
 154 D C   0.950  0.019  0.027
 155 L C   0.626  0.013  0.380
 156 Q E   0.191  0.004  0.802
 157 L E   0.105  0.001  0.865
 158 F E   0.197  0.002  0.715
 159 I C   0.999  0.000  0.000
