# Supplementary material for: Modeling Symmetric Macromolecular Structures in Rosetta3
Source: PLoS One. 2011 Jun 22;6(6):e20450. doi: 10.1371/journal.pone.0020450 (PMC3120754; doi:10.1371/journal.pone.0020450)
Supplement: File S1 — An archive containing example flags file and input files for running four different symmetry protocols in Rosetta3. The protocols include symmetric docking, symmetric comparative modeling, fold-and-dock, and symmetric design. (BZ2) [file pone.0020450.s002.bz2 › rosetta3_symmdemo/t517_trimer_cm/inputs/2qs7A.symm]

symmetry_name 2qs7_ABC_aln__3
E = 3*VRT0_base + 3*(VRT0_base:VRT2_base)
anchor_residue 105
virtual_coordinates_start
xyz VRT0  0.1022,-0.9833,0.1508  0.9946,0.1034,0.0000  27.2346,22.1767,93.9246
xyz VRT0_base  0.1022,-0.9833,0.1508  0.9946,0.1034,0.0000  25.8174,35.8059,91.8350
xyz VRT1  -0.0822,0.6196,0.7806  0.9953,0.0906,0.0329  27.2346,22.1767,93.9246
xyz VRT1_base  -0.0822,0.6196,0.7806  0.9953,0.0906,0.0329  28.3737,13.5878,83.1049
xyz VRT2  -0.0201,0.3636,-0.9313  0.9917,0.1253,0.0276  27.2346,22.1767,93.9246
xyz VRT2_base  -0.0201,0.3636,-0.9313  0.9917,0.1253,0.0276  27.5126,17.1363,106.8338
xyz VRT  1.0000,0.0000,0.0000  0.0000,1.0000,0.0000  28.2346,22.1767,93.9246
virtual_coordinates_stop
connect_virtual JUMP0_to_com VRT0 VRT0_base
connect_virtual JUMP0_to_subunit VRT0_base SUBUNIT
connect_virtual JUMP1_to_com VRT1 VRT1_base
connect_virtual JUMP1_to_subunit VRT1_base SUBUNIT
connect_virtual JUMP2_to_com VRT2 VRT2_base
connect_virtual JUMP2_to_subunit VRT2_base SUBUNIT
connect_virtual JUMP0 VRT VRT0
connect_virtual JUMP1 VRT0 VRT1
connect_virtual JUMP2 VRT0 VRT2
set_dof JUMP0_to_com x(13.8611401262114)
set_dof JUMP0_to_subunit angle_x angle_y angle_z
set_jump_group JUMPGROUP2 JUMP0_to_com JUMP1_to_com JUMP2_to_com
set_jump_group JUMPGROUP3 JUMP1_to_subunit JUMP0_to_subunit JUMP2_to_subunit
