# Supplementary material for: Modeling Symmetric Macromolecular Structures in Rosetta3
Source: PLoS One. 2011 Jun 22;6(6):e20450. doi: 10.1371/journal.pone.0020450 (PMC3120754; doi:10.1371/journal.pone.0020450)
Supplement: File S1 — An archive containing example flags file and input files for running four different symmetry protocols in Rosetta3. The protocols include symmetric docking, symmetric comparative modeling, fold-and-dock, and symmetric design. (BZ2) [file pone.0020450.s002.bz2 › rosetta3_symmdemo/fold-and-dock/run_command]

# make symmetry definition
make_symmdef_file_denovo.py -symm_type cn -nsub 3 >  input_files/symm_def_trimer.dat
# Rosetta run
minirosetta.linuxgccrelease @input_files/fold-and-dock-flags -database my_location/minirosetta_database
