# Supplementary material for: Modeling Symmetric Macromolecular Structures in Rosetta3
Source: PLoS One. 2011 Jun 22;6(6):e20450. doi: 10.1371/journal.pone.0020450 (PMC3120754; doi:10.1371/journal.pone.0020450)
Supplement: File S1 — An archive containing example flags file and input files for running four different symmetry protocols in Rosetta3. The protocols include symmetric docking, symmetric comparative modeling, fold-and-dock, and symmetric design. (BZ2) [file pone.0020450.s002.bz2 › rosetta3_symmdemo/fold-and-dock/output_files/runlog-fold-and-dock]

core.init: Mini-Rosetta version 39675:39676M from https://svn.rosettacommons.org/source/trunk/mini
core.init: command: /home/ingemar/mini/bin/minirosetta.linuxgccrelease @input_files/fold-and-dock-flags -database /scratch/shared/minirosetta_database
core.init: 'RNG device' seed mode, using '/dev/urandom', seed=1219679548 seed_offset=0 real_seed=1219679548
core.init.random: RandomGenerator:init: Normal mode, seed=1219679548 RG_type=mt19937
core.io.fragments: reading fragments from file: ./input_files/aa2akf_09_05.200_v1_3 ... 
core.io.fragments: rosetta++ fileformat detected! Calling legacy reader... 
core.fragments.ConstantLengthFragSet: finished reading top 25 9mer fragments from file ./input_files/aa2akf_09_05.200_v1_3
core.io.fragments: reading fragments from file: ./input_files/aa2akf_03_05.200_v1_3 ... 
core.io.fragments: rosetta++ fileformat detected! Calling legacy reader... 
core.fragments.ConstantLengthFragSet: finished reading top 200 3mer fragments from file ./input_files/aa2akf_03_05.200_v1_3
core.fragment: compute strand/loop fractions for 32 residues... 
protocols.topo_broker: read fasta sequence: 32 residues
VSRLEEDVRNLNAIVQKLQERLDRLEETVQAK
protocols.topo_broker: make pose from sequence: VSRLEEDVRNLNAIVQKLQERLDRLEETVQAK
core.chemical.ResidueTypeSet: Finished initializing centroid residue type set.  Created 1202 residue types
basic.io.database: Database file opened: /scratch/shared/minirosetta_database/env_log.txt
basic.io.database: Database file opened: /scratch/shared/minirosetta_database/cbeta_den.txt
basic.io.database: Database file opened: /scratch/shared/minirosetta_database/pair_log.txt
basic.io.database: Database file opened: /scratch/shared/minirosetta_database/cenpack_log.txt
basic.io.database: Database file opened: /scratch/shared/minirosetta_database/phi.theta.36.HS.resmooth
basic.io.database: Database file opened: /scratch/shared/minirosetta_database/phi.theta.36.SS.resmooth
core.scoring.ScoreFunctionFactory: SCOREFUNCTION: score13_env_hb
core.scoring.etable: Starting energy table calculation
core.scoring.etable: smooth_etable: changing atr/rep split to bottom of energy well
core.scoring.etable: smooth_etable: spline smoothing lj etables (maxdis = 6)
core.scoring.etable: smooth_etable: spline smoothing solvation etables (max_dis = 6)
core.scoring.etable: Finished calculating energy tables.
basic.io.database: Database file opened: /scratch/shared/minirosetta_database/pdb_pair_stats_fine
basic.io.database: Database file opened: /scratch/shared/minirosetta_database/scoring/score_functions/hbonds/standard_params/HBPoly1D.csv
basic.io.database: Database file opened: /scratch/shared/minirosetta_database/scoring/score_functions/hbonds/standard_params/HBFadeIntervals.csv
basic.io.database: Database file opened: /scratch/shared/minirosetta_database/scoring/score_functions/hbonds/standard_params/HBEval.csv
basic.io.database: Database file opened: /scratch/shared/minirosetta_database/P_AA
basic.io.database: Database file opened: /scratch/shared/minirosetta_database/P_AA_n
basic.io.database: Database file opened: /scratch/shared/minirosetta_database/P_AA_pp
basic.io.database: Database file opened: /scratch/shared/minirosetta_database/Rama_smooth_dyn.dat_ss_6.4
core.chemical.ResidueTypeSet: Finished initializing fa_standard residue type set.  Created 6765 residue types
core.pack.task: Packer task: initialize from command line() 
core.fragment: compute strand/loop fractions for 32 residues... 
protocols.topo_broker: read fasta sequence: 32 residues
VSRLEEDVRNLNAIVQKLQERLDRLEETVQAK
protocols.topo_broker: make pose from sequence: VSRLEEDVRNLNAIVQKLQERLDRLEETVQAK
core.scoring.ScoreFunctionFactory: SCOREFUNCTION: score13_env_hb
protocols.general_abinitio: AbrelaxMover: S_0001
core.conformation.symmetry.SymmData: symmetry name: c3
core.conformation.symmetry.SymmData: number of subunits: 3
core.conformation.symmetry.SymmData: number of interfaces: 1
core.conformation.symmetry.SymmData: score subunit number: VRT0001
core.conformation.symmetry.SymmData: anchor the subunits at residue: 17
core.conformation.symmetry.SymmData:  Virtual coordinate system VRT0001
core.conformation.symmetry.SymmData: x: -1 0 0
core.conformation.symmetry.SymmData: y: 0 1 0
core.conformation.symmetry.SymmData: origin: 0 0 0
core.conformation.symmetry.SymmData:  Virtual coordinate system VRT0002
core.conformation.symmetry.SymmData: x: 0.5 -0.866025 0
core.conformation.symmetry.SymmData: y: -0.866025 -0.5 0
core.conformation.symmetry.SymmData: origin: 0 0 0
core.conformation.symmetry.SymmData:  Virtual coordinate system VRT0003
core.conformation.symmetry.SymmData: x: 0.5 0.866025 0
core.conformation.symmetry.SymmData: y: 0.866025 -0.5 0
core.conformation.symmetry.SymmData: origin: 0 0 0
core.conformation.symmetry.SymmData: Dof for jump: 1
core.conformation.symmetry.SymmData: x 1:50,50:0,0 n2c
core.conformation.symmetry.SymmData: y 0:0,0:0,0 n2c
core.conformation.symmetry.SymmData: z 0:0,0:0,0 n2c
core.conformation.symmetry.SymmData: x_angle 1:0,360:0,0 n2c
core.conformation.symmetry.SymmData: y_angle 1:0,360:0,0 n2c
core.conformation.symmetry.SymmData: z_angle 1:0,360:0,0 n2c
core.conformation.symmetry.SymmData: Jump BASEJUMP VRT0001 SUBUNIT
core.conformation.symmetry.SymmData: Jump CLONE0002 VRT0002 SUBUNIT
core.conformation.symmetry.SymmData: Jump CLONE0003 VRT0003 SUBUNIT
core.conformation.symmetry.SymmData: Jump JUMP1 VRT0001 VRT0002
core.conformation.symmetry.SymmData: Jump JUMP2 VRT0002 VRT0003
core.conformation.symmetry.SymmData: Include subunit: 1 2 3
core.conformation.symmetry.SymmData: Output subunit: 1 2 3
core.conformation.symmetry.SymmData: SlideType: RANDOM
core.conformation.symmetry.SymmData: SlideCriteriaType: CEN_DOCK_SCORE
core.conformation.symmetry.SymmData: SlideCriteriaVal: AUTOMATIC
core.conformation.symmetry.SymmData: SlideOrder: none
core.conformation.SymmetryInfo: SYMMETRY_INFO N 3 N_VIRT 3 N_INTERFACE 1 TYPE simple BB_CLONES_SIZE 32 CHI_CLONES_SIZE 32 JUMP_CLONES_SIZE 1 BB_FOLLOWS_SIZE 96 CHI_FOLLOWS_SIZE 96 JUMP_FOLLOWS_SIZE 3 DOFS_SIZE 1 SCORE_MULTIPLY_SIZE 99 BB_CLONES 1,33,65 2,34,66 3,35,67 4,36,68 5,37,69 6,38,70 7,39,71 8,40,72 9,41,73 10,42,74 11,43,75 12,44,76 13,45,77 14,46,78 15,47,79 16,48,80 17,49,81 18,50,82 19,51,83 20,52,84 21,53,85 22,54,86 23,55,87 24,56,88 25,57,89 26,58,90 27,59,91 28,60,92 29,61,93 30,62,94 31,63,95 32,64,96 CHI_CLONES 1,33,65 2,34,66 3,35,67 4,36,68 5,37,69 6,38,70 7,39,71 8,40,72 9,41,73 10,42,74 11,43,75 12,44,76 13,45,77 14,46,78 15,47,79 16,48,80 17,49,81 18,50,82 19,51,83 20,52,84 21,53,85 22,54,86 23,55,87 24,56,88 25,57,89 26,58,90 27,59,91 28,60,92 29,61,93 30,62,94 31,63,95 32,64,96 JUMP_CLONES 1,2,3 BB_FOLLOWS 1,0 2,0 3,0 4,0 5,0 6,0 7,0 8,0 9,0 10,0 11,0 12,0 13,0 14,0 15,0 16,0 17,0 18,0 19,0 20,0 21,0 22,0 23,0 24,0 25,0 26,0 27,0 28,0 29,0 30,0 31,0 32,0 33,1 34,2 35,3 36,4 37,5 38,6 39,7 40,8 41,9 42,10 43,11 44,12 45,13 46,14 47,15 48,16 49,17 50,18 51,19 52,20 53,21 54,22 55,23 56,24 57,25 58,26 59,27 60,28 61,29 62,30 63,31 64,32 65,1 66,2 67,3 68,4 69,5 70,6 71,7 72,8 73,9 74,10 75,11 76,12 77,13 78,14 79,15 80,16 81,17 82,18 83,19 84,20 85,21 86,22 87,23 88,24 89,25 90,26 91,27 92,28 93,29 94,30 95,31 96,32 CHI_FOLLOWS 1,0 2,0 3,0 4,0 5,0 6,0 7,0 8,0 9,0 10,0 11,0 12,0 13,0 14,0 15,0 16,0 17,0 18,0 19,0 20,0 21,0 22,0 23,0 24,0 25,0 26,0 27,0 28,0 29,0 30,0 31,0 32,0 33,1 34,2 35,3 36,4 37,5 38,6 39,7 40,8 41,9 42,10 43,11 44,12 45,13 46,14 47,15 48,16 49,17 50,18 51,19 52,20 53,21 54,22 55,23 56,24 57,25 58,26 59,27 60,28 61,29 62,30 63,31 64,32 65,1 66,2 67,3 68,4 69,5 70,6 71,7 72,8 73,9 74,10 75,11 76,12 77,13 78,14 79,15 80,16 81,17 82,18 83,19 84,20 85,21 86,22 87,23 88,24 89,25 90,26 91,27 92,28 93,29 94,30 95,31 96,32 JUMP_FOLLOWS 1,0 2,1 3,1 DOFS 1,x(50:50;0:0;n2c)angle_x(0:360;0:0;n2c)angle_y(0:360;0:0;n2c)angle_z(0:360;0:0;n2c) SCORE_MULTIPLY 3,3,3,3,3,3,3,3,3,3,3,3,3,3,3,3,3,3,3,3,3,3,3,3,3,3,3,3,3,3,3,3,3,3,3,3,3,3,3,3,3,3,3,3,3,3,3,3,3,3,3,3,3,3,3,3,3,3,3,3,3,3,3,3,0,0,0,0,0,0,0,0,0,0,0,0,0,0,0,0,0,0,0,0,0,0,0,0,0,0,0,0,0,0,0,0,1,1,1
protocols.symmetric_docking.SymDockingInitialPerturbation: Reading options...
protocols.symmetric_docking.SymDockingInitialPerturbation: initialize_rigid_body_dofs: true
protocols.geometry.RB_geometry: random_reorientation_matrix phi: 13.7636 psi: 212.977 theta: 78.2603
basic.io.database: Database file opened: /scratch/shared/minirosetta_database/env_log.txt
basic.io.database: Database file opened: /scratch/shared/minirosetta_database/cbeta_den.txt
basic.io.database: Database file opened: /scratch/shared/minirosetta_database/pair_log.txt
basic.io.database: Database file opened: /scratch/shared/minirosetta_database/cenpack_log.txt
basic.io.database: Database file opened: /scratch/shared/minirosetta_database/interchain_env_log.txt
basic.io.database: Database file opened: /scratch/shared/minirosetta_database/interchain_pair_log.txt
protocols.topo_broker: FragmentClaimer  movemap: 
****************1**************C****************2**************C****************3**************C1/4/C2/4/5/C3/5/C
*************************************************************************************************.*.**.*.*.**.*.*
protocols.topo_broker: 
protocols.topo_broker: FragmentClaimer  movemap: 
****************1**************C****************2**************C****************3**************C1/4/C2/4/5/C3/5/C
*************************************************************************************************.*.**.*.*.**.*.*
protocols.topo_broker: 
protocols.topo_broker: FragmentClaimer  movemap: 
****************1**************C****************2**************C****************3**************C1/4/C2/4/5/C3/5/C
*************************************************************************************************.*.**.*.*.**.*.*
protocols.topo_broker: 
protocols.topo_broker: LoopFragmentClaimer  movemap: 
****************1**************C****************2**************C****************3**************C1/4/C2/4/5/C3/5/C
*************************************************************************************************.*.**.*.*.**.*.*
protocols.topo_broker: 
core.scoring.ScoreFunctionFactory: SCOREFUNCTION: score13_env_hb
protocols.abinitio: ConstraintFragment Sampler: S_0001
protocols.abinitio: Fragment Sampler: S_0001
protocols.abinitio: 
===================================================================
   stage1                                                        
--------------------------------------------------------------------
FragmentSampler: stage1
protocols.abinitio: ResiduePairConstraints: ... total violations: 0
protocols.abinitio: ResiduePairConstraints: ... total violations: 0
protocols.abinitio: ------------------------------------------------------------
 Scores                       Weight   Raw Score Wghtd.Score
------------------------------------------------------------
 vdw                          0.100       0.000       0.000
 atom_pair_constraint         1.000       0.000       0.000
---------------------------------------------------
 Total weighted score:                        0.000

protocols.moves.MonteCarlo: ClassicFragmentM trials=    299;  accepts= 0.9632;  energy_drop/trial=   0.02256
protocols.moves.MonteCarlo: SymFoldandDockMo trials=    277;  accepts= 1.0000;  energy_drop/trial=   0.00000
protocols.moves.MonteCarlo: SymFoldandDockRb trials=   1399;  accepts= 0.9893;  energy_drop/trial=  -0.00482
protocols.moves.MonteCarlo: SymFoldandDockSl trials=     25;  accepts= 1.0000;  energy_drop/trial=  -0.00011
protocols.abinitio: ResiduePairConstraints: ... total violations: 0
protocols.abinitio: 
===================================================================
   stage2                                                        
--------------------------------------------------------------------
FragmentSampler: stage2
protocols.abinitio: ------------------------------------------------------------
 Scores                       Weight   Raw Score Wghtd.Score
------------------------------------------------------------
 vdw                          1.000       0.008       0.008
 pair                         1.000     -12.398     -12.398
 atom_pair_constraint         1.000       0.000       0.000
 env                          1.000     -34.338     -34.338
 hs_pair                      1.000       0.000       0.000
 ss_pair                      0.300       0.000       0.000
 sheet                        1.000       0.000       0.000
 linear_chainbreak            0.083       0.000       0.000
---------------------------------------------------
 Total weighted score:                      -46.728

protocols.moves.MonteCarlo: ClassicFragmentM trials=    298;  accepts= 0.0470;  energy_drop/trial=  -0.10297
protocols.moves.MonteCarlo: SymFoldandDockMo trials=    267;  accepts= 1.0000;  energy_drop/trial=   0.00000
protocols.moves.MonteCarlo: SymFoldandDockRb trials=   1405;  accepts= 0.9950;  energy_drop/trial=  -0.01603
protocols.moves.MonteCarlo: SymFoldandDockSl trials=     30;  accepts= 0.7000;  energy_drop/trial=   0.05620
protocols.abinitio: 
===================================================================
   stage3                                                        
--------------------------------------------------------------------
FragmentSampler: stage3
protocols.abinitio: ResiduePairConstraints: ... total violations: 0
protocols.abinitio: ResiduePairConstraints: ... total violations: 0
protocols.abinitio: ResiduePairConstraints: ... total violations: 0
protocols.abinitio: ResiduePairConstraints: ... total violations: 0
protocols.abinitio: ResiduePairConstraints: ... total violations: 0
protocols.abinitio: ResiduePairConstraints: ... total violations: 0
protocols.abinitio: ResiduePairConstraints: ... total violations: 0
protocols.abinitio: ResiduePairConstraints: ... total violations: 0
protocols.abinitio: ResiduePairConstraints: ... total violations: 0
protocols.abinitio: ResiduePairConstraints: ... total violations: 0
protocols.abinitio: ------------------------------------------------------------
 Scores                       Weight   Raw Score Wghtd.Score
------------------------------------------------------------
 vdw                          1.000       0.057       0.057
 cenpack                      0.500      -4.683      -2.341
 pair                         1.000     -19.842     -19.842
 atom_pair_constraint         1.000       0.000       0.000
 env                          1.000     -35.824     -35.824
 cbeta                        0.250      41.069      10.267
 hs_pair                      1.000       0.000       0.000
 ss_pair                      1.000       0.000       0.000
 sheet                        1.000       0.000       0.000
 linear_chainbreak            0.833       0.000       0.000
---------------------------------------------------
 Total weighted score:                      -47.683

protocols.moves.MonteCarlo: ClassicFragmentM trials=   2761;  accepts= 0.0163;  energy_drop/trial=  -0.00027
protocols.moves.MonteCarlo: SymFoldandDockMo trials=   2858;  accepts= 1.0000;  energy_drop/trial=   0.00000
protocols.moves.MonteCarlo: SymFoldandDockRb trials=  14096;  accepts= 0.9973;  energy_drop/trial=  -0.00411
protocols.moves.MonteCarlo: SymFoldandDockSl trials=    285;  accepts= 0.2175;  energy_drop/trial=   0.13956
protocols.abinitio: 
===================================================================
   stage4                                                        
--------------------------------------------------------------------
FragmentSampler: stage4
protocols.abinitio: ResiduePairConstraints: ... total violations: 0
protocols.abinitio: ResiduePairConstraints: ... total violations: 0
protocols.abinitio: ResiduePairConstraints: ... total violations: 0
protocols.abinitio: ------------------------------------------------------------
 Scores                       Weight   Raw Score Wghtd.Score
------------------------------------------------------------
 vdw                          1.000       3.260       3.260
 cenpack                      1.000     -26.492     -26.492
 pair                         1.000     -14.594     -14.594
 atom_pair_constraint         1.000       0.000       0.000
 env                          1.000     -52.951     -52.951
 cbeta                        1.000      39.572      39.572
 rg                           0.003      17.449       0.052
 hs_pair                      1.000       0.000       0.000
 ss_pair                      1.000       0.000       0.000
 rsigma                       1.000       0.000       0.000
 sheet                        1.000       0.000       0.000
 linear_chainbreak            1.333       0.000       0.000
---------------------------------------------------
 Total weighted score:                      -51.152

protocols.moves.MonteCarlo: ClassicFragmentM trials=    538;  accepts= 0.0335;  energy_drop/trial=   0.01772
protocols.moves.MonteCarlo: SmoothFragmentMo trials=   1148;  accepts= 0.0549;  energy_drop/trial=   0.03297
protocols.moves.MonteCarlo: SymFoldandDockMo trials=   1647;  accepts= 1.0000;  energy_drop/trial=   0.00000
protocols.moves.MonteCarlo: SymFoldandDockRb trials=   8499;  accepts= 0.9212;  energy_drop/trial=  -0.00868
protocols.moves.MonteCarlo: SymFoldandDockSl trials=    168;  accepts= 0.2440;  energy_drop/trial=  -0.03358
protocols.abinitio: 
===================================================================
   Finished Abinitio                                                 

protocols.relax.ClassicRelax: Setting up default relax setting
protocols::checkpoint: Deleting checkpoints of ClassicRelax
protocols::checkpoint: Deleting checkpoints of FragmentSampler
protocols.jd2.JobDistributor: S_0001 reported success in 149 seconds
protocols.jd2.JobDistributor: no more batches to process... 
protocols.jd2.JobDistributor: 1 jobs considered, 1 jobs attempted in 149 seconds
protocols::checkpoint: Deleting checkpoints of FragmentSampler
protocols::checkpoint: Deleting checkpoints of FragmentSampler
