# Supplementary material for: Modeling Symmetric Macromolecular Structures in Rosetta3
Source: PLoS One. 2011 Jun 22;6(6):e20450. doi: 10.1371/journal.pone.0020450 (PMC3120754; doi:10.1371/journal.pone.0020450)
Supplement: File S1 — An archive containing example flags file and input files for running four different symmetry protocols in Rosetta3. The protocols include symmetric docking, symmetric comparative modeling, fold-and-dock, and symmetric design. (BZ2) [file pone.0020450.s002.bz2 › rosetta3_symmdemo/fold-and-dock/output_files/score.sc]

SCORE:     score        vdw    cenpack       pair    atom_pair_constraint        env      cbeta         rg    hs_pair    ss_pair     rsigma      sheet    linear_chainbreak    Filter_Stage2_aBefore    Filter_Stage2_bQuarter    Filter_Stage2_cHalf    Filter_Stage2_dEnd    loop_chain_score    loop_overlap_score    loop_total_score    loop_vdw_score    looprms       rms_    symmetric rms_       time description
SCORE:   -51.152      3.260    -26.492    -14.594                   0.000    -52.951     39.572      0.052      0.000      0.000      0.000      0.000                0.000                    0.000                     0.000                  0.000                 0.000              -1.000                -1.000              -1.000            -1.000     -1.000     18.028            18.028    149.000      S_0001
