# Supplementary material for: Modeling Symmetric Macromolecular Structures in Rosetta3
Source: PLoS One. 2011 Jun 22;6(6):e20450. doi: 10.1371/journal.pone.0020450 (PMC3120754; doi:10.1371/journal.pone.0020450)
Supplement: File S1 — An archive containing example flags file and input files for running four different symmetry protocols in Rosetta3. The protocols include symmetric docking, symmetric comparative modeling, fold-and-dock, and symmetric design. (BZ2) [file pone.0020450.s002.bz2 › rosetta3_symmdemo/fold-and-dock/output_files/2akf.out]

SEQUENCE: VSRLEEDVRNLNAIVQKLQERLDRLEETVQAKVSRLEEDVRNLNAIVQKLQERLDRLEETVQAKVSRLEEDVRNLNAIVQKLQERLDRLEETVQAKXXX
SCORE:     score        vdw    cenpack       pair    atom_pair_constraint        env      cbeta         rg    hs_pair    ss_pair     rsigma      sheet    linear_chainbreak    Filter_Stage2_aBefore    Filter_Stage2_bQuarter    Filter_Stage2_cHalf    Filter_Stage2_dEnd    loop_chain_score    loop_overlap_score    loop_total_score    loop_vdw_score    looprms       rms_    symmetric rms_       time description
SCORE:   -51.152      3.260    -26.492    -14.594                   0.000    -52.951     39.572      0.052      0.000      0.000      0.000      0.000                0.000                    0.000                     0.000                  0.000                 0.000              -1.000                -1.000              -1.000            -1.000     -1.000     18.028            18.028    149.000      S_0001
REMARK BINARY SILENTFILE
FOLD_TREE  EDGE 97 21 1  EDGE 97 98 4  EDGE 98 99 5  EDGE 98 53 2  EDGE 99 85 3  EDGE 53 33 -1  EDGE 53 64 -1  EDGE 85 65 -1  EDGE 85 96 -1  EDGE 21 1 -1  EDGE 21 32 -1  S_0001
RT -0.456117 -0.0647086 0.887564 0.0758509 -0.99655 -0.0336747 0.886682 0.051963 0.459451 9.28941 -8.67864 -32.7702   S_0001
RT -0.456117 -0.0647086 0.887564 0.0758509 -0.99655 -0.0336747 0.886682 0.051963 0.459451 9.28941 -8.67864 -32.7702   S_0001
RT -0.456117 -0.0647086 0.887564 0.0758509 -0.99655 -0.0336747 0.886682 0.051963 0.459451 9.28941 -8.67864 -32.7702   S_0001
RT -0.5 -0.866025 0 0.866025 -0.5 0 0 0 1 0 0 0   S_0001
RT -0.5 -0.866025 0 0.866025 -0.5 0 0 0 1 0 0 0   S_0001
ANNOTATED_SEQUENCE: V[VAL_p:NtermProteinFull]SRLEEDVRNLNAIVQKLQERLDRLEETVQAK[LYS_p:CtermProteinFull]V[VAL_p:NtermProteinFull]SRLEEDVRNLNAIVQKLQERLDRLEETVQAK[LYS_p:CtermProteinFull]V[VAL_p:NtermProteinFull]SRLEEDVRNLNAIVQKLQERLDRLEETVQAK[LYS_p:CtermProteinFull]XXX S_0001
SYMMETRY_INFO N 3 N_VIRT 3 N_INTERFACE 1 TYPE simple BB_CLONES_SIZE 32 CHI_CLONES_SIZE 32 JUMP_CLONES_SIZE 1 BB_FOLLOWS_SIZE 96 CHI_FOLLOWS_SIZE 96 JUMP_FOLLOWS_SIZE 3 DOFS_SIZE 1 SCORE_MULTIPLY_SIZE 99 BB_CLONES 1,33,65 2,34,66 3,35,67 4,36,68 5,37,69 6,38,70 7,39,71 8,40,72 9,41,73 10,42,74 11,43,75 12,44,76 13,45,77 14,46,78 15,47,79 16,48,80 17,49,81 18,50,82 19,51,83 20,52,84 21,53,85 22,54,86 23,55,87 24,56,88 25,57,89 26,58,90 27,59,91 28,60,92 29,61,93 30,62,94 31,63,95 32,64,96 CHI_CLONES 1,33,65 2,34,66 3,35,67 4,36,68 5,37,69 6,38,70 7,39,71 8,40,72 9,41,73 10,42,74 11,43,75 12,44,76 13,45,77 14,46,78 15,47,79 16,48,80 17,49,81 18,50,82 19,51,83 20,52,84 21,53,85 22,54,86 23,55,87 24,56,88 25,57,89 26,58,90 27,59,91 28,60,92 29,61,93 30,62,94 31,63,95 32,64,96 JUMP_CLONES 1,2,3 BB_FOLLOWS 1,0 2,0 3,0 4,0 5,0 6,0 7,0 8,0 9,0 10,0 11,0 12,0 13,0 14,0 15,0 16,0 17,0 18,0 19,0 20,0 21,0 22,0 23,0 24,0 25,0 26,0 27,0 28,0 29,0 30,0 31,0 32,0 33,1 34,2 35,3 36,4 37,5 38,6 39,7 40,8 41,9 42,10 43,11 44,12 45,13 46,14 47,15 48,16 49,17 50,18 51,19 52,20 53,21 54,22 55,23 56,24 57,25 58,26 59,27 60,28 61,29 62,30 63,31 64,32 65,1 66,2 67,3 68,4 69,5 70,6 71,7 72,8 73,9 74,10 75,11 76,12 77,13 78,14 79,15 80,16 81,17 82,18 83,19 84,20 85,21 86,22 87,23 88,24 89,25 90,26 91,27 92,28 93,29 94,30 95,31 96,32 CHI_FOLLOWS 1,0 2,0 3,0 4,0 5,0 6,0 7,0 8,0 9,0 10,0 11,0 12,0 13,0 14,0 15,0 16,0 17,0 18,0 19,0 20,0 21,0 22,0 23,0 24,0 25,0 26,0 27,0 28,0 29,0 30,0 31,0 32,0 33,1 34,2 35,3 36,4 37,5 38,6 39,7 40,8 41,9 42,10 43,11 44,12 45,13 46,14 47,15 48,16 49,17 50,18 51,19 52,20 53,21 54,22 55,23 56,24 57,25 58,26 59,27 60,28 61,29 62,30 63,31 64,32 65,1 66,2 67,3 68,4 69,5 70,6 71,7 72,8 73,9 74,10 75,11 76,12 77,13 78,14 79,15 80,16 81,17 82,18 83,19 84,20 85,21 86,22 87,23 88,24 89,25 90,26 91,27 92,28 93,29 94,30 95,31 96,32 JUMP_FOLLOWS 1,0 2,1 3,1 DOFS 1,x(50:50;0:0;n2c)angle_x(0:360;0:0;n2c)angle_y(0:360;0:0;n2c)angle_z(0:360;0:0;n2c) SCORE_MULTIPLY 3,3,3,3,3,3,3,3,3,3,3,3,3,3,3,3,3,3,3,3,3,3,3,3,3,3,3,3,3,3,3,3,3,3,3,3,3,3,3,3,3,3,3,3,3,3,3,3,3,3,3,3,3,3,3,3,3,3,3,3,3,3,3,3,0,0,0,0,0,0,0,0,0,0,0,0,0,0,0,0,0,0,0,0,0,0,0,0,0,0,0,0,0,0,0,0,1,1,1 S_0001
CHAIN_ENDINGS  32 64 96 S_0001
LIaHLBdF2KEUvBsgwry3OBR7NHEEcjagwmykTBpnqWE0VwbgwSc+WBJY6UE0B5pgw1bARBl5MgDkznagwu55QBJ98MDE8QVgwUFVKBNLO+DUHc2gw S_0001
HsvvTB1MzlE001MgwxP5XB1jM2EUIxMgwnibdB1IUsEEEUKgw+RngBlA0yEUcCVgwkE3WBh3LGFEn/1fw1/OWB9rQJFkCgmfwEg7QBty8lEEYQBgw S_0001
HFS3dBdpkcEU2Q4fw9wdhBFxpREUetwfwlOSiB1JUEE08qLgwsGqkBl/HCEkFcQgw4WahBlnREE0dCIfw3eBiBlgKzDUsO8dwRXmaBpeDYEUIgnfw S_0001
HDrTgBRY22DEwvWgwxV0gBxF+cDkNupgw+WCiBp7w3DEBm7gwCh2jBphapD0YzGhwViccBdLuHD0oXxgw0+SaBdBpZC0Ktvgw6YzcBROY7D0P5Rgw S_0001
H11BhB1bYPE0VL+gwQ6/hBR2vdEkt1OhwIy8kBZi7iEk4tLhwlfimBFhdhEkDsahwYjWgBNvYyEUcLPhwgmsbBNNdBF0e5ZhweuGfBpbYUEkEW0gw S_0001
Hw9qlB5BApE0YL4gwB6boB9CWuEERCzgwjcUqBBIHcEkU64gwGaUsBtcZfEkL7Dhw2jtoBd9vzEkaQbgwzY7oBp8OGF0oSHgwiLRkBp97pEErlsgw S_0001
LS1qpBBL4IE04fxgwfVTrBhbJsDE391gwlt6pBZ3ZODUByFhwhPIoBRIE2C022/gwaD8rBR3EUDkPQhgwa+atBFgKRDEULWgwXDAoBlbPHE0Viogw S_0001
H5SwqBt9gQDUi7ZhwQhdpBZ3M4C0L8qhwQuvpBZnOIC0MRnhw+I7nBR5AfBEuCshwyxnqBtRkDDEQDBiwlAWqBt2zNDUijKiwy9UsBx4cjD0mjdhw S_0001
HyqCsBhSf2B0mwehwDrksBBJVcA0Xgahw615qBNAy3/zMzHhweOCqBFJuI9TKnHhwiSivBhmwKA0YGXhwmWP0BdivD/z6dehwfJdtBBxKRCEQJbhw S_0001
HHkdqBBnXzAUMF4gwXHxoBRrFeA012lgwkZ8lBtGZHAEOCtgwAzykBxADQ+TSzlgw3EsoBpGemBkRrVgwpotpBpyD5BksxHgwYnUrB9hytBklx4gw S_0001
HZe1kBljg7AkZT7gwrTJiBpU5sAk/hDhwBPBiBt6i2+De0QhwWiFgBF0/q8z8gPhwYaOhBp+35BEO3Qhw0pieB9W8hC0BUMhwuj4lBZLkuBUflAhw S_0001
Hx0FkB9r7Y+z8mdhwnPPkBVN+4ODT7qhwX2ZkB1eUh+7WTdhwmlDjB9pLQAc2thhwzklmBpxmB2TeR6hwc99mBJRiA7jkAKiwZlmlBpqku/DhHehw S_0001
H7IEmB9Neb+bQuMhwAgVmB9RcVA8B99gwh6vjBB94kAscrxgwnTAjBVrDuBcactgwlIpoB5g4FAMgjugwGApoB125FAMsjugwxuKnBFquD7rbSKhw S_0001
HUkYiB9tG/+r+/rgw4hofBVoDL/7aChgwh1NbB5pPBAcDVwgwgURXBh0UoAsZvpgwdFEeBd/185r7oWgwM4eeBRqRC7zZdIgwoPJjBxQzU8rOXvgw S_0001
H7x5bBFxkZ/76xEhw7BLYBdz2IAcASVhwZc5XBBGJqBc4ZWhw1ukTBhEjHCcgRYhwOhuZBRuLL/7DcrhwMu/YBpwrR+rFRzhwq1FfBtxuR+7PAJhw S_0001
HwcicBxoqJCcOQVhw1s1cB56M4CswaWhwMR9ZBxu8MDMbnDhwUDDXBdBRsDsTUGhw9tVhBB87GDMH4WhwnZ7jBZRnYDsnZnhwlg8fBVqSxBMwhThw S_0001
HfJyaBdzT7C8qjwgwvIQYBJh/LDMJRdgwjqMSBFN1GDsJNegwW1NPBVAMkDsMtYgwqXeaBN1n1C8jZJgwJggfBhWi3CsCacfwOnOdBJsrhCswZvgw S_0001
H20ZQB1mVhCsENlgwWssKBtJVYC8O+mgwE7EIBB/i0CMt23gwOovDBxk7FDMvY0gwpWzJBFU2RB8iOsgwK68HBJcBFAMyqegwz2DTBNJfKCcHapgw S_0001
HgruKBhi+4CsKJKhwlDxIBdMdUD8HSbhwaO/HBNXHBEcXgThwMt4DB5kGLEsN3Xhw9BpMBJn9TDMLQuhwKZ0NBFQe+CcUmHiw4dMOBFQ5oCccOMhw S_0001
HJx8LB5JWJEMD+HhwLJsLBpuBfEMBb/gwZIzIBx/ffEMR+pgw1EfHBxImwE8OuhgwoGURBBaZoEswD9gwXdWWBhPJ4EMzgGhwMbOPB5hWAE87CFhw S_0001
HWV0HB1KoMEsfAhgwsFKFBJ72KE8rUMgwOTj+AJDFFEcv+OgwaBy4ApMTCEsmh+fw2CAIBFem2DcI56fwKc+NBZawaDsO+BfwBZ8IBZfU+DsHuogw S_0001
L8cC7ABkSDEMv9igwi0EwARiz5DcUungwuTloAZ7HQEc7rngwPnRrAhDIhEs7CwgwX9lvARzuiDMPX9gwyncuAtxPzCswkDhwe9CABl6bGEcILvgw S_0001
LLUVeAByUNE8rOegw699NAVw8dE84VegwtbIDA1IgfEMgH0gwR4GDAZJLQE8HfAhwKJk6/kAsZEce7MgwkhOz/EALeEsKZ7fwWlRbA52o+DcTxWgw S_0001
HjD3z/8zGyEM3t4gwPsDd/wny1EMkINhwUVLn+iePoEseHPhwUA7F/OIafE8SHghwK2OK/oEYNF8Y6QhwyPcZ/wTvyFsXvdhwPzq0/kMA+EMYytgw S_0001
H6Pzh/6XqmEsFp9gw9hMEAr2jZEMuK9gwNIR+/S/OCE8CGChw6wNKA356vDsjuOhwEmNPA/hebEckUngwyfohAvnnnEcQtfgwSuLS/KvvuEcBWwgw S_0001
HKOUZ/O25zD8BD4gwnr/4+yfSIDcxI8gwg6s492ezBD8SsThw4lpD/Gl7iCMAodhwlEXR/UGn9CsnRugwRlGu/w8XmCczDYgw6zty+aw/CE8KTtgw S_0001
HYVWL/kyFfDcdjchwr0ih/IiLdDMCGzhwfFJP+eRndDsraBiwvkax+KXnADcbWOiwNHI//cxOBEsI34hwC4nYARJALE84T9hwiW6g/EOT3DcOcThw S_0001
LqeMg/uXr+DcGC/hwj1BCAbT7CEMGhNiwvTVXADKrAE8U5Biw/9aiAjxbnDcbBIiwcn4AAvDNZE8u+XiwviG5/qsmfEcXPdiwnzbW/S/rJE833yhw S_0001
HCsPaAXXXNE8zFxhwtihnAHcaPEsDvmhwRMKrATNU0DMESdhwTCj0Az6woDsRtehwlqUnA/9bgEM86UhwS1FpAPChqEsyMShwEZuNAf6zVEs3Vrhw S_0001
Hi5qjALpIdDc+nThwh6EmAXGtzCcZCKhwsmqpATBlTC8z5ahw6cKxAnPC2BskZXhwPilYAH7TiCc0I+gwcv1MATXAcCst/kgw1yOYArfgoDM/5Shw S_0001
HiNRkAjM6TCs7NthwzdsmAv58rBsPc+hwWQQxAPQGBCMxQJiwl/o3Ab8tJBMiTOiw8hSbA7BlqBcQuOiwmoTbA7IlqBcBuOiwenqcAr9cpC8rQvhw S_0001
Hj9CzAfHaqCcqyMiwDDM9ADap5Cc0bViwu/PDBTlOtCcb/GiwQwMGBzo0aCsNqMiwAN68A/vMqD8ZeYiw5Zl7ATRnPEMkWtiwg6OtA3kz/CslZJiw S_0001
LAAAAAAAAAAAAAAAAAAAg/CAAAAAAAAAAAAAAAAAAA+DAAAAA S_0001
LAAAAAAAAAAAAAAAAAAAA/c9sd9LAAAAAXPbX/CAAA8LAAAAA S_0001
LAAAAAAAAAAAAAAAAAAAA/c9sd9DAAAAAXPbX/AAAA8LAAAAA S_0001
