# Supplementary material for: Modeling Symmetric Macromolecular Structures in Rosetta3
Source: PLoS One. 2011 Jun 22;6(6):e20450. doi: 10.1371/journal.pone.0020450 (PMC3120754; doi:10.1371/journal.pone.0020450)
Supplement: File S1 — An archive containing example flags file and input files for running four different symmetry protocols in Rosetta3. The protocols include symmetric docking, symmetric comparative modeling, fold-and-dock, and symmetric design. (BZ2) [file pone.0020450.s002.bz2 › rosetta3_symmdemo/comparative_modeling/output_files/S_2QS7A_1_0001.pdb]

ATOM      1  N   MET A   1     -17.275   1.190  -7.033  1.00  0.00              
ATOM      2  CA  MET A   1     -17.823   2.369  -7.692  1.00  0.00              
ATOM      3  C   MET A   1     -19.198   2.082  -8.281  1.00  0.00              
ATOM      4  O   MET A   1     -19.560   0.926  -8.503  1.00  0.00              
ATOM      5  CB  MET A   1     -16.871   2.854  -8.784  1.00  0.00              
ATOM      6  CG  MET A   1     -15.552   3.411  -8.268  1.00  0.00              
ATOM      7  SD  MET A   1     -14.443   3.918  -9.598  1.00  0.00              
ATOM      8  CE  MET A   1     -15.242   5.423 -10.148  1.00  0.00              
ATOM      9 1H   MET A   1     -16.410   0.798  -7.348  1.00  0.00              
ATOM     10 2H   MET A   1     -17.051   1.220  -6.059  1.00  0.00              
ATOM     11 3H   MET A   1     -17.799   0.339  -7.015  1.00  0.00              
ATOM     12  HA  MET A   1     -17.958   3.171  -6.967  1.00  0.00              
ATOM     13 1HB  MET A   1     -16.677   2.004  -9.436  1.00  0.00              
ATOM     14 2HB  MET A   1     -17.398   3.629  -9.343  1.00  0.00              
ATOM     15 1HG  MET A   1     -15.770   4.271  -7.636  1.00  0.00              
ATOM     16 2HG  MET A   1     -15.067   2.637  -7.673  1.00  0.00              
ATOM     17 1HE  MET A   1     -14.673   5.857 -10.971  1.00  0.00              
ATOM     18 2HE  MET A   1     -16.254   5.195 -10.486  1.00  0.00              
ATOM     19 3HE  MET A   1     -15.286   6.134  -9.323  1.00  0.00              
ATOM     20  N   GLU A   2     -19.961   3.140  -8.533  1.00  0.00              
ATOM     21  CA  GLU A   2     -21.299   3.003  -9.096  1.00  0.00              
ATOM     22  C   GLU A   2     -21.253   2.938 -10.617  1.00  0.00              
ATOM     23  O   GLU A   2     -21.046   3.951 -11.285  1.00  0.00              
ATOM     24  CB  GLU A   2     -22.191   4.163  -8.646  1.00  0.00              
ATOM     25  CG  GLU A   2     -22.455   4.208  -7.148  1.00  0.00              
ATOM     26  CD  GLU A   2     -23.418   5.308  -6.796  1.00  0.00              
ATOM     27  OE1 GLU A   2     -23.147   6.437  -7.126  1.00  0.00              
ATOM     28  OE2 GLU A   2     -24.476   5.006  -6.297  1.00  0.00              
ATOM     29  H   GLU A   2     -19.606   4.063  -8.328  1.00  0.00              
ATOM     30  HA  GLU A   2     -21.748   2.068  -8.760  1.00  0.00              
ATOM     31 1HB  GLU A   2     -21.696   5.083  -8.955  1.00  0.00              
ATOM     32 2HB  GLU A   2     -23.137   4.062  -9.178  1.00  0.00              
ATOM     33 1HG  GLU A   2     -22.818   3.265  -6.742  1.00  0.00              
ATOM     34 2HG  GLU A   2     -21.477   4.433  -6.722  1.00  0.00              
ATOM     35  N   ASN A   3     -21.446   1.741 -11.159  1.00  0.00              
ATOM     36  CA  ASN A   3     -21.427   1.542 -12.604  1.00  0.00              
ATOM     37  C   ASN A   3     -22.715   2.041 -13.246  1.00  0.00              
ATOM     38  O   ASN A   3     -22.708   2.534 -14.373  1.00  0.00              
ATOM     39  CB  ASN A   3     -21.193   0.085 -12.960  1.00  0.00              
ATOM     40  CG  ASN A   3     -19.789  -0.384 -12.695  1.00  0.00              
ATOM     41  OD1 ASN A   3     -18.857   0.418 -12.575  1.00  0.00              
ATOM     42  ND2 ASN A   3     -19.621  -1.682 -12.685  1.00  0.00              
ATOM     43  H   ASN A   3     -21.611   0.948 -10.556  1.00  0.00              
ATOM     44  HA  ASN A   3     -20.616   2.123 -13.046  1.00  0.00              
ATOM     45 1HB  ASN A   3     -21.895  -0.687 -12.642  1.00  0.00              
ATOM     46 2HB  ASN A   3     -21.308   0.263 -14.029  1.00  0.00              
ATOM     47 1HD2 ASN A   3     -18.713  -2.066 -12.514  1.00  0.00              
ATOM     48 2HD2 ASN A   3     -20.399  -2.289 -12.847  1.00  0.00              
ATOM     49  N   LYS A   4     -23.821   1.910 -12.520  1.00  0.00              
ATOM     50  CA  LYS A   4     -25.105   2.424 -12.981  1.00  0.00              
ATOM     51  C   LYS A   4     -25.446   1.893 -14.367  1.00  0.00              
ATOM     52  O   LYS A   4     -25.882   2.644 -15.241  1.00  0.00              
ATOM     53  CB  LYS A   4     -25.096   3.954 -12.992  1.00  0.00              
ATOM     54  CG  LYS A   4     -24.898   4.591 -11.623  1.00  0.00              
ATOM     55  CD  LYS A   4     -24.982   6.108 -11.701  1.00  0.00              
ATOM     56  CE  LYS A   4     -24.757   6.747 -10.339  1.00  0.00              
ATOM     57  NZ  LYS A   4     -24.826   8.232 -10.402  1.00  0.00              
ATOM     58  H   LYS A   4     -23.771   1.441 -11.627  1.00  0.00              
ATOM     59  HA  LYS A   4     -25.899   2.086 -12.315  1.00  0.00              
ATOM     60 1HB  LYS A   4     -24.289   4.264 -13.656  1.00  0.00              
ATOM     61 2HB  LYS A   4     -26.051   4.277 -13.407  1.00  0.00              
ATOM     62 1HG  LYS A   4     -25.673   4.218 -10.952  1.00  0.00              
ATOM     63 2HG  LYS A   4     -23.919   4.300 -11.243  1.00  0.00              
ATOM     64 1HD  LYS A   4     -24.221   6.462 -12.399  1.00  0.00              
ATOM     65 2HD  LYS A   4     -25.969   6.383 -12.072  1.00  0.00              
ATOM     66 1HE  LYS A   4     -25.522   6.378  -9.658  1.00  0.00              
ATOM     67 2HE  LYS A   4     -23.774   6.445  -9.978  1.00  0.00              
ATOM     68 1HZ  LYS A   4     -24.672   8.616  -9.481  1.00  0.00              
ATOM     69 2HZ  LYS A   4     -24.116   8.576 -11.034  1.00  0.00              
ATOM     70 3HZ  LYS A   4     -25.737   8.513 -10.736  1.00  0.00              
ATOM     71  N   LYS A   5     -25.245   0.595 -14.564  1.00  0.00              
ATOM     72  CA  LYS A   5     -25.514  -0.036 -15.851  1.00  0.00              
ATOM     73  C   LYS A   5     -26.178  -1.395 -15.670  1.00  0.00              
ATOM     74  O   LYS A   5     -25.785  -2.179 -14.806  1.00  0.00              
ATOM     75  CB  LYS A   5     -24.221  -0.185 -16.654  1.00  0.00              
ATOM     76  CG  LYS A   5     -24.416  -0.720 -18.067  1.00  0.00              
ATOM     77  CD  LYS A   5     -23.086  -0.876 -18.788  1.00  0.00              
ATOM     78  CE  LYS A   5     -23.289  -1.162 -20.269  1.00  0.00              
ATOM     79  NZ  LYS A   5     -22.000  -1.415 -20.969  1.00  0.00              
ATOM     80  H   LYS A   5     -24.898   0.030 -13.802  1.00  0.00              
ATOM     81  HA  LYS A   5     -26.211   0.576 -16.424  1.00  0.00              
ATOM     82 1HB  LYS A   5     -23.758   0.801 -16.700  1.00  0.00              
ATOM     83 2HB  LYS A   5     -23.574  -0.863 -16.097  1.00  0.00              
ATOM     84 1HG  LYS A   5     -24.912  -1.689 -18.005  1.00  0.00              
ATOM     85 2HG  LYS A   5     -25.049  -0.023 -18.616  1.00  0.00              
ATOM     86 1HD  LYS A   5     -22.517   0.047 -18.671  1.00  0.00              
ATOM     87 2HD  LYS A   5     -22.537  -1.700 -18.332  1.00  0.00              
ATOM     88 1HE  LYS A   5     -23.930  -2.037 -20.363  1.00  0.00              
ATOM     89 2HE  LYS A   5     -23.783  -0.301 -20.719  1.00  0.00              
ATOM     90 1HZ  LYS A   5     -22.178  -1.600 -21.946  1.00  0.00              
ATOM     91 2HZ  LYS A   5     -21.405  -0.603 -20.882  1.00  0.00              
ATOM     92 3HZ  LYS A   5     -21.542  -2.213 -20.553  1.00  0.00              
ATOM     93  N   MET A   6     -27.186  -1.669 -16.491  1.00  0.00              
ATOM     94  CA  MET A   6     -27.856  -2.964 -16.476  1.00  0.00              
ATOM     95  C   MET A   6     -28.034  -3.508 -17.888  1.00  0.00              
ATOM     96  O   MET A   6     -28.076  -2.748 -18.856  1.00  0.00              
ATOM     97  CB  MET A   6     -29.210  -2.850 -15.779  1.00  0.00              
ATOM     98  CG  MET A   6     -30.226  -1.987 -16.514  1.00  0.00              
ATOM     99  SD  MET A   6     -31.875  -2.085 -15.789  1.00  0.00              
ATOM    100  CE  MET A   6     -31.628  -1.183 -14.263  1.00  0.00              
ATOM    101  H   MET A   6     -27.497  -0.962 -17.142  1.00  0.00              
ATOM    102  HA  MET A   6     -27.247  -3.691 -15.939  1.00  0.00              
ATOM    103 1HB  MET A   6     -29.599  -3.862 -15.676  1.00  0.00              
ATOM    104 2HB  MET A   6     -29.024  -2.429 -14.790  1.00  0.00              
ATOM    105 1HG  MET A   6     -29.881  -0.954 -16.480  1.00  0.00              
ATOM    106 2HG  MET A   6     -30.270  -2.322 -17.550  1.00  0.00              
ATOM    107 1HE  MET A   6     -32.562  -1.156 -13.700  1.00  0.00              
ATOM    108 2HE  MET A   6     -30.860  -1.678 -13.668  1.00  0.00              
ATOM    109 3HE  MET A   6     -31.312  -0.165 -14.489  1.00  0.00              
ATOM    110  N   ASN A   7     -28.139  -4.828 -17.999  1.00  0.00              
ATOM    111  CA  ASN A   7     -28.338  -5.474 -19.291  1.00  0.00              
ATOM    112  C   ASN A   7     -29.371  -6.590 -19.194  1.00  0.00              
ATOM    113  O   ASN A   7     -29.262  -7.479 -18.351  1.00  0.00              
ATOM    114  CB  ASN A   7     -27.034  -6.014 -19.848  1.00  0.00              
ATOM    115  CG  ASN A   7     -27.180  -6.687 -21.185  1.00  0.00              
ATOM    116  OD1 ASN A   7     -27.809  -7.745 -21.305  1.00  0.00              
ATOM    117  ND2 ASN A   7     -26.534  -6.124 -22.174  1.00  0.00              
ATOM    118  H   ASN A   7     -28.078  -5.398 -17.168  1.00  0.00              
ATOM    119  HA  ASN A   7     -28.729  -4.752 -20.009  1.00  0.00              
ATOM    120 1HB  ASN A   7     -26.132  -5.400 -19.854  1.00  0.00              
ATOM    121 2HB  ASN A   7     -26.947  -6.780 -19.077  1.00  0.00              
ATOM    122 1HD2 ASN A   7     -26.586  -6.518 -23.092  1.00  0.00              
ATOM    123 2HD2 ASN A   7     -25.989  -5.302 -22.012  1.00  0.00              
ATOM    124  N   LEU A   8     -30.375  -6.536 -20.064  1.00  0.00              
ATOM    125  CA  LEU A   8     -31.400  -7.581 -20.083  1.00  0.00              
ATOM    126  C   LEU A   8     -31.287  -8.428 -21.317  1.00  0.00              
ATOM    127  O   LEU A   8     -31.461  -7.922 -22.429  1.00  0.00              
ATOM    128  CB  LEU A   8     -32.802  -6.964 -19.998  1.00  0.00              
ATOM    129  CG  LEU A   8     -33.035  -6.035 -18.800  1.00  0.00              
ATOM    130  CD1 LEU A   8     -34.469  -5.522 -18.808  1.00  0.00              
ATOM    131  CD2 LEU A   8     -32.738  -6.784 -17.510  1.00  0.00              
ATOM    132  H   LEU A   8     -30.438  -5.772 -20.721  1.00  0.00              
ATOM    133  HA  LEU A   8     -31.260  -8.246 -19.232  1.00  0.00              
ATOM    134 1HB  LEU A   8     -32.798  -6.388 -20.922  1.00  0.00              
ATOM    135 2HB  LEU A   8     -33.582  -7.724 -20.047  1.00  0.00              
ATOM    136  HG  LEU A   8     -32.321  -5.215 -18.882  1.00  0.00              
ATOM    137 1HD1 LEU A   8     -34.625  -4.863 -17.953  1.00  0.00              
ATOM    138 2HD1 LEU A   8     -34.653  -4.970 -19.729  1.00  0.00              
ATOM    139 3HD1 LEU A   8     -35.157  -6.365 -18.746  1.00  0.00              
ATOM    140 1HD2 LEU A   8     -32.903  -6.122 -16.659  1.00  0.00              
ATOM    141 2HD2 LEU A   8     -33.396  -7.650 -17.431  1.00  0.00              
ATOM    142 3HD2 LEU A   8     -31.700  -7.117 -17.513  1.00  0.00              
ATOM    143  N   LEU A   9     -30.973  -9.714 -21.107  1.00  0.00              
ATOM    144  CA  LEU A   9     -30.844 -10.681 -22.193  1.00  0.00              
ATOM    145  C   LEU A   9     -32.245 -11.239 -22.350  1.00  0.00              
ATOM    146  O   LEU A   9     -32.723 -12.067 -21.544  1.00  0.00              
ATOM    147  CB  LEU A   9     -29.818 -11.778 -21.880  1.00  0.00              
ATOM    148  CG  LEU A   9     -29.261 -12.519 -23.102  1.00  0.00              
ATOM    149  CD1 LEU A   9     -28.012 -13.299 -22.715  1.00  0.00              
ATOM    150  CD2 LEU A   9     -30.326 -13.450 -23.662  1.00  0.00              
ATOM    151  H   LEU A   9     -30.823 -10.019 -20.156  1.00  0.00              
ATOM    152  HA  LEU A   9     -30.519 -10.171 -23.099  1.00  0.00              
ATOM    153 1HB  LEU A   9     -29.039 -11.168 -21.425  1.00  0.00              
ATOM    154 2HB  LEU A   9     -30.198 -12.488 -21.145  1.00  0.00              
ATOM    155  HG  LEU A   9     -29.040 -11.769 -23.862  1.00  0.00              
ATOM    156 1HD1 LEU A   9     -27.623 -13.822 -23.589  1.00  0.00              
ATOM    157 2HD1 LEU A   9     -27.255 -12.611 -22.338  1.00  0.00              
ATOM    158 3HD1 LEU A   9     -28.261 -14.024 -21.941  1.00  0.00              
ATOM    159 1HD2 LEU A   9     -29.929 -13.975 -24.531  1.00  0.00              
ATOM    160 2HD2 LEU A   9     -30.614 -14.174 -22.900  1.00  0.00              
ATOM    161 3HD2 LEU A   9     -31.199 -12.868 -23.958  1.00  0.00              
ATOM    162  N   LEU A  10     -32.939 -10.718 -23.346  1.00  0.00              
ATOM    163  CA  LEU A  10     -34.349 -11.084 -23.581  1.00  0.00              
ATOM    164  C   LEU A  10     -34.330 -12.285 -24.470  1.00  0.00              
ATOM    165  O   LEU A  10     -34.286 -12.177 -25.704  1.00  0.00              
ATOM    166  CB  LEU A  10     -35.146  -9.941 -24.221  1.00  0.00              
ATOM    167  CG  LEU A  10     -36.655 -10.187 -24.347  1.00  0.00              
ATOM    168  CD1 LEU A  10     -37.274 -10.346 -22.965  1.00  0.00              
ATOM    169  CD2 LEU A  10     -37.298  -9.030 -25.096  1.00  0.00              
ATOM    170  H   LEU A  10     -32.495 -10.052 -23.961  1.00  0.00              
ATOM    171  HA  LEU A  10     -34.824 -11.334 -22.633  1.00  0.00              
ATOM    172 1HB  LEU A  10     -34.954  -9.159 -23.488  1.00  0.00              
ATOM    173 2HB  LEU A  10     -34.727  -9.646 -25.184  1.00  0.00              
ATOM    174  HG  LEU A  10     -36.787 -11.088 -24.947  1.00  0.00              
ATOM    175 1HD1 LEU A  10     -38.346 -10.521 -23.064  1.00  0.00              
ATOM    176 2HD1 LEU A  10     -36.815 -11.194 -22.456  1.00  0.00              
ATOM    177 3HD1 LEU A  10     -37.107  -9.440 -22.385  1.00  0.00              
ATOM    178 1HD2 LEU A  10     -38.371  -9.207 -25.185  1.00  0.00              
ATOM    179 2HD2 LEU A  10     -37.127  -8.102 -24.551  1.00  0.00              
ATOM    180 3HD2 LEU A  10     -36.860  -8.952 -26.091  1.00  0.00              
ATOM    181  N   PHE A  11     -34.303 -13.449 -23.825  1.00  0.00              
ATOM    182  CA  PHE A  11     -34.395 -14.738 -24.525  1.00  0.00              
ATOM    183  C   PHE A  11     -35.803 -15.069 -24.971  1.00  0.00              
ATOM    184  O   PHE A  11     -36.042 -15.483 -26.151  1.00  0.00              
ATOM    185  CB  PHE A  11     -33.869 -15.865 -23.634  1.00  0.00              
ATOM    186  CG  PHE A  11     -33.948 -17.225 -24.266  1.00  0.00              
ATOM    187  CD1 PHE A  11     -32.879 -17.732 -24.990  1.00  0.00              
ATOM    188  CD2 PHE A  11     -35.091 -18.000 -24.139  1.00  0.00              
ATOM    189  CE1 PHE A  11     -32.951 -18.984 -25.573  1.00  0.00              
ATOM    190  CE2 PHE A  11     -35.165 -19.251 -24.719  1.00  0.00              
ATOM    191  CZ  PHE A  11     -34.094 -19.743 -25.437  1.00  0.00              
ATOM    192  H   PHE A  11     -34.217 -13.441 -22.818  1.00  0.00              
ATOM    193  HA  PHE A  11     -33.799 -14.707 -25.438  1.00  0.00              
ATOM    194 1HB  PHE A  11     -32.821 -15.694 -23.392  1.00  0.00              
ATOM    195 2HB  PHE A  11     -34.449 -15.915 -22.713  1.00  0.00              
ATOM    196  HD1 PHE A  11     -31.975 -17.132 -25.096  1.00  0.00              
ATOM    197  HD2 PHE A  11     -35.938 -17.611 -23.572  1.00  0.00              
ATOM    198  HE1 PHE A  11     -32.104 -19.370 -26.139  1.00  0.00              
ATOM    199  HE2 PHE A  11     -36.069 -19.850 -24.611  1.00  0.00              
ATOM    200  HZ  PHE A  11     -34.151 -20.729 -25.896  1.00  0.00              
ATOM    201  N   SER A  12     -36.732 -14.951 -24.018  1.00  0.00              
ATOM    202  CA  SER A  12     -38.153 -15.275 -24.283  1.00  0.00              
ATOM    203  C   SER A  12     -38.937 -14.107 -24.864  1.00  0.00              
ATOM    204  O   SER A  12     -38.709 -12.945 -24.525  1.00  0.00              
ATOM    205  CB  SER A  12     -38.822 -15.747 -23.007  1.00  0.00              
ATOM    206  OG  SER A  12     -40.205 -15.905 -23.165  1.00  0.00              
ATOM    207  H   SER A  12     -36.463 -14.635 -23.098  1.00  0.00              
ATOM    208  HA  SER A  12     -38.287 -16.141 -24.933  1.00  0.00              
ATOM    209 1HB  SER A  12     -38.387 -16.703 -22.718  1.00  0.00              
ATOM    210 2HB  SER A  12     -38.637 -15.014 -22.223  1.00  0.00              
ATOM    211  HG  SER A  12     -40.584 -16.241 -22.348  1.00  0.00              
ATOM    212  N   GLY A  13     -39.852 -14.432 -25.780  1.00  0.00              
ATOM    213  CA  GLY A  13     -40.693 -13.429 -26.399  1.00  0.00              
ATOM    214  C   GLY A  13     -42.162 -13.480 -25.989  1.00  0.00              
ATOM    215  O   GLY A  13     -42.964 -12.863 -26.638  1.00  0.00              
ATOM    216  H   GLY A  13     -39.961 -15.400 -26.049  1.00  0.00              
ATOM    217 1HA  GLY A  13     -40.321 -12.439 -26.135  1.00  0.00              
ATOM    218 2HA  GLY A  13     -40.658 -13.553 -27.481  1.00  0.00              
ATOM    219  N   ASP A  14     -42.500 -14.184 -24.917  1.00  0.00              
ATOM    220  CA  ASP A  14     -43.879 -14.259 -24.455  1.00  0.00              
ATOM    221  C   ASP A  14     -44.181 -12.985 -23.671  1.00  0.00              
ATOM    222  O   ASP A  14     -43.300 -12.206 -23.362  1.00  0.00              
ATOM    223  CB  ASP A  14     -44.112 -15.501 -23.591  1.00  0.00              
ATOM    224  CG  ASP A  14     -43.373 -15.489 -22.260  1.00  0.00              
ATOM    225  OD1 ASP A  14     -42.986 -14.429 -21.827  1.00  0.00              
ATOM    226  OD2 ASP A  14     -43.339 -16.509 -21.613  1.00  0.00              
ATOM    227  H   ASP A  14     -41.783 -14.682 -24.409  1.00  0.00              
ATOM    228  HA  ASP A  14     -44.553 -14.308 -25.310  1.00  0.00              
ATOM    229 1HB  ASP A  14     -45.166 -15.719 -23.419  1.00  0.00              
ATOM    230 2HB  ASP A  14     -43.683 -16.267 -24.238  1.00  0.00              
ATOM    231  N   TYR A  15     -45.448 -12.784 -23.342  1.00  0.00              
ATOM    232  CA  TYR A  15     -45.884 -11.544 -22.724  1.00  0.00              
ATOM    233  C   TYR A  15     -45.449 -11.428 -21.270  1.00  0.00              
ATOM    234  O   TYR A  15     -45.037 -10.354 -20.858  1.00  0.00              
ATOM    235  CB  TYR A  15     -47.406 -11.418 -22.821  1.00  0.00              
ATOM    236  CG  TYR A  15     -47.927 -10.032 -22.510  1.00  0.00              
ATOM    237  CD1 TYR A  15     -47.098  -8.924 -22.592  1.00  0.00              
ATOM    238  CD2 TYR A  15     -49.249  -9.837 -22.139  1.00  0.00              
ATOM    239  CE1 TYR A  15     -47.569  -7.656 -22.309  1.00  0.00              
ATOM    240  CE2 TYR A  15     -49.731  -8.574 -21.854  1.00  0.00              
ATOM    241  CZ  TYR A  15     -48.888  -7.486 -21.940  1.00  0.00              
ATOM    242  OH  TYR A  15     -49.363  -6.226 -21.659  1.00  0.00              
ATOM    243  H   TYR A  15     -46.128 -13.509 -23.523  1.00  0.00              
ATOM    244  HA  TYR A  15     -45.427 -10.696 -23.235  1.00  0.00              
ATOM    245 1HB  TYR A  15     -47.689 -11.693 -23.838  1.00  0.00              
ATOM    246 2HB  TYR A  15     -47.833 -12.133 -22.118  1.00  0.00              
ATOM    247  HD1 TYR A  15     -46.057  -9.066 -22.883  1.00  0.00              
ATOM    248  HD2 TYR A  15     -49.910 -10.701 -22.072  1.00  0.00              
ATOM    249  HE1 TYR A  15     -46.905  -6.794 -22.376  1.00  0.00              
ATOM    250  HE2 TYR A  15     -50.774  -8.442 -21.563  1.00  0.00              
ATOM    251  HH  TYR A  15     -50.292  -6.221 -21.415  1.00  0.00              
ATOM    252  N   ASP A  16     -45.516 -12.522 -20.520  1.00  0.00              
ATOM    253  CA  ASP A  16     -45.164 -12.481 -19.104  1.00  0.00              
ATOM    254  C   ASP A  16     -43.701 -12.184 -18.885  1.00  0.00              
ATOM    255  O   ASP A  16     -43.344 -11.659 -17.845  1.00  0.00              
ATOM    256  CB  ASP A  16     -45.588 -13.756 -18.367  1.00  0.00              
ATOM    257  CG  ASP A  16     -45.169 -15.007 -19.088  1.00  0.00              
ATOM    258  OD1 ASP A  16     -45.735 -15.254 -20.183  1.00  0.00              
ATOM    259  OD2 ASP A  16     -44.308 -15.747 -18.549  1.00  0.00              
ATOM    260  H   ASP A  16     -45.813 -13.397 -20.928  1.00  0.00              
ATOM    261  HA  ASP A  16     -45.709 -11.675 -18.611  1.00  0.00              
ATOM    262 1HB  ASP A  16     -45.262 -13.786 -17.327  1.00  0.00              
ATOM    263 2HB  ASP A  16     -46.673 -13.647 -18.405  1.00  0.00              
ATOM    264  N   LYS A  17     -42.845 -12.487 -19.857  1.00  0.00              
ATOM    265  CA  LYS A  17     -41.438 -12.108 -19.751  1.00  0.00              
ATOM    266  C   LYS A  17     -41.178 -10.714 -20.323  1.00  0.00              
ATOM    267  O   LYS A  17     -40.375  -9.953 -19.800  1.00  0.00              
ATOM    268  CB  LYS A  17     -40.557 -13.137 -20.462  1.00  0.00              
ATOM    269  CG  LYS A  17     -40.566 -14.520 -19.824  1.00  0.00              
ATOM    270  CD  LYS A  17     -39.695 -14.560 -18.577  1.00  0.00              
ATOM    271  CE  LYS A  17     -39.580 -15.974 -18.027  1.00  0.00              
ATOM    272  NZ  LYS A  17     -38.791 -16.859 -18.926  1.00  0.00              
ATOM    273  H   LYS A  17     -43.160 -12.982 -20.679  1.00  0.00              
ATOM    274  HA  LYS A  17     -41.146 -12.064 -18.701  1.00  0.00              
ATOM    275 1HB  LYS A  17     -40.916 -13.209 -21.489  1.00  0.00              
ATOM    276 2HB  LYS A  17     -39.540 -12.744 -20.460  1.00  0.00              
ATOM    277 1HG  LYS A  17     -41.593 -14.773 -19.559  1.00  0.00              
ATOM    278 2HG  LYS A  17     -40.192 -15.240 -20.552  1.00  0.00              
ATOM    279 1HD  LYS A  17     -38.703 -14.187 -18.834  1.00  0.00              
ATOM    280 2HD  LYS A  17     -40.140 -13.913 -17.822  1.00  0.00              
ATOM    281 1HE  LYS A  17     -39.096 -15.923 -17.052  1.00  0.00              
ATOM    282 2HE  LYS A  17     -40.585 -16.378 -17.911  1.00  0.00              
ATOM    283 1HZ  LYS A  17     -38.739 -17.785 -18.526  1.00  0.00              
ATOM    284 2HZ  LYS A  17     -39.241 -16.908 -19.830  1.00  0.00              
ATOM    285 3HZ  LYS A  17     -37.859 -16.485 -19.033  1.00  0.00              
ATOM    286  N   ALA A  18     -41.895 -10.350 -21.367  1.00  0.00              
ATOM    287  CA  ALA A  18     -41.825  -8.990 -21.865  1.00  0.00              
ATOM    288  C   ALA A  18     -42.281  -8.011 -20.787  1.00  0.00              
ATOM    289  O   ALA A  18     -41.743  -6.914 -20.714  1.00  0.00              
ATOM    290  CB  ALA A  18     -42.639  -8.836 -23.157  1.00  0.00              
ATOM    291  H   ALA A  18     -42.500 -11.012 -21.831  1.00  0.00              
ATOM    292  HA  ALA A  18     -40.788  -8.760 -22.109  1.00  0.00              
ATOM    293 1HB  ALA A  18     -42.569  -7.807 -23.509  1.00  0.00              
ATOM    294 2HB  ALA A  18     -42.243  -9.507 -23.919  1.00  0.00              
ATOM    295 3HB  ALA A  18     -43.681  -9.082 -22.961  1.00  0.00              
ATOM    296  N   LEU A  19     -43.264  -8.380 -19.954  1.00  0.00              
ATOM    297  CA  LEU A  19     -43.668  -7.505 -18.833  1.00  0.00              
ATOM    298  C   LEU A  19     -42.525  -7.187 -17.865  1.00  0.00              
ATOM    299  O   LEU A  19     -42.347  -6.033 -17.520  1.00  0.00              
ATOM    300  CB  LEU A  19     -44.828  -8.151 -18.065  1.00  0.00              
ATOM    301  CG  LEU A  19     -46.185  -8.113 -18.779  1.00  0.00              
ATOM    302  CD1 LEU A  19     -47.187  -8.993 -18.044  1.00  0.00              
ATOM    303  CD2 LEU A  19     -46.682  -6.677 -18.853  1.00  0.00              
ATOM    304  H   LEU A  19     -43.738  -9.262 -20.085  1.00  0.00              
ATOM    305  HA  LEU A  19     -43.990  -6.540 -19.222  1.00  0.00              
ATOM    306 1HB  LEU A  19     -44.460  -9.174 -18.015  1.00  0.00              
ATOM    307 2HB  LEU A  19     -44.918  -7.748 -17.056  1.00  0.00              
ATOM    308  HG  LEU A  19     -46.024  -8.463 -19.799  1.00  0.00              
ATOM    309 1HD1 LEU A  19     -48.147  -8.960 -18.558  1.00  0.00              
ATOM    310 2HD1 LEU A  19     -46.823 -10.020 -18.023  1.00  0.00              
ATOM    311 3HD1 LEU A  19     -47.310  -8.630 -17.024  1.00  0.00              
ATOM    312 1HD2 LEU A  19     -47.646  -6.652 -19.362  1.00  0.00              
ATOM    313 2HD2 LEU A  19     -46.792  -6.277 -17.845  1.00  0.00              
ATOM    314 3HD2 LEU A  19     -45.964  -6.071 -19.407  1.00  0.00              
ATOM    315  N   ALA A  20     -41.791  -8.206 -17.390  1.00  0.00              
ATOM    316  CA  ALA A  20     -40.614  -7.986 -16.550  1.00  0.00              
ATOM    317  C   ALA A  20     -39.571  -7.103 -17.237  1.00  0.00              
ATOM    318  O   ALA A  20     -38.925  -6.275 -16.583  1.00  0.00              
ATOM    319  CB  ALA A  20     -40.046  -9.393 -16.374  1.00  0.00              
ATOM    320  H   ALA A  20     -42.061  -9.151 -17.620  1.00  0.00              
ATOM    321  HA  ALA A  20     -40.922  -7.461 -15.646  1.00  0.00              
ATOM    322 1HB  ALA A  20     -39.151  -9.348 -15.754  1.00  0.00              
ATOM    323 2HB  ALA A  20     -40.789 -10.029 -15.893  1.00  0.00              
ATOM    324 3HB  ALA A  20     -39.791  -9.807 -17.349  1.00  0.00              
ATOM    325  N   SER A  21     -39.319  -7.324 -18.529  1.00  0.00              
ATOM    326  CA  SER A  21     -38.269  -6.558 -19.248  1.00  0.00              
ATOM    327  C   SER A  21     -38.673  -5.089 -19.298  1.00  0.00              
ATOM    328  O   SER A  21     -37.914  -4.231 -18.916  1.00  0.00              
ATOM    329  CB  SER A  21     -38.057  -7.100 -20.648  1.00  0.00              
ATOM    330  OG  SER A  21     -37.085  -6.376 -21.351  1.00  0.00              
ATOM    331  H   SER A  21     -39.849  -8.023 -19.031  1.00  0.00              
ATOM    332  HA  SER A  21     -37.272  -6.687 -18.824  1.00  0.00              
ATOM    333 1HB  SER A  21     -37.741  -8.140 -20.575  1.00  0.00              
ATOM    334 2HB  SER A  21     -39.001  -7.045 -21.190  1.00  0.00              
ATOM    335  HG  SER A  21     -36.982  -6.750 -22.230  1.00  0.00              
ATOM    336  N   LEU A  22     -39.905  -4.821 -19.723  1.00  0.00              
ATOM    337  CA  LEU A  22     -40.347  -3.445 -19.946  1.00  0.00              
ATOM    338  C   LEU A  22     -40.577  -2.647 -18.654  1.00  0.00              
ATOM    339  O   LEU A  22     -40.411  -1.426 -18.625  1.00  0.00              
ATOM    340  CB  LEU A  22     -41.629  -3.455 -20.786  1.00  0.00              
ATOM    341  CG  LEU A  22     -42.905  -3.841 -20.027  1.00  0.00              
ATOM    342  CD1 LEU A  22     -43.534  -2.604 -19.401  1.00  0.00              
ATOM    343  CD2 LEU A  22     -43.879  -4.519 -20.979  1.00  0.00              
ATOM    344  H   LEU A  22     -40.551  -5.579 -19.896  1.00  0.00              
ATOM    345  HA  LEU A  22     -39.570  -2.894 -20.476  1.00  0.00              
ATOM    346 1HB  LEU A  22     -41.665  -2.403 -21.067  1.00  0.00              
ATOM    347 2HB  LEU A  22     -41.520  -4.066 -21.682  1.00  0.00              
ATOM    348  HG  LEU A  22     -42.621  -4.569 -19.266  1.00  0.00              
ATOM    349 1HD1 LEU A  22     -44.439  -2.888 -18.864  1.00  0.00              
ATOM    350 2HD1 LEU A  22     -42.829  -2.149 -18.706  1.00  0.00              
ATOM    351 3HD1 LEU A  22     -43.787  -1.889 -20.183  1.00  0.00              
ATOM    352 1HD2 LEU A  22     -44.785  -4.793 -20.438  1.00  0.00              
ATOM    353 2HD2 LEU A  22     -44.132  -3.834 -21.789  1.00  0.00              
ATOM    354 3HD2 LEU A  22     -43.419  -5.416 -21.394  1.00  0.00              
ATOM    355  N   ILE A  23     -40.954  -3.349 -17.594  1.00  0.00              
ATOM    356  CA  ILE A  23     -41.099  -2.751 -16.274  1.00  0.00              
ATOM    357  C   ILE A  23     -39.729  -2.356 -15.725  1.00  0.00              
ATOM    358  O   ILE A  23     -39.568  -1.286 -15.168  1.00  0.00              
ATOM    359  CB  ILE A  23     -41.792  -3.708 -15.287  1.00  0.00              
ATOM    360  CG1 ILE A  23     -43.266  -3.885 -15.660  1.00  0.00              
ATOM    361  CG2 ILE A  23     -41.659  -3.190 -13.863  1.00  0.00              
ATOM    362  CD1 ILE A  23     -43.950  -5.017 -14.928  1.00  0.00              
ATOM    363  H   ILE A  23     -41.146  -4.334 -17.712  1.00  0.00              
ATOM    364  HA  ILE A  23     -41.665  -1.822 -16.333  1.00  0.00              
ATOM    365  HB  ILE A  23     -41.329  -4.691 -15.361  1.00  0.00              
ATOM    366 1HG1 ILE A  23     -43.773  -2.947 -15.434  1.00  0.00              
ATOM    367 2HG1 ILE A  23     -43.308  -4.069 -16.734  1.00  0.00              
ATOM    368 1HG2 ILE A  23     -42.154  -3.878 -13.178  1.00  0.00              
ATOM    369 2HG2 ILE A  23     -40.604  -3.114 -13.600  1.00  0.00              
ATOM    370 3HG2 ILE A  23     -42.123  -2.207 -13.788  1.00  0.00              
ATOM    371 1HD1 ILE A  23     -44.991  -5.080 -15.245  1.00  0.00              
ATOM    372 2HD1 ILE A  23     -43.444  -5.956 -15.155  1.00  0.00              
ATOM    373 3HD1 ILE A  23     -43.910  -4.834 -13.855  1.00  0.00              
ATOM    374  N   ILE A  24     -38.744  -3.217 -15.877  1.00  0.00              
ATOM    375  CA  ILE A  24     -37.384  -2.858 -15.460  1.00  0.00              
ATOM    376  C   ILE A  24     -36.903  -1.635 -16.219  1.00  0.00              
ATOM    377  O   ILE A  24     -36.273  -0.755 -15.658  1.00  0.00              
ATOM    378  CB  ILE A  24     -36.389  -4.012 -15.684  1.00  0.00              
ATOM    379  CG1 ILE A  24     -36.689  -5.168 -14.726  1.00  0.00              
ATOM    380  CG2 ILE A  24     -34.960  -3.525 -15.504  1.00  0.00              
ATOM    381  CD1 ILE A  24     -35.964  -6.449 -15.069  1.00  0.00              
ATOM    382  H   ILE A  24     -38.911  -4.128 -16.279  1.00  0.00              
ATOM    383  HA  ILE A  24     -37.368  -2.570 -14.410  1.00  0.00              
ATOM    384  HB  ILE A  24     -36.517  -4.400 -16.694  1.00  0.00              
ATOM    385 1HG1 ILE A  24     -36.402  -4.844 -13.726  1.00  0.00              
ATOM    386 2HG1 ILE A  24     -37.766  -5.342 -14.755  1.00  0.00              
ATOM    387 1HG2 ILE A  24     -34.270  -4.353 -15.664  1.00  0.00              
ATOM    388 2HG2 ILE A  24     -34.752  -2.735 -16.224  1.00  0.00              
ATOM    389 3HG2 ILE A  24     -34.832  -3.138 -14.493  1.00  0.00              
ATOM    390 1HD1 ILE A  24     -36.227  -7.222 -14.347  1.00  0.00              
ATOM    391 2HD1 ILE A  24     -36.253  -6.775 -16.069  1.00  0.00              
ATOM    392 3HD1 ILE A  24     -34.889  -6.279 -15.040  1.00  0.00              
ATOM    393  N   ALA A  25     -37.154  -1.614 -17.527  1.00  0.00              
ATOM    394  CA  ALA A  25     -36.709  -0.493 -18.338  1.00  0.00              
ATOM    395  C   ALA A  25     -37.421   0.781 -17.951  1.00  0.00              
ATOM    396  O   ALA A  25     -36.824   1.839 -17.882  1.00  0.00              
ATOM    397  CB  ALA A  25     -36.927  -0.775 -19.815  1.00  0.00              
ATOM    398  H   ALA A  25     -37.654  -2.373 -17.968  1.00  0.00              
ATOM    399  HA  ALA A  25     -35.644  -0.336 -18.164  1.00  0.00              
ATOM    400 1HB  ALA A  25     -36.586   0.079 -20.402  1.00  0.00              
ATOM    401 2HB  ALA A  25     -36.363  -1.662 -20.104  1.00  0.00              
ATOM    402 3HB  ALA A  25     -37.987  -0.941 -20.001  1.00  0.00              
ATOM    403  N   ASN A  26     -38.718   0.648 -17.682  1.00  0.00              
ATOM    404  CA  ASN A  26     -39.585   1.770 -17.363  1.00  0.00              
ATOM    405  C   ASN A  26     -39.173   2.420 -16.057  1.00  0.00              
ATOM    406  O   ASN A  26     -39.303   3.630 -15.876  1.00  0.00              
ATOM    407  CB  ASN A  26     -41.042   1.349 -17.304  1.00  0.00              
ATOM    408  CG  ASN A  26     -41.998   2.499 -17.146  1.00  0.00              
ATOM    409  OD1 ASN A  26     -42.088   3.381 -18.008  1.00  0.00              
ATOM    410  ND2 ASN A  26     -42.652   2.538 -16.013  1.00  0.00              
ATOM    411  H   ASN A  26     -39.107  -0.284 -17.704  1.00  0.00              
ATOM    412  HA  ASN A  26     -39.497   2.536 -18.135  1.00  0.00              
ATOM    413 1HB  ASN A  26     -41.449   0.643 -18.028  1.00  0.00              
ATOM    414 2HB  ASN A  26     -40.926   0.854 -16.340  1.00  0.00              
ATOM    415 1HD2 ASN A  26     -43.306   3.275 -15.839  1.00  0.00              
ATOM    416 2HD2 ASN A  26     -42.499   1.831 -15.323  1.00  0.00              
ATOM    417  N   ALA A  27     -38.653   1.598 -15.153  1.00  0.00              
ATOM    418  CA  ALA A  27     -38.057   2.098 -13.904  1.00  0.00              
ATOM    419  C   ALA A  27     -36.646   2.603 -14.103  1.00  0.00              
ATOM    420  O   ALA A  27     -36.286   3.610 -13.562  1.00  0.00              
ATOM    421  CB  ALA A  27     -38.070   1.014 -12.837  1.00  0.00              
ATOM    422  H   ALA A  27     -38.668   0.604 -15.328  1.00  0.00              
ATOM    423  HA  ALA A  27     -38.647   2.943 -13.548  1.00  0.00              
ATOM    424 1HB  ALA A  27     -37.624   1.401 -11.921  1.00  0.00              
ATOM    425 2HB  ALA A  27     -39.099   0.711 -12.638  1.00  0.00              
ATOM    426 3HB  ALA A  27     -37.499   0.155 -13.184  1.00  0.00              
ATOM    427  N   ALA A  28     -35.855   1.918 -14.920  1.00  0.00              
ATOM    428  CA  ALA A  28     -34.454   2.292 -15.104  1.00  0.00              
ATOM    429  C   ALA A  28     -34.320   3.676 -15.737  1.00  0.00              
ATOM    430  O   ALA A  28     -33.343   4.391 -15.454  1.00  0.00              
ATOM    431  CB  ALA A  28     -33.730   1.179 -15.940  1.00  0.00              
ATOM    432  H   ALA A  28     -36.222   1.123 -15.424  1.00  0.00              
ATOM    433  HA  ALA A  28     -33.973   2.340 -14.127  1.00  0.00              
ATOM    434 1HB  ALA A  28     -32.684   1.453 -16.081  1.00  0.00              
ATOM    435 2HB  ALA A  28     -33.787   0.229 -15.409  1.00  0.00              
ATOM    436 3HB  ALA A  28     -34.213   1.082 -16.911  1.00  0.00              
ATOM    437  N   ARG A  29     -35.277   4.050 -16.591  1.00  0.00              
ATOM    438  CA  ARG A  29     -35.273   5.378 -17.205  1.00  0.00              
ATOM    439  C   ARG A  29     -35.508   6.445 -16.140  1.00  0.00              
ATOM    440  O   ARG A  29     -35.089   7.585 -16.312  1.00  0.00              
ATOM    441  CB  ARG A  29     -36.268   5.494 -18.350  1.00  0.00              
ATOM    442  CG  ARG A  29     -37.730   5.437 -17.935  1.00  0.00              
ATOM    443  CD  ARG A  29     -38.689   5.423 -19.070  1.00  0.00              
ATOM    444  NE  ARG A  29     -40.086   5.348 -18.677  1.00  0.00              
ATOM    445  CZ  ARG A  29     -40.872   6.416 -18.435  1.00  0.00              
ATOM    446  NH1 ARG A  29     -40.393   7.639 -18.506  1.00  0.00              
ATOM    447  NH2 ARG A  29     -42.132   6.201 -18.099  1.00  0.00              
ATOM    448  H   ARG A  29     -36.019   3.405 -16.819  1.00  0.00              
ATOM    449  HA  ARG A  29     -34.299   5.574 -17.653  1.00  0.00              
ATOM    450 1HB  ARG A  29     -36.073   6.444 -18.846  1.00  0.00              
ATOM    451 2HB  ARG A  29     -36.059   4.675 -19.038  1.00  0.00              
ATOM    452 1HG  ARG A  29     -37.890   4.532 -17.350  1.00  0.00              
ATOM    453 2HG  ARG A  29     -37.950   6.311 -17.320  1.00  0.00              
ATOM    454 1HD  ARG A  29     -38.562   6.336 -19.651  1.00  0.00              
ATOM    455 2HD  ARG A  29     -38.479   4.559 -19.699  1.00  0.00              
ATOM    456  HE  ARG A  29     -40.671   4.537 -18.528  1.00  0.00              
ATOM    457 1HH1 ARG A  29     -39.423   7.785 -18.747  1.00  0.00              
ATOM    458 2HH1 ARG A  29     -40.998   8.426 -18.321  1.00  0.00              
ATOM    459 1HH2 ARG A  29     -42.479   5.254 -18.031  1.00  0.00              
ATOM    460 2HH2 ARG A  29     -42.741   6.983 -17.911  1.00  0.00              
ATOM    461  N   GLU A  30     -36.150   6.070 -15.028  1.00  0.00              
ATOM    462  CA  GLU A  30     -36.469   7.046 -13.981  1.00  0.00              
ATOM    463  C   GLU A  30     -35.327   7.188 -12.966  1.00  0.00              
ATOM    464  O   GLU A  30     -35.055   8.260 -12.471  1.00  0.00              
ATOM    465  CB  GLU A  30     -37.761   6.649 -13.262  1.00  0.00              
ATOM    466  CG  GLU A  30     -39.002   6.666 -14.143  1.00  0.00              
ATOM    467  CD  GLU A  30     -40.213   6.192 -13.390  1.00  0.00              
ATOM    468  OE1 GLU A  30     -40.079   5.854 -12.238  1.00  0.00              
ATOM    469  OE2 GLU A  30     -41.292   6.274 -13.928  1.00  0.00              
ATOM    470  H   GLU A  30     -36.421   5.106 -14.901  1.00  0.00              
ATOM    471  HA  GLU A  30     -36.605   8.033 -14.424  1.00  0.00              
ATOM    472 1HB  GLU A  30     -37.610   5.643 -12.868  1.00  0.00              
ATOM    473 2HB  GLU A  30     -37.893   7.347 -12.435  1.00  0.00              
ATOM    474 1HG  GLU A  30     -39.207   7.642 -14.583  1.00  0.00              
ATOM    475 2HG  GLU A  30     -38.765   5.955 -14.933  1.00  0.00              
ATOM    476  N   MET A  31     -34.662   6.083 -12.683  1.00  0.00              
ATOM    477  CA  MET A  31     -33.513   6.064 -11.798  1.00  0.00              
ATOM    478  C   MET A  31     -32.164   6.285 -12.519  1.00  0.00              
ATOM    479  O   MET A  31     -31.111   5.960 -11.964  1.00  0.00              
ATOM    480  CB  MET A  31     -33.491   4.738 -11.041  1.00  0.00              
ATOM    481  CG  MET A  31     -33.350   3.509 -11.928  1.00  0.00              
ATOM    482  SD  MET A  31     -33.151   1.987 -10.981  1.00  0.00              
ATOM    483  CE  MET A  31     -34.606   1.077 -11.494  1.00  0.00              
ATOM    484  H   MET A  31     -34.973   5.220 -13.104  1.00  0.00              
ATOM    485  HA  MET A  31     -33.580   6.885 -11.083  1.00  0.00              
ATOM    486 1HB  MET A  31     -32.653   4.783 -10.347  1.00  0.00              
ATOM    487 2HB  MET A  31     -34.425   4.676 -10.481  1.00  0.00              
ATOM    488 1HG  MET A  31     -34.243   3.432 -12.547  1.00  0.00              
ATOM    489 2HG  MET A  31     -32.477   3.650 -12.566  1.00  0.00              
ATOM    490 1HE  MET A  31     -34.627   0.110 -10.992  1.00  0.00              
ATOM    491 2HE  MET A  31     -35.501   1.643 -11.230  1.00  0.00              
ATOM    492 3HE  MET A  31     -34.578   0.926 -12.574  1.00  0.00              
ATOM    493  N   GLU A  32     -32.189   6.816 -13.741  1.00  0.00              
ATOM    494  CA  GLU A  32     -30.957   7.142 -14.428  1.00  0.00              
ATOM    495  C   GLU A  32     -29.960   6.012 -14.600  1.00  0.00              
ATOM    496  O   GLU A  32     -28.788   6.171 -14.274  1.00  0.00              
ATOM    497  CB  GLU A  32     -30.271   8.297 -13.694  1.00  0.00              
ATOM    498  CG  GLU A  32     -31.087   9.581 -13.643  1.00  0.00              
ATOM    499  CD  GLU A  32     -30.359  10.661 -12.892  1.00  0.00              
ATOM    500  OE1 GLU A  32     -29.237  10.437 -12.507  1.00  0.00              
ATOM    501  OE2 GLU A  32     -30.880  11.748 -12.800  1.00  0.00              
ATOM    502  H   GLU A  32     -33.070   6.995 -14.201  1.00  0.00              
ATOM    503  HA  GLU A  32     -31.173   7.441 -15.454  1.00  0.00              
ATOM    504 1HB  GLU A  32     -30.070   7.955 -12.679  1.00  0.00              
ATOM    505 2HB  GLU A  32     -29.329   8.486 -14.207  1.00  0.00              
ATOM    506 1HG  GLU A  32     -31.372   9.953 -14.627  1.00  0.00              
ATOM    507 2HG  GLU A  32     -31.981   9.295 -13.091  1.00  0.00              
ATOM    508  N   ILE A  33     -30.391   4.872 -15.110  1.00  0.00              
ATOM    509  CA  ILE A  33     -29.475   3.755 -15.349  1.00  0.00              
ATOM    510  C   ILE A  33     -29.303   3.433 -16.824  1.00  0.00              
ATOM    511  O   ILE A  33     -30.284   3.395 -17.550  1.00  0.00              
ATOM    512  CB  ILE A  33     -29.949   2.482 -14.624  1.00  0.00              
ATOM    513  CG1 ILE A  33     -30.022   2.724 -13.114  1.00  0.00              
ATOM    514  CG2 ILE A  33     -29.024   1.316 -14.936  1.00  0.00              
ATOM    515  CD1 ILE A  33     -28.675   2.956 -12.467  1.00  0.00              
ATOM    516  H   ILE A  33     -31.369   4.765 -15.340  1.00  0.00              
ATOM    517  HA  ILE A  33     -28.467   4.008 -15.022  1.00  0.00              
ATOM    518  HB  ILE A  33     -30.960   2.242 -14.952  1.00  0.00              
ATOM    519 1HG1 ILE A  33     -30.656   3.595 -12.955  1.00  0.00              
ATOM    520 2HG1 ILE A  33     -30.492   1.847 -12.668  1.00  0.00              
ATOM    521 1HG2 ILE A  33     -29.373   0.425 -14.415  1.00  0.00              
ATOM    522 2HG2 ILE A  33     -29.021   1.131 -16.009  1.00  0.00              
ATOM    523 3HG2 ILE A  33     -28.012   1.556 -14.606  1.00  0.00              
ATOM    524 1HD1 ILE A  33     -28.808   3.119 -11.397  1.00  0.00              
ATOM    525 2HD1 ILE A  33     -28.039   2.084 -12.624  1.00  0.00              
ATOM    526 3HD1 ILE A  33     -28.204   3.832 -12.910  1.00  0.00              
ATOM    527  N   GLU A  34     -28.073   3.131 -17.231  1.00  0.00              
ATOM    528  CA  GLU A  34     -27.729   2.877 -18.610  1.00  0.00              
ATOM    529  C   GLU A  34     -28.430   1.526 -18.838  1.00  0.00              
ATOM    530  O   GLU A  34     -28.242   0.574 -18.061  1.00  0.00              
ATOM    531  CB  GLU A  34     -26.218   2.816 -18.848  1.00  0.00              
ATOM    532  CG  GLU A  34     -25.819   2.614 -20.303  1.00  0.00              
ATOM    533  CD  GLU A  34     -24.324   2.591 -20.460  1.00  0.00              
ATOM    534  OE1 GLU A  34     -23.639   2.789 -19.486  1.00  0.00              
ATOM    535  OE2 GLU A  34     -23.864   2.264 -21.529  1.00  0.00              
ATOM    536  H   GLU A  34     -27.351   3.080 -16.527  1.00  0.00              
ATOM    537  HA  GLU A  34     -28.125   3.672 -19.242  1.00  0.00              
ATOM    538 1HB  GLU A  34     -25.800   3.755 -18.484  1.00  0.00              
ATOM    539 2HB  GLU A  34     -25.834   1.991 -18.248  1.00  0.00              
ATOM    540 1HG  GLU A  34     -26.244   1.715 -20.748  1.00  0.00              
ATOM    541 2HG  GLU A  34     -26.223   3.493 -20.804  1.00  0.00              
ATOM    542  N   VAL A  35     -29.292   1.426 -19.852  1.00  0.00              
ATOM    543  CA  VAL A  35     -29.966   0.182 -20.130  1.00  0.00              
ATOM    544  C   VAL A  35     -29.526  -0.338 -21.492  1.00  0.00              
ATOM    545  O   VAL A  35     -29.639   0.366 -22.489  1.00  0.00              
ATOM    546  CB  VAL A  35     -31.498   0.342 -20.104  1.00  0.00              
ATOM    547  CG1 VAL A  35     -32.177  -0.979 -20.435  1.00  0.00              
ATOM    548  CG2 VAL A  35     -31.958   0.850 -18.746  1.00  0.00              
ATOM    549  H   VAL A  35     -29.480   2.229 -20.435  1.00  0.00              
ATOM    550  HA  VAL A  35     -29.688  -0.590 -19.412  1.00  0.00              
ATOM    551  HB  VAL A  35     -31.788   1.093 -20.838  1.00  0.00              
ATOM    552 1HG1 VAL A  35     -33.259  -0.847 -20.412  1.00  0.00              
ATOM    553 2HG1 VAL A  35     -31.873  -1.306 -21.429  1.00  0.00              
ATOM    554 3HG1 VAL A  35     -31.889  -1.731 -19.701  1.00  0.00              
ATOM    555 1HG2 VAL A  35     -33.042   0.958 -18.746  1.00  0.00              
ATOM    556 2HG2 VAL A  35     -31.663   0.139 -17.974  1.00  0.00              
ATOM    557 3HG2 VAL A  35     -31.497   1.817 -18.545  1.00  0.00              
ATOM    558  N   THR A  36     -29.034  -1.577 -21.507  1.00  0.00              
ATOM    559  CA  THR A  36     -28.723  -2.272 -22.734  1.00  0.00              
ATOM    560  C   THR A  36     -29.654  -3.456 -22.835  1.00  0.00              
ATOM    561  O   THR A  36     -29.665  -4.306 -21.963  1.00  0.00              
ATOM    562  CB  THR A  36     -27.259  -2.747 -22.789  1.00  0.00              
ATOM    563  OG1 THR A  36     -26.383  -1.616 -22.691  1.00  0.00              
ATOM    564  CG2 THR A  36     -26.985  -3.484 -24.091  1.00  0.00              
ATOM    565  H   THR A  36     -28.876  -2.042 -20.624  1.00  0.00              
ATOM    566  HA  THR A  36     -28.899  -1.614 -23.586  1.00  0.00              
ATOM    567  HB  THR A  36     -27.071  -3.414 -21.948  1.00  0.00              
ATOM    568  HG1 THR A  36     -25.471  -1.915 -22.724  1.00  0.00              
ATOM    569 1HG2 THR A  36     -25.946  -3.811 -24.111  1.00  0.00              
ATOM    570 2HG2 THR A  36     -27.642  -4.350 -24.163  1.00  0.00              
ATOM    571 3HG2 THR A  36     -27.172  -2.816 -24.932  1.00  0.00              
ATOM    572  N   ILE A  37     -30.440  -3.507 -23.904  1.00  0.00              
ATOM    573  CA  ILE A  37     -31.306  -4.662 -24.147  1.00  0.00              
ATOM    574  C   ILE A  37     -30.703  -5.501 -25.248  1.00  0.00              
ATOM    575  O   ILE A  37     -30.444  -5.008 -26.350  1.00  0.00              
ATOM    576  CB  ILE A  37     -32.737  -4.251 -24.539  1.00  0.00              
ATOM    577  CG1 ILE A  37     -33.344  -3.341 -23.468  1.00  0.00              
ATOM    578  CG2 ILE A  37     -33.604  -5.483 -24.751  1.00  0.00              
ATOM    579  CD1 ILE A  37     -33.439  -3.984 -22.103  1.00  0.00              
ATOM    580  H   ILE A  37     -30.445  -2.741 -24.563  1.00  0.00              
ATOM    581  HA  ILE A  37     -31.350  -5.300 -23.265  1.00  0.00              
ATOM    582  HB  ILE A  37     -32.700  -3.670 -25.460  1.00  0.00              
ATOM    583 1HG1 ILE A  37     -32.720  -2.450 -23.408  1.00  0.00              
ATOM    584 2HG1 ILE A  37     -34.342  -3.063 -23.808  1.00  0.00              
ATOM    585 1HG2 ILE A  37     -34.612  -5.175 -25.027  1.00  0.00              
ATOM    586 2HG2 ILE A  37     -33.181  -6.093 -25.547  1.00  0.00              
ATOM    587 3HG2 ILE A  37     -33.643  -6.064 -23.829  1.00  0.00              
ATOM    588 1HD1 ILE A  37     -33.879  -3.279 -21.398  1.00  0.00              
ATOM    589 2HD1 ILE A  37     -34.064  -4.875 -22.162  1.00  0.00              
ATOM    590 3HD1 ILE A  37     -32.443  -4.262 -21.762  1.00  0.00              
ATOM    591  N   PHE A  38     -30.498  -6.775 -24.946  1.00  0.00              
ATOM    592  CA  PHE A  38     -29.976  -7.731 -25.916  1.00  0.00              
ATOM    593  C   PHE A  38     -31.049  -8.766 -26.232  1.00  0.00              
ATOM    594  O   PHE A  38     -31.382  -9.620 -25.397  1.00  0.00              
ATOM    595  CB  PHE A  38     -28.711  -8.411 -25.389  1.00  0.00              
ATOM    596  CG  PHE A  38     -28.032  -9.293 -26.398  1.00  0.00              
ATOM    597  CD1 PHE A  38     -27.092  -8.772 -27.274  1.00  0.00              
ATOM    598  CD2 PHE A  38     -28.332 -10.644 -26.473  1.00  0.00              
ATOM    599  CE1 PHE A  38     -26.467  -9.582 -28.203  1.00  0.00              
ATOM    600  CE2 PHE A  38     -27.708 -11.457 -27.399  1.00  0.00              
ATOM    601  CZ  PHE A  38     -26.774 -10.925 -28.265  1.00  0.00              
ATOM    602  H   PHE A  38     -30.712  -7.091 -24.010  1.00  0.00              
ATOM    603  HA  PHE A  38     -29.728  -7.217 -26.845  1.00  0.00              
ATOM    604 1HB  PHE A  38     -27.980  -7.662 -25.087  1.00  0.00              
ATOM    605 2HB  PHE A  38     -28.954  -9.043 -24.536  1.00  0.00              
ATOM    606  HD1 PHE A  38     -26.848  -7.710 -27.224  1.00  0.00              
ATOM    607  HD2 PHE A  38     -29.071 -11.065 -25.789  1.00  0.00              
ATOM    608  HE1 PHE A  38     -25.730  -9.160 -28.885  1.00  0.00              
ATOM    609  HE2 PHE A  38     -27.953 -12.518 -27.448  1.00  0.00              
ATOM    610  HZ  PHE A  38     -26.283 -11.564 -28.997  1.00  0.00              
ATOM    611  N   CYS A  39     -31.608  -8.689 -27.444  1.00  0.00              
ATOM    612  CA  CYS A  39     -32.672  -9.590 -27.838  1.00  0.00              
ATOM    613  C   CYS A  39     -32.117 -10.796 -28.536  1.00  0.00              
ATOM    614  O   CYS A  39     -31.264 -10.678 -29.403  1.00  0.00              
ATOM    615  CB  CYS A  39     -33.501  -8.743 -28.805  1.00  0.00              
ATOM    616  SG  CYS A  39     -34.230  -7.262 -28.067  1.00  0.00              
ATOM    617  H   CYS A  39     -31.285  -7.993 -28.101  1.00  0.00              
ATOM    618  HA  CYS A  39     -33.311  -9.894 -27.009  1.00  0.00              
ATOM    619 1HB  CYS A  39     -32.879  -8.395 -29.630  1.00  0.00              
ATOM    620 2HB  CYS A  39     -34.333  -9.326 -29.197  1.00  0.00              
ATOM    621  HG  CYS A  39     -33.077  -6.670 -27.773  1.00  0.00              
ATOM    622  N   ALA A  40     -32.633 -11.956 -28.170  1.00  0.00              
ATOM    623  CA  ALA A  40     -32.160 -13.212 -28.694  1.00  0.00              
ATOM    624  C   ALA A  40     -33.338 -14.160 -28.889  1.00  0.00              
ATOM    625  O   ALA A  40     -34.340 -14.078 -28.191  1.00  0.00              
ATOM    626  CB  ALA A  40     -31.089 -13.797 -27.747  1.00  0.00              
ATOM    627  H   ALA A  40     -33.387 -11.957 -27.498  1.00  0.00              
ATOM    628  HA  ALA A  40     -31.701 -13.034 -29.667  1.00  0.00              
ATOM    629 1HB  ALA A  40     -30.732 -14.747 -28.145  1.00  0.00              
ATOM    630 2HB  ALA A  40     -30.254 -13.101 -27.667  1.00  0.00              
ATOM    631 3HB  ALA A  40     -31.524 -13.958 -26.762  1.00  0.00              
ATOM    632  N   PHE A  41     -33.236 -15.026 -29.871  1.00  0.00              
ATOM    633  CA  PHE A  41     -34.213 -16.099 -30.050  1.00  0.00              
ATOM    634  C   PHE A  41     -35.636 -15.598 -30.148  1.00  0.00              
ATOM    635  O   PHE A  41     -35.967 -14.883 -31.079  1.00  0.00              
ATOM    636  CB  PHE A  41     -34.040 -17.180 -28.955  1.00  0.00              
ATOM    637  CG  PHE A  41     -32.725 -17.895 -29.037  1.00  0.00              
ATOM    638  CD1 PHE A  41     -31.637 -17.476 -28.260  1.00  0.00              
ATOM    639  CD2 PHE A  41     -32.548 -18.947 -29.947  1.00  0.00              
ATOM    640  CE1 PHE A  41     -30.383 -18.119 -28.377  1.00  0.00              
ATOM    641  CE2 PHE A  41     -31.308 -19.592 -30.070  1.00  0.00              
ATOM    642  CZ  PHE A  41     -30.229 -19.180 -29.289  1.00  0.00              
ATOM    643  H   PHE A  41     -32.465 -14.950 -30.518  1.00  0.00              
ATOM    644  HA  PHE A  41     -34.023 -16.619 -30.990  1.00  0.00              
ATOM    645 1HB  PHE A  41     -34.095 -16.726 -27.967  1.00  0.00              
ATOM    646 2HB  PHE A  41     -34.819 -17.936 -29.050  1.00  0.00              
ATOM    647  HD1 PHE A  41     -31.768 -16.649 -27.562  1.00  0.00              
ATOM    648  HD2 PHE A  41     -33.392 -19.269 -30.558  1.00  0.00              
ATOM    649  HE1 PHE A  41     -29.545 -17.791 -27.762  1.00  0.00              
ATOM    650  HE2 PHE A  41     -31.186 -20.413 -30.776  1.00  0.00              
ATOM    651  HZ  PHE A  41     -29.267 -19.680 -29.387  1.00  0.00              
ATOM    652  N   TRP A  42     -36.469 -15.945 -29.188  1.00  0.00              
ATOM    653  CA  TRP A  42     -37.885 -15.585 -29.243  1.00  0.00              
ATOM    654  C   TRP A  42     -38.133 -14.145 -28.850  1.00  0.00              
ATOM    655  O   TRP A  42     -39.066 -13.496 -29.338  1.00  0.00              
ATOM    656  CB  TRP A  42     -38.702 -16.509 -28.337  1.00  0.00              
ATOM    657  CG  TRP A  42     -40.181 -16.409 -28.558  1.00  0.00              
ATOM    658  CD1 TRP A  42     -40.809 -15.824 -29.616  1.00  0.00              
ATOM    659  CD2 TRP A  42     -41.216 -16.910 -27.702  1.00  0.00              
ATOM    660  NE1 TRP A  42     -42.171 -15.926 -29.474  1.00  0.00              
ATOM    661  CE2 TRP A  42     -42.445 -16.592 -28.305  1.00  0.00              
ATOM    662  CE3 TRP A  42     -41.219 -17.598 -26.483  1.00  0.00              
ATOM    663  CZ2 TRP A  42     -43.662 -16.932 -27.736  1.00  0.00              
ATOM    664  CZ3 TRP A  42     -42.439 -17.941 -25.913  1.00  0.00              
ATOM    665  CH2 TRP A  42     -43.626 -17.618 -26.522  1.00  0.00              
ATOM    666  H   TRP A  42     -36.125 -16.471 -28.397  1.00  0.00              
ATOM    667  HA  TRP A  42     -38.253 -15.683 -30.264  1.00  0.00              
ATOM    668 1HB  TRP A  42     -38.429 -17.549 -28.514  1.00  0.00              
ATOM    669 2HB  TRP A  42     -38.525 -16.260 -27.291  1.00  0.00              
ATOM    670  HD1 TRP A  42     -40.175 -15.382 -30.383  1.00  0.00              
ATOM    671  HE1 TRP A  42     -42.859 -15.570 -30.122  1.00  0.00              
ATOM    672  HE3 TRP A  42     -40.307 -17.881 -25.959  1.00  0.00              
ATOM    673  HZ2 TRP A  42     -44.581 -16.656 -28.254  1.00  0.00              
ATOM    674  HZ3 TRP A  42     -42.428 -18.476 -24.963  1.00  0.00              
ATOM    675  HH2 TRP A  42     -44.561 -17.906 -26.041  1.00  0.00              
ATOM    676  N   GLY A  43     -37.285 -13.652 -27.964  1.00  0.00              
ATOM    677  CA  GLY A  43     -37.316 -12.258 -27.584  1.00  0.00              
ATOM    678  C   GLY A  43     -36.897 -11.400 -28.750  1.00  0.00              
ATOM    679  O   GLY A  43     -37.341 -10.278 -28.888  1.00  0.00              
ATOM    680  H   GLY A  43     -36.598 -14.261 -27.543  1.00  0.00              
ATOM    681 1HA  GLY A  43     -38.330 -11.995 -27.280  1.00  0.00              
ATOM    682 2HA  GLY A  43     -36.635 -12.101 -26.749  1.00  0.00              
ATOM    683  N   LEU A  44     -36.028 -11.914 -29.598  1.00  0.00              
ATOM    684  CA  LEU A  44     -35.662 -11.182 -30.798  1.00  0.00              
ATOM    685  C   LEU A  44     -36.842 -11.185 -31.752  1.00  0.00              
ATOM    686  O   LEU A  44     -37.227 -10.165 -32.314  1.00  0.00              
ATOM    687  CB  LEU A  44     -34.431 -11.813 -31.421  1.00  0.00              
ATOM    688  CG  LEU A  44     -33.869 -11.074 -32.616  1.00  0.00              
ATOM    689  CD1 LEU A  44     -33.460  -9.676 -32.244  1.00  0.00              
ATOM    690  CD2 LEU A  44     -32.703 -11.869 -33.106  1.00  0.00              
ATOM    691  H   LEU A  44     -35.609 -12.817 -29.426  1.00  0.00              
ATOM    692  HA  LEU A  44     -35.441 -10.146 -30.540  1.00  0.00              
ATOM    693 1HB  LEU A  44     -33.747 -11.737 -30.577  1.00  0.00              
ATOM    694 2HB  LEU A  44     -34.594 -12.863 -31.662  1.00  0.00              
ATOM    695  HG  LEU A  44     -34.642 -11.066 -33.384  1.00  0.00              
ATOM    696 1HD1 LEU A  44     -33.060  -9.168 -33.121  1.00  0.00              
ATOM    697 2HD1 LEU A  44     -34.327  -9.129 -31.873  1.00  0.00              
ATOM    698 3HD1 LEU A  44     -32.696  -9.715 -31.468  1.00  0.00              
ATOM    699 1HD2 LEU A  44     -32.264 -11.373 -33.972  1.00  0.00              
ATOM    700 2HD2 LEU A  44     -31.957 -11.948 -32.315  1.00  0.00              
ATOM    701 3HD2 LEU A  44     -33.037 -12.867 -33.391  1.00  0.00              
ATOM    702  N   LEU A  45     -37.441 -12.340 -31.921  1.00  0.00              
ATOM    703  CA  LEU A  45     -38.594 -12.491 -32.821  1.00  0.00              
ATOM    704  C   LEU A  45     -39.702 -11.517 -32.409  1.00  0.00              
ATOM    705  O   LEU A  45     -40.334 -10.861 -33.223  1.00  0.00              
ATOM    706  CB  LEU A  45     -39.109 -13.936 -32.805  1.00  0.00              
ATOM    707  CG  LEU A  45     -40.313 -14.210 -33.716  1.00  0.00              
ATOM    708  CD1 LEU A  45     -39.944 -13.928 -35.166  1.00  0.00              
ATOM    709  CD2 LEU A  45     -40.762 -15.653 -33.544  1.00  0.00              
ATOM    710  H   LEU A  45     -37.100 -13.147 -31.418  1.00  0.00              
ATOM    711  HA  LEU A  45     -38.298 -12.238 -33.839  1.00  0.00              
ATOM    712 1HB  LEU A  45     -38.226 -14.443 -33.189  1.00  0.00              
ATOM    713 2HB  LEU A  45     -39.313 -14.280 -31.791  1.00  0.00              
ATOM    714  HG  LEU A  45     -41.126 -13.565 -33.381  1.00  0.00              
ATOM    715 1HD1 LEU A  45     -40.805 -14.125 -35.806  1.00  0.00              
ATOM    716 2HD1 LEU A  45     -39.648 -12.884 -35.270  1.00  0.00              
ATOM    717 3HD1 LEU A  45     -39.117 -14.572 -35.463  1.00  0.00              
ATOM    718 1HD2 LEU A  45     -41.618 -15.846 -34.192  1.00  0.00              
ATOM    719 2HD2 LEU A  45     -39.945 -16.323 -33.812  1.00  0.00              
ATOM    720 3HD2 LEU A  45     -41.047 -15.825 -32.506  1.00  0.00              
ATOM    721  N   LEU A  46     -39.915 -11.437 -31.103  1.00  0.00              
ATOM    722  CA  LEU A  46     -40.865 -10.525 -30.493  1.00  0.00              
ATOM    723  C   LEU A  46     -40.736  -9.061 -30.961  1.00  0.00              
ATOM    724  O   LEU A  46     -41.741  -8.392 -31.142  1.00  0.00              
ATOM    725  CB  LEU A  46     -40.718 -10.601 -28.968  1.00  0.00              
ATOM    726  CG  LEU A  46     -41.561  -9.590 -28.180  1.00  0.00              
ATOM    727  CD1 LEU A  46     -43.042  -9.862 -28.401  1.00  0.00              
ATOM    728  CD2 LEU A  46     -41.211  -9.680 -26.702  1.00  0.00              
ATOM    729  H   LEU A  46     -39.376 -12.054 -30.512  1.00  0.00              
ATOM    730  HA  LEU A  46     -41.878 -10.809 -30.777  1.00  0.00              
ATOM    731 1HB  LEU A  46     -41.093 -11.609 -28.804  1.00  0.00              
ATOM    732 2HB  LEU A  46     -39.673 -10.547 -28.661  1.00  0.00              
ATOM    733  HG  LEU A  46     -41.284  -8.595 -28.529  1.00  0.00              
ATOM    734 1HD1 LEU A  46     -43.633  -9.139 -27.837  1.00  0.00              
ATOM    735 2HD1 LEU A  46     -43.275  -9.770 -29.462  1.00  0.00              
ATOM    736 3HD1 LEU A  46     -43.282 -10.869 -28.062  1.00  0.00              
ATOM    737 1HD2 LEU A  46     -41.810  -8.960 -26.143  1.00  0.00              
ATOM    738 2HD2 LEU A  46     -41.418 -10.686 -26.338  1.00  0.00              
ATOM    739 3HD2 LEU A  46     -40.153  -9.455 -26.564  1.00  0.00              
ATOM    740  N   LEU A  47     -39.521  -8.552 -31.133  1.00  0.00              
ATOM    741  CA  LEU A  47     -39.347  -7.182 -31.604  1.00  0.00              
ATOM    742  C   LEU A  47     -39.151  -7.094 -33.127  1.00  0.00              
ATOM    743  O   LEU A  47     -38.694  -6.074 -33.643  1.00  0.00              
ATOM    744  CB  LEU A  47     -38.158  -6.538 -30.880  1.00  0.00              
ATOM    745  CG  LEU A  47     -38.522  -5.681 -29.661  1.00  0.00              
ATOM    746  CD1 LEU A  47     -39.532  -6.415 -28.789  1.00  0.00              
ATOM    747  CD2 LEU A  47     -37.262  -5.359 -28.871  1.00  0.00              
ATOM    748  H   LEU A  47     -38.704  -9.113 -30.938  1.00  0.00              
ATOM    749  HA  LEU A  47     -40.249  -6.607 -31.395  1.00  0.00              
ATOM    750 1HB  LEU A  47     -37.636  -7.439 -30.561  1.00  0.00              
ATOM    751 2HB  LEU A  47     -37.525  -5.975 -31.566  1.00  0.00              
ATOM    752  HG  LEU A  47     -38.930  -4.742 -30.035  1.00  0.00              
ATOM    753 1HD1 LEU A  47     -39.784  -5.799 -27.926  1.00  0.00              
ATOM    754 2HD1 LEU A  47     -40.434  -6.615 -29.368  1.00  0.00              
ATOM    755 3HD1 LEU A  47     -39.102  -7.357 -28.449  1.00  0.00              
ATOM    756 1HD2 LEU A  47     -37.522  -4.749 -28.005  1.00  0.00              
ATOM    757 2HD2 LEU A  47     -36.795  -6.285 -28.536  1.00  0.00              
ATOM    758 3HD2 LEU A  47     -36.565  -4.809 -29.505  1.00  0.00              
ATOM    759  N   ARG A  48     -39.472  -8.165 -33.846  1.00  0.00              
ATOM    760  CA  ARG A  48     -39.294  -8.151 -35.298  1.00  0.00              
ATOM    761  C   ARG A  48     -40.502  -7.398 -35.830  1.00  0.00              
ATOM    762  O   ARG A  48     -41.629  -7.875 -35.680  1.00  0.00              
ATOM    763  CB  ARG A  48     -39.129  -9.529 -35.921  1.00  0.00              
ATOM    764  CG  ARG A  48     -38.943  -9.531 -37.430  1.00  0.00              
ATOM    765  CD  ARG A  48     -39.158 -10.853 -38.072  1.00  0.00              
ATOM    766  NE  ARG A  48     -40.547 -11.279 -38.124  1.00  0.00              
ATOM    767  CZ  ARG A  48     -41.422 -10.922 -39.085  1.00  0.00              
ATOM    768  NH1 ARG A  48     -41.068 -10.106 -40.053  1.00  0.00              
ATOM    769  NH2 ARG A  48     -42.653 -11.397 -39.016  1.00  0.00              
ATOM    770  H   ARG A  48     -39.839  -8.995 -33.403  1.00  0.00              
ATOM    771  HA  ARG A  48     -38.372  -7.627 -35.552  1.00  0.00              
ATOM    772 1HB  ARG A  48     -38.260  -9.988 -35.452  1.00  0.00              
ATOM    773 2HB  ARG A  48     -40.022 -10.101 -35.669  1.00  0.00              
ATOM    774 1HG  ARG A  48     -39.651  -8.827 -37.868  1.00  0.00              
ATOM    775 2HG  ARG A  48     -37.926  -9.209 -37.655  1.00  0.00              
ATOM    776 1HD  ARG A  48     -38.791 -10.813 -39.097  1.00  0.00              
ATOM    777 2HD  ARG A  48     -38.605 -11.610 -37.517  1.00  0.00              
ATOM    778  HE  ARG A  48     -41.062 -11.877 -37.491  1.00  0.00              
ATOM    779 1HH1 ARG A  48     -40.128  -9.738 -40.082  1.00  0.00              
ATOM    780 2HH1 ARG A  48     -41.739  -9.850 -40.763  1.00  0.00              
ATOM    781 1HH2 ARG A  48     -42.914 -12.009 -38.255  1.00  0.00              
ATOM    782 2HH2 ARG A  48     -43.329 -11.145 -39.722  1.00  0.00              
ATOM    783  N   ASP A  49     -40.269  -6.217 -36.404  1.00  0.00              
ATOM    784  CA  ASP A  49     -41.332  -5.457 -37.052  1.00  0.00              
ATOM    785  C   ASP A  49     -40.770  -4.520 -38.113  1.00  0.00              
ATOM    786  O   ASP A  49     -40.289  -3.431 -37.802  1.00  0.00              
ATOM    787  CB  ASP A  49     -42.130  -4.660 -36.017  1.00  0.00              
ATOM    788  CG  ASP A  49     -43.339  -3.928 -36.582  1.00  0.00              
ATOM    789  OD1 ASP A  49     -43.449  -3.842 -37.783  1.00  0.00              
ATOM    790  OD2 ASP A  49     -44.218  -3.599 -35.822  1.00  0.00              
ATOM    791  H   ASP A  49     -39.333  -5.839 -36.389  1.00  0.00              
ATOM    792  HA  ASP A  49     -42.011  -6.137 -37.566  1.00  0.00              
ATOM    793 1HB  ASP A  49     -42.435  -5.253 -35.154  1.00  0.00              
ATOM    794 2HB  ASP A  49     -41.376  -3.934 -35.711  1.00  0.00              
ATOM    795  N   PRO A  50     -40.834  -4.950 -39.369  1.00  0.00              
ATOM    796  CA  PRO A  50     -40.274  -4.180 -40.472  1.00  0.00              
ATOM    797  C   PRO A  50     -41.151  -2.981 -40.809  1.00  0.00              
ATOM    798  O   PRO A  50     -41.899  -3.002 -41.787  1.00  0.00              
ATOM    799  CB  PRO A  50     -40.198  -5.182 -41.629  1.00  0.00              
ATOM    800  CG  PRO A  50     -41.293  -6.154 -41.349  1.00  0.00              
ATOM    801  CD  PRO A  50     -41.335  -6.288 -39.850  1.00  0.00              
ATOM    802  HA  PRO A  50     -39.288  -3.752 -40.236  1.00  0.00              
ATOM    803 1HB  PRO A  50     -40.343  -4.688 -42.600  1.00  0.00              
ATOM    804 2HB  PRO A  50     -39.220  -5.683 -41.664  1.00  0.00              
ATOM    805 1HG  PRO A  50     -42.255  -5.793 -41.741  1.00  0.00              
ATOM    806 2HG  PRO A  50     -41.095  -7.125 -41.827  1.00  0.00              
ATOM    807 1HD  PRO A  50     -42.351  -6.487 -39.479  1.00  0.00              
ATOM    808 2HD  PRO A  50     -40.695  -7.105 -39.487  1.00  0.00              
ATOM    809  N   GLU A  51     -41.056  -1.937 -39.993  1.00  0.00              
ATOM    810  CA  GLU A  51     -41.828  -0.720 -40.213  1.00  0.00              
ATOM    811  C   GLU A  51     -41.431  -0.044 -41.519  1.00  0.00              
ATOM    812  O   GLU A  51     -42.239   0.642 -42.144  1.00  0.00              
ATOM    813  CB  GLU A  51     -41.646   0.249 -39.042  1.00  0.00              
ATOM    814  CG  GLU A  51     -42.306  -0.200 -37.746  1.00  0.00              
ATOM    815  CD  GLU A  51     -42.070   0.792 -36.641  1.00  0.00              
ATOM    816  OE1 GLU A  51     -41.368   1.748 -36.867  1.00  0.00              
ATOM    817  OE2 GLU A  51     -42.681   0.656 -35.608  1.00  0.00              
ATOM    818  H   GLU A  51     -40.433  -1.987 -39.200  1.00  0.00              
ATOM    819  HA  GLU A  51     -42.887  -0.965 -40.300  1.00  0.00              
ATOM    820 1HB  GLU A  51     -40.573   0.358 -38.884  1.00  0.00              
ATOM    821 2HB  GLU A  51     -42.067   1.206 -39.352  1.00  0.00              
ATOM    822 1HG  GLU A  51     -43.376  -0.384 -37.845  1.00  0.00              
ATOM    823 2HG  GLU A  51     -41.798  -1.133 -37.510  1.00  0.00              
ATOM    824  N   LYS A  52     -40.182  -0.242 -41.925  1.00  0.00              
ATOM    825  CA  LYS A  52     -39.697   0.286 -43.195  1.00  0.00              
ATOM    826  C   LYS A  52     -40.434  -0.343 -44.371  1.00  0.00              
ATOM    827  O   LYS A  52     -40.967   0.360 -45.229  1.00  0.00              
ATOM    828  CB  LYS A  52     -38.192   0.053 -43.332  1.00  0.00              
ATOM    829  CG  LYS A  52     -37.586   0.591 -44.622  1.00  0.00              
ATOM    830  CD  LYS A  52     -36.076   0.409 -44.642  1.00  0.00              
ATOM    831  CE  LYS A  52     -35.471   0.941 -45.934  1.00  0.00              
ATOM    832  NZ  LYS A  52     -33.990   0.801 -45.953  1.00  0.00              
ATOM    833  H   LYS A  52     -39.552  -0.771 -41.340  1.00  0.00              
ATOM    834  HA  LYS A  52     -39.889   1.358 -43.246  1.00  0.00              
ATOM    835 1HB  LYS A  52     -37.715   0.536 -42.479  1.00  0.00              
ATOM    836 2HB  LYS A  52     -38.028  -1.024 -43.277  1.00  0.00              
ATOM    837 1HG  LYS A  52     -38.029   0.055 -45.462  1.00  0.00              
ATOM    838 2HG  LYS A  52     -37.826   1.651 -44.701  1.00  0.00              
ATOM    839 1HD  LYS A  52     -35.650   0.945 -43.793  1.00  0.00              
ATOM    840 2HD  LYS A  52     -35.853  -0.653 -44.549  1.00  0.00              
ATOM    841 1HE  LYS A  52     -35.900   0.385 -46.766  1.00  0.00              
ATOM    842 2HE  LYS A  52     -35.737   1.994 -46.026  1.00  0.00              
ATOM    843 1HZ  LYS A  52     -33.629   1.164 -46.824  1.00  0.00              
ATOM    844 2HZ  LYS A  52     -33.592   1.317 -45.182  1.00  0.00              
ATOM    845 3HZ  LYS A  52     -33.743  -0.175 -45.868  1.00  0.00              
ATOM    846  N   ALA A  53     -40.459  -1.671 -44.404  1.00  0.00              
ATOM    847  CA  ALA A  53     -41.132  -2.398 -45.474  1.00  0.00              
ATOM    848  C   ALA A  53     -42.635  -2.149 -45.448  1.00  0.00              
ATOM    849  O   ALA A  53     -43.282  -2.089 -46.494  1.00  0.00              
ATOM    850  CB  ALA A  53     -40.836  -3.887 -45.370  1.00  0.00              
ATOM    851  H   ALA A  53     -40.000  -2.191 -43.669  1.00  0.00              
ATOM    852  HA  ALA A  53     -40.759  -2.035 -46.432  1.00  0.00              
ATOM    853 1HB  ALA A  53     -41.346  -4.415 -46.176  1.00  0.00              
ATOM    854 2HB  ALA A  53     -39.762  -4.051 -45.452  1.00  0.00              
ATOM    855 3HB  ALA A  53     -41.190  -4.262 -44.411  1.00  0.00              
ATOM    856  N   SER A  54     -43.185  -2.005 -44.247  1.00  0.00              
ATOM    857  CA  SER A  54     -44.619  -1.805 -44.081  1.00  0.00              
ATOM    858  C   SER A  54     -44.949  -0.333 -43.867  1.00  0.00              
ATOM    859  O   SER A  54     -46.021   0.006 -43.365  1.00  0.00              
ATOM    860  CB  SER A  54     -45.131  -2.635 -42.920  1.00  0.00              
ATOM    861  OG  SER A  54     -44.568  -2.239 -41.700  1.00  0.00              
ATOM    862  H   SER A  54     -42.594  -2.035 -43.429  1.00  0.00              
ATOM    863  HA  SER A  54     -45.211  -2.201 -44.908  1.00  0.00              
ATOM    864 1HB  SER A  54     -46.214  -2.524 -42.863  1.00  0.00              
ATOM    865 2HB  SER A  54     -44.883  -3.680 -43.102  1.00  0.00              
ATOM    866  HG  SER A  54     -44.916  -2.787 -40.994  1.00  0.00              
ATOM    867  N   GLN A  55     -44.022   0.538 -44.249  1.00  0.00              
ATOM    868  CA  GLN A  55     -44.175   1.970 -44.022  1.00  0.00              
ATOM    869  C   GLN A  55     -45.533   2.462 -44.504  1.00  0.00              
ATOM    870  O   GLN A  55     -46.160   3.308 -43.867  1.00  0.00              
ATOM    871  CB  GLN A  55     -43.062   2.747 -44.731  1.00  0.00              
ATOM    872  CG  GLN A  55     -43.120   4.250 -44.518  1.00  0.00              
ATOM    873  CD  GLN A  55     -41.988   4.978 -45.218  1.00  0.00              
ATOM    874  OE1 GLN A  55     -41.218   4.377 -45.973  1.00  0.00              
ATOM    875  NE2 GLN A  55     -41.876   6.277 -44.967  1.00  0.00              
ATOM    876  H   GLN A  55     -43.189   0.199 -44.710  1.00  0.00              
ATOM    877  HA  GLN A  55     -44.132   2.176 -42.953  1.00  0.00              
ATOM    878 1HB  GLN A  55     -42.116   2.357 -44.354  1.00  0.00              
ATOM    879 2HB  GLN A  55     -43.149   2.522 -45.794  1.00  0.00              
ATOM    880 1HG  GLN A  55     -44.030   4.831 -44.661  1.00  0.00              
ATOM    881 2HG  GLN A  55     -42.889   4.195 -43.453  1.00  0.00              
ATOM    882 1HE2 GLN A  55     -41.148   6.810 -45.400  1.00  0.00              
ATOM    883 2HE2 GLN A  55     -42.521   6.724 -44.346  1.00  0.00              
ATOM    884  N   GLU A  56     -45.983   1.927 -45.634  1.00  0.00              
ATOM    885  CA  GLU A  56     -47.290   2.275 -46.179  1.00  0.00              
ATOM    886  C   GLU A  56     -48.225   1.072 -46.177  1.00  0.00              
ATOM    887  O   GLU A  56     -49.443   1.220 -46.069  1.00  0.00              
ATOM    888  CB  GLU A  56     -47.150   2.828 -47.599  1.00  0.00              
ATOM    889  CG  GLU A  56     -46.398   4.149 -47.687  1.00  0.00              
ATOM    890  CD  GLU A  56     -46.247   4.597 -49.114  1.00  0.00              
ATOM    891  OE1 GLU A  56     -46.681   3.888 -49.989  1.00  0.00              
ATOM    892  OE2 GLU A  56     -45.799   5.700 -49.325  1.00  0.00              
ATOM    893  H   GLU A  56     -45.405   1.263 -46.129  1.00  0.00              
ATOM    894  HA  GLU A  56     -47.761   3.034 -45.554  1.00  0.00              
ATOM    895 1HB  GLU A  56     -46.625   2.073 -48.184  1.00  0.00              
ATOM    896 2HB  GLU A  56     -48.158   2.958 -47.992  1.00  0.00              
ATOM    897 1HG  GLU A  56     -46.854   4.947 -47.102  1.00  0.00              
ATOM    898 2HG  GLU A  56     -45.417   3.913 -47.275  1.00  0.00              
ATOM    899  N   ASP A  57     -47.649  -0.119 -46.295  1.00  0.00              
ATOM    900  CA  ASP A  57     -48.434  -1.336 -46.467  1.00  0.00              
ATOM    901  C   ASP A  57     -49.283  -1.622 -45.235  1.00  0.00              
ATOM    902  O   ASP A  57     -50.351  -2.226 -45.332  1.00  0.00              
ATOM    903  CB  ASP A  57     -47.519  -2.527 -46.763  1.00  0.00              
ATOM    904  CG  ASP A  57     -46.901  -2.515 -48.155  1.00  0.00              
ATOM    905  OD1 ASP A  57     -47.340  -1.741 -48.972  1.00  0.00              
ATOM    906  OD2 ASP A  57     -45.899  -3.162 -48.343  1.00  0.00              
ATOM    907  H   ASP A  57     -46.642  -0.184 -46.266  1.00  0.00              
ATOM    908  HA  ASP A  57     -49.127  -1.214 -47.300  1.00  0.00              
ATOM    909 1HB  ASP A  57     -46.734  -2.668 -46.019  1.00  0.00              
ATOM    910 2HB  ASP A  57     -48.238  -3.343 -46.693  1.00  0.00              
ATOM    911  N   LYS A  58     -48.801  -1.186 -44.076  1.00  0.00              
ATOM    912  CA  LYS A  58     -49.510  -1.404 -42.821  1.00  0.00              
ATOM    913  C   LYS A  58     -50.074  -0.100 -42.273  1.00  0.00              
ATOM    914  O   LYS A  58     -51.181  -0.070 -41.735  1.00  0.00              
ATOM    915  CB  LYS A  58     -48.584  -2.052 -41.789  1.00  0.00              
ATOM    916  CG  LYS A  58     -49.299  -2.610 -40.566  1.00  0.00              
ATOM    917  CD  LYS A  58     -50.102  -3.854 -40.915  1.00  0.00              
ATOM    918  CE  LYS A  58     -51.082  -4.211 -39.806  1.00  0.00              
ATOM    919  NZ  LYS A  58     -52.215  -3.249 -39.733  1.00  0.00              
ATOM    920  H   LYS A  58     -47.922  -0.689 -44.065  1.00  0.00              
ATOM    921  HA  LYS A  58     -50.361  -2.066 -42.988  1.00  0.00              
ATOM    922 1HB  LYS A  58     -48.052  -2.856 -42.298  1.00  0.00              
ATOM    923 2HB  LYS A  58     -47.872  -1.288 -41.475  1.00  0.00              
ATOM    924 1HG  LYS A  58     -48.551  -2.859 -39.812  1.00  0.00              
ATOM    925 2HG  LYS A  58     -49.967  -1.844 -40.175  1.00  0.00              
ATOM    926 1HD  LYS A  58     -50.651  -3.666 -41.838  1.00  0.00              
ATOM    927 2HD  LYS A  58     -49.411  -4.683 -41.068  1.00  0.00              
ATOM    928 1HE  LYS A  58     -51.467  -5.211 -39.999  1.00  0.00              
ATOM    929 2HE  LYS A  58     -50.541  -4.206 -38.859  1.00  0.00              
ATOM    930 1HZ  LYS A  58     -52.839  -3.520 -38.987  1.00  0.00              
ATOM    931 2HZ  LYS A  58     -51.858  -2.320 -39.554  1.00  0.00              
ATOM    932 3HZ  LYS A  58     -52.716  -3.253 -40.610  1.00  0.00              
ATOM    933  N   SER A  59     -49.308   0.976 -42.412  1.00  0.00              
ATOM    934  CA  SER A  59     -49.735   2.288 -41.941  1.00  0.00              
ATOM    935  C   SER A  59     -51.043   2.709 -42.598  1.00  0.00              
ATOM    936  O   SER A  59     -51.917   3.284 -41.950  1.00  0.00              
ATOM    937  CB  SER A  59     -48.654   3.316 -42.209  1.00  0.00              
ATOM    938  OG  SER A  59     -47.485   3.053 -41.481  1.00  0.00              
ATOM    939  H   SER A  59     -48.405   0.882 -42.856  1.00  0.00              
ATOM    940  HA  SER A  59     -49.828   2.349 -40.856  1.00  0.00              
ATOM    941 1HB  SER A  59     -48.419   3.306 -43.273  1.00  0.00              
ATOM    942 2HB  SER A  59     -49.031   4.300 -41.930  1.00  0.00              
ATOM    943  HG  SER A  59     -46.725   3.121 -42.063  1.00  0.00              
ATOM    944  N   LEU A  60     -51.171   2.421 -43.889  1.00  0.00              
ATOM    945  CA  LEU A  60     -52.386   2.742 -44.629  1.00  0.00              
ATOM    946  C   LEU A  60     -53.358   1.569 -44.626  1.00  0.00              
ATOM    947  O   LEU A  60     -52.961   0.420 -44.819  1.00  0.00              
ATOM    948  CB  LEU A  60     -52.039   3.144 -46.068  1.00  0.00              
ATOM    949  CG  LEU A  60     -51.069   4.325 -46.199  1.00  0.00              
ATOM    950  CD1 LEU A  60     -50.750   4.578 -47.667  1.00  0.00              
ATOM    951  CD2 LEU A  60     -51.684   5.562 -45.560  1.00  0.00              
ATOM    952  H   LEU A  60     -50.407   1.968 -44.370  1.00  0.00              
ATOM    953  HA  LEU A  60     -52.900   3.571 -44.144  1.00  0.00              
ATOM    954 1HB  LEU A  60     -51.556   2.226 -46.397  1.00  0.00              
ATOM    955 2HB  LEU A  60     -52.934   3.318 -46.665  1.00  0.00              
ATOM    956  HG  LEU A  60     -50.170   4.071 -45.637  1.00  0.00              
ATOM    957 1HD1 LEU A  60     -50.061   5.419 -47.751  1.00  0.00              
ATOM    958 2HD1 LEU A  60     -50.290   3.689 -48.098  1.00  0.00              
ATOM    959 3HD1 LEU A  60     -51.670   4.809 -48.204  1.00  0.00              
ATOM    960 1HD2 LEU A  60     -50.993   6.401 -45.654  1.00  0.00              
ATOM    961 2HD2 LEU A  60     -52.620   5.804 -46.063  1.00  0.00              
ATOM    962 3HD2 LEU A  60     -51.878   5.368 -44.505  1.00  0.00              
ATOM    963  N   TYR A  61     -54.634   1.866 -44.406  1.00  0.00              
ATOM    964  CA  TYR A  61     -55.661   0.833 -44.338  1.00  0.00              
ATOM    965  C   TYR A  61     -57.049   1.420 -44.562  1.00  0.00              
ATOM    966  O   TYR A  61     -57.247   2.629 -44.449  1.00  0.00              
ATOM    967  CB  TYR A  61     -55.607   0.112 -42.989  1.00  0.00              
ATOM    968  CG  TYR A  61     -55.864   1.014 -41.802  1.00  0.00              
ATOM    969  CD1 TYR A  61     -57.138   1.146 -41.270  1.00  0.00              
ATOM    970  CD2 TYR A  61     -54.830   1.729 -41.216  1.00  0.00              
ATOM    971  CE1 TYR A  61     -57.379   1.968 -40.186  1.00  0.00              
ATOM    972  CE2 TYR A  61     -55.059   2.553 -40.131  1.00  0.00              
ATOM    973  CZ  TYR A  61     -56.335   2.670 -39.619  1.00  0.00              
ATOM    974  OH  TYR A  61     -56.568   3.490 -38.538  1.00  0.00              
ATOM    975  H   TYR A  61     -54.900   2.833 -44.283  1.00  0.00              
ATOM    976  HA  TYR A  61     -55.502   0.101 -45.131  1.00  0.00              
ATOM    977 1HB  TYR A  61     -56.359  -0.678 -43.015  1.00  0.00              
ATOM    978 2HB  TYR A  61     -54.616  -0.332 -42.901  1.00  0.00              
ATOM    979  HD1 TYR A  61     -57.958   0.588 -41.724  1.00  0.00              
ATOM    980  HD2 TYR A  61     -53.825   1.632 -41.625  1.00  0.00              
ATOM    981  HE1 TYR A  61     -58.385   2.062 -39.779  1.00  0.00              
ATOM    982  HE2 TYR A  61     -54.233   3.108 -39.685  1.00  0.00              
ATOM    983  HH  TYR A  61     -55.775   3.929 -38.223  1.00  0.00              
ATOM    984  N   GLU A  62     -58.006   0.556 -44.881  1.00  0.00              
ATOM    985  CA  GLU A  62     -59.386   0.981 -45.082  1.00  0.00              
ATOM    986  C   GLU A  62     -60.048   1.346 -43.759  1.00  0.00              
ATOM    987  O   GLU A  62     -59.995   0.582 -42.795  1.00  0.00              
ATOM    988  CB  GLU A  62     -60.188  -0.116 -45.785  1.00  0.00              
ATOM    989  CG  GLU A  62     -61.623   0.269 -46.117  1.00  0.00              
ATOM    990  CD  GLU A  62     -62.335  -0.843 -46.836  1.00  0.00              
ATOM    991  OE1 GLU A  62     -61.733  -1.869 -47.047  1.00  0.00              
ATOM    992  OE2 GLU A  62     -63.512  -0.712 -47.074  1.00  0.00              
ATOM    993  H   GLU A  62     -57.772  -0.421 -44.987  1.00  0.00              
ATOM    994  HA  GLU A  62     -59.410   1.880 -45.698  1.00  0.00              
ATOM    995 1HB  GLU A  62     -59.656  -0.359 -46.705  1.00  0.00              
ATOM    996 2HB  GLU A  62     -60.189  -0.984 -45.125  1.00  0.00              
ATOM    997 1HG  GLU A  62     -62.205   0.568 -45.246  1.00  0.00              
ATOM    998 2HG  GLU A  62     -61.511   1.120 -46.787  1.00  0.00              
ATOM    999  N   GLN A  63     -60.670   2.519 -43.719  1.00  0.00              
ATOM   1000  CA  GLN A  63     -61.284   3.020 -42.494  1.00  0.00              
ATOM   1001  C   GLN A  63     -62.366   2.071 -41.993  1.00  0.00              
ATOM   1002  O   GLN A  63     -63.378   1.861 -42.661  1.00  0.00              
ATOM   1003  CB  GLN A  63     -61.882   4.410 -42.724  1.00  0.00              
ATOM   1004  CG  GLN A  63     -62.461   5.053 -41.475  1.00  0.00              
ATOM   1005  CD  GLN A  63     -62.931   6.474 -41.720  1.00  0.00              
ATOM   1006  OE1 GLN A  63     -62.933   6.955 -42.857  1.00  0.00              
ATOM   1007  NE2 GLN A  63     -63.329   7.157 -40.653  1.00  0.00              
ATOM   1008  H   GLN A  63     -60.720   3.079 -44.558  1.00  0.00              
ATOM   1009  HA  GLN A  63     -60.533   3.077 -41.707  1.00  0.00              
ATOM   1010 1HB  GLN A  63     -61.083   5.034 -43.124  1.00  0.00              
ATOM   1011 2HB  GLN A  63     -62.664   4.296 -43.475  1.00  0.00              
ATOM   1012 1HG  GLN A  63     -63.202   4.559 -40.847  1.00  0.00              
ATOM   1013 2HG  GLN A  63     -61.507   5.091 -40.947  1.00  0.00              
ATOM   1014 1HE2 GLN A  63     -63.649   8.100 -40.752  1.00  0.00              
ATOM   1015 2HE2 GLN A  63     -63.309   6.730 -39.749  1.00  0.00              
ATOM   1016  N   ALA A  64     -62.145   1.501 -40.813  1.00  0.00              
ATOM   1017  CA  ALA A  64     -63.091   0.558 -40.230  1.00  0.00              
ATOM   1018  C   ALA A  64     -63.991   1.241 -39.207  1.00  0.00              
ATOM   1019  O   ALA A  64     -63.706   2.352 -38.761  1.00  0.00              
ATOM   1020  CB  ALA A  64     -62.351  -0.609 -39.593  1.00  0.00              
ATOM   1021  H   ALA A  64     -61.300   1.727 -40.308  1.00  0.00              
ATOM   1022  HA  ALA A  64     -63.734   0.172 -41.021  1.00  0.00              
ATOM   1023 1HB  ALA A  64     -63.072  -1.304 -39.162  1.00  0.00              
ATOM   1024 2HB  ALA A  64     -61.761  -1.124 -40.351  1.00  0.00              
ATOM   1025 3HB  ALA A  64     -61.693  -0.238 -38.809  1.00  0.00              
ATOM   1026  N   PHE A  65     -65.077   0.570 -38.841  1.00  0.00              
ATOM   1027  CA  PHE A  65     -65.995   1.089 -37.834  1.00  0.00              
ATOM   1028  C   PHE A  65     -65.355   1.086 -36.451  1.00  0.00              
ATOM   1029  O   PHE A  65     -65.797   1.799 -35.551  1.00  0.00              
ATOM   1030  CB  PHE A  65     -67.288   0.272 -37.817  1.00  0.00              
ATOM   1031  CG  PHE A  65     -67.116  -1.123 -37.289  1.00  0.00              
ATOM   1032  CD1 PHE A  65     -67.238  -1.387 -35.933  1.00  0.00              
ATOM   1033  CD2 PHE A  65     -66.833  -2.176 -38.146  1.00  0.00              
ATOM   1034  CE1 PHE A  65     -67.080  -2.671 -35.445  1.00  0.00              
ATOM   1035  CE2 PHE A  65     -66.676  -3.460 -37.663  1.00  0.00              
ATOM   1036  CZ  PHE A  65     -66.799  -3.707 -36.310  1.00  0.00              
ATOM   1037  H   PHE A  65     -65.273  -0.323 -39.271  1.00  0.00              
ATOM   1038  HA  PHE A  65     -66.242   2.128 -38.059  1.00  0.00              
ATOM   1039 1HB  PHE A  65     -68.030   0.756 -37.183  1.00  0.00              
ATOM   1040 2HB  PHE A  65     -67.683   0.176 -38.828  1.00  0.00              
ATOM   1041  HD1 PHE A  65     -67.461  -0.567 -35.249  1.00  0.00              
ATOM   1042  HD2 PHE A  65     -66.735  -1.980 -39.215  1.00  0.00              
ATOM   1043  HE1 PHE A  65     -67.178  -2.863 -34.377  1.00  0.00              
ATOM   1044  HE2 PHE A  65     -66.453  -4.278 -38.347  1.00  0.00              
ATOM   1045  HZ  PHE A  65     -66.673  -4.719 -35.927  1.00  0.00              
ATOM   1046  N   SER A  66     -64.312   0.279 -36.290  1.00  0.00              
ATOM   1047  CA  SER A  66     -63.596   0.197 -35.022  1.00  0.00              
ATOM   1048  C   SER A  66     -62.172   0.719 -35.159  1.00  0.00              
ATOM   1049  O   SER A  66     -61.727   1.552 -34.369  1.00  0.00              
ATOM   1050  CB  SER A  66     -63.588  -1.234 -34.519  1.00  0.00              
ATOM   1051  OG  SER A  66     -62.853  -1.371 -33.335  1.00  0.00              
ATOM   1052  H   SER A  66     -64.007  -0.292 -37.065  1.00  0.00              
ATOM   1053  HA  SER A  66     -64.103   0.711 -34.205  1.00  0.00              
ATOM   1054 1HB  SER A  66     -64.616  -1.544 -34.336  1.00  0.00              
ATOM   1055 2HB  SER A  66     -63.149  -1.871 -35.285  1.00  0.00              
ATOM   1056  HG  SER A  66     -62.872  -2.288 -33.051  1.00  0.00              
ATOM   1057  N   SER A  67     -61.393   0.223 -36.051  1.00  0.00              
ATOM   1058  CA  SER A  67     -60.016   0.637 -36.289  1.00  0.00              
ATOM   1059  C   SER A  67     -59.173   0.496 -35.028  1.00  0.00              
ATOM   1060  O   SER A  67     -58.955  -0.611 -34.536  1.00  0.00              
ATOM   1061  CB  SER A  67     -59.980   2.068 -36.790  1.00  0.00              
ATOM   1062  OG  SER A  67     -58.674   2.501 -37.056  1.00  0.00              
ATOM   1063  H   SER A  67     -61.821  -0.445 -36.677  1.00  0.00              
ATOM   1064  HA  SER A  67     -59.540   0.107 -37.114  1.00  0.00              
ATOM   1065 1HB  SER A  67     -60.568   2.130 -37.706  1.00  0.00              
ATOM   1066 2HB  SER A  67     -60.421   2.715 -36.033  1.00  0.00              
ATOM   1067  HG  SER A  67     -58.697   3.199 -37.714  1.00  0.00              
ATOM   1068  N   LEU A  68     -58.701   1.624 -34.508  1.00  0.00              
ATOM   1069  CA  LEU A  68     -57.766   1.620 -33.390  1.00  0.00              
ATOM   1070  C   LEU A  68     -56.538   0.775 -33.701  1.00  0.00              
ATOM   1071  O   LEU A  68     -56.088  -0.014 -32.870  1.00  0.00              
ATOM   1072  CB  LEU A  68     -58.459   1.108 -32.121  1.00  0.00              
ATOM   1073  CG  LEU A  68     -59.688   1.912 -31.678  1.00  0.00              
ATOM   1074  CD1 LEU A  68     -60.322   1.265 -30.454  1.00  0.00              
ATOM   1075  CD2 LEU A  68     -59.277   3.345 -31.378  1.00  0.00              
ATOM   1076  H   LEU A  68     -58.997   2.508 -34.898  1.00  0.00              
ATOM   1077  HA  LEU A  68     -57.406   2.633 -33.211  1.00  0.00              
ATOM   1078 1HB  LEU A  68     -58.763   0.123 -32.472  1.00  0.00              
ATOM   1079 2HB  LEU A  68     -57.758   0.998 -31.294  1.00  0.00              
ATOM   1080  HG  LEU A  68     -60.382   1.933 -32.519  1.00  0.00              
ATOM   1081 1HD1 LEU A  68     -61.194   1.843 -30.147  1.00  0.00              
ATOM   1082 2HD1 LEU A  68     -60.630   0.248 -30.699  1.00  0.00              
ATOM   1083 3HD1 LEU A  68     -59.599   1.240 -29.640  1.00  0.00              
ATOM   1084 1HD2 LEU A  68     -60.151   3.916 -31.064  1.00  0.00              
ATOM   1085 2HD2 LEU A  68     -58.533   3.352 -30.581  1.00  0.00              
ATOM   1086 3HD2 LEU A  68     -58.852   3.798 -32.274  1.00  0.00              
ATOM   1087  N   THR A  69     -55.998   0.944 -34.903  1.00  0.00              
ATOM   1088  CA  THR A  69     -54.811   0.209 -35.321  1.00  0.00              
ATOM   1089  C   THR A  69     -53.626   0.514 -34.414  1.00  0.00              
ATOM   1090  O   THR A  69     -53.290   1.676 -34.186  1.00  0.00              
ATOM   1091  CB  THR A  69     -54.427   0.534 -36.776  1.00  0.00              
ATOM   1092  OG1 THR A  69     -55.528   0.231 -37.643  1.00  0.00              
ATOM   1093  CG2 THR A  69     -53.213  -0.278 -37.202  1.00  0.00              
ATOM   1094  H   THR A  69     -56.422   1.600 -35.545  1.00  0.00              
ATOM   1095  HA  THR A  69     -54.993  -0.863 -35.240  1.00  0.00              
ATOM   1096  HB  THR A  69     -54.198   1.597 -36.853  1.00  0.00              
ATOM   1097  HG1 THR A  69     -56.242   0.854 -37.483  1.00  0.00              
ATOM   1098 1HG2 THR A  69     -52.957  -0.034 -38.233  1.00  0.00              
ATOM   1099 2HG2 THR A  69     -52.371  -0.041 -36.552  1.00  0.00              
ATOM   1100 3HG2 THR A  69     -53.443  -1.340 -37.127  1.00  0.00              
ATOM   1101  N   PRO A  70     -52.996  -0.536 -33.898  1.00  0.00              
ATOM   1102  CA  PRO A  70     -51.884  -0.381 -32.968  1.00  0.00              
ATOM   1103  C   PRO A  70     -50.623   0.077 -33.689  1.00  0.00              
ATOM   1104  O   PRO A  70     -50.538   0.008 -34.915  1.00  0.00              
ATOM   1105  CB  PRO A  70     -51.720  -1.771 -32.346  1.00  0.00              
ATOM   1106  CG  PRO A  70     -52.231  -2.707 -33.388  1.00  0.00              
ATOM   1107  CD  PRO A  70     -53.371  -1.982 -34.051  1.00  0.00              
ATOM   1108  HA  PRO A  70     -52.071   0.390 -32.206  1.00  0.00              
ATOM   1109 1HB  PRO A  70     -50.668  -1.982 -32.103  1.00  0.00              
ATOM   1110 2HB  PRO A  70     -52.292  -1.865 -31.411  1.00  0.00              
ATOM   1111 1HG  PRO A  70     -51.446  -2.959 -34.116  1.00  0.00              
ATOM   1112 2HG  PRO A  70     -52.570  -3.653 -32.940  1.00  0.00              
ATOM   1113 1HD  PRO A  70     -53.477  -2.253 -35.111  1.00  0.00              
ATOM   1114 2HD  PRO A  70     -54.336  -2.194 -33.567  1.00  0.00              
ATOM   1115  N   ARG A  71     -49.645   0.545 -32.921  1.00  0.00              
ATOM   1116  CA  ARG A  71     -48.381   1.005 -33.485  1.00  0.00              
ATOM   1117  C   ARG A  71     -47.620  -0.142 -34.137  1.00  0.00              
ATOM   1118  O   ARG A  71     -46.944   0.045 -35.149  1.00  0.00              
ATOM   1119  CB  ARG A  71     -47.524   1.729 -32.457  1.00  0.00              
ATOM   1120  CG  ARG A  71     -48.046   3.094 -32.037  1.00  0.00              
ATOM   1121  CD  ARG A  71     -47.296   3.717 -30.916  1.00  0.00              
ATOM   1122  NE  ARG A  71     -47.768   5.039 -30.537  1.00  0.00              
ATOM   1123  CZ  ARG A  71     -47.386   5.699 -29.426  1.00  0.00              
ATOM   1124  NH1 ARG A  71     -46.558   5.151 -28.564  1.00  0.00              
ATOM   1125  NH2 ARG A  71     -47.885   6.904 -29.213  1.00  0.00              
ATOM   1126  H   ARG A  71     -49.781   0.584 -31.921  1.00  0.00              
ATOM   1127  HA  ARG A  71     -48.572   1.737 -34.270  1.00  0.00              
ATOM   1128 1HB  ARG A  71     -47.462   1.083 -31.583  1.00  0.00              
ATOM   1129 2HB  ARG A  71     -46.532   1.844 -32.895  1.00  0.00              
ATOM   1130 1HG  ARG A  71     -47.990   3.766 -32.893  1.00  0.00              
ATOM   1131 2HG  ARG A  71     -49.086   2.986 -31.727  1.00  0.00              
ATOM   1132 1HD  ARG A  71     -47.376   3.078 -30.037  1.00  0.00              
ATOM   1133 2HD  ARG A  71     -46.249   3.813 -31.201  1.00  0.00              
ATOM   1134  HE  ARG A  71     -48.420   5.651 -31.010  1.00  0.00              
ATOM   1135 1HH1 ARG A  71     -46.200   4.222 -28.733  1.00  0.00              
ATOM   1136 2HH1 ARG A  71     -46.284   5.662 -27.738  1.00  0.00              
ATOM   1137 1HH2 ARG A  71     -48.534   7.304 -29.877  1.00  0.00              
ATOM   1138 2HH2 ARG A  71     -47.616   7.420 -28.389  1.00  0.00              
ATOM   1139  N   GLU A  72     -47.734  -1.330 -33.553  1.00  0.00              
ATOM   1140  CA  GLU A  72     -47.028  -2.502 -34.055  1.00  0.00              
ATOM   1141  C   GLU A  72     -47.813  -3.182 -35.170  1.00  0.00              
ATOM   1142  O   GLU A  72     -49.039  -3.090 -35.223  1.00  0.00              
ATOM   1143  CB  GLU A  72     -46.759  -3.493 -32.921  1.00  0.00              
ATOM   1144  CG  GLU A  72     -45.862  -2.955 -31.815  1.00  0.00              
ATOM   1145  CD  GLU A  72     -45.638  -3.985 -30.743  1.00  0.00              
ATOM   1146  OE1 GLU A  72     -46.225  -5.038 -30.826  1.00  0.00              
ATOM   1147  OE2 GLU A  72     -44.797  -3.767 -29.903  1.00  0.00              
ATOM   1148  H   GLU A  72     -48.325  -1.423 -32.739  1.00  0.00              
ATOM   1149  HA  GLU A  72     -46.073  -2.201 -34.488  1.00  0.00              
ATOM   1150 1HB  GLU A  72     -47.727  -3.766 -32.501  1.00  0.00              
ATOM   1151 2HB  GLU A  72     -46.295  -4.372 -33.368  1.00  0.00              
ATOM   1152 1HG  GLU A  72     -44.900  -2.592 -32.175  1.00  0.00              
ATOM   1153 2HG  GLU A  72     -46.432  -2.123 -31.405  1.00  0.00              
ATOM   1154  N   ALA A  73     -47.099  -3.865 -36.058  1.00  0.00              
ATOM   1155  CA  ALA A  73     -47.729  -4.583 -37.159  1.00  0.00              
ATOM   1156  C   ALA A  73     -48.645  -5.686 -36.644  1.00  0.00              
ATOM   1157  O   ALA A  73     -49.712  -5.933 -37.205  1.00  0.00              
ATOM   1158  CB  ALA A  73     -46.673  -5.164 -38.102  1.00  0.00              
ATOM   1159  H   ALA A  73     -46.093  -3.887 -35.968  1.00  0.00              
ATOM   1160  HA  ALA A  73     -48.348  -3.885 -37.723  1.00  0.00              
ATOM   1161 1HB  ALA A  73     -47.165  -5.716 -38.903  1.00  0.00              
ATOM   1162 2HB  ALA A  73     -46.082  -4.354 -38.531  1.00  0.00              
ATOM   1163 3HB  ALA A  73     -46.020  -5.836 -37.548  1.00  0.00              
ATOM   1164  N   GLU A  74     -48.221  -6.348 -35.573  1.00  0.00              
ATOM   1165  CA  GLU A  74     -49.038  -7.370 -34.930  1.00  0.00              
ATOM   1166  C   GLU A  74     -50.240  -6.752 -34.226  1.00  0.00              
ATOM   1167  O   GLU A  74     -50.090  -5.868 -33.383  1.00  0.00              
ATOM   1168  CB  GLU A  74     -48.203  -8.176 -33.933  1.00  0.00              
ATOM   1169  CG  GLU A  74     -48.945  -9.336 -33.284  1.00  0.00              
ATOM   1170  CD  GLU A  74     -48.048 -10.107 -32.355  1.00  0.00              
ATOM   1171  OE1 GLU A  74     -46.892  -9.771 -32.262  1.00  0.00              
ATOM   1172  OE2 GLU A  74     -48.543 -10.958 -31.655  1.00  0.00              
ATOM   1173  H   GLU A  74     -47.308  -6.138 -35.194  1.00  0.00              
ATOM   1174  HA  GLU A  74     -49.437  -8.052 -35.682  1.00  0.00              
ATOM   1175 1HB  GLU A  74     -47.339  -8.558 -34.478  1.00  0.00              
ATOM   1176 2HB  GLU A  74     -47.869  -7.482 -33.162  1.00  0.00              
ATOM   1177 1HG  GLU A  74     -49.844  -9.030 -32.749  1.00  0.00              
ATOM   1178 2HG  GLU A  74     -49.222  -9.967 -34.127  1.00  0.00              
ATOM   1179  N   GLU A  75     -51.432  -7.223 -34.578  1.00  0.00              
ATOM   1180  CA  GLU A  75     -52.663  -6.720 -34.002  1.00  0.00              
ATOM   1181  C   GLU A  75     -53.209  -7.739 -32.998  1.00  0.00              
ATOM   1182  O   GLU A  75     -54.198  -7.459 -32.320  1.00  0.00              
ATOM   1183  CB  GLU A  75     -53.695  -6.429 -35.094  1.00  0.00              
ATOM   1184  CG  GLU A  75     -53.284  -5.338 -36.072  1.00  0.00              
ATOM   1185  CD  GLU A  75     -54.356  -5.089 -37.096  1.00  0.00              
ATOM   1186  OE1 GLU A  75     -55.358  -5.763 -37.055  1.00  0.00              
ATOM   1187  OE2 GLU A  75     -54.225  -4.153 -37.848  1.00  0.00              
ATOM   1188  H   GLU A  75     -51.476  -7.956 -35.271  1.00  0.00              
ATOM   1189  HA  GLU A  75     -52.467  -5.797 -33.457  1.00  0.00              
ATOM   1190 1HB  GLU A  75     -53.854  -7.361 -35.637  1.00  0.00              
ATOM   1191 2HB  GLU A  75     -54.618  -6.138 -34.592  1.00  0.00              
ATOM   1192 1HG  GLU A  75     -53.021  -4.398 -35.587  1.00  0.00              
ATOM   1193 2HG  GLU A  75     -52.403  -5.751 -36.562  1.00  0.00              
ATOM   1194  N   LEU A  76     -52.565  -8.906 -32.896  1.00  0.00              
ATOM   1195  CA  LEU A  76     -53.023  -9.966 -31.992  1.00  0.00              
ATOM   1196  C   LEU A  76     -52.299  -9.921 -30.628  1.00  0.00              
ATOM   1197  O   LEU A  76     -51.135  -9.484 -30.541  1.00  0.00              
ATOM   1198  CB  LEU A  76     -52.825 -11.335 -32.654  1.00  0.00              
ATOM   1199  CG  LEU A  76     -53.578 -11.536 -33.975  1.00  0.00              
ATOM   1200  CD1 LEU A  76     -53.250 -12.902 -34.561  1.00  0.00              
ATOM   1201  CD2 LEU A  76     -55.074 -11.398 -33.734  1.00  0.00              
ATOM   1202  H   LEU A  76     -51.739  -9.061 -33.458  1.00  0.00              
ATOM   1203  HA  LEU A  76     -54.081  -9.825 -31.771  1.00  0.00              
ATOM   1204 1HB  LEU A  76     -51.753 -11.289 -32.839  1.00  0.00              
ATOM   1205 2HB  LEU A  76     -53.040 -12.152 -31.966  1.00  0.00              
ATOM   1206  HG  LEU A  76     -53.274 -10.733 -34.648  1.00  0.00              
ATOM   1207 1HD1 LEU A  76     -53.789 -13.036 -35.499  1.00  0.00              
ATOM   1208 2HD1 LEU A  76     -52.178 -12.970 -34.747  1.00  0.00              
ATOM   1209 3HD1 LEU A  76     -53.547 -13.680 -33.858  1.00  0.00              
ATOM   1210 1HD2 LEU A  76     -55.608 -11.540 -34.674  1.00  0.00              
ATOM   1211 2HD2 LEU A  76     -55.398 -12.150 -33.014  1.00  0.00              
ATOM   1212 3HD2 LEU A  76     -55.290 -10.404 -33.342  1.00  0.00              
ATOM   1213  N   PRO A  77     -53.000 -10.370 -29.558  1.00  0.00              
ATOM   1214  CA  PRO A  77     -52.400 -10.435 -28.215  1.00  0.00              
ATOM   1215  C   PRO A  77     -51.122 -11.271 -28.187  1.00  0.00              
ATOM   1216  O   PRO A  77     -51.024 -12.243 -28.941  1.00  0.00              
ATOM   1217  CB  PRO A  77     -53.500 -11.054 -27.348  1.00  0.00              
ATOM   1218  CG  PRO A  77     -54.764 -10.748 -28.077  1.00  0.00              
ATOM   1219  CD  PRO A  77     -54.412 -10.832 -29.538  1.00  0.00              
ATOM   1220  HA  PRO A  77     -52.086  -9.450 -27.841  1.00  0.00              
ATOM   1221 1HB  PRO A  77     -53.360 -12.139 -27.232  1.00  0.00              
ATOM   1222 2HB  PRO A  77     -53.509 -10.620 -26.337  1.00  0.00              
ATOM   1223 1HG  PRO A  77     -55.556 -11.466 -27.819  1.00  0.00              
ATOM   1224 2HG  PRO A  77     -55.140  -9.747 -27.818  1.00  0.00              
ATOM   1225 1HD  PRO A  77     -54.506 -11.855 -29.930  1.00  0.00              
ATOM   1226 2HD  PRO A  77     -55.055 -10.191 -30.159  1.00  0.00              
ATOM   1227  N   LEU A  78     -50.150 -10.903 -27.324  1.00  0.00              
ATOM   1228  CA  LEU A  78     -48.890 -11.682 -27.214  1.00  0.00              
ATOM   1229  C   LEU A  78     -49.087 -13.031 -26.507  1.00  0.00              
ATOM   1230  O   LEU A  78     -49.960 -13.154 -25.626  1.00  0.00              
ATOM   1231  CB  LEU A  78     -47.828 -10.859 -26.474  1.00  0.00              
ATOM   1232  CG  LEU A  78     -47.387  -9.573 -27.184  1.00  0.00              
ATOM   1233  CD1 LEU A  78     -46.387  -8.816 -26.320  1.00  0.00              
ATOM   1234  CD2 LEU A  78     -46.779  -9.920 -28.535  1.00  0.00              
ATOM   1235  H   LEU A  78     -50.276 -10.087 -26.742  1.00  0.00              
ATOM   1236  HA  LEU A  78     -48.522 -11.923 -28.210  1.00  0.00              
ATOM   1237 1HB  LEU A  78     -48.388 -10.615 -25.573  1.00  0.00              
ATOM   1238 2HB  LEU A  78     -46.961 -11.464 -26.210  1.00  0.00              
ATOM   1239  HG  LEU A  78     -48.283  -8.979 -27.365  1.00  0.00              
ATOM   1240 1HD1 LEU A  78     -46.080  -7.904 -26.833  1.00  0.00              
ATOM   1241 2HD1 LEU A  78     -46.851  -8.558 -25.368  1.00  0.00              
ATOM   1242 3HD1 LEU A  78     -45.514  -9.443 -26.141  1.00  0.00              
ATOM   1243 1HD2 LEU A  78     -46.466  -9.005 -29.039  1.00  0.00              
ATOM   1244 2HD2 LEU A  78     -45.914 -10.568 -28.389  1.00  0.00              
ATOM   1245 3HD2 LEU A  78     -47.519 -10.435 -29.146  1.00  0.00              
ATOM   1246  N   SER A  79     -48.291 -14.027 -26.884  1.00  0.00              
ATOM   1247  CA  SER A  79     -48.443 -15.349 -26.284  1.00  0.00              
ATOM   1248  C   SER A  79     -48.121 -15.315 -24.793  1.00  0.00              
ATOM   1249  O   SER A  79     -47.118 -14.773 -24.407  1.00  0.00              
ATOM   1250  CB  SER A  79     -47.555 -16.351 -26.995  1.00  0.00              
ATOM   1251  OG  SER A  79     -47.630 -17.625 -26.415  1.00  0.00              
ATOM   1252  H   SER A  79     -47.576 -13.884 -27.583  1.00  0.00              
ATOM   1253  HA  SER A  79     -49.431 -15.785 -26.442  1.00  0.00              
ATOM   1254 1HB  SER A  79     -47.869 -16.417 -28.036  1.00  0.00              
ATOM   1255 2HB  SER A  79     -46.525 -16.000 -26.949  1.00  0.00              
ATOM   1256  HG  SER A  79     -47.530 -17.549 -25.463  1.00  0.00              
ATOM   1257  N   LYS A  80     -49.007 -15.870 -23.973  1.00  0.00              
ATOM   1258  CA  LYS A  80     -48.818 -15.930 -22.525  1.00  0.00              
ATOM   1259  C   LYS A  80     -48.316 -17.336 -22.181  1.00  0.00              
ATOM   1260  O   LYS A  80     -48.775 -18.336 -22.741  1.00  0.00              
ATOM   1261  CB  LYS A  80     -50.114 -15.610 -21.779  1.00  0.00              
ATOM   1262  CG  LYS A  80     -50.081 -15.937 -20.292  1.00  0.00              
ATOM   1263  CD  LYS A  80     -49.220 -14.945 -19.526  1.00  0.00              
ATOM   1264  CE  LYS A  80     -49.157 -15.292 -18.046  1.00  0.00              
ATOM   1265  NZ  LYS A  80     -48.314 -16.492 -17.791  1.00  0.00              
ATOM   1266  H   LYS A  80     -49.844 -16.264 -24.376  1.00  0.00              
ATOM   1267  HA  LYS A  80     -48.064 -15.203 -22.221  1.00  0.00              
ATOM   1268 1HB  LYS A  80     -50.305 -14.544 -21.912  1.00  0.00              
ATOM   1269 2HB  LYS A  80     -50.909 -16.182 -22.258  1.00  0.00              
ATOM   1270 1HG  LYS A  80     -51.102 -15.906 -19.908  1.00  0.00              
ATOM   1271 2HG  LYS A  80     -49.678 -16.942 -20.168  1.00  0.00              
ATOM   1272 1HD  LYS A  80     -48.213 -14.962 -19.947  1.00  0.00              
ATOM   1273 2HD  LYS A  80     -49.646 -13.949 -19.647  1.00  0.00              
ATOM   1274 1HE  LYS A  80     -48.744 -14.438 -17.511  1.00  0.00              
ATOM   1275 2HE  LYS A  80     -50.172 -15.482 -17.697  1.00  0.00              
ATOM   1276 1HZ  LYS A  80     -48.299 -16.688 -16.800  1.00  0.00              
ATOM   1277 2HZ  LYS A  80     -48.697 -17.285 -18.285  1.00  0.00              
ATOM   1278 3HZ  LYS A  80     -47.373 -16.316 -18.113  1.00  0.00              
ATOM   1279  N   MET A  81     -47.375 -17.415 -21.254  1.00  0.00              
ATOM   1280  CA  MET A  81     -46.889 -18.699 -20.769  1.00  0.00              
ATOM   1281  C   MET A  81     -48.087 -19.453 -20.154  1.00  0.00              
ATOM   1282  O   MET A  81     -48.700 -18.971 -19.210  1.00  0.00              
ATOM   1283  CB  MET A  81     -45.768 -18.508 -19.749  1.00  0.00              
ATOM   1284  CG  MET A  81     -45.156 -19.803 -19.236  1.00  0.00              
ATOM   1285  SD  MET A  81     -43.877 -19.524 -17.994  1.00  0.00              
ATOM   1286  CE  MET A  81     -42.543 -18.904 -19.015  1.00  0.00              
ATOM   1287  H   MET A  81     -46.984 -16.565 -20.873  1.00  0.00              
ATOM   1288  HA  MET A  81     -46.499 -19.287 -21.600  1.00  0.00              
ATOM   1289 1HB  MET A  81     -44.998 -17.908 -20.233  1.00  0.00              
ATOM   1290 2HB  MET A  81     -46.191 -17.950 -18.913  1.00  0.00              
ATOM   1291 1HG  MET A  81     -45.952 -20.406 -18.801  1.00  0.00              
ATOM   1292 2HG  MET A  81     -44.721 -20.332 -20.084  1.00  0.00              
ATOM   1293 1HE  MET A  81     -41.678 -18.684 -18.390  1.00  0.00              
ATOM   1294 2HE  MET A  81     -42.274 -19.657 -19.758  1.00  0.00              
ATOM   1295 3HE  MET A  81     -42.866 -17.994 -19.521  1.00  0.00              
ATOM   1296  N   ASN A  82     -48.403 -20.626 -20.696  1.00  0.00              
ATOM   1297  CA  ASN A  82     -49.501 -21.430 -20.177  1.00  0.00              
ATOM   1298  C   ASN A  82     -49.181 -22.067 -18.812  1.00  0.00              
ATOM   1299  O   ASN A  82     -50.023 -22.100 -17.939  1.00  0.00              
ATOM   1300  CB  ASN A  82     -49.897 -22.503 -21.173  1.00  0.00              
ATOM   1301  CG  ASN A  82     -50.623 -21.973 -22.378  1.00  0.00              
ATOM   1302  OD1 ASN A  82     -51.201 -20.880 -22.348  1.00  0.00              
ATOM   1303  ND2 ASN A  82     -50.668 -22.776 -23.410  1.00  0.00              
ATOM   1304  H   ASN A  82     -47.873 -20.969 -21.485  1.00  0.00              
ATOM   1305  HA  ASN A  82     -50.372 -20.797 -20.001  1.00  0.00              
ATOM   1306 1HB  ASN A  82     -49.179 -23.260 -21.493  1.00  0.00              
ATOM   1307 2HB  ASN A  82     -50.622 -22.954 -20.496  1.00  0.00              
ATOM   1308 1HD2 ASN A  82     -51.135 -22.489 -24.247  1.00  0.00              
ATOM   1309 2HD2 ASN A  82     -50.235 -23.676 -23.362  1.00  0.00              
ATOM   1310  N   LEU A  83     -47.960 -22.571 -18.633  1.00  0.00              
ATOM   1311  CA  LEU A  83     -47.555 -23.146 -17.346  1.00  0.00              
ATOM   1312  C   LEU A  83     -47.790 -22.220 -16.147  1.00  0.00              
ATOM   1313  O   LEU A  83     -48.295 -22.665 -15.094  1.00  0.00              
ATOM   1314  CB  LEU A  83     -46.075 -23.544 -17.409  1.00  0.00              
ATOM   1315  CG  LEU A  83     -45.522 -24.207 -16.141  1.00  0.00              
ATOM   1316  CD1 LEU A  83     -46.190 -25.558 -15.925  1.00  0.00              
ATOM   1317  CD2 LEU A  83     -44.014 -24.364 -16.265  1.00  0.00              
ATOM   1318  H   LEU A  83     -47.299 -22.559 -19.396  1.00  0.00              
ATOM   1319  HA  LEU A  83     -48.157 -24.030 -17.135  1.00  0.00              
ATOM   1320 1HB  LEU A  83     -46.121 -24.269 -18.220  1.00  0.00              
ATOM   1321 2HB  LEU A  83     -45.445 -22.706 -17.706  1.00  0.00              
ATOM   1322  HG  LEU A  83     -45.720 -23.530 -15.309  1.00  0.00              
ATOM   1323 1HD1 LEU A  83     -45.791 -26.021 -15.022  1.00  0.00              
ATOM   1324 2HD1 LEU A  83     -47.266 -25.419 -15.815  1.00  0.00              
ATOM   1325 3HD1 LEU A  83     -45.992 -26.202 -16.780  1.00  0.00              
ATOM   1326 1HD2 LEU A  83     -43.622 -24.834 -15.363  1.00  0.00              
ATOM   1327 2HD2 LEU A  83     -43.783 -24.986 -17.130  1.00  0.00              
ATOM   1328 3HD2 LEU A  83     -43.555 -23.383 -16.391  1.00  0.00              
ATOM   1329  N   GLY A  84     -47.412 -20.946 -16.305  1.00  0.00              
ATOM   1330  CA  GLY A  84     -47.664 -19.922 -15.288  1.00  0.00              
ATOM   1331  C   GLY A  84     -48.837 -18.993 -15.665  1.00  0.00              
ATOM   1332  O   GLY A  84     -48.794 -17.809 -15.340  1.00  0.00              
ATOM   1333  H   GLY A  84     -46.936 -20.686 -17.157  1.00  0.00              
ATOM   1334 1HA  GLY A  84     -47.902 -20.410 -14.343  1.00  0.00              
ATOM   1335 2HA  GLY A  84     -46.769 -19.313 -15.166  1.00  0.00              
ATOM   1336  N   GLY A  85     -49.863 -19.513 -16.344  1.00  0.00              
ATOM   1337  CA  GLY A  85     -51.014 -18.693 -16.771  1.00  0.00              
ATOM   1338  C   GLY A  85     -52.105 -18.534 -15.696  1.00  0.00              
ATOM   1339  O   GLY A  85     -53.194 -18.016 -15.979  1.00  0.00              
ATOM   1340  H   GLY A  85     -49.848 -20.497 -16.571  1.00  0.00              
ATOM   1341 1HA  GLY A  85     -50.663 -17.695 -17.034  1.00  0.00              
ATOM   1342 2HA  GLY A  85     -51.477 -19.155 -17.643  1.00  0.00              
ATOM   1343  N   ILE A  86     -51.811 -19.011 -14.482  1.00  0.00              
ATOM   1344  CA  ILE A  86     -52.750 -18.955 -13.354  1.00  0.00              
ATOM   1345  C   ILE A  86     -53.246 -17.538 -13.075  1.00  0.00              
ATOM   1346  O   ILE A  86     -54.428 -17.327 -12.839  1.00  0.00              
ATOM   1347  CB  ILE A  86     -52.114 -19.517 -12.070  1.00  0.00              
ATOM   1348  CG1 ILE A  86     -51.860 -21.020 -12.212  1.00  0.00              
ATOM   1349  CG2 ILE A  86     -53.004 -19.235 -10.869  1.00  0.00              
ATOM   1350  CD1 ILE A  86     -50.989 -21.598 -11.121  1.00  0.00              
ATOM   1351  H   ILE A  86     -50.901 -19.428 -14.344  1.00  0.00              
ATOM   1352  HA  ILE A  86     -53.660 -19.509 -13.584  1.00  0.00              
ATOM   1353  HB  ILE A  86     -51.142 -19.047 -11.920  1.00  0.00              
ATOM   1354 1HG1 ILE A  86     -52.831 -21.515 -12.204  1.00  0.00              
ATOM   1355 2HG1 ILE A  86     -51.382 -21.177 -13.180  1.00  0.00              
ATOM   1356 1HG2 ILE A  86     -52.540 -19.640  -9.969  1.00  0.00              
ATOM   1357 2HG2 ILE A  86     -53.135 -18.160 -10.757  1.00  0.00              
ATOM   1358 3HG2 ILE A  86     -53.976 -19.706 -11.017  1.00  0.00              
ATOM   1359 1HD1 ILE A  86     -50.854 -22.667 -11.290  1.00  0.00              
ATOM   1360 2HD1 ILE A  86     -50.017 -21.104 -11.129  1.00  0.00              
ATOM   1361 3HD1 ILE A  86     -51.466 -21.443 -10.154  1.00  0.00              
ATOM   1362  N   GLY A  87     -52.334 -16.570 -13.124  1.00  0.00              
ATOM   1363  CA  GLY A  87     -52.656 -15.150 -12.925  1.00  0.00              
ATOM   1364  C   GLY A  87     -52.905 -14.341 -14.201  1.00  0.00              
ATOM   1365  O   GLY A  87     -52.925 -13.098 -14.161  1.00  0.00              
ATOM   1366  H   GLY A  87     -51.377 -16.836 -13.307  1.00  0.00              
ATOM   1367 1HA  GLY A  87     -53.561 -15.071 -12.322  1.00  0.00              
ATOM   1368 2HA  GLY A  87     -51.830 -14.667 -12.404  1.00  0.00              
ATOM   1369  N   LYS A  88     -53.052 -15.044 -15.327  1.00  0.00              
ATOM   1370  CA  LYS A  88     -53.262 -14.425 -16.642  1.00  0.00              
ATOM   1371  C   LYS A  88     -54.426 -13.461 -16.738  1.00  0.00              
ATOM   1372  O   LYS A  88     -54.231 -12.293 -17.089  1.00  0.00              
ATOM   1373  CB  LYS A  88     -53.444 -15.517 -17.697  1.00  0.00              
ATOM   1374  CG  LYS A  88     -53.677 -14.995 -19.109  1.00  0.00              
ATOM   1375  CD  LYS A  88     -53.903 -16.136 -20.090  1.00  0.00              
ATOM   1376  CE  LYS A  88     -54.138 -15.615 -21.500  1.00  0.00              
ATOM   1377  NZ  LYS A  88     -54.390 -16.719 -22.466  1.00  0.00              
ATOM   1378  H   LYS A  88     -53.014 -16.051 -15.257  1.00  0.00              
ATOM   1379  HA  LYS A  88     -52.397 -13.815 -16.905  1.00  0.00              
ATOM   1380 1HB  LYS A  88     -52.542 -16.130 -17.681  1.00  0.00              
ATOM   1381 2HB  LYS A  88     -54.298 -16.121 -17.389  1.00  0.00              
ATOM   1382 1HG  LYS A  88     -54.553 -14.346 -19.098  1.00  0.00              
ATOM   1383 2HG  LYS A  88     -52.803 -14.421 -19.414  1.00  0.00              
ATOM   1384 1HD  LYS A  88     -53.023 -16.780 -20.082  1.00  0.00              
ATOM   1385 2HD  LYS A  88     -54.773 -16.707 -19.765  1.00  0.00              
ATOM   1386 1HE  LYS A  88     -54.998 -14.948 -21.480  1.00  0.00              
ATOM   1387 2HE  LYS A  88     -53.254 -15.058 -21.810  1.00  0.00              
ATOM   1388 1HZ  LYS A  88     -54.540 -16.332 -23.387  1.00  0.00              
ATOM   1389 2HZ  LYS A  88     -53.592 -17.338 -22.487  1.00  0.00              
ATOM   1390 3HZ  LYS A  88     -55.209 -17.236 -22.180  1.00  0.00              
ATOM   1391  N   LYS A  89     -55.637 -13.938 -16.422  1.00  0.00              
ATOM   1392  CA  LYS A  89     -56.814 -13.059 -16.442  1.00  0.00              
ATOM   1393  C   LYS A  89     -56.706 -11.831 -15.521  1.00  0.00              
ATOM   1394  O   LYS A  89     -57.099 -10.736 -15.938  1.00  0.00              
ATOM   1395  CB  LYS A  89     -58.060 -13.864 -16.069  1.00  0.00              
ATOM   1396  CG  LYS A  89     -59.355 -13.062 -16.086  1.00  0.00              
ATOM   1397  CD  LYS A  89     -60.556 -13.945 -15.782  1.00  0.00              
ATOM   1398  CE  LYS A  89     -61.847 -13.140 -15.768  1.00  0.00              
ATOM   1399  NZ  LYS A  89     -63.031 -13.990 -15.468  1.00  0.00              
ATOM   1400  H   LYS A  89     -55.753 -14.908 -16.167  1.00  0.00              
ATOM   1401  HA  LYS A  89     -56.945 -12.641 -17.441  1.00  0.00              
ATOM   1402 1HB  LYS A  89     -58.133 -14.687 -16.780  1.00  0.00              
ATOM   1403 2HB  LYS A  89     -57.895 -14.264 -15.068  1.00  0.00              
ATOM   1404 1HG  LYS A  89     -59.284 -12.274 -15.336  1.00  0.00              
ATOM   1405 2HG  LYS A  89     -59.473 -12.615 -17.072  1.00  0.00              
ATOM   1406 1HD  LYS A  89     -60.619 -14.721 -16.547  1.00  0.00              
ATOM   1407 2HD  LYS A  89     -60.408 -14.410 -14.807  1.00  0.00              
ATOM   1408 1HE  LYS A  89     -61.757 -12.363 -15.010  1.00  0.00              
ATOM   1409 2HE  LYS A  89     -61.972 -12.678 -16.747  1.00  0.00              
ATOM   1410 1HZ  LYS A  89     -63.864 -13.420 -15.468  1.00  0.00              
ATOM   1411 2HZ  LYS A  89     -63.115 -14.711 -16.172  1.00  0.00              
ATOM   1412 3HZ  LYS A  89     -62.916 -14.418 -14.560  1.00  0.00              
ATOM   1413  N   MET A  90     -56.179 -12.010 -14.301  1.00  0.00              
ATOM   1414  CA  MET A  90     -56.047 -10.894 -13.334  1.00  0.00              
ATOM   1415  C   MET A  90     -55.159  -9.792 -13.903  1.00  0.00              
ATOM   1416  O   MET A  90     -55.510  -8.603 -13.871  1.00  0.00              
ATOM   1417  CB  MET A  90     -55.477 -11.393 -12.008  1.00  0.00              
ATOM   1418  CG  MET A  90     -56.448 -12.221 -11.178  1.00  0.00              
ATOM   1419  SD  MET A  90     -57.890 -11.277 -10.647  1.00  0.00              
ATOM   1420  CE  MET A  90     -57.136 -10.115  -9.513  1.00  0.00              
ATOM   1421  H   MET A  90     -55.864 -12.931 -14.035  1.00  0.00              
ATOM   1422  HA  MET A  90     -57.024 -10.450 -13.144  1.00  0.00              
ATOM   1423 1HB  MET A  90     -54.599 -11.991 -12.245  1.00  0.00              
ATOM   1424 2HB  MET A  90     -55.175 -10.512 -11.441  1.00  0.00              
ATOM   1425 1HG  MET A  90     -56.775 -13.067 -11.782  1.00  0.00              
ATOM   1426 2HG  MET A  90     -55.916 -12.586 -10.299  1.00  0.00              
ATOM   1427 1HE  MET A  90     -57.903  -9.460  -9.100  1.00  0.00              
ATOM   1428 2HE  MET A  90     -56.649 -10.661  -8.704  1.00  0.00              
ATOM   1429 3HE  MET A  90     -56.395  -9.517 -10.045  1.00  0.00              
ATOM   1430  N   LEU A  91     -53.998 -10.206 -14.413  1.00  0.00              
ATOM   1431  CA  LEU A  91     -53.036  -9.281 -14.953  1.00  0.00              
ATOM   1432  C   LEU A  91     -53.575  -8.565 -16.199  1.00  0.00              
ATOM   1433  O   LEU A  91     -53.413  -7.346 -16.326  1.00  0.00              
ATOM   1434  CB  LEU A  91     -51.733 -10.023 -15.275  1.00  0.00              
ATOM   1435  CG  LEU A  91     -50.663  -9.969 -14.177  1.00  0.00              
ATOM   1436  CD1 LEU A  91     -51.259 -10.404 -12.845  1.00  0.00              
ATOM   1437  CD2 LEU A  91     -49.494 -10.864 -14.562  1.00  0.00              
ATOM   1438  H   LEU A  91     -53.789 -11.194 -14.420  1.00  0.00              
ATOM   1439  HA  LEU A  91     -52.833  -8.498 -14.222  1.00  0.00              
ATOM   1440 1HB  LEU A  91     -52.124 -11.035 -15.367  1.00  0.00              
ATOM   1441 2HB  LEU A  91     -51.314  -9.706 -16.230  1.00  0.00              
ATOM   1442  HG  LEU A  91     -50.297  -8.943 -14.131  1.00  0.00              
ATOM   1443 1HD1 LEU A  91     -50.492 -10.363 -12.072  1.00  0.00              
ATOM   1444 2HD1 LEU A  91     -52.079  -9.736 -12.578  1.00  0.00              
ATOM   1445 3HD1 LEU A  91     -51.634 -11.423 -12.930  1.00  0.00              
ATOM   1446 1HD2 LEU A  91     -48.734 -10.824 -13.781  1.00  0.00              
ATOM   1447 2HD2 LEU A  91     -49.843 -11.890 -14.678  1.00  0.00              
ATOM   1448 3HD2 LEU A  91     -49.065 -10.518 -15.503  1.00  0.00              
ATOM   1449  N   LEU A  92     -54.204  -9.311 -17.108  1.00  0.00              
ATOM   1450  CA  LEU A  92     -54.703  -8.738 -18.357  1.00  0.00              
ATOM   1451  C   LEU A  92     -55.809  -7.733 -18.086  1.00  0.00              
ATOM   1452  O   LEU A  92     -55.788  -6.629 -18.636  1.00  0.00              
ATOM   1453  CB  LEU A  92     -55.207  -9.845 -19.291  1.00  0.00              
ATOM   1454  CG  LEU A  92     -54.114 -10.733 -19.899  1.00  0.00              
ATOM   1455  CD1 LEU A  92     -54.745 -11.893 -20.657  1.00  0.00              
ATOM   1456  CD2 LEU A  92     -53.236  -9.901 -20.821  1.00  0.00              
ATOM   1457  H   LEU A  92     -54.339 -10.296 -16.930  1.00  0.00              
ATOM   1458  HA  LEU A  92     -53.901  -8.195 -18.856  1.00  0.00              
ATOM   1459 1HB  LEU A  92     -55.802 -10.418 -18.582  1.00  0.00              
ATOM   1460 2HB  LEU A  92     -55.854  -9.450 -20.073  1.00  0.00              
ATOM   1461  HG  LEU A  92     -53.491 -11.089 -19.077  1.00  0.00              
ATOM   1462 1HD1 LEU A  92     -53.962 -12.519 -21.085  1.00  0.00              
ATOM   1463 2HD1 LEU A  92     -55.350 -12.489 -19.972  1.00  0.00              
ATOM   1464 3HD1 LEU A  92     -55.376 -11.505 -21.456  1.00  0.00              
ATOM   1465 1HD2 LEU A  92     -52.459 -10.533 -21.252  1.00  0.00              
ATOM   1466 2HD2 LEU A  92     -53.845  -9.478 -21.620  1.00  0.00              
ATOM   1467 3HD2 LEU A  92     -52.773  -9.094 -20.253  1.00  0.00              
ATOM   1468  N   GLU A  93     -56.738  -8.114 -17.210  1.00  0.00              
ATOM   1469  CA  GLU A  93     -57.892  -7.288 -16.879  1.00  0.00              
ATOM   1470  C   GLU A  93     -57.456  -5.974 -16.200  1.00  0.00              
ATOM   1471  O   GLU A  93     -57.943  -4.903 -16.560  1.00  0.00              
ATOM   1472  CB  GLU A  93     -58.856  -8.062 -15.977  1.00  0.00              
ATOM   1473  CG  GLU A  93     -59.662  -9.136 -16.693  1.00  0.00              
ATOM   1474  CD  GLU A  93     -60.509  -8.547 -17.787  1.00  0.00              
ATOM   1475  OE1 GLU A  93     -61.248  -7.632 -17.512  1.00  0.00              
ATOM   1476  OE2 GLU A  93     -60.336  -8.933 -18.918  1.00  0.00              
ATOM   1477  H   GLU A  93     -56.631  -9.013 -16.761  1.00  0.00              
ATOM   1478  HA  GLU A  93     -58.417  -7.005 -17.792  1.00  0.00              
ATOM   1479 1HB  GLU A  93     -58.257  -8.522 -15.191  1.00  0.00              
ATOM   1480 2HB  GLU A  93     -59.536  -7.332 -15.537  1.00  0.00              
ATOM   1481 1HG  GLU A  93     -59.048  -9.938 -17.103  1.00  0.00              
ATOM   1482 2HG  GLU A  93     -60.306  -9.537 -15.912  1.00  0.00              
ATOM   1483  N   MET A  94     -56.506  -6.048 -15.264  1.00  0.00              
ATOM   1484  CA  MET A  94     -55.991  -4.840 -14.598  1.00  0.00              
ATOM   1485  C   MET A  94     -55.240  -3.909 -15.541  1.00  0.00              
ATOM   1486  O   MET A  94     -55.365  -2.687 -15.429  1.00  0.00              
ATOM   1487  CB  MET A  94     -55.080  -5.235 -13.438  1.00  0.00              
ATOM   1488  CG  MET A  94     -55.811  -5.792 -12.225  1.00  0.00              
ATOM   1489  SD  MET A  94     -56.961  -4.606 -11.500  1.00  0.00              
ATOM   1490  CE  MET A  94     -55.824  -3.378 -10.865  1.00  0.00              
ATOM   1491  H   MET A  94     -56.130  -6.949 -15.006  1.00  0.00              
ATOM   1492  HA  MET A  94     -56.820  -4.249 -14.209  1.00  0.00              
ATOM   1493 1HB  MET A  94     -54.387  -5.983 -13.820  1.00  0.00              
ATOM   1494 2HB  MET A  94     -54.527  -4.340 -13.149  1.00  0.00              
ATOM   1495 1HG  MET A  94     -56.362  -6.679 -12.538  1.00  0.00              
ATOM   1496 2HG  MET A  94     -55.067  -6.070 -11.479  1.00  0.00              
ATOM   1497 1HE  MET A  94     -56.385  -2.575 -10.385  1.00  0.00              
ATOM   1498 2HE  MET A  94     -55.158  -3.841 -10.136  1.00  0.00              
ATOM   1499 3HE  MET A  94     -55.235  -2.968 -11.686  1.00  0.00              
ATOM   1500  N   MET A  95     -54.476  -4.484 -16.469  1.00  0.00              
ATOM   1501  CA  MET A  95     -53.789  -3.701 -17.501  1.00  0.00              
ATOM   1502  C   MET A  95     -54.753  -3.101 -18.522  1.00  0.00              
ATOM   1503  O   MET A  95     -54.469  -2.035 -19.068  1.00  0.00              
ATOM   1504  CB  MET A  95     -52.757  -4.572 -18.215  1.00  0.00              
ATOM   1505  CG  MET A  95     -51.532  -4.909 -17.378  1.00  0.00              
ATOM   1506  SD  MET A  95     -50.237  -5.721 -18.336  1.00  0.00              
ATOM   1507  CE  MET A  95     -50.893  -7.383 -18.452  1.00  0.00              
ATOM   1508  H   MET A  95     -54.368  -5.488 -16.460  1.00  0.00              
ATOM   1509  HA  MET A  95     -53.278  -2.853 -17.046  1.00  0.00              
ATOM   1510 1HB  MET A  95     -53.265  -5.491 -18.504  1.00  0.00              
ATOM   1511 2HB  MET A  95     -52.448  -4.030 -19.109  1.00  0.00              
ATOM   1512 1HG  MET A  95     -51.140  -3.983 -16.960  1.00  0.00              
ATOM   1513 2HG  MET A  95     -51.845  -5.569 -16.569  1.00  0.00              
ATOM   1514 1HE  MET A  95     -50.203  -8.008 -19.019  1.00  0.00              
ATOM   1515 2HE  MET A  95     -51.018  -7.795 -17.450  1.00  0.00              
ATOM   1516 3HE  MET A  95     -51.859  -7.358 -18.958  1.00  0.00              
ATOM   1517  N   LYS A  96     -55.867  -3.779 -18.797  1.00  0.00              
ATOM   1518  CA  LYS A  96     -56.865  -3.209 -19.696  1.00  0.00              
ATOM   1519  C   LYS A  96     -57.546  -2.013 -18.991  1.00  0.00              
ATOM   1520  O   LYS A  96     -57.802  -0.985 -19.620  1.00  0.00              
ATOM   1521  CB  LYS A  96     -57.894  -4.263 -20.106  1.00  0.00              
ATOM   1522  CG  LYS A  96     -57.370  -5.308 -21.082  1.00  0.00              
ATOM   1523  CD  LYS A  96     -58.419  -6.371 -21.371  1.00  0.00              
ATOM   1524  CE  LYS A  96     -57.874  -7.452 -22.293  1.00  0.00              
ATOM   1525  NZ  LYS A  96     -58.895  -8.490 -22.600  1.00  0.00              
ATOM   1526  H   LYS A  96     -56.033  -4.688 -18.390  1.00  0.00              
ATOM   1527  HA  LYS A  96     -56.378  -2.833 -20.597  1.00  0.00              
ATOM   1528 1HB  LYS A  96     -58.229  -4.755 -19.193  1.00  0.00              
ATOM   1529 2HB  LYS A  96     -58.732  -3.733 -20.560  1.00  0.00              
ATOM   1530 1HG  LYS A  96     -57.093  -4.807 -22.010  1.00  0.00              
ATOM   1531 2HG  LYS A  96     -56.487  -5.777 -20.646  1.00  0.00              
ATOM   1532 1HD  LYS A  96     -58.727  -6.821 -20.426  1.00  0.00              
ATOM   1533 2HD  LYS A  96     -59.278  -5.893 -21.841  1.00  0.00              
ATOM   1534 1HE  LYS A  96     -57.549  -6.979 -23.219  1.00  0.00              
ATOM   1535 2HE  LYS A  96     -57.018  -7.918 -21.805  1.00  0.00              
ATOM   1536 1HZ  LYS A  96     -58.495  -9.186 -23.212  1.00  0.00              
ATOM   1537 2HZ  LYS A  96     -59.197  -8.930 -21.741  1.00  0.00              
ATOM   1538 3HZ  LYS A  96     -59.688  -8.058 -23.053  1.00  0.00              
ATOM   1539  N   GLU A  97     -57.776  -2.138 -17.678  1.00  0.00              
ATOM   1540  CA  GLU A  97     -58.354  -1.065 -16.851  1.00  0.00              
ATOM   1541  C   GLU A  97     -57.395   0.119 -16.727  1.00  0.00              
ATOM   1542  O   GLU A  97     -57.819   1.267 -16.708  1.00  0.00              
ATOM   1543  CB  GLU A  97     -58.714  -1.592 -15.460  1.00  0.00              
ATOM   1544  CG  GLU A  97     -59.923  -2.517 -15.431  1.00  0.00              
ATOM   1545  CD  GLU A  97     -60.115  -3.122 -14.068  1.00  0.00              
ATOM   1546  OE1 GLU A  97     -59.296  -2.886 -13.213  1.00  0.00              
ATOM   1547  OE2 GLU A  97     -61.138  -3.726 -13.848  1.00  0.00              
ATOM   1548  H   GLU A  97     -57.537  -3.019 -17.245  1.00  0.00              
ATOM   1549  HA  GLU A  97     -59.260  -0.682 -17.322  1.00  0.00              
ATOM   1550 1HB  GLU A  97     -57.840  -2.126 -15.086  1.00  0.00              
ATOM   1551 2HB  GLU A  97     -58.906  -0.724 -14.830  1.00  0.00              
ATOM   1552 1HG  GLU A  97     -60.846  -2.033 -15.746  1.00  0.00              
ATOM   1553 2HG  GLU A  97     -59.663  -3.300 -16.142  1.00  0.00              
ATOM   1554  N   GLU A  98     -56.099  -0.167 -16.633  1.00  0.00              
ATOM   1555  CA  GLU A  98     -55.085   0.886 -16.567  1.00  0.00              
ATOM   1556  C   GLU A  98     -54.691   1.363 -17.975  1.00  0.00              
ATOM   1557  O   GLU A  98     -54.028   2.392 -18.116  1.00  0.00              
ATOM   1558  CB  GLU A  98     -53.851   0.391 -15.810  1.00  0.00              
ATOM   1559  CG  GLU A  98     -54.090   0.108 -14.333  1.00  0.00              
ATOM   1560  CD  GLU A  98     -54.509   1.352 -13.599  1.00  0.00              
ATOM   1561  OE1 GLU A  98     -53.797   2.325 -13.664  1.00  0.00              
ATOM   1562  OE2 GLU A  98     -55.593   1.366 -13.067  1.00  0.00              
ATOM   1563  H   GLU A  98     -55.807  -1.134 -16.607  1.00  0.00              
ATOM   1564  HA  GLU A  98     -55.489   1.755 -16.046  1.00  0.00              
ATOM   1565 1HB  GLU A  98     -53.518  -0.521 -16.304  1.00  0.00              
ATOM   1566 2HB  GLU A  98     -53.085   1.160 -15.912  1.00  0.00              
ATOM   1567 1HG  GLU A  98     -54.821  -0.681 -14.156  1.00  0.00              
ATOM   1568 2HG  GLU A  98     -53.114  -0.215 -13.973  1.00  0.00              
ATOM   1569  N   LYS A  99     -55.079   0.609 -19.006  1.00  0.00              
ATOM   1570  CA  LYS A  99     -54.777   0.947 -20.401  1.00  0.00              
ATOM   1571  C   LYS A  99     -53.267   1.004 -20.567  1.00  0.00              
ATOM   1572  O   LYS A  99     -52.710   1.967 -21.101  1.00  0.00              
ATOM   1573  CB  LYS A  99     -55.422   2.271 -20.811  1.00  0.00              
ATOM   1574  CG  LYS A  99     -56.937   2.252 -20.751  1.00  0.00              
ATOM   1575  CD  LYS A  99     -57.508   3.581 -21.155  1.00  0.00              
ATOM   1576  CE  LYS A  99     -59.017   3.569 -21.053  1.00  0.00              
ATOM   1577  NZ  LYS A  99     -59.581   4.904 -21.349  1.00  0.00              
ATOM   1578  H   LYS A  99     -55.603  -0.230 -18.806  1.00  0.00              
ATOM   1579  HA  LYS A  99     -55.166   0.172 -21.062  1.00  0.00              
ATOM   1580 1HB  LYS A  99     -55.035   3.036 -20.137  1.00  0.00              
ATOM   1581 2HB  LYS A  99     -55.095   2.485 -21.828  1.00  0.00              
ATOM   1582 1HG  LYS A  99     -57.301   1.476 -21.426  1.00  0.00              
ATOM   1583 2HG  LYS A  99     -57.241   2.017 -19.732  1.00  0.00              
ATOM   1584 1HD  LYS A  99     -57.099   4.349 -20.497  1.00  0.00              
ATOM   1585 2HD  LYS A  99     -57.211   3.789 -22.183  1.00  0.00              
ATOM   1586 1HE  LYS A  99     -59.402   2.839 -21.762  1.00  0.00              
ATOM   1587 2HE  LYS A  99     -59.288   3.269 -20.041  1.00  0.00              
ATOM   1588 1HZ  LYS A  99     -60.588   4.868 -21.273  1.00  0.00              
ATOM   1589 2HZ  LYS A  99     -59.218   5.578 -20.689  1.00  0.00              
ATOM   1590 3HZ  LYS A  99     -59.324   5.178 -22.286  1.00  0.00              
ATOM   1591  N   ALA A 100     -52.605  -0.049 -20.105  1.00  0.00              
ATOM   1592  CA  ALA A 100     -51.169  -0.081 -20.138  1.00  0.00              
ATOM   1593  C   ALA A 100     -50.739  -0.017 -21.613  1.00  0.00              
ATOM   1594  O   ALA A 100     -51.282  -0.746 -22.432  1.00  0.00              
ATOM   1595  CB  ALA A 100     -50.664  -1.336 -19.419  1.00  0.00              
ATOM   1596  H   ALA A 100     -53.106  -0.839 -19.725  1.00  0.00              
ATOM   1597  HA  ALA A 100     -50.787   0.793 -19.611  1.00  0.00              
ATOM   1598 1HB  ALA A 100     -49.574  -1.356 -19.446  1.00  0.00              
ATOM   1599 2HB  ALA A 100     -51.000  -1.322 -18.382  1.00  0.00              
ATOM   1600 3HB  ALA A 100     -51.055  -2.222 -19.916  1.00  0.00              
ATOM   1601  N   PRO A 101     -49.799   0.888 -21.968  1.00  0.00              
ATOM   1602  CA  PRO A 101     -49.326   0.944 -23.367  1.00  0.00              
ATOM   1603  C   PRO A 101     -48.672  -0.339 -23.855  1.00  0.00              
ATOM   1604  O   PRO A 101     -48.476  -1.264 -23.057  1.00  0.00              
ATOM   1605  CB  PRO A 101     -48.329   2.107 -23.365  1.00  0.00              
ATOM   1606  CG  PRO A 101     -48.679   2.895 -22.149  1.00  0.00              
ATOM   1607  CD  PRO A 101     -49.128   1.880 -21.132  1.00  0.00              
ATOM   1608  HA  PRO A 101     -50.143   1.099 -24.087  1.00  0.00              
ATOM   1609 1HB  PRO A 101     -47.290   1.748 -23.321  1.00  0.00              
ATOM   1610 2HB  PRO A 101     -48.420   2.718 -24.276  1.00  0.00              
ATOM   1611 1HG  PRO A 101     -47.814   3.467 -21.783  1.00  0.00              
ATOM   1612 2HG  PRO A 101     -49.477   3.621 -22.362  1.00  0.00              
ATOM   1613 1HD  PRO A 101     -48.283   1.445 -20.578  1.00  0.00              
ATOM   1614 2HD  PRO A 101     -49.811   2.313 -20.386  1.00  0.00              
ATOM   1615  N   LYS A 102     -48.352  -0.398 -25.151  1.00  0.00              
ATOM   1616  CA  LYS A 102     -47.745  -1.585 -25.759  1.00  0.00              
ATOM   1617  C   LYS A 102     -46.378  -1.792 -25.107  1.00  0.00              
ATOM   1618  O   LYS A 102     -45.750  -0.832 -24.626  1.00  0.00              
ATOM   1619  CB  LYS A 102     -47.612  -1.432 -27.275  1.00  0.00              
ATOM   1620  CG  LYS A 102     -48.938  -1.390 -28.022  1.00  0.00              
ATOM   1621  CD  LYS A 102     -49.650  -2.733 -27.963  1.00  0.00              
ATOM   1622  CE  LYS A 102     -50.900  -2.736 -28.830  1.00  0.00              
ATOM   1623  NZ  LYS A 102     -51.669  -4.004 -28.693  1.00  0.00              
ATOM   1624  H   LYS A 102     -48.539   0.409 -25.728  1.00  0.00              
ATOM   1625  HA  LYS A 102     -48.365  -2.459 -25.560  1.00  0.00              
ATOM   1626 1HB  LYS A 102     -47.064  -0.507 -27.456  1.00  0.00              
ATOM   1627 2HB  LYS A 102     -47.022  -2.277 -27.631  1.00  0.00              
ATOM   1628 1HG  LYS A 102     -49.567  -0.624 -27.568  1.00  0.00              
ATOM   1629 2HG  LYS A 102     -48.742  -1.128 -29.062  1.00  0.00              
ATOM   1630 1HD  LYS A 102     -48.963  -3.506 -28.311  1.00  0.00              
ATOM   1631 2HD  LYS A 102     -49.926  -2.934 -26.928  1.00  0.00              
ATOM   1632 1HE  LYS A 102     -51.527  -1.898 -28.529  1.00  0.00              
ATOM   1633 2HE  LYS A 102     -50.596  -2.607 -29.868  1.00  0.00              
ATOM   1634 1HZ  LYS A 102     -52.488  -3.966 -29.283  1.00  0.00              
ATOM   1635 2HZ  LYS A 102     -51.088  -4.782 -28.973  1.00  0.00              
ATOM   1636 3HZ  LYS A 102     -51.951  -4.123 -27.731  1.00  0.00              
ATOM   1637  N   LEU A 103     -45.912  -3.031 -25.104  1.00  0.00              
ATOM   1638  CA  LEU A 103     -44.654  -3.350 -24.479  1.00  0.00              
ATOM   1639  C   LEU A 103     -43.440  -2.714 -25.145  1.00  0.00              
ATOM   1640  O   LEU A 103     -42.311  -2.821 -24.628  1.00  0.00              
ATOM   1641  CB  LEU A 103     -44.489  -4.875 -24.442  1.00  0.00              
ATOM   1642  CG  LEU A 103     -44.375  -5.553 -25.814  1.00  0.00              
ATOM   1643  CD1 LEU A 103     -45.458  -5.028 -26.747  1.00  0.00              
ATOM   1644  CD2 LEU A 103     -42.992  -5.296 -26.394  1.00  0.00              
ATOM   1645  H   LEU A 103     -46.444  -3.768 -25.545  1.00  0.00              
ATOM   1646  HA  LEU A 103     -44.641  -2.958 -23.463  1.00  0.00              
ATOM   1647 1HB  LEU A 103     -43.539  -4.937 -23.914  1.00  0.00              
ATOM   1648 2HB  LEU A 103     -45.268  -5.351 -23.846  1.00  0.00              
ATOM   1649  HG  LEU A 103     -44.476  -6.626 -25.654  1.00  0.00              
ATOM   1650 1HD1 LEU A 103     -45.369  -5.515 -27.718  1.00  0.00              
ATOM   1651 2HD1 LEU A 103     -46.439  -5.243 -26.323  1.00  0.00              
ATOM   1652 3HD1 LEU A 103     -45.342  -3.952 -26.869  1.00  0.00              
ATOM   1653 1HD2 LEU A 103     -42.912  -5.779 -27.368  1.00  0.00              
ATOM   1654 2HD2 LEU A 103     -42.837  -4.223 -26.506  1.00  0.00              
ATOM   1655 3HD2 LEU A 103     -42.235  -5.704 -25.725  1.00  0.00              
ATOM   1656  N   SER A 104     -43.642  -2.084 -26.290  1.00  0.00              
ATOM   1657  CA  SER A 104     -42.563  -1.321 -26.912  1.00  0.00              
ATOM   1658  C   SER A 104     -42.711   0.175 -26.709  1.00  0.00              
ATOM   1659  O   SER A 104     -41.795   0.912 -27.019  1.00  0.00              
ATOM   1660  CB  SER A 104     -42.498  -1.637 -28.393  1.00  0.00              
ATOM   1661  OG  SER A 104     -43.677  -1.280 -29.060  1.00  0.00              
ATOM   1662  H   SER A 104     -44.542  -2.124 -26.746  1.00  0.00              
ATOM   1663  HA  SER A 104     -41.570  -1.625 -26.578  1.00  0.00              
ATOM   1664 1HB  SER A 104     -41.664  -1.087 -28.830  1.00  0.00              
ATOM   1665 2HB  SER A 104     -42.330  -2.706 -28.516  1.00  0.00              
ATOM   1666  HG  SER A 104     -44.124  -2.074 -29.366  1.00  0.00              
ATOM   1667  N   ASP A 105     -43.866   0.620 -26.218  1.00  0.00              
ATOM   1668  CA  ASP A 105     -44.108   2.031 -25.978  1.00  0.00              
ATOM   1669  C   ASP A 105     -43.262   2.485 -24.810  1.00  0.00              
ATOM   1670  O   ASP A 105     -42.647   3.532 -24.862  1.00  0.00              
ATOM   1671  CB  ASP A 105     -45.590   2.300 -25.704  1.00  0.00              
ATOM   1672  CG  ASP A 105     -46.482   2.216 -26.935  1.00  0.00              
ATOM   1673  OD1 ASP A 105     -45.965   2.283 -28.025  1.00  0.00              
ATOM   1674  OD2 ASP A 105     -47.646   1.931 -26.782  1.00  0.00              
ATOM   1675  H   ASP A 105     -44.595  -0.047 -26.008  1.00  0.00              
ATOM   1676  HA  ASP A 105     -43.811   2.611 -26.852  1.00  0.00              
ATOM   1677 1HB  ASP A 105     -46.005   1.677 -24.912  1.00  0.00              
ATOM   1678 2HB  ASP A 105     -45.537   3.335 -25.364  1.00  0.00              
ATOM   1679  N   LEU A 106     -43.210   1.679 -23.755  1.00  0.00              
ATOM   1680  CA  LEU A 106     -42.423   2.023 -22.578  1.00  0.00              
ATOM   1681  C   LEU A 106     -40.939   1.809 -22.854  1.00  0.00              
ATOM   1682  O   LEU A 106     -40.087   2.492 -22.267  1.00  0.00              
ATOM   1683  CB  LEU A 106     -42.874   1.191 -21.370  1.00  0.00              
ATOM   1684  CG  LEU A 106     -43.989   1.818 -20.524  1.00  0.00              
ATOM   1685  CD1 LEU A 106     -45.081   2.373 -21.429  1.00  0.00              
ATOM   1686  CD2 LEU A 106     -44.555   0.774 -19.574  1.00  0.00              
ATOM   1687  H   LEU A 106     -43.724   0.810 -23.766  1.00  0.00              
ATOM   1688  HA  LEU A 106     -42.556   3.079 -22.346  1.00  0.00              
ATOM   1689 1HB  LEU A 106     -43.249   0.312 -21.891  1.00  0.00              
ATOM   1690 2HB  LEU A 106     -42.032   0.906 -20.739  1.00  0.00              
ATOM   1691  HG  LEU A 106     -43.535   2.606 -19.923  1.00  0.00              
ATOM   1692 1HD1 LEU A 106     -45.868   2.817 -20.820  1.00  0.00              
ATOM   1693 2HD1 LEU A 106     -44.658   3.134 -22.085  1.00  0.00              
ATOM   1694 3HD1 LEU A 106     -45.499   1.567 -22.031  1.00  0.00              
ATOM   1695 1HD2 LEU A 106     -45.347   1.222 -18.973  1.00  0.00              
ATOM   1696 2HD2 LEU A 106     -44.961  -0.059 -20.147  1.00  0.00              
ATOM   1697 3HD2 LEU A 106     -43.764   0.412 -18.918  1.00  0.00              
ATOM   1698  N   LEU A 107     -40.612   0.884 -23.748  1.00  0.00              
ATOM   1699  CA  LEU A 107     -39.212   0.726 -24.155  1.00  0.00              
ATOM   1700  C   LEU A 107     -38.728   1.964 -24.945  1.00  0.00              
ATOM   1701  O   LEU A 107     -37.602   2.469 -24.713  1.00  0.00              
ATOM   1702  CB  LEU A 107     -39.046  -0.549 -24.991  1.00  0.00              
ATOM   1703  CG  LEU A 107     -39.309  -1.861 -24.241  1.00  0.00              
ATOM   1704  CD1 LEU A 107     -39.247  -3.037 -25.207  1.00  0.00              
ATOM   1705  CD2 LEU A 107     -38.286  -2.024 -23.127  1.00  0.00              
ATOM   1706  H   LEU A 107     -41.314   0.282 -24.155  1.00  0.00              
ATOM   1707  HA  LEU A 107     -38.580   0.654 -23.270  1.00  0.00              
ATOM   1708 1HB  LEU A 107     -39.827  -0.379 -25.731  1.00  0.00              
ATOM   1709 2HB  LEU A 107     -38.076  -0.583 -25.488  1.00  0.00              
ATOM   1710  HG  LEU A 107     -40.293  -1.779 -23.780  1.00  0.00              
ATOM   1711 1HD1 LEU A 107     -39.435  -3.964 -24.665  1.00  0.00              
ATOM   1712 2HD1 LEU A 107     -40.003  -2.911 -25.982  1.00  0.00              
ATOM   1713 3HD1 LEU A 107     -38.259  -3.079 -25.665  1.00  0.00              
ATOM   1714 1HD2 LEU A 107     -38.474  -2.956 -22.594  1.00  0.00              
ATOM   1715 2HD2 LEU A 107     -37.283  -2.045 -23.553  1.00  0.00              
ATOM   1716 3HD2 LEU A 107     -38.366  -1.187 -22.433  1.00  0.00              
ATOM   1717  N   SER A 108     -39.583   2.491 -25.816  1.00  0.00              
ATOM   1718  CA  SER A 108     -39.253   3.702 -26.527  1.00  0.00              
ATOM   1719  C   SER A 108     -39.193   4.892 -25.582  1.00  0.00              
ATOM   1720  O   SER A 108     -38.405   5.813 -25.796  1.00  0.00              
ATOM   1721  CB  SER A 108     -40.264   3.947 -27.630  1.00  0.00              
ATOM   1722  OG  SER A 108     -40.223   2.950 -28.613  1.00  0.00              
ATOM   1723  H   SER A 108     -40.474   2.047 -25.987  1.00  0.00              
ATOM   1724  HA  SER A 108     -38.324   3.632 -27.094  1.00  0.00              
ATOM   1725 1HB  SER A 108     -41.261   3.969 -27.190  1.00  0.00              
ATOM   1726 2HB  SER A 108     -40.051   4.910 -28.092  1.00  0.00              
ATOM   1727  HG  SER A 108     -39.346   2.923 -29.004  1.00  0.00              
ATOM   1728  N   GLY A 109     -40.017   4.886 -24.542  1.00  0.00              
ATOM   1729  CA  GLY A 109     -39.966   5.955 -23.533  1.00  0.00              
ATOM   1730  C   GLY A 109     -38.598   5.943 -22.867  1.00  0.00              
ATOM   1731  O   GLY A 109     -38.014   6.993 -22.636  1.00  0.00              
ATOM   1732  H   GLY A 109     -40.691   4.141 -24.436  1.00  0.00              
ATOM   1733 1HA  GLY A 109     -40.136   6.914 -24.021  1.00  0.00              
ATOM   1734 2HA  GLY A 109     -40.744   5.782 -22.791  1.00  0.00              
ATOM   1735  N   ALA A 110     -38.087   4.754 -22.564  1.00  0.00              
ATOM   1736  CA  ALA A 110     -36.754   4.635 -21.963  1.00  0.00              
ATOM   1737  C   ALA A 110     -35.695   5.132 -22.941  1.00  0.00              
ATOM   1738  O   ALA A 110     -34.717   5.738 -22.516  1.00  0.00              
ATOM   1739  CB  ALA A 110     -36.465   3.223 -21.530  1.00  0.00              
ATOM   1740  H   ALA A 110     -38.619   3.916 -22.749  1.00  0.00              
ATOM   1741  HA  ALA A 110     -36.716   5.263 -21.072  1.00  0.00              
ATOM   1742 1HB  ALA A 110     -35.469   3.175 -21.089  1.00  0.00              
ATOM   1743 2HB  ALA A 110     -37.204   2.909 -20.793  1.00  0.00              
ATOM   1744 3HB  ALA A 110     -36.511   2.562 -22.394  1.00  0.00              
ATOM   1745  N   ARG A 111     -35.901   4.897 -24.249  1.00  0.00              
ATOM   1746  CA  ARG A 111     -34.980   5.417 -25.271  1.00  0.00              
ATOM   1747  C   ARG A 111     -34.996   6.926 -25.305  1.00  0.00              
ATOM   1748  O   ARG A 111     -33.961   7.526 -25.486  1.00  0.00              
ATOM   1749  CB  ARG A 111     -35.250   4.837 -26.651  1.00  0.00              
ATOM   1750  CG  ARG A 111     -34.430   5.450 -27.775  1.00  0.00              
ATOM   1751  CD  ARG A 111     -32.967   5.216 -27.663  1.00  0.00              
ATOM   1752  NE  ARG A 111     -32.175   5.844 -28.708  1.00  0.00              
ATOM   1753  CZ  ARG A 111     -30.829   5.829 -28.761  1.00  0.00              
ATOM   1754  NH1 ARG A 111     -30.120   5.254 -27.815  1.00  0.00              
ATOM   1755  NH2 ARG A 111     -30.237   6.430 -29.779  1.00  0.00              
ATOM   1756  H   ARG A 111     -36.702   4.355 -24.539  1.00  0.00              
ATOM   1757  HA  ARG A 111     -33.958   5.120 -25.032  1.00  0.00              
ATOM   1758 1HB  ARG A 111     -35.041   3.770 -26.594  1.00  0.00              
ATOM   1759 2HB  ARG A 111     -36.310   4.989 -26.857  1.00  0.00              
ATOM   1760 1HG  ARG A 111     -34.766   5.026 -28.721  1.00  0.00              
ATOM   1761 2HG  ARG A 111     -34.599   6.527 -27.779  1.00  0.00              
ATOM   1762 1HD  ARG A 111     -32.618   5.608 -26.709  1.00  0.00              
ATOM   1763 2HD  ARG A 111     -32.776   4.144 -27.708  1.00  0.00              
ATOM   1764  HE  ARG A 111     -32.477   6.365 -29.521  1.00  0.00              
ATOM   1765 1HH1 ARG A 111     -30.587   4.814 -27.034  1.00  0.00              
ATOM   1766 2HH1 ARG A 111     -29.112   5.254 -27.872  1.00  0.00              
ATOM   1767 1HH2 ARG A 111     -30.797   6.883 -30.488  1.00  0.00              
ATOM   1768 2HH2 ARG A 111     -29.230   6.434 -29.842  1.00  0.00              
ATOM   1769  N   LYS A 112     -36.175   7.528 -25.165  1.00  0.00              
ATOM   1770  CA  LYS A 112     -36.307   8.990 -25.200  1.00  0.00              
ATOM   1771  C   LYS A 112     -35.722   9.614 -23.933  1.00  0.00              
ATOM   1772  O   LYS A 112     -35.119  10.666 -23.984  1.00  0.00              
ATOM   1773  CB  LYS A 112     -37.772   9.399 -25.362  1.00  0.00              
ATOM   1774  CG  LYS A 112     -38.368   9.076 -26.725  1.00  0.00              
ATOM   1775  CD  LYS A 112     -39.839   9.459 -26.791  1.00  0.00              
ATOM   1776  CE  LYS A 112     -40.451   9.083 -28.132  1.00  0.00              
ATOM   1777  NZ  LYS A 112     -41.895   9.434 -28.203  1.00  0.00              
ATOM   1778  H   LYS A 112     -37.002   6.963 -25.031  1.00  0.00              
ATOM   1779  HA  LYS A 112     -35.741   9.391 -26.042  1.00  0.00              
ATOM   1780 1HB  LYS A 112     -38.336   8.880 -24.587  1.00  0.00              
ATOM   1781 2HB  LYS A 112     -37.825  10.475 -25.189  1.00  0.00              
ATOM   1782 1HG  LYS A 112     -37.814   9.628 -27.485  1.00  0.00              
ATOM   1783 2HG  LYS A 112     -38.262   8.007 -26.905  1.00  0.00              
ATOM   1784 1HD  LYS A 112     -40.369   8.941 -25.991  1.00  0.00              
ATOM   1785 2HD  LYS A 112     -39.924  10.536 -26.643  1.00  0.00              
ATOM   1786 1HE  LYS A 112     -39.910   9.613 -28.915  1.00  0.00              
ATOM   1787 2HE  LYS A 112     -40.331   8.009 -28.273  1.00  0.00              
ATOM   1788 1HZ  LYS A 112     -42.262   9.168 -29.107  1.00  0.00              
ATOM   1789 2HZ  LYS A 112     -42.398   8.942 -27.478  1.00  0.00              
ATOM   1790 3HZ  LYS A 112     -42.006  10.429 -28.074  1.00  0.00              
ATOM   1791  N   LYS A 113     -35.885   8.942 -22.802  1.00  0.00              
ATOM   1792  CA  LYS A 113     -35.466   9.455 -21.493  1.00  0.00              
ATOM   1793  C   LYS A 113     -33.969   9.300 -21.198  1.00  0.00              
ATOM   1794  O   LYS A 113     -33.294  10.287 -20.926  1.00  0.00              
ATOM   1795  CB  LYS A 113     -36.271   8.764 -20.392  1.00  0.00              
ATOM   1796  CG  LYS A 113     -35.971   9.265 -18.985  1.00  0.00              
ATOM   1797  CD  LYS A 113     -36.445  10.698 -18.795  1.00  0.00              
ATOM   1798  CE  LYS A 113     -36.253  11.160 -17.358  1.00  0.00              
ATOM   1799  NZ  LYS A 113     -36.661  12.578 -17.169  1.00  0.00              
ATOM   1800  H   LYS A 113     -36.320   8.032 -22.857  1.00  0.00              
ATOM   1801  HA  LYS A 113     -35.643  10.530 -21.445  1.00  0.00              
ATOM   1802 1HB  LYS A 113     -37.326   8.927 -20.617  1.00  0.00              
ATOM   1803 2HB  LYS A 113     -36.048   7.699 -20.452  1.00  0.00              
ATOM   1804 1HG  LYS A 113     -36.479   8.616 -18.271  1.00  0.00              
ATOM   1805 2HG  LYS A 113     -34.896   9.213 -18.821  1.00  0.00              
ATOM   1806 1HD  LYS A 113     -35.875  11.344 -19.464  1.00  0.00              
ATOM   1807 2HD  LYS A 113     -37.502  10.752 -19.054  1.00  0.00              
ATOM   1808 1HE  LYS A 113     -36.851  10.521 -16.711  1.00  0.00              
ATOM   1809 2HE  LYS A 113     -35.199  11.049 -17.102  1.00  0.00              
ATOM   1810 1HZ  LYS A 113     -36.518  12.845 -16.206  1.00  0.00              
ATOM   1811 2HZ  LYS A 113     -36.105  13.172 -17.769  1.00  0.00              
ATOM   1812 3HZ  LYS A 113     -37.638  12.681 -17.406  1.00  0.00              
ATOM   1813  N   GLU A 114     -33.465   8.068 -21.239  1.00  0.00              
ATOM   1814  CA  GLU A 114     -32.084   7.800 -20.911  1.00  0.00              
ATOM   1815  C   GLU A 114     -31.301   7.169 -22.022  1.00  0.00              
ATOM   1816  O   GLU A 114     -31.733   7.174 -23.176  1.00  0.00              
ATOM   1817  CB  GLU A 114     -32.009   6.904 -19.672  1.00  0.00              
ATOM   1818  CG  GLU A 114     -32.596   7.524 -18.412  1.00  0.00              
ATOM   1819  CD  GLU A 114     -31.890   8.802 -18.052  1.00  0.00              
ATOM   1820  OE1 GLU A 114     -30.683   8.799 -18.005  1.00  0.00              
ATOM   1821  OE2 GLU A 114     -32.549   9.808 -17.935  1.00  0.00              
ATOM   1822  H   GLU A 114     -34.065   7.300 -21.506  1.00  0.00              
ATOM   1823  HA  GLU A 114     -31.565   8.736 -20.703  1.00  0.00              
ATOM   1824 1HB  GLU A 114     -32.549   5.987 -19.910  1.00  0.00              
ATOM   1825 2HB  GLU A 114     -30.957   6.674 -19.508  1.00  0.00              
ATOM   1826 1HG  GLU A 114     -33.668   7.708 -18.477  1.00  0.00              
ATOM   1827 2HG  GLU A 114     -32.403   6.775 -17.645  1.00  0.00              
ATOM   1828  N   VAL A 115     -30.145   6.622 -21.654  1.00  0.00              
ATOM   1829  CA  VAL A 115     -29.276   5.875 -22.572  1.00  0.00              
ATOM   1830  C   VAL A 115     -29.853   4.464 -22.721  1.00  0.00              
ATOM   1831  O   VAL A 115     -30.001   3.734 -21.764  1.00  0.00              
ATOM   1832  CB  VAL A 115     -27.821   5.796 -22.073  1.00  0.00              
ATOM   1833  CG1 VAL A 115     -26.973   4.972 -23.030  1.00  0.00              
ATOM   1834  CG2 VAL A 115     -27.237   7.191 -21.911  1.00  0.00              
ATOM   1835  H   VAL A 115     -29.862   6.735 -20.691  1.00  0.00              
ATOM   1836  HA  VAL A 115     -29.269   6.324 -23.565  1.00  0.00              
ATOM   1837  HB  VAL A 115     -27.810   5.332 -21.086  1.00  0.00              
ATOM   1838 1HG1 VAL A 115     -25.948   4.927 -22.662  1.00  0.00              
ATOM   1839 2HG1 VAL A 115     -27.379   3.963 -23.099  1.00  0.00              
ATOM   1840 3HG1 VAL A 115     -26.984   5.436 -24.016  1.00  0.00              
ATOM   1841 1HG2 VAL A 115     -26.209   7.117 -21.558  1.00  0.00              
ATOM   1842 2HG2 VAL A 115     -27.254   7.705 -22.873  1.00  0.00              
ATOM   1843 3HG2 VAL A 115     -27.829   7.753 -21.189  1.00  0.00              
ATOM   1844  N   LYS A 116     -30.222   4.125 -23.944  1.00  0.00              
ATOM   1845  CA  LYS A 116     -30.905   2.896 -24.225  1.00  0.00              
ATOM   1846  C   LYS A 116     -30.272   2.291 -25.468  1.00  0.00              
ATOM   1847  O   LYS A 116     -30.247   2.934 -26.530  1.00  0.00              
ATOM   1848  CB  LYS A 116     -32.404   3.129 -24.420  1.00  0.00              
ATOM   1849  CG  LYS A 116     -33.213   1.859 -24.651  1.00  0.00              
ATOM   1850  CD  LYS A 116     -33.352   1.051 -23.369  1.00  0.00              
ATOM   1851  CE  LYS A 116     -34.295  -0.128 -23.557  1.00  0.00              
ATOM   1852  NZ  LYS A 116     -35.682   0.313 -23.868  1.00  0.00              
ATOM   1853  H   LYS A 116     -30.014   4.757 -24.704  1.00  0.00              
ATOM   1854  HA  LYS A 116     -30.772   2.203 -23.394  1.00  0.00              
ATOM   1855 1HB  LYS A 116     -32.768   3.633 -23.524  1.00  0.00              
ATOM   1856 2HB  LYS A 116     -32.516   3.790 -25.279  1.00  0.00              
ATOM   1857 1HG  LYS A 116     -34.202   2.140 -25.013  1.00  0.00              
ATOM   1858 2HG  LYS A 116     -32.707   1.259 -25.406  1.00  0.00              
ATOM   1859 1HD  LYS A 116     -32.365   0.685 -23.081  1.00  0.00              
ATOM   1860 2HD  LYS A 116     -33.739   1.704 -22.587  1.00  0.00              
ATOM   1861 1HE  LYS A 116     -33.918  -0.741 -24.374  1.00  0.00              
ATOM   1862 2HE  LYS A 116     -34.298  -0.713 -22.637  1.00  0.00              
ATOM   1863 1HZ  LYS A 116     -36.275  -0.497 -23.984  1.00  0.00              
ATOM   1864 2HZ  LYS A 116     -36.033   0.881 -23.109  1.00  0.00              
ATOM   1865 3HZ  LYS A 116     -35.680   0.854 -24.721  1.00  0.00              
ATOM   1866  N   PHE A 117     -29.745   1.069 -25.326  1.00  0.00              
ATOM   1867  CA  PHE A 117     -29.155   0.343 -26.441  1.00  0.00              
ATOM   1868  C   PHE A 117     -30.074  -0.803 -26.830  1.00  0.00              
ATOM   1869  O   PHE A 117     -30.666  -1.457 -25.964  1.00  0.00              
ATOM   1870  CB  PHE A 117     -27.763  -0.182 -26.082  1.00  0.00              
ATOM   1871  CG  PHE A 117     -26.732   0.899 -25.920  1.00  0.00              
ATOM   1872  CD1 PHE A 117     -26.388   1.364 -24.659  1.00  0.00              
ATOM   1873  CD2 PHE A 117     -26.106   1.452 -27.026  1.00  0.00              
ATOM   1874  CE1 PHE A 117     -25.439   2.358 -24.509  1.00  0.00              
ATOM   1875  CE2 PHE A 117     -25.157   2.445 -26.878  1.00  0.00              
ATOM   1876  CZ  PHE A 117     -24.824   2.898 -25.617  1.00  0.00              
ATOM   1877  H   PHE A 117     -29.758   0.641 -24.412  1.00  0.00              
ATOM   1878  HA  PHE A 117     -29.060   1.003 -27.305  1.00  0.00              
ATOM   1879 1HB  PHE A 117     -27.799  -0.724 -25.138  1.00  0.00              
ATOM   1880 2HB  PHE A 117     -27.399  -0.844 -26.867  1.00  0.00              
ATOM   1881  HD1 PHE A 117     -26.874   0.936 -23.782  1.00  0.00              
ATOM   1882  HD2 PHE A 117     -26.369   1.094 -28.022  1.00  0.00              
ATOM   1883  HE1 PHE A 117     -25.178   2.715 -23.513  1.00  0.00              
ATOM   1884  HE2 PHE A 117     -24.671   2.871 -27.756  1.00  0.00              
ATOM   1885  HZ  PHE A 117     -24.077   3.682 -25.500  1.00  0.00              
ATOM   1886  N   TYR A 118     -30.197  -1.003 -28.137  1.00  0.00              
ATOM   1887  CA  TYR A 118     -30.990  -2.069 -28.705  1.00  0.00              
ATOM   1888  C   TYR A 118     -30.094  -2.942 -29.523  1.00  0.00              
ATOM   1889  O   TYR A 118     -29.835  -2.655 -30.696  1.00  0.00              
ATOM   1890  CB  TYR A 118     -32.133  -1.521 -29.563  1.00  0.00              
ATOM   1891  CG  TYR A 118     -33.179  -0.761 -28.777  1.00  0.00              
ATOM   1892  CD1 TYR A 118     -33.154   0.624 -28.711  1.00  0.00              
ATOM   1893  CD2 TYR A 118     -34.190  -1.432 -28.105  1.00  0.00              
ATOM   1894  CE1 TYR A 118     -34.106   1.323 -27.994  1.00  0.00              
ATOM   1895  CE2 TYR A 118     -35.148  -0.744 -27.386  1.00  0.00              
ATOM   1896  CZ  TYR A 118     -35.103   0.634 -27.333  1.00  0.00              
ATOM   1897  OH  TYR A 118     -36.055   1.324 -26.619  1.00  0.00              
ATOM   1898  H   TYR A 118     -29.708  -0.371 -28.754  1.00  0.00              
ATOM   1899  HA  TYR A 118     -31.424  -2.673 -27.908  1.00  0.00              
ATOM   1900 1HB  TYR A 118     -31.689  -0.861 -30.309  1.00  0.00              
ATOM   1901 2HB  TYR A 118     -32.599  -2.371 -30.060  1.00  0.00              
ATOM   1902  HD1 TYR A 118     -32.364   1.161 -29.235  1.00  0.00              
ATOM   1903  HD2 TYR A 118     -34.219  -2.521 -28.151  1.00  0.00              
ATOM   1904  HE1 TYR A 118     -34.074   2.411 -27.950  1.00  0.00              
ATOM   1905  HE2 TYR A 118     -35.934  -1.291 -26.864  1.00  0.00              
ATOM   1906  HH  TYR A 118     -36.299   2.158 -27.027  1.00  0.00              
ATOM   1907  N   ALA A 119     -29.606  -3.994 -28.893  1.00  0.00              
ATOM   1908  CA  ALA A 119     -28.758  -4.990 -29.527  1.00  0.00              
ATOM   1909  C   ALA A 119     -29.559  -6.238 -29.870  1.00  0.00              
ATOM   1910  O   ALA A 119     -30.342  -6.709 -29.072  1.00  0.00              
ATOM   1911  CB  ALA A 119     -27.630  -5.399 -28.579  1.00  0.00              
ATOM   1912  H   ALA A 119     -29.843  -4.100 -27.917  1.00  0.00              
ATOM   1913  HA  ALA A 119     -28.372  -4.578 -30.459  1.00  0.00              
ATOM   1914 1HB  ALA A 119     -27.000  -6.145 -29.064  1.00  0.00              
ATOM   1915 2HB  ALA A 119     -27.029  -4.525 -28.329  1.00  0.00              
ATOM   1916 3HB  ALA A 119     -28.054  -5.820 -27.669  1.00  0.00              
ATOM   1917  N   CYS A 120     -29.305  -6.764 -31.060  1.00  0.00              
ATOM   1918  CA  CYS A 120     -29.897  -7.982 -31.544  1.00  0.00              
ATOM   1919  C   CYS A 120     -28.774  -8.955 -31.859  1.00  0.00              
ATOM   1920  O   CYS A 120     -27.748  -8.574 -32.391  1.00  0.00              
ATOM   1921  CB  CYS A 120     -30.626  -7.541 -32.814  1.00  0.00              
ATOM   1922  SG  CYS A 120     -31.964  -6.356 -32.538  1.00  0.00              
ATOM   1923  H   CYS A 120     -28.653  -6.266 -31.650  1.00  0.00              
ATOM   1924  HA  CYS A 120     -30.630  -8.409 -30.860  1.00  0.00              
ATOM   1925 1HB  CYS A 120     -29.930  -7.057 -33.499  1.00  0.00              
ATOM   1926 2HB  CYS A 120     -31.081  -8.401 -33.305  1.00  0.00              
ATOM   1927  HG  CYS A 120     -32.439  -6.937 -31.440  1.00  0.00              
ATOM   1928  N   GLN A 121     -28.993 -10.216 -31.524  1.00  0.00              
ATOM   1929  CA  GLN A 121     -28.092 -11.311 -31.825  1.00  0.00              
ATOM   1930  C   GLN A 121     -28.067 -11.674 -33.300  1.00  0.00              
ATOM   1931  O   GLN A 121     -29.055 -12.167 -33.836  1.00  0.00              
ATOM   1932  CB  GLN A 121     -28.480 -12.545 -31.007  1.00  0.00              
ATOM   1933  CG  GLN A 121     -27.511 -13.708 -31.136  1.00  0.00              
ATOM   1934  CD  GLN A 121     -27.734 -14.768 -30.074  1.00  0.00              
ATOM   1935  OE1 GLN A 121     -28.503 -14.568 -29.129  1.00  0.00              
ATOM   1936  NE2 GLN A 121     -27.058 -15.902 -30.219  1.00  0.00              
ATOM   1937  H   GLN A 121     -29.850 -10.407 -31.025  1.00  0.00              
ATOM   1938  HA  GLN A 121     -27.070 -11.020 -31.584  1.00  0.00              
ATOM   1939 1HB  GLN A 121     -28.538 -12.227 -29.966  1.00  0.00              
ATOM   1940 2HB  GLN A 121     -29.469 -12.851 -31.348  1.00  0.00              
ATOM   1941 1HG  GLN A 121     -27.322 -14.216 -32.081  1.00  0.00              
ATOM   1942 2HG  GLN A 121     -26.635 -13.121 -30.859  1.00  0.00              
ATOM   1943 1HE2 GLN A 121     -27.164 -16.638 -29.549  1.00  0.00              
ATOM   1944 2HE2 GLN A 121     -26.443 -16.021 -30.999  1.00  0.00              
ATOM   1945  N   LEU A 122     -26.931 -11.474 -33.947  1.00  0.00              
ATOM   1946  CA  LEU A 122     -26.804 -11.772 -35.361  1.00  0.00              
ATOM   1947  C   LEU A 122     -26.939 -13.255 -35.688  1.00  0.00              
ATOM   1948  O   LEU A 122     -27.548 -13.590 -36.695  1.00  0.00              
ATOM   1949  CB  LEU A 122     -25.457 -11.245 -35.872  1.00  0.00              
ATOM   1950  CG  LEU A 122     -25.165 -11.524 -37.352  1.00  0.00              
ATOM   1951  CD1 LEU A 122     -26.247 -10.902 -38.224  1.00  0.00              
ATOM   1952  CD2 LEU A 122     -23.795 -10.970 -37.714  1.00  0.00              
ATOM   1953  H   LEU A 122     -26.133 -11.105 -33.449  1.00  0.00              
ATOM   1954  HA  LEU A 122     -27.612 -11.290 -35.910  1.00  0.00              
ATOM   1955 1HB  LEU A 122     -25.614 -10.178 -35.717  1.00  0.00              
ATOM   1956 2HB  LEU A 122     -24.628 -11.584 -35.250  1.00  0.00              
ATOM   1957  HG  LEU A 122     -25.130 -12.607 -37.476  1.00  0.00              
ATOM   1958 1HD1 LEU A 122     -26.032 -11.106 -39.273  1.00  0.00              
ATOM   1959 2HD1 LEU A 122     -27.215 -11.330 -37.963  1.00  0.00              
ATOM   1960 3HD1 LEU A 122     -26.270  -9.825 -38.061  1.00  0.00              
ATOM   1961 1HD2 LEU A 122     -23.589 -11.170 -38.766  1.00  0.00              
ATOM   1962 2HD2 LEU A 122     -23.780  -9.894 -37.539  1.00  0.00              
ATOM   1963 3HD2 LEU A 122     -23.034 -11.449 -37.098  1.00  0.00              
ATOM   1964  N   SER A 123     -26.403 -14.146 -34.855  1.00  0.00              
ATOM   1965  CA  SER A 123     -26.523 -15.601 -35.103  1.00  0.00              
ATOM   1966  C   SER A 123     -27.973 -16.056 -35.271  1.00  0.00              
ATOM   1967  O   SER A 123     -28.291 -16.835 -36.162  1.00  0.00              
ATOM   1968  CB  SER A 123     -25.872 -16.374 -33.973  1.00  0.00              
ATOM   1969  OG  SER A 123     -24.486 -16.177 -33.930  1.00  0.00              
ATOM   1970  H   SER A 123     -25.905 -13.826 -34.036  1.00  0.00              
ATOM   1971  HA  SER A 123     -25.944 -15.943 -35.963  1.00  0.00              
ATOM   1972 1HB  SER A 123     -26.306 -16.044 -33.030  1.00  0.00              
ATOM   1973 2HB  SER A 123     -26.076 -17.435 -34.113  1.00  0.00              
ATOM   1974  HG  SER A 123     -24.113 -16.682 -33.203  1.00  0.00              
ATOM   1975  N   VAL A 124     -28.839 -15.554 -34.412  1.00  0.00              
ATOM   1976  CA  VAL A 124     -30.250 -15.851 -34.456  1.00  0.00              
ATOM   1977  C   VAL A 124     -30.919 -15.163 -35.631  1.00  0.00              
ATOM   1978  O   VAL A 124     -31.834 -15.722 -36.248  1.00  0.00              
ATOM   1979  CB  VAL A 124     -30.953 -15.429 -33.152  1.00  0.00              
ATOM   1980  CG1 VAL A 124     -32.460 -15.587 -33.285  1.00  0.00              
ATOM   1981  CG2 VAL A 124     -30.435 -16.246 -31.978  1.00  0.00              
ATOM   1982  H   VAL A 124     -28.489 -14.936 -33.694  1.00  0.00              
ATOM   1983  HA  VAL A 124     -30.426 -16.915 -34.619  1.00  0.00              
ATOM   1984  HB  VAL A 124     -30.714 -14.386 -32.942  1.00  0.00              
ATOM   1985 1HG1 VAL A 124     -32.942 -15.283 -32.355  1.00  0.00              
ATOM   1986 2HG1 VAL A 124     -32.821 -14.960 -34.100  1.00  0.00              
ATOM   1987 3HG1 VAL A 124     -32.700 -16.629 -33.493  1.00  0.00              
ATOM   1988 1HG2 VAL A 124     -30.942 -15.934 -31.065  1.00  0.00              
ATOM   1989 2HG2 VAL A 124     -30.629 -17.304 -32.159  1.00  0.00              
ATOM   1990 3HG2 VAL A 124     -29.362 -16.087 -31.869  1.00  0.00              
ATOM   1991  N   GLU A 125     -30.511 -13.931 -35.925  1.00  0.00              
ATOM   1992  CA  GLU A 125     -30.999 -13.258 -37.134  1.00  0.00              
ATOM   1993  C   GLU A 125     -30.716 -14.071 -38.381  1.00  0.00              
ATOM   1994  O   GLU A 125     -31.559 -14.136 -39.270  1.00  0.00              
ATOM   1995  CB  GLU A 125     -30.370 -11.870 -37.268  1.00  0.00              
ATOM   1996  CG  GLU A 125     -30.901 -10.841 -36.280  1.00  0.00              
ATOM   1997  CD  GLU A 125     -30.168  -9.534 -36.406  1.00  0.00              
ATOM   1998  OE1 GLU A 125     -29.239  -9.467 -37.174  1.00  0.00              
ATOM   1999  OE2 GLU A 125     -30.606  -8.572 -35.820  1.00  0.00              
ATOM   2000  H   GLU A 125     -29.862 -13.447 -35.321  1.00  0.00              
ATOM   2001  HA  GLU A 125     -32.083 -13.145 -37.082  1.00  0.00              
ATOM   2002 1HB  GLU A 125     -29.297 -11.991 -37.124  1.00  0.00              
ATOM   2003 2HB  GLU A 125     -30.564 -11.529 -38.285  1.00  0.00              
ATOM   2004 1HG  GLU A 125     -31.972 -10.666 -36.370  1.00  0.00              
ATOM   2005 2HG  GLU A 125     -30.687 -11.285 -35.309  1.00  0.00              
ATOM   2006  N   ILE A 126     -29.532 -14.670 -38.456  1.00  0.00              
ATOM   2007  CA  ILE A 126     -29.167 -15.517 -39.593  1.00  0.00              
ATOM   2008  C   ILE A 126     -30.056 -16.759 -39.625  1.00  0.00              
ATOM   2009  O   ILE A 126     -30.589 -17.096 -40.669  1.00  0.00              
ATOM   2010  CB  ILE A 126     -27.689 -15.946 -39.538  1.00  0.00              
ATOM   2011  CG1 ILE A 126     -26.774 -14.735 -39.739  1.00  0.00              
ATOM   2012  CG2 ILE A 126     -27.406 -17.011 -40.586  1.00  0.00              
ATOM   2013  CD1 ILE A 126     -25.324 -15.004 -39.404  1.00  0.00              
ATOM   2014  H   ILE A 126     -28.867 -14.537 -37.707  1.00  0.00              
ATOM   2015  HA  ILE A 126     -29.356 -14.999 -40.533  1.00  0.00              
ATOM   2016  HB  ILE A 126     -27.471 -16.343 -38.547  1.00  0.00              
ATOM   2017 1HG1 ILE A 126     -26.856 -14.436 -40.783  1.00  0.00              
ATOM   2018 2HG1 ILE A 126     -27.151 -13.935 -39.102  1.00  0.00              
ATOM   2019 1HG2 ILE A 126     -26.357 -17.303 -40.534  1.00  0.00              
ATOM   2020 2HG2 ILE A 126     -28.034 -17.881 -40.399  1.00  0.00              
ATOM   2021 3HG2 ILE A 126     -27.623 -16.614 -41.578  1.00  0.00              
ATOM   2022 1HD1 ILE A 126     -24.738 -14.100 -39.570  1.00  0.00              
ATOM   2023 2HD1 ILE A 126     -25.241 -15.302 -38.358  1.00  0.00              
ATOM   2024 3HD1 ILE A 126     -24.945 -15.802 -40.040  1.00  0.00              
ATOM   2025  N   MET A 127     -30.213 -17.438 -38.484  1.00  0.00              
ATOM   2026  CA  MET A 127     -31.047 -18.654 -38.425  1.00  0.00              
ATOM   2027  C   MET A 127     -32.513 -18.386 -38.716  1.00  0.00              
ATOM   2028  O   MET A 127     -33.196 -19.281 -39.216  1.00  0.00              
ATOM   2029  CB  MET A 127     -30.914 -19.312 -37.054  1.00  0.00              
ATOM   2030  CG  MET A 127     -29.557 -19.951 -36.791  1.00  0.00              
ATOM   2031  SD  MET A 127     -29.536 -20.943 -35.284  1.00  0.00              
ATOM   2032  CE  MET A 127     -29.588 -19.661 -34.035  1.00  0.00              
ATOM   2033  H   MET A 127     -29.753 -17.116 -37.645  1.00  0.00              
ATOM   2034  HA  MET A 127     -30.724 -19.363 -39.187  1.00  0.00              
ATOM   2035 1HB  MET A 127     -31.101 -18.538 -36.311  1.00  0.00              
ATOM   2036 2HB  MET A 127     -31.692 -20.074 -36.990  1.00  0.00              
ATOM   2037 1HG  MET A 127     -29.311 -20.587 -37.641  1.00  0.00              
ATOM   2038 2HG  MET A 127     -28.818 -19.155 -36.705  1.00  0.00              
ATOM   2039 1HE  MET A 127     -29.581 -20.117 -33.044  1.00  0.00              
ATOM   2040 2HE  MET A 127     -28.718 -19.012 -34.143  1.00  0.00              
ATOM   2041 3HE  MET A 127     -30.498 -19.072 -34.156  1.00  0.00              
ATOM   2042  N   GLY A 128     -33.024 -17.209 -38.352  1.00  0.00              
ATOM   2043  CA  GLY A 128     -34.435 -16.898 -38.591  1.00  0.00              
ATOM   2044  C   GLY A 128     -34.696 -15.982 -39.778  1.00  0.00              
ATOM   2045  O   GLY A 128     -35.818 -15.541 -39.977  1.00  0.00              
ATOM   2046  H   GLY A 128     -32.436 -16.520 -37.905  1.00  0.00              
ATOM   2047 1HA  GLY A 128     -34.978 -17.825 -38.775  1.00  0.00              
ATOM   2048 2HA  GLY A 128     -34.845 -16.407 -37.709  1.00  0.00              
ATOM   2049  N   PHE A 129     -33.671 -15.742 -40.588  1.00  0.00              
ATOM   2050  CA  PHE A 129     -33.780 -14.898 -41.776  1.00  0.00              
ATOM   2051  C   PHE A 129     -34.311 -13.511 -41.501  1.00  0.00              
ATOM   2052  O   PHE A 129     -35.176 -13.035 -42.210  1.00  0.00              
ATOM   2053  CB  PHE A 129     -34.670 -15.578 -42.817  1.00  0.00              
ATOM   2054  CG  PHE A 129     -34.593 -14.954 -44.181  1.00  0.00              
ATOM   2055  CD1 PHE A 129     -33.419 -15.006 -44.918  1.00  0.00              
ATOM   2056  CD2 PHE A 129     -35.693 -14.312 -44.731  1.00  0.00              
ATOM   2057  CE1 PHE A 129     -33.347 -14.432 -46.173  1.00  0.00              
ATOM   2058  CE2 PHE A 129     -35.624 -13.739 -45.985  1.00  0.00              
ATOM   2059  CZ  PHE A 129     -34.449 -13.799 -46.707  1.00  0.00              
ATOM   2060  H   PHE A 129     -32.782 -16.166 -40.366  1.00  0.00              
ATOM   2061  HA  PHE A 129     -32.791 -14.736 -42.207  1.00  0.00              
ATOM   2062 1HB  PHE A 129     -34.381 -16.621 -42.935  1.00  0.00              
ATOM   2063 2HB  PHE A 129     -35.714 -15.524 -42.509  1.00  0.00              
ATOM   2064  HD1 PHE A 129     -32.548 -15.508 -44.497  1.00  0.00              
ATOM   2065  HD2 PHE A 129     -36.621 -14.265 -44.160  1.00  0.00              
ATOM   2066  HE1 PHE A 129     -32.418 -14.480 -46.741  1.00  0.00              
ATOM   2067  HE2 PHE A 129     -36.496 -13.238 -46.406  1.00  0.00              
ATOM   2068  HZ  PHE A 129     -34.392 -13.345 -47.696  1.00  0.00              
ATOM   2069  N   LYS A 130     -33.798 -12.867 -40.461  1.00  0.00              
ATOM   2070  CA  LYS A 130     -34.220 -11.523 -40.082  1.00  0.00              
ATOM   2071  C   LYS A 130     -33.082 -10.564 -40.381  1.00  0.00              
ATOM   2072  O   LYS A 130     -31.917 -10.969 -40.337  1.00  0.00              
ATOM   2073  CB  LYS A 130     -34.611 -11.456 -38.605  1.00  0.00              
ATOM   2074  CG  LYS A 130     -35.722 -12.418 -38.204  1.00  0.00              
ATOM   2075  CD  LYS A 130     -36.053 -12.295 -36.724  1.00  0.00              
ATOM   2076  CE  LYS A 130     -34.967 -12.916 -35.859  1.00  0.00              
ATOM   2077  NZ  LYS A 130     -34.798 -14.368 -36.135  1.00  0.00              
ATOM   2078  H   LYS A 130     -33.087 -13.332 -39.915  1.00  0.00              
ATOM   2079  HA  LYS A 130     -35.085 -11.226 -40.676  1.00  0.00              
ATOM   2080 1HB  LYS A 130     -33.713 -11.677 -38.027  1.00  0.00              
ATOM   2081 2HB  LYS A 130     -34.928 -10.433 -38.404  1.00  0.00              
ATOM   2082 1HG  LYS A 130     -36.608 -12.189 -38.796  1.00  0.00              
ATOM   2083 2HG  LYS A 130     -35.394 -13.435 -38.420  1.00  0.00              
ATOM   2084 1HD  LYS A 130     -36.154 -11.237 -36.478  1.00  0.00              
ATOM   2085 2HD  LYS A 130     -37.000 -12.802 -36.537  1.00  0.00              
ATOM   2086 1HE  LYS A 130     -34.031 -12.397 -36.061  1.00  0.00              
ATOM   2087 2HE  LYS A 130     -35.241 -12.775 -34.813  1.00  0.00              
ATOM   2088 1HZ  LYS A 130     -34.071 -14.741 -35.541  1.00  0.00              
ATOM   2089 2HZ  LYS A 130     -35.666 -14.850 -35.947  1.00  0.00              
ATOM   2090 3HZ  LYS A 130     -34.543 -14.499 -37.103  1.00  0.00              
ATOM   2091  N   LYS A 131     -33.413  -9.313 -40.698  1.00  0.00              
ATOM   2092  CA  LYS A 131     -32.415  -8.318 -41.090  1.00  0.00              
ATOM   2093  C   LYS A 131     -32.568  -7.103 -40.167  1.00  0.00              
ATOM   2094  O   LYS A 131     -33.596  -6.947 -39.508  1.00  0.00              
ATOM   2095  CB  LYS A 131     -32.576  -7.916 -42.557  1.00  0.00              
ATOM   2096  CG  LYS A 131     -32.339  -9.047 -43.549  1.00  0.00              
ATOM   2097  CD  LYS A 131     -32.535  -8.576 -44.982  1.00  0.00              
ATOM   2098  CE  LYS A 131     -32.305  -9.707 -45.974  1.00  0.00              
ATOM   2099  NZ  LYS A 131     -32.441  -9.248 -47.383  1.00  0.00              
ATOM   2100  H   LYS A 131     -34.387  -9.045 -40.664  1.00  0.00              
ATOM   2101  HA  LYS A 131     -31.413  -8.729 -40.958  1.00  0.00              
ATOM   2102 1HB  LYS A 131     -33.591  -7.537 -42.674  1.00  0.00              
ATOM   2103 2HB  LYS A 131     -31.865  -7.112 -42.748  1.00  0.00              
ATOM   2104 1HG  LYS A 131     -31.320  -9.412 -43.421  1.00  0.00              
ATOM   2105 2HG  LYS A 131     -33.042  -9.851 -43.331  1.00  0.00              
ATOM   2106 1HD  LYS A 131     -33.553  -8.200 -45.088  1.00  0.00              
ATOM   2107 2HD  LYS A 131     -31.828  -7.770 -45.182  1.00  0.00              
ATOM   2108 1HE  LYS A 131     -31.303 -10.102 -45.816  1.00  0.00              
ATOM   2109 2HE  LYS A 131     -33.038 -10.489 -45.775  1.00  0.00              
ATOM   2110 1HZ  LYS A 131     -32.282 -10.027 -48.007  1.00  0.00              
ATOM   2111 2HZ  LYS A 131     -33.371  -8.883 -47.530  1.00  0.00              
ATOM   2112 3HZ  LYS A 131     -31.762  -8.524 -47.568  1.00  0.00              
ATOM   2113  N   GLU A 132     -31.560  -6.234 -40.127  1.00  0.00              
ATOM   2114  CA  GLU A 132     -31.611  -4.999 -39.353  1.00  0.00              
ATOM   2115  C   GLU A 132     -32.869  -4.157 -39.658  1.00  0.00              
ATOM   2116  O   GLU A 132     -33.457  -3.529 -38.771  1.00  0.00              
ATOM   2117  CB  GLU A 132     -30.350  -4.172 -39.614  1.00  0.00              
ATOM   2118  CG  GLU A 132     -30.258  -2.891 -38.797  1.00  0.00              
ATOM   2119  CD  GLU A 132     -28.970  -2.164 -39.066  1.00  0.00              
ATOM   2120  OE1 GLU A 132     -28.183  -2.653 -39.840  1.00  0.00              
ATOM   2121  OE2 GLU A 132     -28.821  -1.065 -38.585  1.00  0.00              
ATOM   2122  H   GLU A 132     -30.727  -6.448 -40.658  1.00  0.00              
ATOM   2123  HA  GLU A 132     -31.669  -5.232 -38.289  1.00  0.00              
ATOM   2124 1HB  GLU A 132     -29.497  -4.811 -39.384  1.00  0.00              
ATOM   2125 2HB  GLU A 132     -30.344  -3.926 -40.676  1.00  0.00              
ATOM   2126 1HG  GLU A 132     -31.097  -2.214 -38.956  1.00  0.00              
ATOM   2127 2HG  GLU A 132     -30.268  -3.243 -37.766  1.00  0.00              
ATOM   2128  N   GLU A 133     -33.254  -4.131 -40.938  1.00  0.00              
ATOM   2129  CA  GLU A 133     -34.425  -3.376 -41.387  1.00  0.00              
ATOM   2130  C   GLU A 133     -35.720  -3.895 -40.765  1.00  0.00              
ATOM   2131  O   GLU A 133     -36.697  -3.155 -40.648  1.00  0.00              
ATOM   2132  CB  GLU A 133     -34.529  -3.418 -42.913  1.00  0.00              
ATOM   2133  CG  GLU A 133     -33.487  -2.578 -43.638  1.00  0.00              
ATOM   2134  CD  GLU A 133     -33.602  -2.731 -45.129  1.00  0.00              
ATOM   2135  OE1 GLU A 133     -34.353  -3.572 -45.564  1.00  0.00              
ATOM   2136  OE2 GLU A 133     -33.028  -1.936 -45.834  1.00  0.00              
ATOM   2137  H   GLU A 133     -32.715  -4.652 -41.615  1.00  0.00              
ATOM   2138  HA  GLU A 133     -34.338  -2.336 -41.070  1.00  0.00              
ATOM   2139 1HB  GLU A 133     -34.424  -4.462 -43.210  1.00  0.00              
ATOM   2140 2HB  GLU A 133     -35.526  -3.064 -43.175  1.00  0.00              
ATOM   2141 1HG  GLU A 133     -33.525  -1.521 -43.378  1.00  0.00              
ATOM   2142 2HG  GLU A 133     -32.540  -2.999 -43.302  1.00  0.00              
ATOM   2143  N   LEU A 134     -35.706  -5.158 -40.345  1.00  0.00              
ATOM   2144  CA  LEU A 134     -36.862  -5.794 -39.736  1.00  0.00              
ATOM   2145  C   LEU A 134     -36.996  -5.490 -38.238  1.00  0.00              
ATOM   2146  O   LEU A 134     -37.920  -5.963 -37.589  1.00  0.00              
ATOM   2147  CB  LEU A 134     -36.787  -7.309 -39.963  1.00  0.00              
ATOM   2148  CG  LEU A 134     -37.411  -7.805 -41.274  1.00  0.00              
ATOM   2149  CD1 LEU A 134     -36.806  -7.058 -42.455  1.00  0.00              
ATOM   2150  CD2 LEU A 134     -37.186  -9.303 -41.410  1.00  0.00              
ATOM   2151  H   LEU A 134     -34.855  -5.689 -40.458  1.00  0.00              
ATOM   2152  HA  LEU A 134     -37.773  -5.406 -40.189  1.00  0.00              
ATOM   2153 1HB  LEU A 134     -35.706  -7.431 -39.994  1.00  0.00              
ATOM   2154 2HB  LEU A 134     -37.191  -7.865 -39.116  1.00  0.00              
ATOM   2155  HG  LEU A 134     -38.486  -7.634 -41.206  1.00  0.00              
ATOM   2156 1HD1 LEU A 134     -37.255  -7.416 -43.381  1.00  0.00              
ATOM   2157 2HD1 LEU A 134     -36.999  -5.991 -42.348  1.00  0.00              
ATOM   2158 3HD1 LEU A 134     -35.731  -7.232 -42.482  1.00  0.00              
ATOM   2159 1HD2 LEU A 134     -37.631  -9.654 -42.342  1.00  0.00              
ATOM   2160 2HD2 LEU A 134     -36.116  -9.512 -41.417  1.00  0.00              
ATOM   2161 3HD2 LEU A 134     -37.651  -9.819 -40.570  1.00  0.00              
ATOM   2162  N   PHE A 135     -36.083  -4.689 -37.692  1.00  0.00              
ATOM   2163  CA  PHE A 135     -36.165  -4.283 -36.291  1.00  0.00              
ATOM   2164  C   PHE A 135     -36.270  -2.780 -36.096  1.00  0.00              
ATOM   2165  O   PHE A 135     -35.379  -2.052 -36.506  1.00  0.00              
ATOM   2166  CB  PHE A 135     -34.950  -4.810 -35.526  1.00  0.00              
ATOM   2167  CG  PHE A 135     -34.799  -6.304 -35.583  1.00  0.00              
ATOM   2168  CD1 PHE A 135     -33.900  -6.891 -36.461  1.00  0.00              
ATOM   2169  CD2 PHE A 135     -35.556  -7.124 -34.760  1.00  0.00              
ATOM   2170  CE1 PHE A 135     -33.761  -8.266 -36.514  1.00  0.00              
ATOM   2171  CE2 PHE A 135     -35.418  -8.497 -34.810  1.00  0.00              
ATOM   2172  CZ  PHE A 135     -34.519  -9.068 -35.689  1.00  0.00              
ATOM   2173  H   PHE A 135     -35.316  -4.354 -38.257  1.00  0.00              
ATOM   2174  HA  PHE A 135     -37.071  -4.690 -35.840  1.00  0.00              
ATOM   2175 1HB  PHE A 135     -34.034  -4.389 -35.939  1.00  0.00              
ATOM   2176 2HB  PHE A 135     -35.027  -4.545 -34.472  1.00  0.00              
ATOM   2177  HD1 PHE A 135     -33.300  -6.256 -37.113  1.00  0.00              
ATOM   2178  HD2 PHE A 135     -36.266  -6.673 -34.066  1.00  0.00              
ATOM   2179  HE1 PHE A 135     -33.051  -8.714 -37.209  1.00  0.00              
ATOM   2180  HE2 PHE A 135     -36.018  -9.131 -34.157  1.00  0.00              
ATOM   2181  HZ  PHE A 135     -34.411 -10.151 -35.731  1.00  0.00              
ATOM   2182  N   PRO A 136     -37.360  -2.332 -35.468  1.00  0.00              
ATOM   2183  CA  PRO A 136     -37.586  -0.909 -35.245  1.00  0.00              
ATOM   2184  C   PRO A 136     -36.722  -0.386 -34.105  1.00  0.00              
ATOM   2185  O   PRO A 136     -36.491  -1.085 -33.118  1.00  0.00              
ATOM   2186  CB  PRO A 136     -39.082  -0.812 -34.927  1.00  0.00              
ATOM   2187  CG  PRO A 136     -39.413  -2.123 -34.298  1.00  0.00              
ATOM   2188  CD  PRO A 136     -38.539  -3.132 -34.995  1.00  0.00              
ATOM   2189  HA  PRO A 136     -37.312  -0.293 -36.114  1.00  0.00              
ATOM   2190 1HB  PRO A 136     -39.295   0.023 -34.243  1.00  0.00              
ATOM   2191 2HB  PRO A 136     -39.678  -0.645 -35.836  1.00  0.00              
ATOM   2192 1HG  PRO A 136     -39.213  -2.107 -33.216  1.00  0.00              
ATOM   2193 2HG  PRO A 136     -40.478  -2.367 -34.425  1.00  0.00              
ATOM   2194 1HD  PRO A 136     -38.214  -3.937 -34.319  1.00  0.00              
ATOM   2195 2HD  PRO A 136     -39.051  -3.611 -35.842  1.00  0.00              
ATOM   2196  N   GLU A 137     -36.248   0.847 -34.246  1.00  0.00              
ATOM   2197  CA  GLU A 137     -35.404   1.465 -33.230  1.00  0.00              
ATOM   2198  C   GLU A 137     -34.331   0.499 -32.744  1.00  0.00              
ATOM   2199  O   GLU A 137     -34.243   0.202 -31.552  1.00  0.00              
ATOM   2200  CB  GLU A 137     -36.252   1.946 -32.050  1.00  0.00              
ATOM   2201  CG  GLU A 137     -37.276   3.014 -32.406  1.00  0.00              
ATOM   2202  CD  GLU A 137     -38.078   3.424 -31.203  1.00  0.00              
ATOM   2203  OE1 GLU A 137     -37.818   2.917 -30.138  1.00  0.00              
ATOM   2204  OE2 GLU A 137     -38.875   4.325 -31.323  1.00  0.00              
ATOM   2205  H   GLU A 137     -36.478   1.370 -35.079  1.00  0.00              
ATOM   2206  HA  GLU A 137     -34.881   2.321 -33.655  1.00  0.00              
ATOM   2207 1HB  GLU A 137     -36.764   1.071 -31.649  1.00  0.00              
ATOM   2208 2HB  GLU A 137     -35.563   2.339 -31.302  1.00  0.00              
ATOM   2209 1HG  GLU A 137     -36.838   3.898 -32.868  1.00  0.00              
ATOM   2210 2HG  GLU A 137     -37.927   2.515 -33.123  1.00  0.00              
ATOM   2211  N   VAL A 138     -33.490  -0.019 -33.675  1.00  0.00              
ATOM   2212  CA  VAL A 138     -32.382  -0.918 -33.374  1.00  0.00              
ATOM   2213  C   VAL A 138     -31.043  -0.205 -33.507  1.00  0.00              
ATOM   2214  O   VAL A 138     -30.838   0.585 -34.429  1.00  0.00              
ATOM   2215  CB  VAL A 138     -32.390  -2.153 -34.294  1.00  0.00              
ATOM   2216  CG1 VAL A 138     -32.225  -1.735 -35.747  1.00  0.00              
ATOM   2217  CG2 VAL A 138     -31.290  -3.123 -33.892  1.00  0.00              
ATOM   2218  H   VAL A 138     -33.669   0.236 -34.636  1.00  0.00              
ATOM   2219  HA  VAL A 138     -32.417  -1.256 -32.337  1.00  0.00              
ATOM   2220  HB  VAL A 138     -33.337  -2.679 -34.172  1.00  0.00              
ATOM   2221 1HG1 VAL A 138     -32.233  -2.621 -36.384  1.00  0.00              
ATOM   2222 2HG1 VAL A 138     -33.046  -1.077 -36.032  1.00  0.00              
ATOM   2223 3HG1 VAL A 138     -31.278  -1.210 -35.870  1.00  0.00              
ATOM   2224 1HG2 VAL A 138     -31.310  -3.990 -34.552  1.00  0.00              
ATOM   2225 2HG2 VAL A 138     -30.322  -2.628 -33.972  1.00  0.00              
ATOM   2226 3HG2 VAL A 138     -31.448  -3.447 -32.863  1.00  0.00              
ATOM   2227  N   GLN A 139     -30.132  -0.489 -32.582  1.00  0.00              
ATOM   2228  CA  GLN A 139     -28.850   0.180 -32.516  1.00  0.00              
ATOM   2229  C   GLN A 139     -27.716  -0.674 -33.056  1.00  0.00              
ATOM   2230  O   GLN A 139     -26.815  -0.170 -33.689  1.00  0.00              
ATOM   2231  CB  GLN A 139     -28.542   0.580 -31.070  1.00  0.00              
ATOM   2232  CG  GLN A 139     -29.550   1.539 -30.462  1.00  0.00              
ATOM   2233  CD  GLN A 139     -29.630   2.852 -31.217  1.00  0.00              
ATOM   2234  OE1 GLN A 139     -28.609   3.491 -31.489  1.00  0.00              
ATOM   2235  NE2 GLN A 139     -30.845   3.265 -31.558  1.00  0.00              
ATOM   2236  H   GLN A 139     -30.352  -1.201 -31.901  1.00  0.00              
ATOM   2237  HA  GLN A 139     -28.869   1.071 -33.143  1.00  0.00              
ATOM   2238 1HB  GLN A 139     -28.511  -0.341 -30.488  1.00  0.00              
ATOM   2239 2HB  GLN A 139     -27.554   1.039 -31.074  1.00  0.00              
ATOM   2240 1HG  GLN A 139     -30.566   1.241 -30.202  1.00  0.00              
ATOM   2241 2HG  GLN A 139     -28.976   1.701 -29.549  1.00  0.00              
ATOM   2242 1HE2 GLN A 139     -30.960   4.125 -32.058  1.00  0.00              
ATOM   2243 2HE2 GLN A 139     -31.646   2.717 -31.316  1.00  0.00              
ATOM   2244  N   ILE A 140     -27.735  -1.972 -32.815  1.00  0.00              
ATOM   2245  CA  ILE A 140     -26.670  -2.806 -33.325  1.00  0.00              
ATOM   2246  C   ILE A 140     -27.118  -4.244 -33.471  1.00  0.00              
ATOM   2247  O   ILE A 140     -27.861  -4.749 -32.652  1.00  0.00              
ATOM   2248  CB  ILE A 140     -25.429  -2.754 -32.415  1.00  0.00              
ATOM   2249  CG1 ILE A 140     -24.247  -3.460 -33.083  1.00  0.00              
ATOM   2250  CG2 ILE A 140     -25.735  -3.382 -31.064  1.00  0.00              
ATOM   2251  CD1 ILE A 140     -22.918  -3.193 -32.414  1.00  0.00              
ATOM   2252  H   ILE A 140     -28.480  -2.397 -32.280  1.00  0.00              
ATOM   2253  HA  ILE A 140     -26.393  -2.501 -34.334  1.00  0.00              
ATOM   2254  HB  ILE A 140     -25.135  -1.714 -32.274  1.00  0.00              
ATOM   2255 1HG1 ILE A 140     -24.455  -4.530 -33.063  1.00  0.00              
ATOM   2256 2HG1 ILE A 140     -24.208  -3.118 -34.117  1.00  0.00              
ATOM   2257 1HG2 ILE A 140     -24.847  -3.338 -30.433  1.00  0.00              
ATOM   2258 2HG2 ILE A 140     -26.547  -2.838 -30.585  1.00  0.00              
ATOM   2259 3HG2 ILE A 140     -26.028  -4.423 -31.204  1.00  0.00              
ATOM   2260 1HD1 ILE A 140     -22.129  -3.726 -32.943  1.00  0.00              
ATOM   2261 2HD1 ILE A 140     -22.708  -2.122 -32.434  1.00  0.00              
ATOM   2262 3HD1 ILE A 140     -22.955  -3.535 -31.380  1.00  0.00              
ATOM   2263  N   MET A 141     -26.654  -4.877 -34.550  1.00  0.00              
ATOM   2264  CA  MET A 141     -26.838  -6.299 -34.810  1.00  0.00              
ATOM   2265  C   MET A 141     -25.451  -6.876 -34.695  1.00  0.00              
ATOM   2266  O   MET A 141     -24.628  -6.670 -35.593  1.00  0.00              
ATOM   2267  CB  MET A 141     -27.451  -6.565 -36.183  1.00  0.00              
ATOM   2268  CG  MET A 141     -26.567  -6.164 -37.356  1.00  0.00              
ATOM   2269  SD  MET A 141     -25.218  -7.328 -37.639  1.00  0.00              
ATOM   2270  CE  MET A 141     -24.600  -6.751 -39.217  1.00  0.00              
ATOM   2271  H   MET A 141     -26.145  -4.317 -35.218  1.00  0.00              
ATOM   2272  HA  MET A 141     -27.505  -6.730 -34.063  1.00  0.00              
ATOM   2273 1HB  MET A 141     -27.662  -7.632 -36.235  1.00  0.00              
ATOM   2274 2HB  MET A 141     -28.387  -6.007 -36.226  1.00  0.00              
ATOM   2275 1HG  MET A 141     -27.190  -6.114 -38.248  1.00  0.00              
ATOM   2276 2HG  MET A 141     -26.151  -5.179 -37.146  1.00  0.00              
ATOM   2277 1HE  MET A 141     -23.760  -7.372 -39.529  1.00  0.00              
ATOM   2278 2HE  MET A 141     -25.393  -6.812 -39.964  1.00  0.00              
ATOM   2279 3HE  MET A 141     -24.270  -5.716 -39.122  1.00  0.00              
ATOM   2280  N   ASP A 142     -25.180  -7.568 -33.595  1.00  0.00              
ATOM   2281  CA  ASP A 142     -23.843  -8.009 -33.295  1.00  0.00              
ATOM   2282  C   ASP A 142     -23.858  -9.377 -32.642  1.00  0.00              
ATOM   2283  O   ASP A 142     -24.869 -10.082 -32.619  1.00  0.00              
ATOM   2284  CB  ASP A 142     -23.136  -6.996 -32.392  1.00  0.00              
ATOM   2285  CG  ASP A 142     -23.778  -6.818 -31.023  1.00  0.00              
ATOM   2286  OD1 ASP A 142     -24.622  -7.611 -30.677  1.00  0.00              
ATOM   2287  OD2 ASP A 142     -23.313  -5.993 -30.273  1.00  0.00              
ATOM   2288  H   ASP A 142     -25.927  -7.790 -32.953  1.00  0.00              
ATOM   2289  HA  ASP A 142     -23.272  -8.111 -34.219  1.00  0.00              
ATOM   2290 1HB  ASP A 142     -22.070  -7.192 -32.270  1.00  0.00              
ATOM   2291 2HB  ASP A 142     -23.275  -6.087 -32.978  1.00  0.00              
ATOM   2292  N   VAL A 143     -22.705  -9.741 -32.129  1.00  0.00              
ATOM   2293  CA  VAL A 143     -22.505 -11.035 -31.514  1.00  0.00              
ATOM   2294  C   VAL A 143     -22.104 -10.895 -30.052  1.00  0.00              
ATOM   2295  O   VAL A 143     -21.882  -9.801 -29.522  1.00  0.00              
ATOM   2296  CB  VAL A 143     -21.431 -11.850 -32.259  1.00  0.00              
ATOM   2297  CG1 VAL A 143     -21.860 -12.109 -33.696  1.00  0.00              
ATOM   2298  CG2 VAL A 143     -20.094 -11.126 -32.226  1.00  0.00              
ATOM   2299  H   VAL A 143     -21.933  -9.090 -32.167  1.00  0.00              
ATOM   2300  HA  VAL A 143     -23.430 -11.612 -31.495  1.00  0.00              
ATOM   2301  HB  VAL A 143     -21.288 -12.801 -31.745  1.00  0.00              
ATOM   2302 1HG1 VAL A 143     -21.089 -12.687 -34.207  1.00  0.00              
ATOM   2303 2HG1 VAL A 143     -22.795 -12.669 -33.701  1.00  0.00              
ATOM   2304 3HG1 VAL A 143     -22.001 -11.159 -34.210  1.00  0.00              
ATOM   2305 1HG2 VAL A 143     -19.347 -11.716 -32.756  1.00  0.00              
ATOM   2306 2HG2 VAL A 143     -20.196 -10.153 -32.707  1.00  0.00              
ATOM   2307 3HG2 VAL A 143     -19.779 -10.988 -31.191  1.00  0.00              
ATOM   2308  N   LYS A 144     -21.973 -12.061 -29.430  1.00  0.00              
ATOM   2309  CA  LYS A 144     -21.606 -12.236 -28.021  1.00  0.00              
ATOM   2310  C   LYS A 144     -20.344 -11.614 -27.586  1.00  0.00              
ATOM   2311  O   LYS A 144     -20.198 -11.262 -26.431  1.00  0.00              
ATOM   2312  CB  LYS A 144     -21.530 -13.726 -27.684  1.00  0.00              
ATOM   2313  CG  LYS A 144     -22.860 -14.461 -27.781  1.00  0.00              
ATOM   2314  CD  LYS A 144     -23.837 -13.981 -26.718  1.00  0.00              
ATOM   2315  CE  LYS A 144     -25.152 -14.744 -26.788  1.00  0.00              
ATOM   2316  NZ  LYS A 144     -26.110 -14.299 -25.740  1.00  0.00              
ATOM   2317  H   LYS A 144     -22.148 -12.878 -29.998  1.00  0.00              
ATOM   2318  HA  LYS A 144     -22.355 -11.767 -27.383  1.00  0.00              
ATOM   2319 1HB  LYS A 144     -20.816 -14.174 -28.375  1.00  0.00              
ATOM   2320 2HB  LYS A 144     -21.147 -13.804 -26.666  1.00  0.00              
ATOM   2321 1HG  LYS A 144     -23.283 -14.283 -28.770  1.00  0.00              
ATOM   2322 2HG  LYS A 144     -22.677 -15.527 -27.652  1.00  0.00              
ATOM   2323 1HD  LYS A 144     -23.383 -14.129 -25.737  1.00  0.00              
ATOM   2324 2HD  LYS A 144     -24.026 -12.919 -26.873  1.00  0.00              
ATOM   2325 1HE  LYS A 144     -25.589 -14.582 -27.772  1.00  0.00              
ATOM   2326 2HE  LYS A 144     -24.938 -15.805 -26.657  1.00  0.00              
ATOM   2327 1HZ  LYS A 144     -26.966 -14.829 -25.821  1.00  0.00              
ATOM   2328 2HZ  LYS A 144     -25.705 -14.451 -24.827  1.00  0.00              
ATOM   2329 3HZ  LYS A 144     -26.309 -13.317 -25.861  1.00  0.00              
ATOM   2330  N   GLU A 145     -19.386 -11.508 -28.474  1.00  0.00              
ATOM   2331  CA  GLU A 145     -18.180 -10.797 -28.114  1.00  0.00              
ATOM   2332  C   GLU A 145     -18.454  -9.367 -27.689  1.00  0.00              
ATOM   2333  O   GLU A 145     -17.843  -8.836 -26.746  1.00  0.00              
ATOM   2334  CB  GLU A 145     -17.194 -10.811 -29.285  1.00  0.00              
ATOM   2335  CG  GLU A 145     -15.869 -10.117 -29.000  1.00  0.00              
ATOM   2336  CD  GLU A 145     -14.935 -10.219 -30.173  1.00  0.00              
ATOM   2337  OE1 GLU A 145     -15.303 -10.828 -31.149  1.00  0.00              
ATOM   2338  OE2 GLU A 145     -13.901  -9.595 -30.140  1.00  0.00              
ATOM   2339  H   GLU A 145     -19.464 -11.906 -29.399  1.00  0.00              
ATOM   2340  HA  GLU A 145     -17.712 -11.275 -27.253  1.00  0.00              
ATOM   2341 1HB  GLU A 145     -17.009 -11.856 -29.532  1.00  0.00              
ATOM   2342 2HB  GLU A 145     -17.687 -10.320 -30.124  1.00  0.00              
ATOM   2343 1HG  GLU A 145     -15.981  -9.071 -28.715  1.00  0.00              
ATOM   2344 2HG  GLU A 145     -15.461 -10.679 -28.161  1.00  0.00              
ATOM   2345  N   TYR A 146     -19.304  -8.708 -28.461  1.00  0.00              
ATOM   2346  CA  TYR A 146     -19.579  -7.314 -28.197  1.00  0.00              
ATOM   2347  C   TYR A 146     -20.484  -7.235 -26.987  1.00  0.00              
ATOM   2348  O   TYR A 146     -20.343  -6.363 -26.136  1.00  0.00              
ATOM   2349  CB  TYR A 146     -20.225  -6.636 -29.407  1.00  0.00              
ATOM   2350  CG  TYR A 146     -19.308  -6.517 -30.604  1.00  0.00              
ATOM   2351  CD1 TYR A 146     -19.373  -7.433 -31.645  1.00  0.00              
ATOM   2352  CD2 TYR A 146     -18.382  -5.488 -30.692  1.00  0.00              
ATOM   2353  CE1 TYR A 146     -18.538  -7.330 -32.740  1.00  0.00              
ATOM   2354  CE2 TYR A 146     -17.543  -5.375 -31.783  1.00  0.00              
ATOM   2355  CZ  TYR A 146     -17.624  -6.298 -32.806  1.00  0.00              
ATOM   2356  OH  TYR A 146     -16.791  -6.189 -33.896  1.00  0.00              
ATOM   2357  H   TYR A 146     -19.767  -9.162 -29.235  1.00  0.00              
ATOM   2358  HA  TYR A 146     -18.650  -6.791 -27.968  1.00  0.00              
ATOM   2359 1HB  TYR A 146     -21.102  -7.225 -29.677  1.00  0.00              
ATOM   2360 2HB  TYR A 146     -20.538  -5.642 -29.089  1.00  0.00              
ATOM   2361  HD1 TYR A 146     -20.098  -8.245 -31.586  1.00  0.00              
ATOM   2362  HD2 TYR A 146     -18.323  -4.763 -29.881  1.00  0.00              
ATOM   2363  HE1 TYR A 146     -18.600  -8.056 -33.550  1.00  0.00              
ATOM   2364  HE2 TYR A 146     -16.821  -4.559 -31.833  1.00  0.00              
ATOM   2365  HH  TYR A 146     -16.196  -5.437 -33.840  1.00  0.00              
ATOM   2366  N   LEU A 147     -21.387  -8.200 -26.869  1.00  0.00              
ATOM   2367  CA  LEU A 147     -22.179  -8.237 -25.665  1.00  0.00              
ATOM   2368  C   LEU A 147     -21.316  -8.365 -24.397  1.00  0.00              
ATOM   2369  O   LEU A 147     -21.488  -7.575 -23.508  1.00  0.00              
ATOM   2370  CB  LEU A 147     -23.183  -9.393 -25.751  1.00  0.00              
ATOM   2371  CG  LEU A 147     -24.006  -9.639 -24.480  1.00  0.00              
ATOM   2372  CD1 LEU A 147     -24.858  -8.417 -24.166  1.00  0.00              
ATOM   2373  CD2 LEU A 147     -24.879 -10.871 -24.670  1.00  0.00              
ATOM   2374  H   LEU A 147     -21.540  -8.901 -27.580  1.00  0.00              
ATOM   2375  HA  LEU A 147     -22.719  -7.297 -25.554  1.00  0.00              
ATOM   2376 1HB  LEU A 147     -23.824  -9.012 -26.544  1.00  0.00              
ATOM   2377 2HB  LEU A 147     -22.707 -10.317 -26.081  1.00  0.00              
ATOM   2378  HG  LEU A 147     -23.303  -9.850 -23.674  1.00  0.00              
ATOM   2379 1HD1 LEU A 147     -25.439  -8.601 -23.262  1.00  0.00              
ATOM   2380 2HD1 LEU A 147     -24.212  -7.553 -24.011  1.00  0.00              
ATOM   2381 3HD1 LEU A 147     -25.534  -8.221 -24.997  1.00  0.00              
ATOM   2382 1HD2 LEU A 147     -25.463 -11.045 -23.766  1.00  0.00              
ATOM   2383 2HD2 LEU A 147     -25.552 -10.714 -25.513  1.00  0.00              
ATOM   2384 3HD2 LEU A 147     -24.248 -11.738 -24.866  1.00  0.00              
ATOM   2385  N   LYS A 148     -20.363  -9.256 -24.355  1.00  0.00              
ATOM   2386  CA  LYS A 148     -19.668  -9.512 -23.145  1.00  0.00              
ATOM   2387  C   LYS A 148     -18.674  -8.443 -22.823  1.00  0.00              
ATOM   2388  O   LYS A 148     -18.281  -8.264 -21.657  1.00  0.00              
ATOM   2389  CB  LYS A 148     -18.969 -10.870 -23.221  1.00  0.00              
ATOM   2390  CG  LYS A 148     -19.915 -12.060 -23.321  1.00  0.00              
ATOM   2391  CD  LYS A 148     -20.742 -12.217 -22.053  1.00  0.00              
ATOM   2392  CE  LYS A 148     -21.671 -13.419 -22.143  1.00  0.00              
ATOM   2393  NZ  LYS A 148     -22.369 -13.680 -20.855  1.00  0.00              
ATOM   2394  H   LYS A 148     -20.111  -9.771 -25.186  1.00  0.00              
ATOM   2395  HA  LYS A 148     -20.370  -9.523 -22.311  1.00  0.00              
ATOM   2396 1HB  LYS A 148     -18.322 -10.848 -24.098  1.00  0.00              
ATOM   2397 2HB  LYS A 148     -18.359 -10.968 -22.323  1.00  0.00              
ATOM   2398 1HG  LYS A 148     -20.579 -11.903 -24.172  1.00  0.00              
ATOM   2399 2HG  LYS A 148     -19.324 -12.960 -23.484  1.00  0.00              
ATOM   2400 1HD  LYS A 148     -20.063 -12.344 -21.209  1.00  0.00              
ATOM   2401 2HD  LYS A 148     -21.333 -11.313 -21.910  1.00  0.00              
ATOM   2402 1HE  LYS A 148     -22.407 -13.225 -22.922  1.00  0.00              
ATOM   2403 2HE  LYS A 148     -21.076 -14.291 -22.416  1.00  0.00              
ATOM   2404 1HZ  LYS A 148     -22.973 -14.483 -20.957  1.00  0.00              
ATOM   2405 2HZ  LYS A 148     -21.687 -13.861 -20.132  1.00  0.00              
ATOM   2406 3HZ  LYS A 148     -22.921 -12.873 -20.603  1.00  0.00              
ATOM   2407  N   ASN A 149     -18.132  -7.818 -23.871  1.00  0.00              
ATOM   2408  CA  ASN A 149     -17.268  -6.683 -23.701  1.00  0.00              
ATOM   2409  C   ASN A 149     -17.989  -5.571 -23.030  1.00  0.00              
ATOM   2410  O   ASN A 149     -17.441  -4.877 -22.210  1.00  0.00              
ATOM   2411  CB  ASN A 149     -16.693  -6.209 -25.023  1.00  0.00              
ATOM   2412  CG  ASN A 149     -15.599  -7.091 -25.558  1.00  0.00              
ATOM   2413  OD1 ASN A 149     -14.978  -7.862 -24.818  1.00  0.00              
ATOM   2414  ND2 ASN A 149     -15.306  -6.923 -26.823  1.00  0.00              
ATOM   2415  H   ASN A 149     -18.332  -8.148 -24.804  1.00  0.00              
ATOM   2416  HA  ASN A 149     -16.428  -6.950 -23.059  1.00  0.00              
ATOM   2417 1HB  ASN A 149     -17.348  -5.914 -25.844  1.00  0.00              
ATOM   2418 2HB  ASN A 149     -16.243  -5.320 -24.581  1.00  0.00              
ATOM   2419 1HD2 ASN A 149     -14.588  -7.476 -27.247  1.00  0.00              
ATOM   2420 2HD2 ASN A 149     -15.799  -6.243 -27.364  1.00  0.00              
ATOM   2421  N   ALA A 150     -19.242  -5.375 -23.405  1.00  0.00              
ATOM   2422  CA  ALA A 150     -20.075  -4.387 -22.700  1.00  0.00              
ATOM   2423  C   ALA A 150     -20.705  -4.880 -21.455  1.00  0.00              
ATOM   2424  O   ALA A 150     -21.037  -4.086 -20.591  1.00  0.00              
ATOM   2425  CB  ALA A 150     -21.197  -3.849 -23.616  1.00  0.00              
ATOM   2426  H   ALA A 150     -19.641  -5.897 -24.172  1.00  0.00              
ATOM   2427  HA  ALA A 150     -19.444  -3.551 -22.397  1.00  0.00              
ATOM   2428 1HB  ALA A 150     -21.795  -3.121 -23.067  1.00  0.00              
ATOM   2429 2HB  ALA A 150     -20.756  -3.370 -24.490  1.00  0.00              
ATOM   2430 3HB  ALA A 150     -21.833  -4.673 -23.934  1.00  0.00              
ATOM   2431  N   LEU A 151     -20.824  -6.194 -21.310  1.00  0.00              
ATOM   2432  CA  LEU A 151     -21.500  -6.770 -20.155  1.00  0.00              
ATOM   2433  C   LEU A 151     -20.732  -6.806 -18.864  1.00  0.00              
ATOM   2434  O   LEU A 151     -21.317  -6.766 -17.767  1.00  0.00              
ATOM   2435  CB  LEU A 151     -21.941  -8.198 -20.500  1.00  0.00              
ATOM   2436  CG  LEU A 151     -23.024  -8.786 -19.586  1.00  0.00              
ATOM   2437  CD1 LEU A 151     -24.297  -7.956 -19.684  1.00  0.00              
ATOM   2438  CD2 LEU A 151     -23.291 -10.231 -19.978  1.00  0.00              
ATOM   2439  H   LEU A 151     -20.439  -6.810 -22.012  1.00  0.00              
ATOM   2440  HA  LEU A 151     -22.372  -6.168 -19.905  1.00  0.00              
ATOM   2441 1HB  LEU A 151     -22.347  -8.022 -21.495  1.00  0.00              
ATOM   2442 2HB  LEU A 151     -21.092  -8.878 -20.570  1.00  0.00              
ATOM   2443  HG  LEU A 151     -22.627  -8.784 -18.571  1.00  0.00              
ATOM   2444 1HD1 LEU A 151     -25.060  -8.380 -19.031  1.00  0.00              
ATOM   2445 2HD1 LEU A 151     -24.087  -6.931 -19.377  1.00  0.00              
ATOM   2446 3HD1 LEU A 151     -24.656  -7.961 -20.712  1.00  0.00              
ATOM   2447 1HD2 LEU A 151     -24.060 -10.648 -19.327  1.00  0.00              
ATOM   2448 2HD2 LEU A 151     -23.630 -10.271 -21.013  1.00  0.00              
ATOM   2449 3HD2 LEU A 151     -22.375 -10.812 -19.874  1.00  0.00              
ATOM   2450  N   GLU A 152     -19.432  -6.972 -18.975  1.00  0.00              
ATOM   2451  CA  GLU A 152     -18.584  -7.168 -17.827  1.00  0.00              
ATOM   2452  C   GLU A 152     -18.757  -6.083 -16.785  1.00  0.00              
ATOM   2453  O   GLU A 152     -18.681  -4.932 -17.100  1.00  0.00              
ATOM   2454  CB  GLU A 152     -17.119  -7.240 -18.265  1.00  0.00              
ATOM   2455  CG  GLU A 152     -16.154  -7.661 -17.166  1.00  0.00              
ATOM   2456  CD  GLU A 152     -14.762  -7.844 -17.702  1.00  0.00              
ATOM   2457  OE1 GLU A 152     -14.551  -7.575 -18.861  1.00  0.00              
ATOM   2458  OE2 GLU A 152     -13.883  -8.144 -16.928  1.00  0.00              
ATOM   2459  H   GLU A 152     -19.018  -6.960 -19.896  1.00  0.00              
ATOM   2460  HA  GLU A 152     -18.849  -8.100 -17.326  1.00  0.00              
ATOM   2461 1HB  GLU A 152     -17.068  -7.955 -19.086  1.00  0.00              
ATOM   2462 2HB  GLU A 152     -16.845  -6.249 -18.627  1.00  0.00              
ATOM   2463 1HG  GLU A 152     -16.130  -6.972 -16.322  1.00  0.00              
ATOM   2464 2HG  GLU A 152     -16.545  -8.623 -16.836  1.00  0.00              
ATOM   2465  N   SER A 153     -19.026  -6.484 -15.552  1.00  0.00              
ATOM   2466  CA  SER A 153     -19.113  -5.573 -14.442  1.00  0.00              
ATOM   2467  C   SER A 153     -20.449  -4.883 -14.276  1.00  0.00              
ATOM   2468  O   SER A 153     -20.631  -4.195 -13.293  1.00  0.00              
ATOM   2469  CB  SER A 153     -18.019  -4.532 -14.577  1.00  0.00              
ATOM   2470  OG  SER A 153     -18.463  -3.385 -15.247  1.00  0.00              
ATOM   2471  H   SER A 153     -19.174  -7.470 -15.392  1.00  0.00              
ATOM   2472  HA  SER A 153     -18.873  -6.035 -13.483  1.00  0.00              
ATOM   2473 1HB  SER A 153     -17.680  -4.252 -13.580  1.00  0.00              
ATOM   2474 2HB  SER A 153     -17.189  -4.968 -15.132  1.00  0.00              
ATOM   2475  HG  SER A 153     -17.743  -2.753 -15.311  1.00  0.00              
ATOM   2476  N   ASP A 154     -21.387  -5.053 -15.196  1.00  0.00              
ATOM   2477  CA  ASP A 154     -22.725  -4.472 -14.998  1.00  0.00              
ATOM   2478  C   ASP A 154     -23.690  -5.508 -14.431  1.00  0.00              
ATOM   2479  O   ASP A 154     -23.303  -6.646 -14.154  1.00  0.00              
ATOM   2480  CB  ASP A 154     -23.273  -3.911 -16.312  1.00  0.00              
ATOM   2481  CG  ASP A 154     -23.648  -4.970 -17.340  1.00  0.00              
ATOM   2482  OD1 ASP A 154     -23.762  -6.115 -16.971  1.00  0.00              
ATOM   2483  OD2 ASP A 154     -23.970  -4.608 -18.446  1.00  0.00              
ATOM   2484  H   ASP A 154     -21.198  -5.578 -16.037  1.00  0.00              
ATOM   2485  HA  ASP A 154     -22.671  -3.661 -14.271  1.00  0.00              
ATOM   2486 1HB  ASP A 154     -24.109  -3.225 -16.177  1.00  0.00              
ATOM   2487 2HB  ASP A 154     -22.401  -3.359 -16.663  1.00  0.00              
ATOM   2488  N   LEU A 155     -24.952  -5.130 -14.295  1.00  0.00              
ATOM   2489  CA  LEU A 155     -25.975  -6.050 -13.877  1.00  0.00              
ATOM   2490  C   LEU A 155     -26.466  -6.735 -15.117  1.00  0.00              
ATOM   2491  O   LEU A 155     -26.630  -6.086 -16.156  1.00  0.00              
ATOM   2492  CB  LEU A 155     -27.114  -5.332 -13.144  1.00  0.00              
ATOM   2493  CG  LEU A 155     -26.717  -4.655 -11.825  1.00  0.00              
ATOM   2494  CD1 LEU A 155     -27.891  -3.857 -11.274  1.00  0.00              
ATOM   2495  CD2 LEU A 155     -26.266  -5.710 -10.827  1.00  0.00              
ATOM   2496  H   LEU A 155     -25.202  -4.171 -14.490  1.00  0.00              
ATOM   2497  HA  LEU A 155     -25.546  -6.789 -13.201  1.00  0.00              
ATOM   2498 1HB  LEU A 155     -27.359  -4.579 -13.891  1.00  0.00              
ATOM   2499 2HB  LEU A 155     -27.972  -5.986 -12.992  1.00  0.00              
ATOM   2500  HG  LEU A 155     -25.864  -4.009 -12.037  1.00  0.00              
ATOM   2501 1HD1 LEU A 155     -27.600  -3.380 -10.338  1.00  0.00              
ATOM   2502 2HD1 LEU A 155     -28.182  -3.093 -11.995  1.00  0.00              
ATOM   2503 3HD1 LEU A 155     -28.732  -4.525 -11.094  1.00  0.00              
ATOM   2504 1HD2 LEU A 155     -25.984  -5.228  -9.891  1.00  0.00              
ATOM   2505 2HD2 LEU A 155     -27.082  -6.410 -10.643  1.00  0.00              
ATOM   2506 3HD2 LEU A 155     -25.409  -6.250 -11.229  1.00  0.00              
ATOM   2507  N   GLN A 156     -26.703  -8.043 -15.026  1.00  0.00              
ATOM   2508  CA  GLN A 156     -27.188  -8.842 -16.185  1.00  0.00              
ATOM   2509  C   GLN A 156     -28.182  -9.866 -15.738  1.00  0.00              
ATOM   2510  O   GLN A 156     -27.948 -10.539 -14.738  1.00  0.00              
ATOM   2511  CB  GLN A 156     -26.035  -9.547 -16.904  1.00  0.00              
ATOM   2512  CG  GLN A 156     -25.493 -10.761 -16.169  1.00  0.00              
ATOM   2513  CD  GLN A 156     -24.486 -10.388 -15.098  1.00  0.00              
ATOM   2514  OE1 GLN A 156     -24.224 -11.165 -14.175  1.00  0.00              
ATOM   2515  NE2 GLN A 156     -23.918  -9.193 -15.211  1.00  0.00              
ATOM   2516  H   GLN A 156     -26.547  -8.504 -14.141  1.00  0.00              
ATOM   2517  HA  GLN A 156     -27.694  -8.187 -16.894  1.00  0.00              
ATOM   2518 1HB  GLN A 156     -26.409  -9.845 -17.883  1.00  0.00              
ATOM   2519 2HB  GLN A 156     -25.243  -8.809 -17.028  1.00  0.00              
ATOM   2520 1HG  GLN A 156     -26.137 -11.542 -15.766  1.00  0.00              
ATOM   2521 2HG  GLN A 156     -24.950 -11.150 -17.032  1.00  0.00              
ATOM   2522 1HE2 GLN A 156     -23.246  -8.891 -14.534  1.00  0.00              
ATOM   2523 2HE2 GLN A 156     -24.161  -8.594 -15.974  1.00  0.00              
ATOM   2524  N   LEU A 157     -29.320  -9.896 -16.430  1.00  0.00              
ATOM   2525  CA  LEU A 157     -30.401 -10.896 -16.228  1.00  0.00              
ATOM   2526  C   LEU A 157     -30.661 -11.661 -17.494  1.00  0.00              
ATOM   2527  O   LEU A 157     -30.469 -11.124 -18.586  1.00  0.00              
ATOM   2528  CB  LEU A 157     -31.695 -10.222 -15.755  1.00  0.00              
ATOM   2529  CG  LEU A 157     -31.593  -9.483 -14.415  1.00  0.00              
ATOM   2530  CD1 LEU A 157     -32.899  -8.758 -14.118  1.00  0.00              
ATOM   2531  CD2 LEU A 157     -31.265 -10.476 -13.310  1.00  0.00              
ATOM   2532  H   LEU A 157     -29.437  -9.181 -17.134  1.00  0.00              
ATOM   2533  HA  LEU A 157     -30.092 -11.619 -15.474  1.00  0.00              
ATOM   2534 1HB  LEU A 157     -31.829  -9.508 -16.566  1.00  0.00              
ATOM   2535 2HB  LEU A 157     -32.532 -10.919 -15.743  1.00  0.00              
ATOM   2536  HG  LEU A 157     -30.761  -8.783 -14.493  1.00  0.00              
ATOM   2537 1HD1 LEU A 157     -32.818  -8.235 -13.165  1.00  0.00              
ATOM   2538 2HD1 LEU A 157     -33.103  -8.036 -14.910  1.00  0.00              
ATOM   2539 3HD1 LEU A 157     -33.713  -9.480 -14.068  1.00  0.00              
ATOM   2540 1HD2 LEU A 157     -31.193  -9.949 -12.358  1.00  0.00              
ATOM   2541 2HD2 LEU A 157     -32.052 -11.228 -13.250  1.00  0.00              
ATOM   2542 3HD2 LEU A 157     -30.314 -10.962 -13.528  1.00  0.00              
ATOM   2543  N   PHE A 158     -31.092 -12.910 -17.338  1.00  0.00              
ATOM   2544  CA  PHE A 158     -31.420 -13.811 -18.435  1.00  0.00              
ATOM   2545  C   PHE A 158     -32.923 -14.054 -18.319  1.00  0.00              
ATOM   2546  O   PHE A 158     -33.375 -14.848 -17.453  1.00  0.00              
ATOM   2547  CB  PHE A 158     -30.629 -15.118 -18.363  1.00  0.00              
ATOM   2548  CG  PHE A 158     -30.764 -15.977 -19.588  1.00  0.00              
ATOM   2549  CD1 PHE A 158     -29.819 -15.917 -20.601  1.00  0.00              
ATOM   2550  CD2 PHE A 158     -31.835 -16.845 -19.730  1.00  0.00              
ATOM   2551  CE1 PHE A 158     -29.942 -16.706 -21.729  1.00  0.00              
ATOM   2552  CE2 PHE A 158     -31.960 -17.637 -20.855  1.00  0.00              
ATOM   2553  CZ  PHE A 158     -31.012 -17.566 -21.856  1.00  0.00              
ATOM   2554  H   PHE A 158     -31.190 -13.236 -16.387  1.00  0.00              
ATOM   2555  HA  PHE A 158     -31.188 -13.333 -19.388  1.00  0.00              
ATOM   2556 1HB  PHE A 158     -29.567 -14.908 -18.244  1.00  0.00              
ATOM   2557 2HB  PHE A 158     -30.976 -15.718 -17.522  1.00  0.00              
ATOM   2558  HD1 PHE A 158     -28.972 -15.237 -20.501  1.00  0.00              
ATOM   2559  HD2 PHE A 158     -32.585 -16.901 -18.939  1.00  0.00              
ATOM   2560  HE1 PHE A 158     -29.193 -16.649 -22.518  1.00  0.00              
ATOM   2561  HE2 PHE A 158     -32.807 -18.316 -20.954  1.00  0.00              
ATOM   2562  HZ  PHE A 158     -31.110 -18.188 -22.745  1.00  0.00              
ATOM   2563  N   ILE A 159     -33.673 -13.331 -19.152  1.00  0.00              
ATOM   2564  CA  ILE A 159     -35.118 -13.285 -19.115  1.00  0.00              
ATOM   2565  C   ILE A 159     -35.737 -14.184 -20.205  1.00  0.00              
ATOM   2566  O   ILE A 159     -35.466 -13.999 -21.408  1.00  0.00              
ATOM   2567  OXT ILE A 159     -36.486 -15.070 -19.898  1.00  0.00              
ATOM   2568  CB  ILE A 159     -35.628 -11.843 -19.286  1.00  0.00              
ATOM   2569  CG1 ILE A 159     -35.119 -10.958 -18.145  1.00  0.00              
ATOM   2570  CG2 ILE A 159     -37.148 -11.820 -19.344  1.00  0.00              
ATOM   2571  CD1 ILE A 159     -35.432  -9.490 -18.325  1.00  0.00              
ATOM   2572  H   ILE A 159     -33.181 -12.787 -19.846  1.00  0.00              
ATOM   2573  HA  ILE A 159     -35.491 -13.699 -18.180  1.00  0.00              
ATOM   2574  HB  ILE A 159     -35.223 -11.429 -20.209  1.00  0.00              
ATOM   2575 1HG1 ILE A 159     -35.579 -11.317 -17.225  1.00  0.00              
ATOM   2576 2HG1 ILE A 159     -34.039 -11.094 -18.087  1.00  0.00              
ATOM   2577 1HG2 ILE A 159     -37.493 -10.793 -19.464  1.00  0.00              
ATOM   2578 2HG2 ILE A 159     -37.489 -12.418 -20.188  1.00  0.00              
ATOM   2579 3HG2 ILE A 159     -37.554 -12.233 -18.420  1.00  0.00              
ATOM   2580 1HD1 ILE A 159     -35.040  -8.927 -17.478  1.00  0.00              
ATOM   2581 2HD1 ILE A 159     -34.971  -9.128 -19.245  1.00  0.00              
ATOM   2582 3HD1 ILE A 159     -36.511  -9.351 -18.382  1.00  0.00              
ATOM   2583  N   MET B   1     -11.593  -3.370 -12.255  1.00  0.00              
ATOM   2584  CA  MET B   1     -10.637  -4.219 -12.956  1.00  0.00              
ATOM   2585  C   MET B   1     -11.348  -5.227 -13.850  1.00  0.00              
ATOM   2586  O   MET B   1     -12.530  -5.515 -13.660  1.00  0.00              
ATOM   2587  CB  MET B   1      -9.739  -4.942 -11.955  1.00  0.00              
ATOM   2588  CG  MET B   1      -8.793  -4.031 -11.185  1.00  0.00              
ATOM   2589  SD  MET B   1      -7.795  -4.926  -9.978  1.00  0.00              
ATOM   2590  CE  MET B   1      -6.638  -5.769 -11.054  1.00  0.00              
ATOM   2591 1H   MET B   1     -11.613  -3.360 -11.255  1.00  0.00              
ATOM   2592 2H   MET B   1     -11.576  -2.380 -12.389  1.00  0.00              
ATOM   2593 3H   MET B   1     -12.575  -3.499 -12.398  1.00  0.00              
ATOM   2594  HA  MET B   1     -10.012  -3.611 -13.610  1.00  0.00              
ATOM   2595 1HB  MET B   1     -10.396  -5.458 -11.255  1.00  0.00              
ATOM   2596 2HB  MET B   1      -9.160  -5.674 -12.518  1.00  0.00              
ATOM   2597 1HG  MET B   1      -8.134  -3.542 -11.902  1.00  0.00              
ATOM   2598 2HG  MET B   1      -9.390  -3.280 -10.669  1.00  0.00              
ATOM   2599 1HE  MET B   1      -5.952  -6.367 -10.453  1.00  0.00              
ATOM   2600 2HE  MET B   1      -7.185  -6.420 -11.737  1.00  0.00              
ATOM   2601 3HE  MET B   1      -6.073  -5.034 -11.627  1.00  0.00              
ATOM   2602  N   GLU B   2     -10.621  -5.760 -14.826  1.00  0.00              
ATOM   2603  CA  GLU B   2     -11.181  -6.736 -15.753  1.00  0.00              
ATOM   2604  C   GLU B   2     -11.080  -8.149 -15.192  1.00  0.00              
ATOM   2605  O   GLU B   2     -10.003  -8.745 -15.172  1.00  0.00              
ATOM   2606  CB  GLU B   2     -10.472  -6.657 -17.107  1.00  0.00              
ATOM   2607  CG  GLU B   2     -10.667  -5.339 -17.842  1.00  0.00              
ATOM   2608  CD  GLU B   2     -10.031  -5.374 -19.204  1.00  0.00              
ATOM   2609  OE1 GLU B   2      -8.855  -5.635 -19.283  1.00  0.00              
ATOM   2610  OE2 GLU B   2     -10.743  -5.251 -20.173  1.00  0.00              
ATOM   2611  H   GLU B   2      -9.655  -5.482 -14.929  1.00  0.00              
ATOM   2612  HA  GLU B   2     -12.242  -6.537 -15.903  1.00  0.00              
ATOM   2613 1HB  GLU B   2      -9.410  -6.815 -16.920  1.00  0.00              
ATOM   2614 2HB  GLU B   2     -10.859  -7.473 -17.718  1.00  0.00              
ATOM   2615 1HG  GLU B   2     -11.712  -5.046 -17.938  1.00  0.00              
ATOM   2616 2HG  GLU B   2     -10.144  -4.617 -17.216  1.00  0.00              
ATOM   2617  N   ASN B   3     -12.210  -8.680 -14.735  1.00  0.00              
ATOM   2618  CA  ASN B   3     -12.251 -10.025 -14.173  1.00  0.00              
ATOM   2619  C   ASN B   3     -12.196 -11.082 -15.268  1.00  0.00              
ATOM   2620  O   ASN B   3     -11.630 -12.159 -15.077  1.00  0.00              
ATOM   2621  CB  ASN B   3     -13.482 -10.227 -13.309  1.00  0.00              
ATOM   2622  CG  ASN B   3     -13.433  -9.487 -12.002  1.00  0.00              
ATOM   2623  OD1 ASN B   3     -12.361  -9.089 -11.531  1.00  0.00              
ATOM   2624  ND2 ASN B   3     -14.576  -9.372 -11.374  1.00  0.00              
ATOM   2625  H   ASN B   3     -13.061  -8.139 -14.779  1.00  0.00              
ATOM   2626  HA  ASN B   3     -11.376 -10.189 -13.541  1.00  0.00              
ATOM   2627 1HB  ASN B   3     -14.483 -10.137 -13.734  1.00  0.00              
ATOM   2628 2HB  ASN B   3     -13.259 -11.279 -13.126  1.00  0.00              
ATOM   2629 1HD2 ASN B   3     -14.618  -8.891 -10.498  1.00  0.00              
ATOM   2630 2HD2 ASN B   3     -15.405  -9.765 -11.770  1.00  0.00              
ATOM   2631  N   LYS B   4     -12.788 -10.769 -16.416  1.00  0.00              
ATOM   2632  CA  LYS B   4     -12.734 -11.655 -17.572  1.00  0.00              
ATOM   2633  C   LYS B   4     -13.219 -13.055 -17.218  1.00  0.00              
ATOM   2634  O   LYS B   4     -12.600 -14.050 -17.591  1.00  0.00              
ATOM   2635  CB  LYS B   4     -11.312 -11.718 -18.132  1.00  0.00              
ATOM   2636  CG  LYS B   4     -10.778 -10.387 -18.646  1.00  0.00              
ATOM   2637  CD  LYS B   4      -9.395 -10.545 -19.259  1.00  0.00              
ATOM   2638  CE  LYS B   4      -8.849  -9.212 -19.748  1.00  0.00              
ATOM   2639  NZ  LYS B   4      -7.492  -9.349 -20.342  1.00  0.00              
ATOM   2640  H   LYS B   4     -13.288  -9.895 -16.489  1.00  0.00              
ATOM   2641  HA  LYS B   4     -13.399 -11.284 -18.353  1.00  0.00              
ATOM   2642 1HB  LYS B   4     -10.668 -12.082 -17.331  1.00  0.00              
ATOM   2643 2HB  LYS B   4     -11.320 -12.443 -18.947  1.00  0.00              
ATOM   2644 1HG  LYS B   4     -11.468 -10.005 -19.398  1.00  0.00              
ATOM   2645 2HG  LYS B   4     -10.728  -9.689 -17.811  1.00  0.00              
ATOM   2646 1HD  LYS B   4      -8.725 -10.958 -18.504  1.00  0.00              
ATOM   2647 2HD  LYS B   4      -9.464 -11.238 -20.098  1.00  0.00              
ATOM   2648 1HE  LYS B   4      -9.534  -8.816 -20.497  1.00  0.00              
ATOM   2649 2HE  LYS B   4      -8.806  -8.529 -18.899  1.00  0.00              
ATOM   2650 1HZ  LYS B   4      -7.167  -8.445 -20.652  1.00  0.00              
ATOM   2651 2HZ  LYS B   4      -6.856  -9.715 -19.647  1.00  0.00              
ATOM   2652 3HZ  LYS B   4      -7.531  -9.981 -21.129  1.00  0.00              
ATOM   2653  N   LYS B   5     -14.332 -13.124 -16.494  1.00  0.00              
ATOM   2654  CA  LYS B   5     -14.892 -14.401 -16.071  1.00  0.00              
ATOM   2655  C   LYS B   5     -16.410 -14.406 -16.199  1.00  0.00              
ATOM   2656  O   LYS B   5     -17.075 -13.431 -15.848  1.00  0.00              
ATOM   2657  CB  LYS B   5     -14.485 -14.715 -14.631  1.00  0.00              
ATOM   2658  CG  LYS B   5     -14.919 -16.089 -14.140  1.00  0.00              
ATOM   2659  CD  LYS B   5     -14.512 -16.313 -12.691  1.00  0.00              
ATOM   2660  CE  LYS B   5     -14.712 -17.763 -12.276  1.00  0.00              
ATOM   2661  NZ  LYS B   5     -14.411 -17.977 -10.834  1.00  0.00              
ATOM   2662  H   LYS B   5     -14.801 -12.269 -16.230  1.00  0.00              
ATOM   2663  HA  LYS B   5     -14.524 -15.198 -16.718  1.00  0.00              
ATOM   2664 1HB  LYS B   5     -13.399 -14.638 -14.582  1.00  0.00              
ATOM   2665 2HB  LYS B   5     -14.931 -13.947 -13.998  1.00  0.00              
ATOM   2666 1HG  LYS B   5     -16.003 -16.163 -14.229  1.00  0.00              
ATOM   2667 2HG  LYS B   5     -14.451 -16.846 -14.769  1.00  0.00              
ATOM   2668 1HD  LYS B   5     -13.460 -16.044 -12.580  1.00  0.00              
ATOM   2669 2HD  LYS B   5     -15.119 -15.668 -12.056  1.00  0.00              
ATOM   2670 1HE  LYS B   5     -15.747 -18.036 -12.475  1.00  0.00              
ATOM   2671 2HE  LYS B   5     -14.050 -18.385 -12.880  1.00  0.00              
ATOM   2672 1HZ  LYS B   5     -14.555 -18.949 -10.601  1.00  0.00              
ATOM   2673 2HZ  LYS B   5     -13.450 -17.725 -10.649  1.00  0.00              
ATOM   2674 3HZ  LYS B   5     -15.024 -17.402 -10.275  1.00  0.00              
ATOM   2675  N   MET B   6     -16.953 -15.508 -16.705  1.00  0.00              
ATOM   2676  CA  MET B   6     -18.398 -15.673 -16.807  1.00  0.00              
ATOM   2677  C   MET B   6     -18.834 -17.041 -16.298  1.00  0.00              
ATOM   2678  O   MET B   6     -18.054 -17.993 -16.302  1.00  0.00              
ATOM   2679  CB  MET B   6     -18.850 -15.479 -18.253  1.00  0.00              
ATOM   2680  CG  MET B   6     -18.350 -16.545 -19.218  1.00  0.00              
ATOM   2681  SD  MET B   6     -19.109 -16.417 -20.849  1.00  0.00              
ATOM   2682  CE  MET B   6     -18.327 -14.931 -21.471  1.00  0.00              
ATOM   2683  H   MET B   6     -16.349 -16.251 -17.026  1.00  0.00              
ATOM   2684  HA  MET B   6     -18.902 -14.935 -16.183  1.00  0.00              
ATOM   2685 1HB  MET B   6     -19.939 -15.476 -18.247  1.00  0.00              
ATOM   2686 2HB  MET B   6     -18.485 -14.502 -18.572  1.00  0.00              
ATOM   2687 1HG  MET B   6     -17.271 -16.435 -19.315  1.00  0.00              
ATOM   2688 2HG  MET B   6     -18.579 -17.522 -18.792  1.00  0.00              
ATOM   2689 1HE  MET B   6     -18.694 -14.719 -22.475  1.00  0.00              
ATOM   2690 2HE  MET B   6     -18.562 -14.094 -20.813  1.00  0.00              
ATOM   2691 3HE  MET B   6     -17.246 -15.075 -21.502  1.00  0.00              
ATOM   2692  N   ASN B   7     -20.085 -17.132 -15.859  1.00  0.00              
ATOM   2693  CA  ASN B   7     -20.635 -18.390 -15.369  1.00  0.00              
ATOM   2694  C   ASN B   7     -22.053 -18.608 -15.881  1.00  0.00              
ATOM   2695  O   ASN B   7     -22.918 -17.745 -15.729  1.00  0.00              
ATOM   2696  CB  ASN B   7     -20.609 -18.455 -13.853  1.00  0.00              
ATOM   2697  CG  ASN B   7     -21.160 -19.736 -13.292  1.00  0.00              
ATOM   2698  OD1 ASN B   7     -22.357 -20.023 -13.405  1.00  0.00              
ATOM   2699  ND2 ASN B   7     -20.310 -20.469 -12.618  1.00  0.00              
ATOM   2700  H   ASN B   7     -20.670 -16.309 -15.866  1.00  0.00              
ATOM   2701  HA  ASN B   7     -20.040 -19.225 -15.743  1.00  0.00              
ATOM   2702 1HB  ASN B   7     -19.712 -18.178 -13.298  1.00  0.00              
ATOM   2703 2HB  ASN B   7     -21.360 -17.672 -13.744  1.00  0.00              
ATOM   2704 1HD2 ASN B   7     -20.607 -21.336 -12.217  1.00  0.00              
ATOM   2705 2HD2 ASN B   7     -19.366 -20.163 -12.506  1.00  0.00              
ATOM   2706  N   LEU B   8     -22.286 -19.767 -16.488  1.00  0.00              
ATOM   2707  CA  LEU B   8     -23.625 -20.093 -16.983  1.00  0.00              
ATOM   2708  C   LEU B   8     -24.253 -21.184 -16.165  1.00  0.00              
ATOM   2709  O   LEU B   8     -23.742 -22.307 -16.142  1.00  0.00              
ATOM   2710  CB  LEU B   8     -23.571 -20.509 -18.458  1.00  0.00              
ATOM   2711  CG  LEU B   8     -22.907 -19.495 -19.399  1.00  0.00              
ATOM   2712  CD1 LEU B   8     -22.952 -20.006 -20.833  1.00  0.00              
ATOM   2713  CD2 LEU B   8     -23.615 -18.154 -19.282  1.00  0.00              
ATOM   2714  H   LEU B   8     -21.539 -20.435 -16.614  1.00  0.00              
ATOM   2715  HA  LEU B   8     -24.271 -19.220 -16.890  1.00  0.00              
ATOM   2716 1HB  LEU B   8     -22.948 -21.398 -18.368  1.00  0.00              
ATOM   2717 2HB  LEU B   8     -24.554 -20.791 -18.835  1.00  0.00              
ATOM   2718  HG  LEU B   8     -21.880 -19.361 -19.058  1.00  0.00              
ATOM   2719 1HD1 LEU B   8     -22.479 -19.279 -21.493  1.00  0.00              
ATOM   2720 2HD1 LEU B   8     -22.420 -20.955 -20.898  1.00  0.00              
ATOM   2721 3HD1 LEU B   8     -23.989 -20.149 -21.135  1.00  0.00              
ATOM   2722 1HD2 LEU B   8     -23.142 -17.434 -19.950  1.00  0.00              
ATOM   2723 2HD2 LEU B   8     -24.664 -18.270 -19.556  1.00  0.00              
ATOM   2724 3HD2 LEU B   8     -23.547 -17.794 -18.255  1.00  0.00              
ATOM   2725  N   LEU B   9     -25.351 -20.833 -15.481  1.00  0.00              
ATOM   2726  CA  LEU B   9     -26.098 -21.775 -14.652  1.00  0.00              
ATOM   2727  C   LEU B   9     -27.110 -22.375 -15.610  1.00  0.00              
ATOM   2728  O   LEU B   9     -28.127 -21.748 -15.979  1.00  0.00              
ATOM   2729  CB  LEU B   9     -26.772 -21.093 -13.454  1.00  0.00              
ATOM   2730  CG  LEU B   9     -27.141 -22.027 -12.295  1.00  0.00              
ATOM   2731  CD1 LEU B   9     -27.447 -21.213 -11.045  1.00  0.00              
ATOM   2732  CD2 LEU B   9     -28.337 -22.880 -12.689  1.00  0.00              
ATOM   2733  H   LEU B   9     -25.669 -19.876 -15.546  1.00  0.00              
ATOM   2734  HA  LEU B   9     -25.422 -22.536 -14.265  1.00  0.00              
ATOM   2735 1HB  LEU B   9     -25.966 -20.426 -13.154  1.00  0.00              
ATOM   2736 2HB  LEU B   9     -27.637 -20.505 -13.759  1.00  0.00              
ATOM   2737  HG  LEU B   9     -26.294 -22.695 -12.135  1.00  0.00              
ATOM   2738 1HD1 LEU B   9     -27.707 -21.884 -10.227  1.00  0.00              
ATOM   2739 2HD1 LEU B   9     -26.569 -20.628 -10.768  1.00  0.00              
ATOM   2740 3HD1 LEU B   9     -28.282 -20.542 -11.244  1.00  0.00              
ATOM   2741 1HD2 LEU B   9     -28.598 -23.544 -11.864  1.00  0.00              
ATOM   2742 2HD2 LEU B   9     -29.185 -22.234 -12.918  1.00  0.00              
ATOM   2743 3HD2 LEU B   9     -28.087 -23.475 -13.568  1.00  0.00              
ATOM   2744  N   LEU B  10     -26.785 -23.566 -16.082  1.00  0.00              
ATOM   2745  CA  LEU B  10     -27.614 -24.250 -17.092  1.00  0.00              
ATOM   2746  C   LEU B  10     -28.636 -25.035 -16.337  1.00  0.00              
ATOM   2747  O   LEU B  10     -28.404 -26.185 -15.936  1.00  0.00              
ATOM   2748  CB  LEU B  10     -26.783 -25.163 -18.002  1.00  0.00              
ATOM   2749  CG  LEU B  10     -27.548 -25.782 -19.179  1.00  0.00              
ATOM   2750  CD1 LEU B  10     -28.051 -24.686 -20.109  1.00  0.00              
ATOM   2751  CD2 LEU B  10     -26.639 -26.747 -19.926  1.00  0.00              
ATOM   2752  H   LEU B  10     -25.948 -24.019 -15.744  1.00  0.00              
ATOM   2753  HA  LEU B  10     -28.108 -23.509 -17.721  1.00  0.00              
ATOM   2754 1HB  LEU B  10     -26.058 -24.438 -18.367  1.00  0.00              
ATOM   2755 2HB  LEU B  10     -26.268 -25.938 -17.434  1.00  0.00              
ATOM   2756  HG  LEU B  10     -28.375 -26.358 -18.762  1.00  0.00              
ATOM   2757 1HD1 LEU B  10     -28.593 -25.134 -20.942  1.00  0.00              
ATOM   2758 2HD1 LEU B  10     -28.718 -24.021 -19.560  1.00  0.00              
ATOM   2759 3HD1 LEU B  10     -27.204 -24.117 -20.492  1.00  0.00              
ATOM   2760 1HD2 LEU B  10     -27.184 -27.186 -20.762  1.00  0.00              
ATOM   2761 2HD2 LEU B  10     -25.768 -26.210 -20.301  1.00  0.00              
ATOM   2762 3HD2 LEU B  10     -26.313 -27.538 -19.249  1.00  0.00              
ATOM   2763  N   PHE B  11     -29.766 -24.376 -16.090  1.00  0.00              
ATOM   2764  CA  PHE B  11     -30.929 -25.019 -15.460  1.00  0.00              
ATOM   2765  C   PHE B  11     -31.705 -25.901 -16.413  1.00  0.00              
ATOM   2766  O   PHE B  11     -32.065 -27.077 -16.080  1.00  0.00              
ATOM   2767  CB  PHE B  11     -31.866 -23.961 -14.873  1.00  0.00              
ATOM   2768  CG  PHE B  11     -33.096 -24.533 -14.227  1.00  0.00              
ATOM   2769  CD1 PHE B  11     -33.109 -24.834 -12.873  1.00  0.00              
ATOM   2770  CD2 PHE B  11     -34.241 -24.771 -14.971  1.00  0.00              
ATOM   2771  CE1 PHE B  11     -34.241 -25.360 -12.278  1.00  0.00              
ATOM   2772  CE2 PHE B  11     -35.373 -25.295 -14.379  1.00  0.00              
ATOM   2773  CZ  PHE B  11     -35.372 -25.590 -13.030  1.00  0.00              
ATOM   2774  H   PHE B  11     -29.822 -23.401 -16.347  1.00  0.00              
ATOM   2775  HA  PHE B  11     -30.597 -25.677 -14.655  1.00  0.00              
ATOM   2776 1HB  PHE B  11     -31.349 -23.386 -14.105  1.00  0.00              
ATOM   2777 2HB  PHE B  11     -32.210 -23.289 -15.658  1.00  0.00              
ATOM   2778  HD1 PHE B  11     -32.215 -24.650 -12.278  1.00  0.00              
ATOM   2779  HD2 PHE B  11     -34.242 -24.538 -16.037  1.00  0.00              
ATOM   2780  HE1 PHE B  11     -34.237 -25.592 -11.213  1.00  0.00              
ATOM   2781  HE2 PHE B  11     -36.267 -25.477 -14.975  1.00  0.00              
ATOM   2782  HZ  PHE B  11     -36.264 -26.006 -12.562  1.00  0.00              
ATOM   2783  N   SER B  12     -32.023 -25.324 -17.575  1.00  0.00              
ATOM   2784  CA  SER B  12     -32.814 -26.041 -18.601  1.00  0.00              
ATOM   2785  C   SER B  12     -31.962 -26.896 -19.528  1.00  0.00              
ATOM   2786  O   SER B  12     -30.834 -26.542 -19.875  1.00  0.00              
ATOM   2787  CB  SER B  12     -33.615 -25.049 -19.422  1.00  0.00              
ATOM   2788  OG  SER B  12     -34.250 -25.659 -20.512  1.00  0.00              
ATOM   2789  H   SER B  12     -31.719 -24.379 -17.759  1.00  0.00              
ATOM   2790  HA  SER B  12     -33.604 -26.665 -18.181  1.00  0.00              
ATOM   2791 1HB  SER B  12     -34.371 -24.596 -18.781  1.00  0.00              
ATOM   2792 2HB  SER B  12     -32.942 -24.276 -19.791  1.00  0.00              
ATOM   2793  HG  SER B  12     -34.775 -25.007 -20.982  1.00  0.00              
ATOM   2794  N   GLY B  13     -32.509 -28.054 -19.902  1.00  0.00              
ATOM   2795  CA  GLY B  13     -31.827 -28.957 -20.805  1.00  0.00              
ATOM   2796  C   GLY B  13     -32.447 -29.066 -22.195  1.00  0.00              
ATOM   2797  O   GLY B  13     -32.105 -29.970 -22.909  1.00  0.00              
ATOM   2798  H   GLY B  13     -33.420 -28.308 -19.547  1.00  0.00              
ATOM   2799 1HA  GLY B  13     -30.799 -28.620 -20.937  1.00  0.00              
ATOM   2800 2HA  GLY B  13     -31.827 -29.958 -20.375  1.00  0.00              
ATOM   2801  N   ASP B  14     -33.323 -28.146 -22.576  1.00  0.00              
ATOM   2802  CA  ASP B  14     -33.937 -28.174 -23.896  1.00  0.00              
ATOM   2803  C   ASP B  14     -32.939 -27.586 -24.890  1.00  0.00              
ATOM   2804  O   ASP B  14     -31.927 -27.026 -24.517  1.00  0.00              
ATOM   2805  CB  ASP B  14     -35.254 -27.395 -23.916  1.00  0.00              
ATOM   2806  CG  ASP B  14     -35.100 -25.894 -23.714  1.00  0.00              
ATOM   2807  OD1 ASP B  14     -34.018 -25.395 -23.915  1.00  0.00              
ATOM   2808  OD2 ASP B  14     -36.093 -25.237 -23.514  1.00  0.00              
ATOM   2809  H   ASP B  14     -33.572 -27.407 -21.933  1.00  0.00              
ATOM   2810  HA  ASP B  14     -34.147 -29.205 -24.184  1.00  0.00              
ATOM   2811 1HB  ASP B  14     -35.855 -27.581 -24.806  1.00  0.00              
ATOM   2812 2HB  ASP B  14     -35.747 -27.830 -23.046  1.00  0.00              
ATOM   2813  N   TYR B  15     -33.245 -27.712 -26.172  1.00  0.00              
ATOM   2814  CA  TYR B  15     -32.311 -27.324 -27.215  1.00  0.00              
ATOM   2815  C   TYR B  15     -32.183 -25.814 -27.356  1.00  0.00              
ATOM   2816  O   TYR B  15     -31.077 -25.327 -27.534  1.00  0.00              
ATOM   2817  CB  TYR B  15     -32.739 -27.933 -28.553  1.00  0.00              
ATOM   2818  CG  TYR B  15     -31.673 -27.869 -29.624  1.00  0.00              
ATOM   2819  CD1 TYR B  15     -30.337 -27.706 -29.291  1.00  0.00              
ATOM   2820  CD2 TYR B  15     -32.008 -27.973 -30.966  1.00  0.00              
ATOM   2821  CE1 TYR B  15     -29.359 -27.645 -30.266  1.00  0.00              
ATOM   2822  CE2 TYR B  15     -31.039 -27.915 -31.949  1.00  0.00              
ATOM   2823  CZ  TYR B  15     -29.715 -27.751 -31.595  1.00  0.00              
ATOM   2824  OH  TYR B  15     -28.747 -27.693 -32.571  1.00  0.00              
ATOM   2825  H   TYR B  15     -34.146 -28.086 -26.432  1.00  0.00              
ATOM   2826  HA  TYR B  15     -31.311 -27.681 -26.969  1.00  0.00              
ATOM   2827 1HB  TYR B  15     -33.001 -28.975 -28.363  1.00  0.00              
ATOM   2828 2HB  TYR B  15     -33.623 -27.391 -28.886  1.00  0.00              
ATOM   2829  HD1 TYR B  15     -30.063 -27.623 -28.239  1.00  0.00              
ATOM   2830  HD2 TYR B  15     -33.055 -28.102 -31.239  1.00  0.00              
ATOM   2831  HE1 TYR B  15     -28.313 -27.517 -29.990  1.00  0.00              
ATOM   2832  HE2 TYR B  15     -31.322 -27.998 -32.999  1.00  0.00              
ATOM   2833  HH  TYR B  15     -29.103 -27.778 -33.459  1.00  0.00              
ATOM   2834  N   ASP B  16     -33.292 -25.091 -27.251  1.00  0.00              
ATOM   2835  CA  ASP B  16     -33.259 -23.641 -27.423  1.00  0.00              
ATOM   2836  C   ASP B  16     -32.474 -22.952 -26.334  1.00  0.00              
ATOM   2837  O   ASP B  16     -31.956 -21.872 -26.561  1.00  0.00              
ATOM   2838  CB  ASP B  16     -34.665 -23.044 -27.556  1.00  0.00              
ATOM   2839  CG  ASP B  16     -35.605 -23.535 -26.489  1.00  0.00              
ATOM   2840  OD1 ASP B  16     -35.936 -24.747 -26.530  1.00  0.00              
ATOM   2841  OD2 ASP B  16     -36.028 -22.710 -25.641  1.00  0.00              
ATOM   2842  H   ASP B  16     -34.173 -25.542 -27.049  1.00  0.00              
ATOM   2843  HA  ASP B  16     -32.757 -23.392 -28.358  1.00  0.00              
ATOM   2844 1HB  ASP B  16     -34.673 -21.955 -27.600  1.00  0.00              
ATOM   2845 2HB  ASP B  16     -34.955 -23.451 -28.525  1.00  0.00              
ATOM   2846  N   LYS B  17     -32.352 -23.566 -25.161  1.00  0.00              
ATOM   2847  CA  LYS B  17     -31.500 -23.005 -24.115  1.00  0.00              
ATOM   2848  C   LYS B  17     -30.059 -23.507 -24.224  1.00  0.00              
ATOM   2849  O   LYS B  17     -29.111 -22.771 -23.982  1.00  0.00              
ATOM   2850  CB  LYS B  17     -32.067 -23.338 -22.734  1.00  0.00              
ATOM   2851  CG  LYS B  17     -33.412 -22.690 -22.433  1.00  0.00              
ATOM   2852  CD  LYS B  17     -33.250 -21.222 -22.070  1.00  0.00              
ATOM   2853  CE  LYS B  17     -34.570 -20.613 -21.621  1.00  0.00              
ATOM   2854  NZ  LYS B  17     -35.019 -21.160 -20.312  1.00  0.00              
ATOM   2855  H   LYS B  17     -32.848 -24.428 -24.982  1.00  0.00              
ATOM   2856  HA  LYS B  17     -31.451 -21.920 -24.221  1.00  0.00              
ATOM   2857 1HB  LYS B  17     -32.167 -24.422 -22.683  1.00  0.00              
ATOM   2858 2HB  LYS B  17     -31.333 -23.007 -21.999  1.00  0.00              
ATOM   2859 1HG  LYS B  17     -34.044 -22.779 -23.317  1.00  0.00              
ATOM   2860 2HG  LYS B  17     -33.874 -23.222 -21.602  1.00  0.00              
ATOM   2861 1HD  LYS B  17     -32.520 -21.142 -21.263  1.00  0.00              
ATOM   2862 2HD  LYS B  17     -32.883 -20.686 -22.945  1.00  0.00              
ATOM   2863 1HE  LYS B  17     -34.439 -19.535 -21.538  1.00  0.00              
ATOM   2864 2HE  LYS B  17     -35.321 -20.829 -22.381  1.00  0.00              
ATOM   2865 1HZ  LYS B  17     -35.896 -20.732 -20.051  1.00  0.00              
ATOM   2866 2HZ  LYS B  17     -35.142 -22.160 -20.389  1.00  0.00              
ATOM   2867 3HZ  LYS B  17     -34.324 -20.960 -19.607  1.00  0.00              
ATOM   2868  N   ALA B  18     -29.884 -24.744 -24.642  1.00  0.00              
ATOM   2869  CA  ALA B  18     -28.550 -25.239 -24.926  1.00  0.00              
ATOM   2870  C   ALA B  18     -27.910 -24.415 -26.040  1.00  0.00              
ATOM   2871  O   ALA B  18     -26.706 -24.205 -26.006  1.00  0.00              
ATOM   2872  CB  ALA B  18     -28.582 -26.734 -25.268  1.00  0.00              
ATOM   2873  H   ALA B  18     -30.674 -25.360 -24.768  1.00  0.00              
ATOM   2874  HA  ALA B  18     -27.938 -25.126 -24.032  1.00  0.00              
ATOM   2875 1HB  ALA B  18     -27.570 -27.080 -25.477  1.00  0.00              
ATOM   2876 2HB  ALA B  18     -28.989 -27.292 -24.425  1.00  0.00              
ATOM   2877 3HB  ALA B  18     -29.207 -26.893 -26.145  1.00  0.00              
ATOM   2878  N   LEU B  19     -28.688 -23.950 -27.027  1.00  0.00              
ATOM   2879  CA  LEU B  19     -28.130 -23.065 -28.071  1.00  0.00              
ATOM   2880  C   LEU B  19     -27.511 -21.780 -27.514  1.00  0.00              
ATOM   2881  O   LEU B  19     -26.408 -21.438 -27.902  1.00  0.00              
ATOM   2882  CB  LEU B  19     -29.222 -22.710 -29.088  1.00  0.00              
ATOM   2883  CG  LEU B  19     -29.613 -23.842 -30.047  1.00  0.00              
ATOM   2884  CD1 LEU B  19     -30.862 -23.456 -30.828  1.00  0.00              
ATOM   2885  CD2 LEU B  19     -28.455 -24.132 -30.990  1.00  0.00              
ATOM   2886  H   LEU B  19     -29.666 -24.200 -27.066  1.00  0.00              
ATOM   2887  HA  LEU B  19     -27.315 -23.574 -28.584  1.00  0.00              
ATOM   2888 1HB  LEU B  19     -30.042 -22.501 -28.402  1.00  0.00              
ATOM   2889 2HB  LEU B  19     -28.976 -21.807 -29.646  1.00  0.00              
ATOM   2890  HG  LEU B  19     -29.783 -24.734 -29.443  1.00  0.00              
ATOM   2891 1HD1 LEU B  19     -31.132 -24.266 -31.506  1.00  0.00              
ATOM   2892 2HD1 LEU B  19     -31.683 -23.276 -30.135  1.00  0.00              
ATOM   2893 3HD1 LEU B  19     -30.666 -22.552 -31.403  1.00  0.00              
ATOM   2894 1HD2 LEU B  19     -28.734 -24.937 -31.671  1.00  0.00              
ATOM   2895 2HD2 LEU B  19     -28.219 -23.236 -31.564  1.00  0.00              
ATOM   2896 3HD2 LEU B  19     -27.581 -24.433 -30.412  1.00  0.00              
ATOM   2897  N   ALA B  20     -28.233 -21.047 -26.650  1.00  0.00              
ATOM   2898  CA  ALA B  20     -27.681 -19.867 -25.985  1.00  0.00              
ATOM   2899  C   ALA B  20     -26.419 -20.194 -25.184  1.00  0.00              
ATOM   2900  O   ALA B  20     -25.479 -19.391 -25.147  1.00  0.00              
ATOM   2901  CB  ALA B  20     -28.796 -19.459 -25.023  1.00  0.00              
ATOM   2902  H   ALA B  20     -29.186 -21.320 -26.457  1.00  0.00              
ATOM   2903  HA  ALA B  20     -27.392 -19.141 -26.744  1.00  0.00              
ATOM   2904 1HB  ALA B  20     -28.487 -18.574 -24.465  1.00  0.00              
ATOM   2905 2HB  ALA B  20     -29.700 -19.233 -25.589  1.00  0.00              
ATOM   2906 3HB  ALA B  20     -28.994 -20.274 -24.329  1.00  0.00              
ATOM   2907  N   SER B  21     -26.411 -21.316 -24.462  1.00  0.00              
ATOM   2908  CA  SER B  21     -25.251 -21.665 -23.601  1.00  0.00              
ATOM   2909  C   SER B  21     -24.032 -21.903 -24.484  1.00  0.00              
ATOM   2910  O   SER B  21     -22.997 -21.319 -24.271  1.00  0.00              
ATOM   2911  CB  SER B  21     -25.544 -22.891 -22.758  1.00  0.00              
ATOM   2912  OG  SER B  21     -24.454 -23.250 -21.954  1.00  0.00              
ATOM   2913  H   SER B  21     -27.203 -21.941 -24.497  1.00  0.00              
ATOM   2914  HA  SER B  21     -25.048 -20.925 -22.826  1.00  0.00              
ATOM   2915 1HB  SER B  21     -26.401 -22.677 -22.119  1.00  0.00              
ATOM   2916 2HB  SER B  21     -25.786 -23.721 -23.420  1.00  0.00              
ATOM   2917  HG  SER B  21     -24.680 -24.028 -21.438  1.00  0.00              
ATOM   2918  N   LEU B  22     -24.191 -22.729 -25.516  1.00  0.00              
ATOM   2919  CA  LEU B  22     -23.055 -23.138 -26.340  1.00  0.00              
ATOM   2920  C   LEU B  22     -22.521 -22.031 -27.260  1.00  0.00              
ATOM   2921  O   LEU B  22     -21.331 -21.992 -27.581  1.00  0.00              
ATOM   2922  CB  LEU B  22     -23.451 -24.362 -27.176  1.00  0.00              
ATOM   2923  CG  LEU B  22     -24.344 -24.064 -28.387  1.00  0.00              
ATOM   2924  CD1 LEU B  22     -23.485 -23.734 -29.600  1.00  0.00              
ATOM   2925  CD2 LEU B  22     -25.236 -25.264 -28.668  1.00  0.00              
ATOM   2926  H   LEU B  22     -25.111 -23.082 -25.737  1.00  0.00              
ATOM   2927  HA  LEU B  22     -22.213 -23.395 -25.699  1.00  0.00              
ATOM   2928 1HB  LEU B  22     -22.463 -24.676 -27.508  1.00  0.00              
ATOM   2929 2HB  LEU B  22     -23.893 -25.145 -26.560  1.00  0.00              
ATOM   2930  HG  LEU B  22     -24.987 -23.226 -28.117  1.00  0.00              
ATOM   2931 1HD1 LEU B  22     -24.128 -23.524 -30.455  1.00  0.00              
ATOM   2932 2HD1 LEU B  22     -22.872 -22.858 -29.384  1.00  0.00              
ATOM   2933 3HD1 LEU B  22     -22.840 -24.581 -29.831  1.00  0.00              
ATOM   2934 1HD2 LEU B  22     -25.871 -25.051 -29.529  1.00  0.00              
ATOM   2935 2HD2 LEU B  22     -24.617 -26.136 -28.880  1.00  0.00              
ATOM   2936 3HD2 LEU B  22     -25.861 -25.465 -27.798  1.00  0.00              
ATOM   2937  N   ILE B  23     -23.408 -21.135 -27.671  1.00  0.00              
ATOM   2938  CA  ILE B  23     -23.031 -19.965 -28.451  1.00  0.00              
ATOM   2939  C   ILE B  23     -22.219 -19.000 -27.589  1.00  0.00              
ATOM   2940  O   ILE B  23     -21.222 -18.461 -28.030  1.00  0.00              
ATOM   2941  CB  ILE B  23     -24.263 -19.235 -29.018  1.00  0.00              
ATOM   2942  CG1 ILE B  23     -24.927 -20.078 -30.110  1.00  0.00              
ATOM   2943  CG2 ILE B  23     -23.869 -17.870 -29.561  1.00  0.00              
ATOM   2944  CD1 ILE B  23     -26.294 -19.578 -30.520  1.00  0.00              
ATOM   2945  H   ILE B  23     -24.380 -21.275 -27.432  1.00  0.00              
ATOM   2946  HA  ILE B  23     -22.371 -20.246 -29.271  1.00  0.00              
ATOM   2947  HB  ILE B  23     -24.999 -19.112 -28.224  1.00  0.00              
ATOM   2948 1HG1 ILE B  23     -24.263 -20.071 -30.974  1.00  0.00              
ATOM   2949 2HG1 ILE B  23     -25.012 -21.095 -29.727  1.00  0.00              
ATOM   2950 1HG2 ILE B  23     -24.751 -17.368 -29.958  1.00  0.00              
ATOM   2951 2HG2 ILE B  23     -23.440 -17.270 -28.759  1.00  0.00              
ATOM   2952 3HG2 ILE B  23     -23.133 -17.992 -30.355  1.00  0.00              
ATOM   2953 1HD1 ILE B  23     -26.701 -20.226 -31.296  1.00  0.00              
ATOM   2954 2HD1 ILE B  23     -26.959 -19.586 -29.656  1.00  0.00              
ATOM   2955 3HD1 ILE B  23     -26.211 -18.563 -30.904  1.00  0.00              
ATOM   2956  N   ILE B  24     -22.645 -18.779 -26.362  1.00  0.00              
ATOM   2957  CA  ILE B  24     -21.857 -17.940 -25.451  1.00  0.00              
ATOM   2958  C   ILE B  24     -20.477 -18.536 -25.243  1.00  0.00              
ATOM   2959  O   ILE B  24     -19.486 -17.829 -25.208  1.00  0.00              
ATOM   2960  CB  ILE B  24     -22.545 -17.772 -24.084  1.00  0.00              
ATOM   2961  CG1 ILE B  24     -23.815 -16.930 -24.225  1.00  0.00              
ATOM   2962  CG2 ILE B  24     -21.591 -17.138 -23.084  1.00  0.00              
ATOM   2963  CD1 ILE B  24     -24.707 -16.961 -23.005  1.00  0.00              
ATOM   2964  H   ILE B  24     -23.512 -19.180 -26.035  1.00  0.00              
ATOM   2965  HA  ILE B  24     -21.683 -16.958 -25.888  1.00  0.00              
ATOM   2966  HB  ILE B  24     -22.855 -18.751 -23.720  1.00  0.00              
ATOM   2967 1HG1 ILE B  24     -23.505 -15.905 -24.423  1.00  0.00              
ATOM   2968 2HG1 ILE B  24     -24.364 -17.314 -25.085  1.00  0.00              
ATOM   2969 1HG2 ILE B  24     -22.093 -17.026 -22.123  1.00  0.00              
ATOM   2970 2HG2 ILE B  24     -20.715 -17.774 -22.963  1.00  0.00              
ATOM   2971 3HG2 ILE B  24     -21.280 -16.158 -23.447  1.00  0.00              
ATOM   2972 1HD1 ILE B  24     -25.587 -16.342 -23.181  1.00  0.00              
ATOM   2973 2HD1 ILE B  24     -25.020 -17.987 -22.807  1.00  0.00              
ATOM   2974 3HD1 ILE B  24     -24.161 -16.577 -22.145  1.00  0.00              
ATOM   2975  N   ALA B  25     -20.426 -19.852 -25.042  1.00  0.00              
ATOM   2976  CA  ALA B  25     -19.149 -20.506 -24.809  1.00  0.00              
ATOM   2977  C   ALA B  25     -18.263 -20.429 -26.029  1.00  0.00              
ATOM   2978  O   ALA B  25     -17.072 -20.201 -25.929  1.00  0.00              
ATOM   2979  CB  ALA B  25     -19.350 -21.959 -24.411  1.00  0.00              
ATOM   2980  H   ALA B  25     -21.269 -20.408 -25.048  1.00  0.00              
ATOM   2981  HA  ALA B  25     -18.633 -19.989 -24.000  1.00  0.00              
ATOM   2982 1HB  ALA B  25     -18.380 -22.426 -24.242  1.00  0.00              
ATOM   2983 2HB  ALA B  25     -19.940 -22.007 -23.496  1.00  0.00              
ATOM   2984 3HB  ALA B  25     -19.872 -22.485 -25.208  1.00  0.00              
ATOM   2985  N   ASN B  26     -18.883 -20.610 -27.194  1.00  0.00              
ATOM   2986  CA  ASN B  26     -18.188 -20.644 -28.470  1.00  0.00              
ATOM   2987  C   ASN B  26     -17.558 -19.300 -28.781  1.00  0.00              
ATOM   2988  O   ASN B  26     -16.501 -19.219 -29.406  1.00  0.00              
ATOM   2989  CB  ASN B  26     -19.113 -21.065 -29.597  1.00  0.00              
ATOM   2990  CG  ASN B  26     -18.409 -21.282 -30.908  1.00  0.00              
ATOM   2991  OD1 ASN B  26     -17.543 -22.155 -31.034  1.00  0.00              
ATOM   2992  ND2 ASN B  26     -18.718 -20.439 -31.861  1.00  0.00              
ATOM   2993  H   ASN B  26     -19.886 -20.727 -27.176  1.00  0.00              
ATOM   2994  HA  ASN B  26     -17.373 -21.368 -28.428  1.00  0.00              
ATOM   2995 1HB  ASN B  26     -19.847 -21.858 -29.450  1.00  0.00              
ATOM   2996 2HB  ASN B  26     -19.620 -20.101 -29.626  1.00  0.00              
ATOM   2997 1HD2 ASN B  26     -18.289 -20.523 -32.760  1.00  0.00              
ATOM   2998 2HD2 ASN B  26     -19.382 -19.712 -31.689  1.00  0.00              
ATOM   2999  N   ALA B  27     -18.217 -18.244 -28.318  1.00  0.00              
ATOM   3000  CA  ALA B  27     -17.654 -16.886 -28.395  1.00  0.00              
ATOM   3001  C   ALA B  27     -16.655 -16.616 -27.294  1.00  0.00              
ATOM   3002  O   ALA B  27     -15.642 -16.022 -27.533  1.00  0.00              
ATOM   3003  CB  ALA B  27     -18.765 -15.847 -28.350  1.00  0.00              
ATOM   3004  H   ALA B  27     -19.128 -18.377 -27.903  1.00  0.00              
ATOM   3005  HA  ALA B  27     -17.120 -16.782 -29.339  1.00  0.00              
ATOM   3006 1HB  ALA B  27     -18.331 -14.849 -28.406  1.00  0.00              
ATOM   3007 2HB  ALA B  27     -19.438 -15.997 -29.194  1.00  0.00              
ATOM   3008 3HB  ALA B  27     -19.321 -15.949 -27.420  1.00  0.00              
ATOM   3009  N   ALA B  28     -16.926 -17.091 -26.084  1.00  0.00              
ATOM   3010  CA  ALA B  28     -16.052 -16.805 -24.947  1.00  0.00              
ATOM   3011  C   ALA B  28     -14.661 -17.406 -25.141  1.00  0.00              
ATOM   3012  O   ALA B  28     -13.670 -16.836 -24.653  1.00  0.00              
ATOM   3013  CB  ALA B  28     -16.742 -17.306 -23.630  1.00  0.00              
ATOM   3014  H   ALA B  28     -17.749 -17.660 -25.942  1.00  0.00              
ATOM   3015  HA  ALA B  28     -15.926 -15.725 -24.867  1.00  0.00              
ATOM   3016 1HB  ALA B  28     -16.095 -17.095 -22.779  1.00  0.00              
ATOM   3017 2HB  ALA B  28     -17.694 -16.791 -23.499  1.00  0.00              
ATOM   3018 3HB  ALA B  28     -16.916 -18.379 -23.696  1.00  0.00              
ATOM   3019  N   ARG B  29     -14.582 -18.546 -25.833  1.00  0.00              
ATOM   3020  CA  ARG B  29     -13.292 -19.171 -26.125  1.00  0.00              
ATOM   3021  C   ARG B  29     -12.488 -18.288 -27.075  1.00  0.00              
ATOM   3022  O   ARG B  29     -11.264 -18.350 -27.081  1.00  0.00              
ATOM   3023  CB  ARG B  29     -13.438 -20.589 -26.659  1.00  0.00              
ATOM   3024  CG  ARG B  29     -14.061 -20.690 -28.042  1.00  0.00              
ATOM   3025  CD  ARG B  29     -14.315 -22.081 -28.499  1.00  0.00              
ATOM   3026  NE  ARG B  29     -14.929 -22.181 -29.813  1.00  0.00              
ATOM   3027  CZ  ARG B  29     -14.248 -22.257 -30.973  1.00  0.00              
ATOM   3028  NH1 ARG B  29     -12.934 -22.208 -30.990  1.00  0.00              
ATOM   3029  NH2 ARG B  29     -14.936 -22.359 -32.096  1.00  0.00              
ATOM   3030  H   ARG B  29     -15.429 -18.987 -26.162  1.00  0.00              
ATOM   3031  HA  ARG B  29     -12.714 -19.271 -25.206  1.00  0.00              
ATOM   3032 1HB  ARG B  29     -12.440 -21.024 -26.682  1.00  0.00              
ATOM   3033 2HB  ARG B  29     -14.056 -21.135 -25.947  1.00  0.00              
ATOM   3034 1HG  ARG B  29     -15.014 -20.160 -28.034  1.00  0.00              
ATOM   3035 2HG  ARG B  29     -13.389 -20.218 -28.760  1.00  0.00              
ATOM   3036 1HD  ARG B  29     -13.368 -22.618 -28.540  1.00  0.00              
ATOM   3037 2HD  ARG B  29     -14.981 -22.570 -27.789  1.00  0.00              
ATOM   3038  HE  ARG B  29     -15.908 -22.208 -30.066  1.00  0.00              
ATOM   3039 1HH1 ARG B  29     -12.423 -22.112 -30.124  1.00  0.00              
ATOM   3040 2HH1 ARG B  29     -12.442 -22.267 -31.870  1.00  0.00              
ATOM   3041 1HH2 ARG B  29     -15.947 -22.378 -32.066  1.00  0.00              
ATOM   3042 2HH2 ARG B  29     -14.451 -22.418 -32.979  1.00  0.00              
ATOM   3043  N   GLU B  30     -13.174 -17.445 -27.856  1.00  0.00              
ATOM   3044  CA  GLU B  30     -12.485 -16.604 -28.839  1.00  0.00              
ATOM   3045  C   GLU B  30     -12.034 -15.270 -28.232  1.00  0.00              
ATOM   3046  O   GLU B  30     -10.987 -14.751 -28.558  1.00  0.00              
ATOM   3047  CB  GLU B  30     -13.389 -16.350 -30.047  1.00  0.00              
ATOM   3048  CG  GLU B  30     -13.741 -17.599 -30.843  1.00  0.00              
ATOM   3049  CD  GLU B  30     -14.692 -17.282 -31.964  1.00  0.00              
ATOM   3050  OE1 GLU B  30     -15.065 -16.141 -32.097  1.00  0.00              
ATOM   3051  OE2 GLU B  30     -14.957 -18.156 -32.756  1.00  0.00              
ATOM   3052  H   GLU B  30     -14.179 -17.382 -27.772  1.00  0.00              
ATOM   3053  HA  GLU B  30     -11.577 -17.103 -29.181  1.00  0.00              
ATOM   3054 1HB  GLU B  30     -14.304 -15.892 -29.669  1.00  0.00              
ATOM   3055 2HB  GLU B  30     -12.868 -15.643 -30.693  1.00  0.00              
ATOM   3056 1HG  GLU B  30     -12.870 -18.118 -31.243  1.00  0.00              
ATOM   3057 2HG  GLU B  30     -14.239 -18.236 -30.114  1.00  0.00              
ATOM   3058  N   MET B  31     -12.842 -14.738 -27.334  1.00  0.00              
ATOM   3059  CA  MET B  31     -12.526 -13.516 -26.619  1.00  0.00              
ATOM   3060  C   MET B  31     -11.763 -13.747 -25.294  1.00  0.00              
ATOM   3061  O   MET B  31     -11.734 -12.858 -24.440  1.00  0.00              
ATOM   3062  CB  MET B  31     -13.819 -12.749 -26.351  1.00  0.00              
ATOM   3063  CG  MET B  31     -14.823 -13.490 -25.480  1.00  0.00              
ATOM   3064  SD  MET B  31     -16.251 -12.476 -25.048  1.00  0.00              
ATOM   3065  CE  MET B  31     -17.574 -13.417 -25.805  1.00  0.00              
ATOM   3066  H   MET B  31     -13.716 -15.207 -27.144  1.00  0.00              
ATOM   3067  HA  MET B  31     -11.857 -12.898 -27.217  1.00  0.00              
ATOM   3068 1HB  MET B  31     -13.538 -11.814 -25.868  1.00  0.00              
ATOM   3069 2HB  MET B  31     -14.268 -12.536 -27.322  1.00  0.00              
ATOM   3070 1HG  MET B  31     -15.161 -14.371 -26.025  1.00  0.00              
ATOM   3071 2HG  MET B  31     -14.315 -13.800 -24.567  1.00  0.00              
ATOM   3072 1HE  MET B  31     -18.526 -12.916 -25.625  1.00  0.00              
ATOM   3073 2HE  MET B  31     -17.400 -13.491 -26.879  1.00  0.00              
ATOM   3074 3HE  MET B  31     -17.603 -14.417 -25.371  1.00  0.00              
ATOM   3075  N   GLU B  32     -11.166 -14.925 -25.115  1.00  0.00              
ATOM   3076  CA  GLU B  32     -10.351 -15.166 -23.943  1.00  0.00              
ATOM   3077  C   GLU B  32     -11.020 -14.950 -22.599  1.00  0.00              
ATOM   3078  O   GLU B  32     -10.477 -14.253 -21.748  1.00  0.00              
ATOM   3079  CB  GLU B  32      -9.100 -14.287 -24.019  1.00  0.00              
ATOM   3080  CG  GLU B  32      -8.211 -14.562 -25.224  1.00  0.00              
ATOM   3081  CD  GLU B  32      -7.016 -13.649 -25.240  1.00  0.00              
ATOM   3082  OE1 GLU B  32      -6.852 -12.900 -24.308  1.00  0.00              
ATOM   3083  OE2 GLU B  32      -6.207 -13.779 -26.128  1.00  0.00              
ATOM   3084  H   GLU B  32     -11.276 -15.661 -25.798  1.00  0.00              
ATOM   3085  HA  GLU B  32     -10.055 -16.215 -23.908  1.00  0.00              
ATOM   3086 1HB  GLU B  32      -9.440 -13.252 -24.048  1.00  0.00              
ATOM   3087 2HB  GLU B  32      -8.534 -14.458 -23.104  1.00  0.00              
ATOM   3088 1HG  GLU B  32      -7.877 -15.597 -25.289  1.00  0.00              
ATOM   3089 2HG  GLU B  32      -8.853 -14.334 -26.073  1.00  0.00              
ATOM   3090  N   ILE B  33     -12.185 -15.533 -22.382  1.00  0.00              
ATOM   3091  CA  ILE B  33     -12.865 -15.407 -21.091  1.00  0.00              
ATOM   3092  C   ILE B  33     -12.962 -16.725 -20.339  1.00  0.00              
ATOM   3093  O   ILE B  33     -13.285 -17.738 -20.940  1.00  0.00              
ATOM   3094  CB  ILE B  33     -14.285 -14.838 -21.264  1.00  0.00              
ATOM   3095  CG1 ILE B  33     -14.230 -13.452 -21.910  1.00  0.00              
ATOM   3096  CG2 ILE B  33     -15.000 -14.776 -19.923  1.00  0.00              
ATOM   3097  CD1 ILE B  33     -13.586 -12.397 -21.039  1.00  0.00              
ATOM   3098  H   ILE B  33     -12.618 -16.076 -23.115  1.00  0.00              
ATOM   3099  HA  ILE B  33     -12.295 -14.769 -20.417  1.00  0.00              
ATOM   3100  HB  ILE B  33     -14.844 -15.480 -21.945  1.00  0.00              
ATOM   3101 1HG1 ILE B  33     -13.668 -13.549 -22.838  1.00  0.00              
ATOM   3102 2HG1 ILE B  33     -15.255 -13.159 -22.136  1.00  0.00              
ATOM   3103 1HG2 ILE B  33     -16.002 -14.371 -20.063  1.00  0.00              
ATOM   3104 2HG2 ILE B  33     -15.070 -15.778 -19.501  1.00  0.00              
ATOM   3105 3HG2 ILE B  33     -14.442 -14.134 -19.242  1.00  0.00              
ATOM   3106 1HD1 ILE B  33     -13.584 -11.442 -21.564  1.00  0.00              
ATOM   3107 2HD1 ILE B  33     -14.149 -12.298 -20.110  1.00  0.00              
ATOM   3108 3HD1 ILE B  33     -12.561 -12.687 -20.813  1.00  0.00              
ATOM   3109  N   GLU B  34     -12.756 -16.681 -19.026  1.00  0.00              
ATOM   3110  CA  GLU B  34     -12.736 -17.852 -18.182  1.00  0.00              
ATOM   3111  C   GLU B  34     -14.222 -18.254 -18.212  1.00  0.00              
ATOM   3112  O   GLU B  34     -15.110 -17.424 -17.947  1.00  0.00              
ATOM   3113  CB  GLU B  34     -12.222 -17.563 -16.770  1.00  0.00              
ATOM   3114  CG  GLU B  34     -12.127 -18.789 -15.873  1.00  0.00              
ATOM   3115  CD  GLU B  34     -11.591 -18.431 -14.514  1.00  0.00              
ATOM   3116  OE1 GLU B  34     -11.250 -17.291 -14.312  1.00  0.00              
ATOM   3117  OE2 GLU B  34     -11.626 -19.270 -13.644  1.00  0.00              
ATOM   3118  H   GLU B  34     -12.608 -15.772 -18.610  1.00  0.00              
ATOM   3119  HA  GLU B  34     -12.084 -18.610 -18.617  1.00  0.00              
ATOM   3120 1HB  GLU B  34     -11.234 -17.115 -16.877  1.00  0.00              
ATOM   3121 2HB  GLU B  34     -12.904 -16.839 -16.324  1.00  0.00              
ATOM   3122 1HG  GLU B  34     -13.073 -19.319 -15.761  1.00  0.00              
ATOM   3123 2HG  GLU B  34     -11.412 -19.429 -16.388  1.00  0.00              
ATOM   3124  N   VAL B  35     -14.533 -19.494 -18.592  1.00  0.00              
ATOM   3125  CA  VAL B  35     -15.905 -19.939 -18.622  1.00  0.00              
ATOM   3126  C   VAL B  35     -16.098 -21.051 -17.601  1.00  0.00              
ATOM   3127  O   VAL B  35     -15.393 -22.053 -17.637  1.00  0.00              
ATOM   3128  CB  VAL B  35     -16.316 -20.437 -20.020  1.00  0.00              
ATOM   3129  CG1 VAL B  35     -17.755 -20.929 -20.008  1.00  0.00              
ATOM   3130  CG2 VAL B  35     -16.140 -19.334 -21.052  1.00  0.00              
ATOM   3131  H   VAL B  35     -13.802 -20.136 -18.864  1.00  0.00              
ATOM   3132  HA  VAL B  35     -16.587 -19.140 -18.326  1.00  0.00              
ATOM   3133  HB  VAL B  35     -15.655 -21.253 -20.313  1.00  0.00              
ATOM   3134 1HG1 VAL B  35     -18.029 -21.278 -21.004  1.00  0.00              
ATOM   3135 2HG1 VAL B  35     -17.854 -21.749 -19.297  1.00  0.00              
ATOM   3136 3HG1 VAL B  35     -18.416 -20.113 -19.717  1.00  0.00              
ATOM   3137 1HG2 VAL B  35     -16.433 -19.704 -22.034  1.00  0.00              
ATOM   3138 2HG2 VAL B  35     -16.764 -18.482 -20.783  1.00  0.00              
ATOM   3139 3HG2 VAL B  35     -15.095 -19.025 -21.080  1.00  0.00              
ATOM   3140  N   THR B  36     -17.066 -20.854 -16.706  1.00  0.00              
ATOM   3141  CA  THR B  36     -17.482 -21.877 -15.775  1.00  0.00              
ATOM   3142  C   THR B  36     -18.909 -22.243 -16.109  1.00  0.00              
ATOM   3143  O   THR B  36     -19.782 -21.395 -16.086  1.00  0.00              
ATOM   3144  CB  THR B  36     -17.385 -21.417 -14.309  1.00  0.00              
ATOM   3145  OG1 THR B  36     -16.028 -21.070 -14.003  1.00  0.00              
ATOM   3146  CG2 THR B  36     -17.846 -22.522 -13.371  1.00  0.00              
ATOM   3147  H   THR B  36     -17.523 -19.953 -16.683  1.00  0.00              
ATOM   3148  HA  THR B  36     -16.856 -22.762 -15.895  1.00  0.00              
ATOM   3149  HB  THR B  36     -18.015 -20.538 -14.171  1.00  0.00              
ATOM   3150  HG1 THR B  36     -15.970 -20.782 -13.089  1.00  0.00              
ATOM   3151 1HG2 THR B  36     -17.771 -22.177 -12.340  1.00  0.00              
ATOM   3152 2HG2 THR B  36     -18.881 -22.779 -13.594  1.00  0.00              
ATOM   3153 3HG2 THR B  36     -17.216 -23.400 -13.508  1.00  0.00              
ATOM   3154  N   ILE B  37     -19.140 -23.512 -16.423  1.00  0.00              
ATOM   3155  CA  ILE B  37     -20.502 -23.990 -16.664  1.00  0.00              
ATOM   3156  C   ILE B  37     -20.958 -24.792 -15.468  1.00  0.00              
ATOM   3157  O   ILE B  37     -20.302 -25.758 -15.068  1.00  0.00              
ATOM   3158  CB  ILE B  37     -20.605 -24.858 -17.932  1.00  0.00              
ATOM   3159  CG1 ILE B  37     -20.083 -24.089 -19.149  1.00  0.00              
ATOM   3160  CG2 ILE B  37     -22.041 -25.304 -18.156  1.00  0.00              
ATOM   3161  CD1 ILE B  37     -20.842 -22.814 -19.436  1.00  0.00              
ATOM   3162  H   ILE B  37     -18.370 -24.161 -16.499  1.00  0.00              
ATOM   3163  HA  ILE B  37     -21.193 -23.152 -16.752  1.00  0.00              
ATOM   3164  HB  ILE B  37     -19.966 -25.733 -17.816  1.00  0.00              
ATOM   3165 1HG1 ILE B  37     -19.036 -23.855 -18.960  1.00  0.00              
ATOM   3166 2HG1 ILE B  37     -20.155 -24.756 -20.008  1.00  0.00              
ATOM   3167 1HG2 ILE B  37     -22.096 -25.916 -19.056  1.00  0.00              
ATOM   3168 2HG2 ILE B  37     -22.379 -25.888 -17.300  1.00  0.00              
ATOM   3169 3HG2 ILE B  37     -22.681 -24.429 -18.273  1.00  0.00              
ATOM   3170 1HD1 ILE B  37     -20.414 -22.325 -20.312  1.00  0.00              
ATOM   3171 2HD1 ILE B  37     -21.890 -23.048 -19.627  1.00  0.00              
ATOM   3172 3HD1 ILE B  37     -20.770 -22.146 -18.579  1.00  0.00              
ATOM   3173  N   PHE B  38     -22.093 -24.391 -14.912  1.00  0.00              
ATOM   3174  CA  PHE B  38     -22.698 -25.092 -13.786  1.00  0.00              
ATOM   3175  C   PHE B  38     -24.017 -25.713 -14.227  1.00  0.00              
ATOM   3176  O   PHE B  38     -25.008 -25.009 -14.470  1.00  0.00              
ATOM   3177  CB  PHE B  38     -22.918 -24.144 -12.606  1.00  0.00              
ATOM   3178  CG  PHE B  38     -23.393 -24.831 -11.357  1.00  0.00              
ATOM   3179  CD1 PHE B  38     -22.486 -25.356 -10.449  1.00  0.00              
ATOM   3180  CD2 PHE B  38     -24.748 -24.953 -11.088  1.00  0.00              
ATOM   3181  CE1 PHE B  38     -22.923 -25.989  -9.300  1.00  0.00              
ATOM   3182  CE2 PHE B  38     -25.187 -25.584  -9.940  1.00  0.00              
ATOM   3183  CZ  PHE B  38     -24.273 -26.102  -9.046  1.00  0.00              
ATOM   3184  H   PHE B  38     -22.551 -23.572 -15.285  1.00  0.00              
ATOM   3185  HA  PHE B  38     -22.043 -25.901 -13.459  1.00  0.00              
ATOM   3186 1HB  PHE B  38     -21.986 -23.641 -12.349  1.00  0.00              
ATOM   3187 2HB  PHE B  38     -23.673 -23.401 -12.859  1.00  0.00              
ATOM   3188  HD1 PHE B  38     -21.419 -25.266 -10.650  1.00  0.00              
ATOM   3189  HD2 PHE B  38     -25.471 -24.544 -11.795  1.00  0.00              
ATOM   3190  HE1 PHE B  38     -22.199 -26.397  -8.595  1.00  0.00              
ATOM   3191  HE2 PHE B  38     -26.255 -25.673  -9.741  1.00  0.00              
ATOM   3192  HZ  PHE B  38     -24.618 -26.601  -8.141  1.00  0.00              
ATOM   3193  N   CYS B  39     -24.034 -27.045 -14.345  1.00  0.00              
ATOM   3194  CA  CYS B  39     -25.219 -27.742 -14.805  1.00  0.00              
ATOM   3195  C   CYS B  39     -26.069 -28.167 -13.644  1.00  0.00              
ATOM   3196  O   CYS B  39     -25.568 -28.698 -12.664  1.00  0.00              
ATOM   3197  CB  CYS B  39     -24.644 -28.962 -15.524  1.00  0.00              
ATOM   3198  SG  CYS B  39     -23.605 -28.569 -16.952  1.00  0.00              
ATOM   3199  H   CYS B  39     -23.210 -27.579 -14.110  1.00  0.00              
ATOM   3200  HA  CYS B  39     -25.811 -27.167 -15.517  1.00  0.00              
ATOM   3201 1HB  CYS B  39     -24.018 -29.541 -14.845  1.00  0.00              
ATOM   3202 2HB  CYS B  39     -25.450 -29.591 -15.901  1.00  0.00              
ATOM   3203  HG  CYS B  39     -22.666 -27.925 -16.267  1.00  0.00              
ATOM   3204  N   ALA B  40     -27.367 -27.954 -13.778  1.00  0.00              
ATOM   3205  CA  ALA B  40     -28.309 -28.241 -12.727  1.00  0.00              
ATOM   3206  C   ALA B  40     -29.598 -28.787 -13.332  1.00  0.00              
ATOM   3207  O   ALA B  40     -29.951 -28.472 -14.461  1.00  0.00              
ATOM   3208  CB  ALA B  40     -28.552 -26.967 -11.888  1.00  0.00              
ATOM   3209  H   ALA B  40     -27.704 -27.577 -14.652  1.00  0.00              
ATOM   3210  HA  ALA B  40     -27.886 -29.007 -12.078  1.00  0.00              
ATOM   3211 1HB  ALA B  40     -29.265 -27.186 -11.094  1.00  0.00              
ATOM   3212 2HB  ALA B  40     -27.610 -26.635 -11.449  1.00  0.00              
ATOM   3213 3HB  ALA B  40     -28.951 -26.181 -12.527  1.00  0.00              
ATOM   3214  N   PHE B  41     -30.271 -29.644 -12.600  1.00  0.00              
ATOM   3215  CA  PHE B  41     -31.603 -30.103 -12.989  1.00  0.00              
ATOM   3216  C   PHE B  41     -31.647 -30.695 -14.379  1.00  0.00              
ATOM   3217  O   PHE B  41     -31.016 -31.708 -14.631  1.00  0.00              
ATOM   3218  CB  PHE B  41     -32.646 -28.976 -12.793  1.00  0.00              
ATOM   3219  CG  PHE B  41     -32.823 -28.582 -11.357  1.00  0.00              
ATOM   3220  CD1 PHE B  41     -32.113 -27.499 -10.822  1.00  0.00              
ATOM   3221  CD2 PHE B  41     -33.648 -29.339 -10.513  1.00  0.00              
ATOM   3222  CE1 PHE B  41     -32.242 -27.161  -9.456  1.00  0.00              
ATOM   3223  CE2 PHE B  41     -33.783 -29.012  -9.155  1.00  0.00              
ATOM   3224  CZ  PHE B  41     -33.083 -27.928  -8.628  1.00  0.00              
ATOM   3225  H   PHE B  41     -29.859 -29.995 -11.747  1.00  0.00              
ATOM   3226  HA  PHE B  41     -31.928 -30.904 -12.323  1.00  0.00              
ATOM   3227 1HB  PHE B  41     -32.338 -28.081 -13.332  1.00  0.00              
ATOM   3228 2HB  PHE B  41     -33.620 -29.300 -13.155  1.00  0.00              
ATOM   3229  HD1 PHE B  41     -31.459 -26.917 -11.473  1.00  0.00              
ATOM   3230  HD2 PHE B  41     -34.195 -30.187 -10.926  1.00  0.00              
ATOM   3231  HE1 PHE B  41     -31.692 -26.312  -9.050  1.00  0.00              
ATOM   3232  HE2 PHE B  41     -34.434 -29.605  -8.513  1.00  0.00              
ATOM   3233  HZ  PHE B  41     -33.188 -27.677  -7.573  1.00  0.00              
ATOM   3234  N   TRP B  42     -32.362 -30.061 -15.287  1.00  0.00              
ATOM   3235  CA  TRP B  42     -32.537 -30.604 -16.633  1.00  0.00              
ATOM   3236  C   TRP B  42     -31.330 -30.371 -17.514  1.00  0.00              
ATOM   3237  O   TRP B  42     -31.021 -31.169 -18.407  1.00  0.00              
ATOM   3238  CB  TRP B  42     -33.775 -29.994 -17.293  1.00  0.00              
ATOM   3239  CG  TRP B  42     -34.200 -30.705 -18.542  1.00  0.00              
ATOM   3240  CD1 TRP B  42     -33.786 -31.934 -18.961  1.00  0.00              
ATOM   3241  CD2 TRP B  42     -35.120 -30.231 -19.533  1.00  0.00              
ATOM   3242  NE1 TRP B  42     -34.389 -32.256 -20.151  1.00  0.00              
ATOM   3243  CE2 TRP B  42     -35.215 -31.226 -20.522  1.00  0.00              
ATOM   3244  CE3 TRP B  42     -35.874 -29.060 -19.677  1.00  0.00              
ATOM   3245  CZ2 TRP B  42     -36.027 -31.089 -21.638  1.00  0.00              
ATOM   3246  CZ3 TRP B  42     -36.689 -28.924 -20.794  1.00  0.00              
ATOM   3247  CH2 TRP B  42     -36.764 -29.909 -21.746  1.00  0.00              
ATOM   3248  H   TRP B  42     -32.799 -29.181 -15.050  1.00  0.00              
ATOM   3249  HA  TRP B  42     -32.665 -31.685 -16.582  1.00  0.00              
ATOM   3250 1HB  TRP B  42     -34.624 -30.030 -16.610  1.00  0.00              
ATOM   3251 2HB  TRP B  42     -33.580 -28.959 -17.574  1.00  0.00              
ATOM   3252  HD1 TRP B  42     -33.073 -32.457 -18.325  1.00  0.00              
ATOM   3253  HE1 TRP B  42     -34.248 -33.111 -20.670  1.00  0.00              
ATOM   3254  HE3 TRP B  42     -35.854 -28.249 -18.950  1.00  0.00              
ATOM   3255  HZ2 TRP B  42     -36.056 -31.896 -22.370  1.00  0.00              
ATOM   3256  HZ3 TRP B  42     -37.270 -28.007 -20.895  1.00  0.00              
ATOM   3257  HH2 TRP B  42     -37.415 -29.763 -22.608  1.00  0.00              
ATOM   3258  N   GLY B  43     -30.648 -29.270 -17.251  1.00  0.00              
ATOM   3259  CA  GLY B  43     -29.403 -28.974 -17.923  1.00  0.00              
ATOM   3260  C   GLY B  43     -28.345 -29.960 -17.499  1.00  0.00              
ATOM   3261  O   GLY B  43     -27.454 -30.282 -18.259  1.00  0.00              
ATOM   3262  H   GLY B  43     -31.003 -28.619 -16.565  1.00  0.00              
ATOM   3263 1HA  GLY B  43     -29.556 -29.040 -19.001  1.00  0.00              
ATOM   3264 2HA  GLY B  43     -29.089 -27.964 -17.663  1.00  0.00              
ATOM   3265  N   LEU B  44     -28.426 -30.446 -16.275  1.00  0.00              
ATOM   3266  CA  LEU B  44     -27.501 -31.477 -15.840  1.00  0.00              
ATOM   3267  C   LEU B  44     -27.843 -32.773 -16.551  1.00  0.00              
ATOM   3268  O   LEU B  44     -26.985 -33.469 -17.083  1.00  0.00              
ATOM   3269  CB  LEU B  44     -27.581 -31.624 -14.331  1.00  0.00              
ATOM   3270  CG  LEU B  44     -26.579 -32.585 -13.730  1.00  0.00              
ATOM   3271  CD1 LEU B  44     -25.170 -32.148 -14.018  1.00  0.00              
ATOM   3272  CD2 LEU B  44     -26.846 -32.623 -12.260  1.00  0.00              
ATOM   3273  H   LEU B  44     -29.127 -30.109 -15.630  1.00  0.00              
ATOM   3274  HA  LEU B  44     -26.486 -31.198 -16.119  1.00  0.00              
ATOM   3275 1HB  LEU B  44     -27.341 -30.602 -14.041  1.00  0.00              
ATOM   3276 2HB  LEU B  44     -28.591 -31.868 -14.002  1.00  0.00              
ATOM   3277  HG  LEU B  44     -26.780 -33.570 -14.153  1.00  0.00              
ATOM   3278 1HD1 LEU B  44     -24.471 -32.857 -13.574  1.00  0.00              
ATOM   3279 2HD1 LEU B  44     -25.013 -32.113 -15.096  1.00  0.00              
ATOM   3280 3HD1 LEU B  44     -25.002 -31.159 -13.593  1.00  0.00              
ATOM   3281 1HD2 LEU B  44     -26.145 -33.308 -11.781  1.00  0.00              
ATOM   3282 2HD2 LEU B  44     -26.723 -31.624 -11.841  1.00  0.00              
ATOM   3283 3HD2 LEU B  44     -27.866 -32.967 -12.084  1.00  0.00              
ATOM   3284  N   LEU B  45     -29.115 -33.092 -16.585  1.00  0.00              
ATOM   3285  CA  LEU B  45     -29.590 -34.322 -17.236  1.00  0.00              
ATOM   3286  C   LEU B  45     -29.128 -34.345 -18.696  1.00  0.00              
ATOM   3287  O   LEU B  45     -28.673 -35.348 -19.224  1.00  0.00              
ATOM   3288  CB  LEU B  45     -31.117 -34.428 -17.149  1.00  0.00              
ATOM   3289  CG  LEU B  45     -31.723 -35.681 -17.794  1.00  0.00              
ATOM   3290  CD1 LEU B  45     -31.191 -36.931 -17.106  1.00  0.00              
ATOM   3291  CD2 LEU B  45     -33.240 -35.619 -17.701  1.00  0.00              
ATOM   3292  H   LEU B  45     -29.787 -32.474 -16.151  1.00  0.00              
ATOM   3293  HA  LEU B  45     -29.152 -35.189 -16.741  1.00  0.00              
ATOM   3294 1HB  LEU B  45     -31.231 -34.473 -16.067  1.00  0.00              
ATOM   3295 2HB  LEU B  45     -31.606 -33.531 -17.528  1.00  0.00              
ATOM   3296  HG  LEU B  45     -31.452 -35.665 -18.850  1.00  0.00              
ATOM   3297 1HD1 LEU B  45     -31.626 -37.816 -17.570  1.00  0.00              
ATOM   3298 2HD1 LEU B  45     -30.106 -36.967 -17.205  1.00  0.00              
ATOM   3299 3HD1 LEU B  45     -31.459 -36.907 -16.050  1.00  0.00              
ATOM   3300 1HD2 LEU B  45     -33.669 -36.510 -18.160  1.00  0.00              
ATOM   3301 2HD2 LEU B  45     -33.539 -35.570 -16.654  1.00  0.00              
ATOM   3302 3HD2 LEU B  45     -33.601 -34.732 -18.223  1.00  0.00              
ATOM   3303  N   LEU B  46     -29.255 -33.191 -19.337  1.00  0.00              
ATOM   3304  CA  LEU B  46     -28.811 -32.973 -20.702  1.00  0.00              
ATOM   3305  C   LEU B  46     -27.364 -33.423 -20.984  1.00  0.00              
ATOM   3306  O   LEU B  46     -27.092 -33.957 -22.047  1.00  0.00              
ATOM   3307  CB  LEU B  46     -28.972 -31.486 -21.043  1.00  0.00              
ATOM   3308  CG  LEU B  46     -28.416 -31.066 -22.410  1.00  0.00              
ATOM   3309  CD1 LEU B  46     -29.185 -31.765 -23.523  1.00  0.00              
ATOM   3310  CD2 LEU B  46     -28.511 -29.555 -22.556  1.00  0.00              
ATOM   3311  H   LEU B  46     -29.686 -32.431 -18.832  1.00  0.00              
ATOM   3312  HA  LEU B  46     -29.416 -33.571 -21.383  1.00  0.00              
ATOM   3313 1HB  LEU B  46     -30.059 -31.421 -21.046  1.00  0.00              
ATOM   3314 2HB  LEU B  46     -28.572 -30.846 -20.257  1.00  0.00              
ATOM   3315  HG  LEU B  46     -27.360 -31.337 -22.428  1.00  0.00              
ATOM   3316 1HD1 LEU B  46     -28.783 -31.461 -24.490  1.00  0.00              
ATOM   3317 2HD1 LEU B  46     -29.084 -32.845 -23.413  1.00  0.00              
ATOM   3318 3HD1 LEU B  46     -30.238 -31.490 -23.466  1.00  0.00              
ATOM   3319 1HD2 LEU B  46     -28.115 -29.258 -23.527  1.00  0.00              
ATOM   3320 2HD2 LEU B  46     -29.554 -29.246 -22.478  1.00  0.00              
ATOM   3321 3HD2 LEU B  46     -27.931 -29.076 -21.766  1.00  0.00              
ATOM   3322  N   LEU B  47     -26.435 -33.193 -20.063  1.00  0.00              
ATOM   3323  CA  LEU B  47     -25.057 -33.627 -20.270  1.00  0.00              
ATOM   3324  C   LEU B  47     -24.760 -34.996 -19.635  1.00  0.00              
ATOM   3325  O   LEU B  47     -23.601 -35.365 -19.450  1.00  0.00              
ATOM   3326  CB  LEU B  47     -24.096 -32.568 -19.714  1.00  0.00              
ATOM   3327  CG  LEU B  47     -23.549 -31.576 -20.748  1.00  0.00              
ATOM   3328  CD1 LEU B  47     -24.679 -31.071 -21.636  1.00  0.00              
ATOM   3329  CD2 LEU B  47     -22.867 -30.420 -20.033  1.00  0.00              
ATOM   3330  H   LEU B  47     -26.676 -32.713 -19.208  1.00  0.00              
ATOM   3331  HA  LEU B  47     -24.871 -33.757 -21.336  1.00  0.00              
ATOM   3332 1HB  LEU B  47     -24.772 -32.059 -19.029  1.00  0.00              
ATOM   3333 2HB  LEU B  47     -23.280 -33.020 -19.151  1.00  0.00              
ATOM   3334  HG  LEU B  47     -22.792 -32.101 -21.332  1.00  0.00              
ATOM   3335 1HD1 LEU B  47     -24.281 -30.367 -22.367  1.00  0.00              
ATOM   3336 2HD1 LEU B  47     -25.137 -31.912 -22.156  1.00  0.00              
ATOM   3337 3HD1 LEU B  47     -25.427 -30.571 -21.022  1.00  0.00              
ATOM   3338 1HD2 LEU B  47     -22.478 -29.716 -20.769  1.00  0.00              
ATOM   3339 2HD2 LEU B  47     -23.588 -29.913 -19.390  1.00  0.00              
ATOM   3340 3HD2 LEU B  47     -22.045 -30.801 -19.426  1.00  0.00              
ATOM   3341  N   ARG B  48     -25.802 -35.742 -19.279  1.00  0.00              
ATOM   3342  CA  ARG B  48     -25.588 -37.049 -18.656  1.00  0.00              
ATOM   3343  C   ARG B  48     -25.279 -37.984 -19.812  1.00  0.00              
ATOM   3344  O   ARG B  48     -26.144 -38.206 -20.661  1.00  0.00              
ATOM   3345  CB  ARG B  48     -26.746 -37.528 -17.794  1.00  0.00              
ATOM   3346  CG  ARG B  48     -26.539 -38.884 -17.140  1.00  0.00              
ATOM   3347  CD  ARG B  48     -27.782 -39.512 -16.623  1.00  0.00              
ATOM   3348  NE  ARG B  48     -28.677 -40.014 -17.653  1.00  0.00              
ATOM   3349  CZ  ARG B  48     -28.573 -41.226 -18.232  1.00  0.00              
ATOM   3350  NH1 ARG B  48     -27.596 -42.047 -17.914  1.00  0.00              
ATOM   3351  NH2 ARG B  48     -29.466 -41.560 -19.147  1.00  0.00              
ATOM   3352  H   ARG B  48     -26.747 -35.419 -19.432  1.00  0.00              
ATOM   3353  HA  ARG B  48     -24.744 -36.995 -17.968  1.00  0.00              
ATOM   3354 1HB  ARG B  48     -26.901 -36.776 -17.021  1.00  0.00              
ATOM   3355 2HB  ARG B  48     -27.625 -37.571 -18.438  1.00  0.00              
ATOM   3356 1HG  ARG B  48     -26.102 -39.561 -17.875  1.00  0.00              
ATOM   3357 2HG  ARG B  48     -25.850 -38.763 -16.303  1.00  0.00              
ATOM   3358 1HD  ARG B  48     -27.514 -40.353 -15.984  1.00  0.00              
ATOM   3359 2HD  ARG B  48     -28.334 -38.775 -16.041  1.00  0.00              
ATOM   3360  HE  ARG B  48     -29.477 -39.571 -18.083  1.00  0.00              
ATOM   3361 1HH1 ARG B  48     -26.911 -41.770 -17.225  1.00  0.00              
ATOM   3362 2HH1 ARG B  48     -27.536 -42.951 -18.359  1.00  0.00              
ATOM   3363 1HH2 ARG B  48     -30.200 -40.910 -19.392  1.00  0.00              
ATOM   3364 2HH2 ARG B  48     -29.411 -42.462 -19.596  1.00  0.00              
ATOM   3365  N   ASP B  49     -24.045 -38.489 -19.864  1.00  0.00              
ATOM   3366  CA  ASP B  49     -23.666 -39.485 -20.859  1.00  0.00              
ATOM   3367  C   ASP B  49     -22.493 -40.328 -20.374  1.00  0.00              
ATOM   3368  O   ASP B  49     -21.338 -39.912 -20.465  1.00  0.00              
ATOM   3369  CB  ASP B  49     -23.315 -38.810 -22.187  1.00  0.00              
ATOM   3370  CG  ASP B  49     -23.022 -39.778 -23.326  1.00  0.00              
ATOM   3371  OD1 ASP B  49     -22.869 -40.947 -23.061  1.00  0.00              
ATOM   3372  OD2 ASP B  49     -23.108 -39.372 -24.460  1.00  0.00              
ATOM   3373  H   ASP B  49     -23.356 -38.172 -19.197  1.00  0.00              
ATOM   3374  HA  ASP B  49     -24.494 -40.173 -21.026  1.00  0.00              
ATOM   3375 1HB  ASP B  49     -24.056 -38.081 -22.513  1.00  0.00              
ATOM   3376 2HB  ASP B  49     -22.397 -38.295 -21.903  1.00  0.00              
ATOM   3377  N   PRO B  50     -22.797 -41.515 -19.859  1.00  0.00              
ATOM   3378  CA  PRO B  50     -21.775 -42.392 -19.300  1.00  0.00              
ATOM   3379  C   PRO B  50     -20.951 -43.049 -20.400  1.00  0.00              
ATOM   3380  O   PRO B  50     -21.150 -44.220 -20.722  1.00  0.00              
ATOM   3381  CB  PRO B  50     -22.568 -43.417 -18.483  1.00  0.00              
ATOM   3382  CG  PRO B  50     -23.893 -43.488 -19.162  1.00  0.00              
ATOM   3383  CD  PRO B  50     -24.174 -42.087 -19.638  1.00  0.00              
ATOM   3384  HA  PRO B  50     -21.043 -41.852 -18.682  1.00  0.00              
ATOM   3385 1HB  PRO B  50     -22.071 -44.398 -18.476  1.00  0.00              
ATOM   3386 2HB  PRO B  50     -22.674 -43.101 -17.435  1.00  0.00              
ATOM   3387 1HG  PRO B  50     -23.871 -44.195 -20.004  1.00  0.00              
ATOM   3388 2HG  PRO B  50     -24.676 -43.835 -18.471  1.00  0.00              
ATOM   3389 1HD  PRO B  50     -24.762 -42.074 -20.567  1.00  0.00              
ATOM   3390 2HD  PRO B  50     -24.733 -41.500 -18.895  1.00  0.00              
ATOM   3391  N   GLU B  51     -20.026 -42.288 -20.974  1.00  0.00              
ATOM   3392  CA  GLU B  51     -19.158 -42.800 -22.027  1.00  0.00              
ATOM   3393  C   GLU B  51     -18.264 -43.919 -21.509  1.00  0.00              
ATOM   3394  O   GLU B  51     -17.862 -44.806 -22.262  1.00  0.00              
ATOM   3395  CB  GLU B  51     -18.304 -41.673 -22.613  1.00  0.00              
ATOM   3396  CG  GLU B  51     -19.081 -40.661 -23.442  1.00  0.00              
ATOM   3397  CD  GLU B  51     -18.180 -39.579 -23.968  1.00  0.00              
ATOM   3398  OE1 GLU B  51     -17.018 -39.588 -23.641  1.00  0.00              
ATOM   3399  OE2 GLU B  51     -18.626 -38.808 -24.786  1.00  0.00              
ATOM   3400  H   GLU B  51     -19.921 -41.329 -20.673  1.00  0.00              
ATOM   3401  HA  GLU B  51     -19.761 -43.231 -22.827  1.00  0.00              
ATOM   3402 1HB  GLU B  51     -17.828 -41.166 -21.774  1.00  0.00              
ATOM   3403 2HB  GLU B  51     -17.541 -42.142 -23.235  1.00  0.00              
ATOM   3404 1HG  GLU B  51     -19.631 -41.108 -24.269  1.00  0.00              
ATOM   3405 2HG  GLU B  51     -19.785 -40.233 -22.729  1.00  0.00              
ATOM   3406  N   LYS B  52     -17.955 -43.872 -20.217  1.00  0.00              
ATOM   3407  CA  LYS B  52     -17.170 -44.922 -19.579  1.00  0.00              
ATOM   3408  C   LYS B  52     -17.910 -46.253 -19.599  1.00  0.00              
ATOM   3409  O   LYS B  52     -17.372 -47.266 -20.045  1.00  0.00              
ATOM   3410  CB  LYS B  52     -16.826 -44.533 -18.140  1.00  0.00              
ATOM   3411  CG  LYS B  52     -15.986 -45.562 -17.394  1.00  0.00              
ATOM   3412  CD  LYS B  52     -15.604 -45.064 -16.008  1.00  0.00              
ATOM   3413  CE  LYS B  52     -14.769 -46.094 -15.260  1.00  0.00              
ATOM   3414  NZ  LYS B  52     -14.360 -45.607 -13.915  1.00  0.00              
ATOM   3415  H   LYS B  52     -18.272 -43.089 -19.664  1.00  0.00              
ATOM   3416  HA  LYS B  52     -16.241 -45.074 -20.129  1.00  0.00              
ATOM   3417 1HB  LYS B  52     -16.286 -43.587 -18.185  1.00  0.00              
ATOM   3418 2HB  LYS B  52     -17.770 -44.387 -17.614  1.00  0.00              
ATOM   3419 1HG  LYS B  52     -16.564 -46.482 -17.304  1.00  0.00              
ATOM   3420 2HG  LYS B  52     -15.083 -45.756 -17.972  1.00  0.00              
ATOM   3421 1HD  LYS B  52     -15.032 -44.141 -16.116  1.00  0.00              
ATOM   3422 2HD  LYS B  52     -16.516 -44.862 -15.448  1.00  0.00              
ATOM   3423 1HE  LYS B  52     -15.362 -47.001 -15.153  1.00  0.00              
ATOM   3424 2HE  LYS B  52     -13.881 -46.309 -15.854  1.00  0.00              
ATOM   3425 1HZ  LYS B  52     -13.809 -46.317 -13.453  1.00  0.00              
ATOM   3426 2HZ  LYS B  52     -13.809 -44.766 -14.014  1.00  0.00              
ATOM   3427 3HZ  LYS B  52     -15.182 -45.408 -13.364  1.00  0.00              
ATOM   3428  N   ALA B  53     -19.147 -46.244 -19.114  1.00  0.00              
ATOM   3429  CA  ALA B  53     -19.964 -47.451 -19.078  1.00  0.00              
ATOM   3430  C   ALA B  53     -20.282 -47.943 -20.484  1.00  0.00              
ATOM   3431  O   ALA B  53     -20.363 -49.148 -20.727  1.00  0.00              
ATOM   3432  CB  ALA B  53     -21.247 -47.199 -18.299  1.00  0.00              
ATOM   3433  H   ALA B  53     -19.531 -45.379 -18.762  1.00  0.00              
ATOM   3434  HA  ALA B  53     -19.402 -48.239 -18.577  1.00  0.00              
ATOM   3435 1HB  ALA B  53     -21.845 -48.110 -18.281  1.00  0.00              
ATOM   3436 2HB  ALA B  53     -21.001 -46.907 -17.278  1.00  0.00              
ATOM   3437 3HB  ALA B  53     -21.813 -46.402 -18.779  1.00  0.00              
ATOM   3438  N   SER B  54     -20.461 -47.005 -21.408  1.00  0.00              
ATOM   3439  CA  SER B  54     -20.813 -47.341 -22.782  1.00  0.00              
ATOM   3440  C   SER B  54     -19.589 -47.305 -23.688  1.00  0.00              
ATOM   3441  O   SER B  54     -19.711 -47.208 -24.910  1.00  0.00              
ATOM   3442  CB  SER B  54     -21.878 -46.391 -23.296  1.00  0.00              
ATOM   3443  OG  SER B  54     -21.420 -45.068 -23.353  1.00  0.00              
ATOM   3444  H   SER B  54     -20.351 -46.035 -21.151  1.00  0.00              
ATOM   3445  HA  SER B  54     -21.317 -48.304 -22.878  1.00  0.00              
ATOM   3446 1HB  SER B  54     -22.174 -46.708 -24.296  1.00  0.00              
ATOM   3447 2HB  SER B  54     -22.739 -46.440 -22.631  1.00  0.00              
ATOM   3448  HG  SER B  54     -22.122 -44.501 -23.681  1.00  0.00              
ATOM   3449  N   GLN B  55     -18.408 -47.383 -23.083  1.00  0.00              
ATOM   3450  CA  GLN B  55     -17.158 -47.274 -23.825  1.00  0.00              
ATOM   3451  C   GLN B  55     -17.150 -48.205 -25.031  1.00  0.00              
ATOM   3452  O   GLN B  55     -16.653 -47.848 -26.100  1.00  0.00              
ATOM   3453  CB  GLN B  55     -15.967 -47.593 -22.918  1.00  0.00              
ATOM   3454  CG  GLN B  55     -14.615 -47.468 -23.599  1.00  0.00              
ATOM   3455  CD  GLN B  55     -13.463 -47.770 -22.660  1.00  0.00              
ATOM   3456  OE1 GLN B  55     -13.669 -48.199 -21.521  1.00  0.00              
ATOM   3457  NE2 GLN B  55     -12.242 -47.545 -23.130  1.00  0.00              
ATOM   3458  H   GLN B  55     -18.377 -47.523 -22.083  1.00  0.00              
ATOM   3459  HA  GLN B  55     -17.052 -46.262 -24.215  1.00  0.00              
ATOM   3460 1HB  GLN B  55     -16.020 -46.905 -22.074  1.00  0.00              
ATOM   3461 2HB  GLN B  55     -16.106 -48.614 -22.563  1.00  0.00              
ATOM   3462 1HG  GLN B  55     -14.393 -47.931 -24.560  1.00  0.00              
ATOM   3463 2HG  GLN B  55     -14.682 -46.387 -23.726  1.00  0.00              
ATOM   3464 1HE2 GLN B  55     -11.442 -47.726 -22.555  1.00  0.00              
ATOM   3465 2HE2 GLN B  55     -12.120 -47.195 -24.059  1.00  0.00              
ATOM   3466  N   GLU B  56     -17.703 -49.400 -24.853  1.00  0.00              
ATOM   3467  CA  GLU B  56     -17.804 -50.366 -25.940  1.00  0.00              
ATOM   3468  C   GLU B  56     -19.259 -50.636 -26.304  1.00  0.00              
ATOM   3469  O   GLU B  56     -19.574 -50.952 -27.451  1.00  0.00              
ATOM   3470  CB  GLU B  56     -17.106 -51.674 -25.561  1.00  0.00              
ATOM   3471  CG  GLU B  56     -15.601 -51.552 -25.373  1.00  0.00              
ATOM   3472  CD  GLU B  56     -14.996 -52.859 -24.943  1.00  0.00              
ATOM   3473  OE1 GLU B  56     -15.729 -53.803 -24.770  1.00  0.00              
ATOM   3474  OE2 GLU B  56     -13.791 -52.947 -24.897  1.00  0.00              
ATOM   3475  H   GLU B  56     -18.062 -49.645 -23.942  1.00  0.00              
ATOM   3476  HA  GLU B  56     -17.330 -49.966 -26.837  1.00  0.00              
ATOM   3477 1HB  GLU B  56     -17.561 -52.020 -24.633  1.00  0.00              
ATOM   3478 2HB  GLU B  56     -17.315 -52.390 -26.357  1.00  0.00              
ATOM   3479 1HG  GLU B  56     -15.081 -51.186 -26.258  1.00  0.00              
ATOM   3480 2HG  GLU B  56     -15.502 -50.824 -24.568  1.00  0.00              
ATOM   3481  N   ASP B  57     -20.142 -50.509 -25.319  1.00  0.00              
ATOM   3482  CA  ASP B  57     -21.539 -50.891 -25.490  1.00  0.00              
ATOM   3483  C   ASP B  57     -22.229 -50.009 -26.523  1.00  0.00              
ATOM   3484  O   ASP B  57     -23.168 -50.439 -27.193  1.00  0.00              
ATOM   3485  CB  ASP B  57     -22.283 -50.816 -24.154  1.00  0.00              
ATOM   3486  CG  ASP B  57     -21.916 -51.917 -23.168  1.00  0.00              
ATOM   3487  OD1 ASP B  57     -21.281 -52.862 -23.572  1.00  0.00              
ATOM   3488  OD2 ASP B  57     -22.134 -51.732 -21.994  1.00  0.00              
ATOM   3489  H   ASP B  57     -19.839 -50.139 -24.430  1.00  0.00              
ATOM   3490  HA  ASP B  57     -21.600 -51.913 -25.866  1.00  0.00              
ATOM   3491 1HB  ASP B  57     -22.199 -49.846 -23.664  1.00  0.00              
ATOM   3492 2HB  ASP B  57     -23.307 -50.963 -24.497  1.00  0.00              
ATOM   3493  N   LYS B  58     -21.759 -48.772 -26.646  1.00  0.00              
ATOM   3494  CA  LYS B  58     -22.337 -47.823 -27.589  1.00  0.00              
ATOM   3495  C   LYS B  58     -21.385 -47.546 -28.746  1.00  0.00              
ATOM   3496  O   LYS B  58     -21.809 -47.415 -29.894  1.00  0.00              
ATOM   3497  CB  LYS B  58     -22.698 -46.516 -26.881  1.00  0.00              
ATOM   3498  CG  LYS B  58     -23.591 -45.587 -27.692  1.00  0.00              
ATOM   3499  CD  LYS B  58     -25.003 -46.140 -27.811  1.00  0.00              
ATOM   3500  CE  LYS B  58     -25.793 -45.415 -28.890  1.00  0.00              
ATOM   3501  NZ  LYS B  58     -25.320 -45.765 -30.257  1.00  0.00              
ATOM   3502  H   LYS B  58     -20.980 -48.482 -26.072  1.00  0.00              
ATOM   3503  HA  LYS B  58     -23.243 -48.243 -28.027  1.00  0.00              
ATOM   3504 1HB  LYS B  58     -23.203 -46.785 -25.953  1.00  0.00              
ATOM   3505 2HB  LYS B  58     -21.761 -46.008 -26.650  1.00  0.00              
ATOM   3506 1HG  LYS B  58     -23.621 -44.616 -27.196  1.00  0.00              
ATOM   3507 2HG  LYS B  58     -23.160 -45.472 -28.686  1.00  0.00              
ATOM   3508 1HD  LYS B  58     -24.940 -47.201 -28.057  1.00  0.00              
ATOM   3509 2HD  LYS B  58     -25.505 -46.020 -26.852  1.00  0.00              
ATOM   3510 1HE  LYS B  58     -26.842 -45.689 -28.788  1.00  0.00              
ATOM   3511 2HE  LYS B  58     -25.682 -44.342 -28.732  1.00  0.00              
ATOM   3512 1HZ  LYS B  58     -25.868 -45.264 -30.942  1.00  0.00              
ATOM   3513 2HZ  LYS B  58     -24.347 -45.510 -30.353  1.00  0.00              
ATOM   3514 3HZ  LYS B  58     -25.423 -46.759 -30.405  1.00  0.00              
ATOM   3515  N   SER B  59     -20.096 -47.458 -28.436  1.00  0.00              
ATOM   3516  CA  SER B  59     -19.080 -47.207 -29.451  1.00  0.00              
ATOM   3517  C   SER B  59     -19.102 -48.282 -30.530  1.00  0.00              
ATOM   3518  O   SER B  59     -18.948 -47.989 -31.716  1.00  0.00              
ATOM   3519  CB  SER B  59     -17.708 -47.131 -28.809  1.00  0.00              
ATOM   3520  OG  SER B  59     -17.596 -46.043 -27.934  1.00  0.00              
ATOM   3521  H   SER B  59     -19.813 -47.567 -27.473  1.00  0.00              
ATOM   3522  HA  SER B  59     -19.159 -46.220 -29.910  1.00  0.00              
ATOM   3523 1HB  SER B  59     -17.532 -48.052 -28.254  1.00  0.00              
ATOM   3524 2HB  SER B  59     -16.960 -47.033 -29.595  1.00  0.00              
ATOM   3525  HG  SER B  59     -17.202 -46.336 -27.109  1.00  0.00              
ATOM   3526  N   LEU B  60     -19.294 -49.529 -30.112  1.00  0.00              
ATOM   3527  CA  LEU B  60     -19.369 -50.647 -31.045  1.00  0.00              
ATOM   3528  C   LEU B  60     -20.809 -50.930 -31.452  1.00  0.00              
ATOM   3529  O   LEU B  60     -21.711 -50.935 -30.615  1.00  0.00              
ATOM   3530  CB  LEU B  60     -18.734 -51.898 -30.424  1.00  0.00              
ATOM   3531  CG  LEU B  60     -17.274 -51.738 -29.980  1.00  0.00              
ATOM   3532  CD1 LEU B  60     -16.786 -53.019 -29.319  1.00  0.00              
ATOM   3533  CD2 LEU B  60     -16.412 -51.390 -31.185  1.00  0.00              
ATOM   3534  H   LEU B  60     -19.392 -49.706 -29.122  1.00  0.00              
ATOM   3535  HA  LEU B  60     -18.832 -50.396 -31.959  1.00  0.00              
ATOM   3536 1HB  LEU B  60     -19.379 -52.011 -29.554  1.00  0.00              
ATOM   3537 2HB  LEU B  60     -18.842 -52.769 -31.071  1.00  0.00              
ATOM   3538  HG  LEU B  60     -17.236 -50.896 -29.289  1.00  0.00              
ATOM   3539 1HD1 LEU B  60     -15.749 -52.896 -29.007  1.00  0.00              
ATOM   3540 2HD1 LEU B  60     -17.403 -53.237 -28.447  1.00  0.00              
ATOM   3541 3HD1 LEU B  60     -16.856 -53.844 -30.028  1.00  0.00              
ATOM   3542 1HD2 LEU B  60     -15.375 -51.276 -30.868  1.00  0.00              
ATOM   3543 2HD2 LEU B  60     -16.480 -52.188 -31.924  1.00  0.00              
ATOM   3544 3HD2 LEU B  60     -16.761 -50.456 -31.625  1.00  0.00              
ATOM   3545  N   TYR B  61     -21.018 -51.165 -32.743  1.00  0.00              
ATOM   3546  CA  TYR B  61     -22.355 -51.410 -33.270  1.00  0.00              
ATOM   3547  C   TYR B  61     -22.294 -52.111 -34.621  1.00  0.00              
ATOM   3548  O   TYR B  61     -21.256 -52.116 -35.283  1.00  0.00              
ATOM   3549  CB  TYR B  61     -23.130 -50.097 -33.395  1.00  0.00              
ATOM   3550  CG  TYR B  61     -22.500 -49.100 -34.342  1.00  0.00              
ATOM   3551  CD1 TYR B  61     -22.891 -49.035 -35.672  1.00  0.00              
ATOM   3552  CD2 TYR B  61     -21.517 -48.226 -33.904  1.00  0.00              
ATOM   3553  CE1 TYR B  61     -22.318 -48.127 -36.542  1.00  0.00              
ATOM   3554  CE2 TYR B  61     -20.938 -47.313 -34.764  1.00  0.00              
ATOM   3555  CZ  TYR B  61     -21.342 -47.267 -36.083  1.00  0.00              
ATOM   3556  OH  TYR B  61     -20.769 -46.360 -36.944  1.00  0.00              
ATOM   3557  H   TYR B  61     -20.230 -51.174 -33.375  1.00  0.00              
ATOM   3558  HA  TYR B  61     -22.901 -52.074 -32.600  1.00  0.00              
ATOM   3559 1HB  TYR B  61     -24.133 -50.346 -33.744  1.00  0.00              
ATOM   3560 2HB  TYR B  61     -23.190 -49.662 -32.397  1.00  0.00              
ATOM   3561  HD1 TYR B  61     -23.663 -49.718 -36.027  1.00  0.00              
ATOM   3562  HD2 TYR B  61     -21.203 -48.268 -32.861  1.00  0.00              
ATOM   3563  HE1 TYR B  61     -22.635 -48.088 -37.583  1.00  0.00              
ATOM   3564  HE2 TYR B  61     -20.166 -46.635 -34.400  1.00  0.00              
ATOM   3565  HH  TYR B  61     -20.103 -45.811 -36.522  1.00  0.00              
ATOM   3566  N   GLU B  62     -23.413 -52.703 -35.026  1.00  0.00              
ATOM   3567  CA  GLU B  62     -23.501 -53.373 -36.318  1.00  0.00              
ATOM   3568  C   GLU B  62     -23.527 -52.366 -37.460  1.00  0.00              
ATOM   3569  O   GLU B  62     -24.307 -51.414 -37.444  1.00  0.00              
ATOM   3570  CB  GLU B  62     -24.743 -54.265 -36.375  1.00  0.00              
ATOM   3571  CG  GLU B  62     -24.876 -55.077 -37.656  1.00  0.00              
ATOM   3572  CD  GLU B  62     -26.098 -55.952 -37.624  1.00  0.00              
ATOM   3573  OE1 GLU B  62     -26.810 -55.910 -36.649  1.00  0.00              
ATOM   3574  OE2 GLU B  62     -26.382 -56.578 -38.617  1.00  0.00              
ATOM   3575  H   GLU B  62     -24.223 -52.688 -34.423  1.00  0.00              
ATOM   3576  HA  GLU B  62     -22.619 -53.995 -36.473  1.00  0.00              
ATOM   3577 1HB  GLU B  62     -24.689 -54.942 -35.521  1.00  0.00              
ATOM   3578 2HB  GLU B  62     -25.610 -53.613 -36.267  1.00  0.00              
ATOM   3579 1HG  GLU B  62     -24.892 -54.465 -38.557  1.00  0.00              
ATOM   3580 2HG  GLU B  62     -23.983 -55.700 -37.658  1.00  0.00              
ATOM   3581  N   GLN B  63     -22.670 -52.582 -38.452  1.00  0.00              
ATOM   3582  CA  GLN B  63     -22.545 -51.656 -39.572  1.00  0.00              
ATOM   3583  C   GLN B  63     -23.864 -51.515 -40.320  1.00  0.00              
ATOM   3584  O   GLN B  63     -24.364 -52.477 -40.903  1.00  0.00              
ATOM   3585  CB  GLN B  63     -21.452 -52.125 -40.536  1.00  0.00              
ATOM   3586  CG  GLN B  63     -21.184 -51.170 -41.686  1.00  0.00              
ATOM   3587  CD  GLN B  63     -20.014 -51.611 -42.545  1.00  0.00              
ATOM   3588  OE1 GLN B  63     -19.462 -52.699 -42.355  1.00  0.00              
ATOM   3589  NE2 GLN B  63     -19.626 -50.767 -43.494  1.00  0.00              
ATOM   3590  H   GLN B  63     -22.090 -53.409 -38.430  1.00  0.00              
ATOM   3591  HA  GLN B  63     -22.293 -50.664 -39.198  1.00  0.00              
ATOM   3592 1HB  GLN B  63     -20.545 -52.254 -39.944  1.00  0.00              
ATOM   3593 2HB  GLN B  63     -21.770 -53.091 -40.927  1.00  0.00              
ATOM   3594 1HG  GLN B  63     -21.970 -50.811 -42.350  1.00  0.00              
ATOM   3595 2HG  GLN B  63     -20.852 -50.353 -41.044  1.00  0.00              
ATOM   3596 1HE2 GLN B  63     -18.859 -51.004 -44.092  1.00  0.00              
ATOM   3597 2HE2 GLN B  63     -20.100 -49.894 -43.612  1.00  0.00              
ATOM   3598  N   ALA B  64     -24.424 -50.310 -40.301  1.00  0.00              
ATOM   3599  CA  ALA B  64     -25.697 -50.046 -40.961  1.00  0.00              
ATOM   3600  C   ALA B  64     -25.486 -49.414 -42.331  1.00  0.00              
ATOM   3601  O   ALA B  64     -24.395 -48.938 -42.645  1.00  0.00              
ATOM   3602  CB  ALA B  64     -26.570 -49.154 -40.090  1.00  0.00              
ATOM   3603  H   ALA B  64     -23.955 -49.558 -39.817  1.00  0.00              
ATOM   3604  HA  ALA B  64     -26.213 -50.993 -41.116  1.00  0.00              
ATOM   3605 1HB  ALA B  64     -27.516 -48.967 -40.597  1.00  0.00              
ATOM   3606 2HB  ALA B  64     -26.760 -49.649 -39.138  1.00  0.00              
ATOM   3607 3HB  ALA B  64     -26.060 -48.208 -39.913  1.00  0.00              
ATOM   3608  N   PHE B  65     -26.538 -49.411 -43.143  1.00  0.00              
ATOM   3609  CA  PHE B  65     -26.485 -48.793 -44.463  1.00  0.00              
ATOM   3610  C   PHE B  65     -26.386 -47.277 -44.357  1.00  0.00              
ATOM   3611  O   PHE B  65     -25.970 -46.605 -45.302  1.00  0.00              
ATOM   3612  CB  PHE B  65     -27.713 -49.185 -45.286  1.00  0.00              
ATOM   3613  CG  PHE B  65     -28.994 -48.578 -44.788  1.00  0.00              
ATOM   3614  CD1 PHE B  65     -29.410 -47.334 -45.238  1.00  0.00              
ATOM   3615  CD2 PHE B  65     -29.786 -49.250 -43.869  1.00  0.00              
ATOM   3616  CE1 PHE B  65     -30.589 -46.775 -44.780  1.00  0.00              
ATOM   3617  CE2 PHE B  65     -30.964 -48.695 -43.410  1.00  0.00              
ATOM   3618  CZ  PHE B  65     -31.366 -47.455 -43.867  1.00  0.00              
ATOM   3619  H   PHE B  65     -27.396 -49.849 -42.839  1.00  0.00              
ATOM   3620  HA  PHE B  65     -25.591 -49.126 -44.992  1.00  0.00              
ATOM   3621 1HB  PHE B  65     -27.594 -48.857 -46.318  1.00  0.00              
ATOM   3622 2HB  PHE B  65     -27.851 -50.265 -45.263  1.00  0.00              
ATOM   3623  HD1 PHE B  65     -28.796 -46.797 -45.961  1.00  0.00              
ATOM   3624  HD2 PHE B  65     -29.468 -50.229 -43.508  1.00  0.00              
ATOM   3625  HE1 PHE B  65     -30.904 -45.797 -45.142  1.00  0.00              
ATOM   3626  HE2 PHE B  65     -31.578 -49.234 -42.688  1.00  0.00              
ATOM   3627  HZ  PHE B  65     -32.294 -47.015 -43.505  1.00  0.00              
ATOM   3628  N   SER B  66     -26.770 -46.743 -43.203  1.00  0.00              
ATOM   3629  CA  SER B  66     -26.706 -45.306 -42.965  1.00  0.00              
ATOM   3630  C   SER B  66     -25.691 -44.973 -41.878  1.00  0.00              
ATOM   3631  O   SER B  66     -24.832 -44.110 -42.061  1.00  0.00              
ATOM   3632  CB  SER B  66     -28.076 -44.777 -42.587  1.00  0.00              
ATOM   3633  OG  SER B  66     -28.047 -43.410 -42.284  1.00  0.00              
ATOM   3634  H   SER B  66     -27.116 -47.348 -42.472  1.00  0.00              
ATOM   3635  HA  SER B  66     -26.490 -44.727 -43.864  1.00  0.00              
ATOM   3636 1HB  SER B  66     -28.754 -44.941 -43.424  1.00  0.00              
ATOM   3637 2HB  SER B  66     -28.435 -45.326 -41.718  1.00  0.00              
ATOM   3638  HG  SER B  66     -28.931 -43.116 -42.052  1.00  0.00              
ATOM   3639  N   SER B  67     -25.784 -45.530 -40.725  1.00  0.00              
ATOM   3640  CA  SER B  67     -24.877 -45.303 -39.607  1.00  0.00              
ATOM   3641  C   SER B  67     -24.820 -43.828 -39.234  1.00  0.00              
ATOM   3642  O   SER B  67     -25.814 -43.251 -38.792  1.00  0.00              
ATOM   3643  CB  SER B  67     -23.491 -45.816 -39.947  1.00  0.00              
ATOM   3644  OG  SER B  67     -22.590 -45.640 -38.888  1.00  0.00              
ATOM   3645  H   SER B  67     -26.499 -46.239 -40.643  1.00  0.00              
ATOM   3646  HA  SER B  67     -25.118 -45.900 -38.726  1.00  0.00              
ATOM   3647 1HB  SER B  67     -23.560 -46.878 -40.181  1.00  0.00              
ATOM   3648 2HB  SER B  67     -23.123 -45.276 -40.818  1.00  0.00              
ATOM   3649  HG  SER B  67     -21.889 -46.293 -38.953  1.00  0.00              
ATOM   3650  N   LEU B  68     -23.652 -43.221 -39.415  1.00  0.00              
ATOM   3651  CA  LEU B  68     -23.422 -41.853 -38.967  1.00  0.00              
ATOM   3652  C   LEU B  68     -23.730 -41.700 -37.483  1.00  0.00              
ATOM   3653  O   LEU B  68     -24.376 -40.737 -37.070  1.00  0.00              
ATOM   3654  CB  LEU B  68     -24.268 -40.875 -39.792  1.00  0.00              
ATOM   3655  CG  LEU B  68     -24.011 -40.904 -41.304  1.00  0.00              
ATOM   3656  CD1 LEU B  68     -24.957 -39.943 -42.012  1.00  0.00              
ATOM   3657  CD2 LEU B  68     -22.561 -40.535 -41.580  1.00  0.00              
ATOM   3658  H   LEU B  68     -22.904 -43.721 -39.875  1.00  0.00              
ATOM   3659  HA  LEU B  68     -22.369 -41.601 -39.092  1.00  0.00              
ATOM   3660 1HB  LEU B  68     -25.259 -41.272 -39.574  1.00  0.00              
ATOM   3661 2HB  LEU B  68     -24.193 -39.857 -39.412  1.00  0.00              
ATOM   3662  HG  LEU B  68     -24.164 -41.930 -41.639  1.00  0.00              
ATOM   3663 1HD1 LEU B  68     -24.767 -39.970 -43.085  1.00  0.00              
ATOM   3664 2HD1 LEU B  68     -25.988 -40.239 -41.820  1.00  0.00              
ATOM   3665 3HD1 LEU B  68     -24.793 -38.932 -41.641  1.00  0.00              
ATOM   3666 1HD2 LEU B  68     -22.379 -40.557 -42.655  1.00  0.00              
ATOM   3667 2HD2 LEU B  68     -22.360 -39.535 -41.197  1.00  0.00              
ATOM   3668 3HD2 LEU B  68     -21.903 -41.251 -41.087  1.00  0.00              
ATOM   3669  N   THR B  69     -23.264 -42.655 -36.686  1.00  0.00              
ATOM   3670  CA  THR B  69     -23.475 -42.619 -35.243  1.00  0.00              
ATOM   3671  C   THR B  69     -22.846 -41.377 -34.625  1.00  0.00              
ATOM   3672  O   THR B  69     -21.668 -41.092 -34.841  1.00  0.00              
ATOM   3673  CB  THR B  69     -22.896 -43.871 -34.557  1.00  0.00              
ATOM   3674  OG1 THR B  69     -23.496 -45.046 -35.117  1.00  0.00              
ATOM   3675  CG2 THR B  69     -23.168 -43.831 -33.061  1.00  0.00              
ATOM   3676  H   THR B  69     -22.750 -43.425 -37.089  1.00  0.00              
ATOM   3677  HA  THR B  69     -24.542 -42.565 -35.028  1.00  0.00              
ATOM   3678  HB  THR B  69     -21.821 -43.904 -34.729  1.00  0.00              
ATOM   3679  HG1 THR B  69     -23.193 -45.159 -36.021  1.00  0.00              
ATOM   3680 1HG2 THR B  69     -22.751 -44.723 -32.593  1.00  0.00              
ATOM   3681 2HG2 THR B  69     -22.703 -42.944 -32.630  1.00  0.00              
ATOM   3682 3HG2 THR B  69     -24.243 -43.799 -32.887  1.00  0.00              
ATOM   3683  N   PRO B  70     -23.639 -40.640 -33.855  1.00  0.00              
ATOM   3684  CA  PRO B  70     -23.179 -39.396 -33.250  1.00  0.00              
ATOM   3685  C   PRO B  70     -22.229 -39.665 -32.091  1.00  0.00              
ATOM   3686  O   PRO B  70     -22.146 -40.787 -31.591  1.00  0.00              
ATOM   3687  CB  PRO B  70     -24.467 -38.704 -32.791  1.00  0.00              
ATOM   3688  CG  PRO B  70     -25.422 -39.822 -32.545  1.00  0.00              
ATOM   3689  CD  PRO B  70     -25.101 -40.857 -33.590  1.00  0.00              
ATOM   3690  HA  PRO B  70     -22.604 -38.770 -33.949  1.00  0.00              
ATOM   3691 1HB  PRO B  70     -24.303 -38.112 -31.879  1.00  0.00              
ATOM   3692 2HB  PRO B  70     -24.850 -38.015 -33.558  1.00  0.00              
ATOM   3693 1HG  PRO B  70     -25.301 -40.232 -31.532  1.00  0.00              
ATOM   3694 2HG  PRO B  70     -26.464 -39.481 -32.633  1.00  0.00              
ATOM   3695 1HD  PRO B  70     -25.292 -41.881 -33.234  1.00  0.00              
ATOM   3696 2HD  PRO B  70     -25.695 -40.721 -34.507  1.00  0.00              
ATOM   3697  N   ARG B  71     -21.512 -38.629 -31.667  1.00  0.00              
ATOM   3698  CA  ARG B  71     -20.574 -38.749 -30.558  1.00  0.00              
ATOM   3699  C   ARG B  71     -21.299 -39.064 -29.255  1.00  0.00              
ATOM   3700  O   ARG B  71     -20.784 -39.794 -28.408  1.00  0.00              
ATOM   3701  CB  ARG B  71     -19.688 -37.520 -30.419  1.00  0.00              
ATOM   3702  CG  ARG B  71     -18.652 -37.351 -31.520  1.00  0.00              
ATOM   3703  CD  ARG B  71     -17.907 -36.067 -31.467  1.00  0.00              
ATOM   3704  NE  ARG B  71     -16.889 -35.919 -32.495  1.00  0.00              
ATOM   3705  CZ  ARG B  71     -16.243 -34.769 -32.772  1.00  0.00              
ATOM   3706  NH1 ARG B  71     -16.532 -33.659 -32.130  1.00  0.00              
ATOM   3707  NH2 ARG B  71     -15.328 -34.782 -33.725  1.00  0.00              
ATOM   3708  H   ARG B  71     -21.620 -37.736 -32.126  1.00  0.00              
ATOM   3709  HA  ARG B  71     -19.890 -39.579 -30.741  1.00  0.00              
ATOM   3710 1HB  ARG B  71     -20.346 -36.653 -30.410  1.00  0.00              
ATOM   3711 2HB  ARG B  71     -19.180 -37.601 -29.458  1.00  0.00              
ATOM   3712 1HG  ARG B  71     -17.928 -38.162 -31.442  1.00  0.00              
ATOM   3713 2HG  ARG B  71     -19.159 -37.407 -32.484  1.00  0.00              
ATOM   3714 1HD  ARG B  71     -18.612 -35.244 -31.585  1.00  0.00              
ATOM   3715 2HD  ARG B  71     -17.411 -35.985 -30.501  1.00  0.00              
ATOM   3716  HE  ARG B  71     -16.514 -36.606 -33.135  1.00  0.00              
ATOM   3717 1HH1 ARG B  71     -17.247 -33.662 -31.417  1.00  0.00              
ATOM   3718 2HH1 ARG B  71     -16.037 -32.807 -32.353  1.00  0.00              
ATOM   3719 1HH2 ARG B  71     -15.131 -35.640 -34.221  1.00  0.00              
ATOM   3720 2HH2 ARG B  71     -14.830 -33.934 -33.953  1.00  0.00              
ATOM   3721  N   GLU B  72     -22.496 -38.509 -29.101  1.00  0.00              
ATOM   3722  CA  GLU B  72     -23.279 -38.700 -27.886  1.00  0.00              
ATOM   3723  C   GLU B  72     -24.089 -39.988 -27.950  1.00  0.00              
ATOM   3724  O   GLU B  72     -24.444 -40.456 -29.032  1.00  0.00              
ATOM   3725  CB  GLU B  72     -24.207 -37.506 -27.653  1.00  0.00              
ATOM   3726  CG  GLU B  72     -23.486 -36.182 -27.437  1.00  0.00              
ATOM   3727  CD  GLU B  72     -24.461 -35.061 -27.207  1.00  0.00              
ATOM   3728  OE1 GLU B  72     -25.642 -35.298 -27.296  1.00  0.00              
ATOM   3729  OE2 GLU B  72     -24.032 -33.995 -26.833  1.00  0.00              
ATOM   3730  H   GLU B  72     -22.873 -37.940 -29.846  1.00  0.00              
ATOM   3731  HA  GLU B  72     -22.612 -38.795 -27.028  1.00  0.00              
ATOM   3732 1HB  GLU B  72     -24.851 -37.428 -28.529  1.00  0.00              
ATOM   3733 2HB  GLU B  72     -24.811 -37.738 -26.776  1.00  0.00              
ATOM   3734 1HG  GLU B  72     -22.766 -36.209 -26.619  1.00  0.00              
ATOM   3735 2HG  GLU B  72     -22.961 -36.020 -28.376  1.00  0.00              
ATOM   3736  N   ALA B  73     -24.379 -40.557 -26.785  1.00  0.00              
ATOM   3737  CA  ALA B  73     -25.170 -41.779 -26.705  1.00  0.00              
ATOM   3738  C   ALA B  73     -26.574 -41.563 -27.256  1.00  0.00              
ATOM   3739  O   ALA B  73     -27.137 -42.443 -27.907  1.00  0.00              
ATOM   3740  CB  ALA B  73     -25.235 -42.288 -25.262  1.00  0.00              
ATOM   3741  H   ALA B  73     -24.042 -40.132 -25.933  1.00  0.00              
ATOM   3742  HA  ALA B  73     -24.694 -42.544 -27.318  1.00  0.00              
ATOM   3743 1HB  ALA B  73     -25.851 -43.187 -25.223  1.00  0.00              
ATOM   3744 2HB  ALA B  73     -24.230 -42.521 -24.912  1.00  0.00              
ATOM   3745 3HB  ALA B  73     -25.673 -41.521 -24.626  1.00  0.00              
ATOM   3746  N   GLU B  74     -27.134 -40.388 -26.990  1.00  0.00              
ATOM   3747  CA  GLU B  74     -28.439 -40.023 -27.528  1.00  0.00              
ATOM   3748  C   GLU B  74     -28.369 -39.789 -29.032  1.00  0.00              
ATOM   3749  O   GLU B  74     -27.574 -38.978 -29.508  1.00  0.00              
ATOM   3750  CB  GLU B  74     -28.977 -38.773 -26.827  1.00  0.00              
ATOM   3751  CG  GLU B  74     -30.382 -38.371 -27.250  1.00  0.00              
ATOM   3752  CD  GLU B  74     -30.858 -37.166 -26.487  1.00  0.00              
ATOM   3753  OE1 GLU B  74     -30.136 -36.700 -25.639  1.00  0.00              
ATOM   3754  OE2 GLU B  74     -31.894 -36.643 -26.827  1.00  0.00              
ATOM   3755  H   GLU B  74     -26.644 -39.731 -26.400  1.00  0.00              
ATOM   3756  HA  GLU B  74     -29.145 -40.839 -27.374  1.00  0.00              
ATOM   3757 1HB  GLU B  74     -28.966 -38.980 -25.757  1.00  0.00              
ATOM   3758 2HB  GLU B  74     -28.284 -37.961 -27.048  1.00  0.00              
ATOM   3759 1HG  GLU B  74     -30.476 -38.182 -28.319  1.00  0.00              
ATOM   3760 2HG  GLU B  74     -30.988 -39.234 -26.980  1.00  0.00              
ATOM   3761  N   GLU B  75     -29.205 -40.505 -29.776  1.00  0.00              
ATOM   3762  CA  GLU B  75     -29.241 -40.398 -31.222  1.00  0.00              
ATOM   3763  C   GLU B  75     -30.478 -39.601 -31.643  1.00  0.00              
ATOM   3764  O   GLU B  75     -30.642 -39.307 -32.827  1.00  0.00              
ATOM   3765  CB  GLU B  75     -29.243 -41.785 -31.869  1.00  0.00              
ATOM   3766  CG  GLU B  75     -27.990 -42.605 -31.601  1.00  0.00              
ATOM   3767  CD  GLU B  75     -28.053 -43.940 -32.291  1.00  0.00              
ATOM   3768  OE1 GLU B  75     -29.045 -44.215 -32.922  1.00  0.00              
ATOM   3769  OE2 GLU B  75     -27.066 -44.638 -32.281  1.00  0.00              
ATOM   3770  H   GLU B  75     -29.835 -41.145 -29.314  1.00  0.00              
ATOM   3771  HA  GLU B  75     -28.365 -39.853 -31.574  1.00  0.00              
ATOM   3772 1HB  GLU B  75     -30.113 -42.315 -31.482  1.00  0.00              
ATOM   3773 2HB  GLU B  75     -29.356 -41.635 -32.943  1.00  0.00              
ATOM   3774 1HG  GLU B  75     -27.069 -42.095 -31.882  1.00  0.00              
ATOM   3775 2HG  GLU B  75     -28.007 -42.754 -30.522  1.00  0.00              
ATOM   3776  N   LEU B  76     -31.335 -39.245 -30.680  1.00  0.00              
ATOM   3777  CA  LEU B  76     -32.569 -38.510 -30.978  1.00  0.00              
ATOM   3778  C   LEU B  76     -32.393 -36.985 -30.812  1.00  0.00              
ATOM   3779  O   LEU B  76     -31.574 -36.526 -29.992  1.00  0.00              
ATOM   3780  CB  LEU B  76     -33.704 -39.016 -30.078  1.00  0.00              
ATOM   3781  CG  LEU B  76     -34.039 -40.505 -30.226  1.00  0.00              
ATOM   3782  CD1 LEU B  76     -35.132 -40.895 -29.239  1.00  0.00              
ATOM   3783  CD2 LEU B  76     -34.478 -40.789 -31.655  1.00  0.00              
ATOM   3784  H   LEU B  76     -31.126 -39.488 -29.723  1.00  0.00              
ATOM   3785  HA  LEU B  76     -32.844 -38.665 -32.021  1.00  0.00              
ATOM   3786 1HB  LEU B  76     -33.254 -38.829 -29.104  1.00  0.00              
ATOM   3787 2HB  LEU B  76     -34.604 -38.411 -30.185  1.00  0.00              
ATOM   3788  HG  LEU B  76     -33.121 -41.064 -30.042  1.00  0.00              
ATOM   3789 1HD1 LEU B  76     -35.363 -41.954 -29.351  1.00  0.00              
ATOM   3790 2HD1 LEU B  76     -34.788 -40.705 -28.222  1.00  0.00              
ATOM   3791 3HD1 LEU B  76     -36.027 -40.306 -29.436  1.00  0.00              
ATOM   3792 1HD2 LEU B  76     -34.715 -41.848 -31.759  1.00  0.00              
ATOM   3793 2HD2 LEU B  76     -35.360 -40.194 -31.890  1.00  0.00              
ATOM   3794 3HD2 LEU B  76     -33.672 -40.529 -32.342  1.00  0.00              
ATOM   3795  N   PRO B  77     -33.165 -36.198 -31.601  1.00  0.00              
ATOM   3796  CA  PRO B  77     -33.134 -34.730 -31.494  1.00  0.00              
ATOM   3797  C   PRO B  77     -33.447 -34.241 -30.082  1.00  0.00              
ATOM   3798  O   PRO B  77     -34.241 -34.881 -29.388  1.00  0.00              
ATOM   3799  CB  PRO B  77     -34.189 -34.264 -32.502  1.00  0.00              
ATOM   3800  CG  PRO B  77     -34.295 -35.387 -33.476  1.00  0.00              
ATOM   3801  CD  PRO B  77     -34.108 -36.640 -32.661  1.00  0.00              
ATOM   3802  HA  PRO B  77     -32.141 -34.309 -31.712  1.00  0.00              
ATOM   3803 1HB  PRO B  77     -35.154 -34.067 -32.013  1.00  0.00              
ATOM   3804 2HB  PRO B  77     -33.885 -33.332 -33.001  1.00  0.00              
ATOM   3805 1HG  PRO B  77     -35.273 -35.386 -33.980  1.00  0.00              
ATOM   3806 2HG  PRO B  77     -33.529 -35.307 -34.260  1.00  0.00              
ATOM   3807 1HD  PRO B  77     -35.054 -37.002 -32.232  1.00  0.00              
ATOM   3808 2HD  PRO B  77     -33.689 -37.464 -33.257  1.00  0.00              
ATOM   3809  N   LEU B  78     -32.834 -33.115 -29.657  1.00  0.00              
ATOM   3810  CA  LEU B  78     -33.109 -32.557 -28.309  1.00  0.00              
ATOM   3811  C   LEU B  78     -34.498 -31.909 -28.206  1.00  0.00              
ATOM   3812  O   LEU B  78     -35.011 -31.370 -29.206  1.00  0.00              
ATOM   3813  CB  LEU B  78     -32.030 -31.533 -27.935  1.00  0.00              
ATOM   3814  CG  LEU B  78     -30.610 -32.099 -27.801  1.00  0.00              
ATOM   3815  CD1 LEU B  78     -29.627 -30.976 -27.497  1.00  0.00              
ATOM   3816  CD2 LEU B  78     -30.584 -33.151 -26.702  1.00  0.00              
ATOM   3817  H   LEU B  78     -32.179 -32.640 -30.262  1.00  0.00              
ATOM   3818  HA  LEU B  78     -33.105 -33.361 -27.574  1.00  0.00              
ATOM   3819 1HB  LEU B  78     -32.092 -30.883 -28.807  1.00  0.00              
ATOM   3820 2HB  LEU B  78     -32.300 -30.969 -27.042  1.00  0.00              
ATOM   3821  HG  LEU B  78     -30.369 -32.593 -28.742  1.00  0.00              
ATOM   3822 1HD1 LEU B  78     -28.622 -31.388 -27.404  1.00  0.00              
ATOM   3823 2HD1 LEU B  78     -29.646 -30.247 -28.307  1.00  0.00              
ATOM   3824 3HD1 LEU B  78     -29.908 -30.490 -26.564  1.00  0.00              
ATOM   3825 1HD2 LEU B  78     -29.575 -33.553 -26.608  1.00  0.00              
ATOM   3826 2HD2 LEU B  78     -30.884 -32.698 -25.757  1.00  0.00              
ATOM   3827 3HD2 LEU B  78     -31.273 -33.957 -26.953  1.00  0.00              
ATOM   3828  N   SER B  79     -35.096 -31.958 -27.020  1.00  0.00              
ATOM   3829  CA  SER B  79     -36.433 -31.396 -26.854  1.00  0.00              
ATOM   3830  C   SER B  79     -36.425 -29.886 -27.074  1.00  0.00              
ATOM   3831  O   SER B  79     -35.595 -29.205 -26.532  1.00  0.00              
ATOM   3832  CB  SER B  79     -36.973 -31.728 -25.477  1.00  0.00              
ATOM   3833  OG  SER B  79     -38.235 -31.161 -25.255  1.00  0.00              
ATOM   3834  H   SER B  79     -34.638 -32.379 -26.225  1.00  0.00              
ATOM   3835  HA  SER B  79     -37.181 -31.862 -27.498  1.00  0.00              
ATOM   3836 1HB  SER B  79     -37.050 -32.811 -25.385  1.00  0.00              
ATOM   3837 2HB  SER B  79     -36.277 -31.350 -24.729  1.00  0.00              
ATOM   3838  HG  SER B  79     -38.217 -30.235 -25.507  1.00  0.00              
ATOM   3839  N   LYS B  80     -37.338 -29.394 -27.904  1.00  0.00              
ATOM   3840  CA  LYS B  80     -37.461 -27.967 -28.190  1.00  0.00              
ATOM   3841  C   LYS B  80     -38.615 -27.421 -27.341  1.00  0.00              
ATOM   3842  O   LYS B  80     -39.656 -28.067 -27.183  1.00  0.00              
ATOM   3843  CB  LYS B  80     -37.706 -27.715 -29.679  1.00  0.00              
ATOM   3844  CG  LYS B  80     -38.138 -26.293 -30.013  1.00  0.00              
ATOM   3845  CD  LYS B  80     -36.978 -25.318 -29.886  1.00  0.00              
ATOM   3846  CE  LYS B  80     -37.416 -23.892 -30.185  1.00  0.00              
ATOM   3847  NZ  LYS B  80     -38.246 -23.323 -29.088  1.00  0.00              
ATOM   3848  H   LYS B  80     -37.970 -30.042 -28.352  1.00  0.00              
ATOM   3849  HA  LYS B  80     -36.543 -27.453 -27.906  1.00  0.00              
ATOM   3850 1HB  LYS B  80     -36.776 -27.943 -30.199  1.00  0.00              
ATOM   3851 2HB  LYS B  80     -38.480 -28.413 -29.999  1.00  0.00              
ATOM   3852 1HG  LYS B  80     -38.516 -26.277 -31.036  1.00  0.00              
ATOM   3853 2HG  LYS B  80     -38.934 -26.003 -29.328  1.00  0.00              
ATOM   3854 1HD  LYS B  80     -36.588 -25.373 -28.868  1.00  0.00              
ATOM   3855 2HD  LYS B  80     -36.198 -25.612 -30.588  1.00  0.00              
ATOM   3856 1HE  LYS B  80     -36.525 -23.281 -30.320  1.00  0.00              
ATOM   3857 2HE  LYS B  80     -37.994 -23.899 -31.110  1.00  0.00              
ATOM   3858 1HZ  LYS B  80     -38.516 -22.379 -29.326  1.00  0.00              
ATOM   3859 2HZ  LYS B  80     -39.074 -23.888 -28.963  1.00  0.00              
ATOM   3860 3HZ  LYS B  80     -37.711 -23.315 -28.232  1.00  0.00              
ATOM   3861  N   MET B  81     -38.434 -26.229 -26.797  1.00  0.00              
ATOM   3862  CA  MET B  81     -39.493 -25.561 -26.054  1.00  0.00              
ATOM   3863  C   MET B  81     -40.685 -25.360 -27.014  1.00  0.00              
ATOM   3864  O   MET B  81     -40.550 -24.697 -28.034  1.00  0.00              
ATOM   3865  CB  MET B  81     -39.005 -24.230 -25.486  1.00  0.00              
ATOM   3866  CG  MET B  81     -40.031 -23.493 -24.637  1.00  0.00              
ATOM   3867  SD  MET B  81     -39.425 -21.904 -24.037  1.00  0.00              
ATOM   3868  CE  MET B  81     -38.270 -22.436 -22.777  1.00  0.00              
ATOM   3869  H   MET B  81     -37.540 -25.770 -26.899  1.00  0.00              
ATOM   3870  HA  MET B  81     -39.818 -26.189 -25.225  1.00  0.00              
ATOM   3871 1HB  MET B  81     -38.124 -24.448 -24.883  1.00  0.00              
ATOM   3872 2HB  MET B  81     -38.720 -23.607 -26.334  1.00  0.00              
ATOM   3873 1HG  MET B  81     -40.921 -23.331 -25.245  1.00  0.00              
ATOM   3874 2HG  MET B  81     -40.283 -24.124 -23.785  1.00  0.00              
ATOM   3875 1HE  MET B  81     -37.811 -21.564 -22.312  1.00  0.00              
ATOM   3876 2HE  MET B  81     -38.799 -23.016 -22.020  1.00  0.00              
ATOM   3877 3HE  MET B  81     -37.495 -23.055 -23.232  1.00  0.00              
ATOM   3878  N   ASN B  82     -41.836 -25.934 -26.673  1.00  0.00              
ATOM   3879  CA  ASN B  82     -43.029 -25.786 -27.495  1.00  0.00              
ATOM   3880  C   ASN B  82     -43.632 -24.371 -27.426  1.00  0.00              
ATOM   3881  O   ASN B  82     -44.051 -23.833 -28.429  1.00  0.00              
ATOM   3882  CB  ASN B  82     -44.074 -26.818 -27.113  1.00  0.00              
ATOM   3883  CG  ASN B  82     -43.733 -28.215 -27.549  1.00  0.00              
ATOM   3884  OD1 ASN B  82     -42.932 -28.423 -28.468  1.00  0.00              
ATOM   3885  ND2 ASN B  82     -44.396 -29.171 -26.950  1.00  0.00              
ATOM   3886  H   ASN B  82     -41.887 -26.483 -25.827  1.00  0.00              
ATOM   3887  HA  ASN B  82     -42.775 -25.939 -28.545  1.00  0.00              
ATOM   3888 1HB  ASN B  82     -44.485 -26.848 -26.103  1.00  0.00              
ATOM   3889 2HB  ASN B  82     -44.819 -26.409 -27.795  1.00  0.00              
ATOM   3890 1HD2 ASN B  82     -44.221 -30.127 -27.189  1.00  0.00              
ATOM   3891 2HD2 ASN B  82     -45.078 -28.947 -26.254  1.00  0.00              
ATOM   3892  N   LEU B  83     -43.673 -23.772 -26.236  1.00  0.00              
ATOM   3893  CA  LEU B  83     -44.180 -22.403 -26.089  1.00  0.00              
ATOM   3894  C   LEU B  83     -43.519 -21.389 -27.030  1.00  0.00              
ATOM   3895  O   LEU B  83     -44.215 -20.553 -27.646  1.00  0.00              
ATOM   3896  CB  LEU B  83     -44.005 -21.948 -24.635  1.00  0.00              
ATOM   3897  CG  LEU B  83     -44.538 -20.544 -24.321  1.00  0.00              
ATOM   3898  CD1 LEU B  83     -46.053 -20.517 -24.467  1.00  0.00              
ATOM   3899  CD2 LEU B  83     -44.124 -20.146 -22.913  1.00  0.00              
ATOM   3900  H   LEU B  83     -43.349 -24.267 -25.417  1.00  0.00              
ATOM   3901  HA  LEU B  83     -45.237 -22.376 -26.351  1.00  0.00              
ATOM   3902 1HB  LEU B  83     -44.617 -22.700 -24.139  1.00  0.00              
ATOM   3903 2HB  LEU B  83     -42.971 -22.045 -24.303  1.00  0.00              
ATOM   3904  HG  LEU B  83     -44.060 -19.854 -25.017  1.00  0.00              
ATOM   3905 1HD1 LEU B  83     -46.423 -19.516 -24.243  1.00  0.00              
ATOM   3906 2HD1 LEU B  83     -46.326 -20.782 -25.488  1.00  0.00              
ATOM   3907 3HD1 LEU B  83     -46.498 -21.231 -23.775  1.00  0.00              
ATOM   3908 1HD2 LEU B  83     -44.503 -19.147 -22.691  1.00  0.00              
ATOM   3909 2HD2 LEU B  83     -44.535 -20.858 -22.197  1.00  0.00              
ATOM   3910 3HD2 LEU B  83     -43.036 -20.145 -22.839  1.00  0.00              
ATOM   3911  N   GLY B  84     -42.186 -21.457 -27.126  1.00  0.00              
ATOM   3912  CA  GLY B  84     -41.425 -20.624 -28.060  1.00  0.00              
ATOM   3913  C   GLY B  84     -40.955 -21.408 -29.302  1.00  0.00              
ATOM   3914  O   GLY B  84     -39.872 -21.132 -29.813  1.00  0.00              
ATOM   3915  H   GLY B  84     -41.693 -22.107 -26.532  1.00  0.00              
ATOM   3916 1HA  GLY B  84     -42.052 -19.797 -28.393  1.00  0.00              
ATOM   3917 2HA  GLY B  84     -40.546 -20.229 -27.550  1.00  0.00              
ATOM   3918  N   GLY B  85     -41.745 -22.374 -29.777  1.00  0.00              
ATOM   3919  CA  GLY B  85     -41.363 -23.196 -30.944  1.00  0.00              
ATOM   3920  C   GLY B  85     -41.713 -22.558 -32.301  1.00  0.00              
ATOM   3921  O   GLY B  85     -41.603 -23.211 -33.348  1.00  0.00              
ATOM   3922  H   GLY B  85     -42.631 -22.547 -29.323  1.00  0.00              
ATOM   3923 1HA  GLY B  85     -40.286 -23.360 -30.925  1.00  0.00              
ATOM   3924 2HA  GLY B  85     -41.877 -24.154 -30.888  1.00  0.00              
ATOM   3925  N   ILE B  86     -42.163 -21.300 -32.264  1.00  0.00              
ATOM   3926  CA  ILE B  86     -42.559 -20.559 -33.469  1.00  0.00              
ATOM   3927  C   ILE B  86     -41.451 -20.515 -34.519  1.00  0.00              
ATOM   3928  O   ILE B  86     -41.708 -20.701 -35.702  1.00  0.00              
ATOM   3929  CB  ILE B  86     -42.969 -19.115 -33.126  1.00  0.00              
ATOM   3930  CG1 ILE B  86     -44.257 -19.108 -32.298  1.00  0.00              
ATOM   3931  CG2 ILE B  86     -43.145 -18.296 -34.396  1.00  0.00              
ATOM   3932  CD1 ILE B  86     -44.579 -17.766 -31.682  1.00  0.00              
ATOM   3933  H   ILE B  86     -42.232 -20.847 -31.364  1.00  0.00              
ATOM   3934  HA  ILE B  86     -43.381 -21.061 -33.976  1.00  0.00              
ATOM   3935  HB  ILE B  86     -42.195 -18.663 -32.506  1.00  0.00              
ATOM   3936 1HG1 ILE B  86     -45.069 -19.410 -32.958  1.00  0.00              
ATOM   3937 2HG1 ILE B  86     -44.137 -19.850 -31.508  1.00  0.00              
ATOM   3938 1HG2 ILE B  86     -43.435 -17.279 -34.135  1.00  0.00              
ATOM   3939 2HG2 ILE B  86     -42.206 -18.275 -34.948  1.00  0.00              
ATOM   3940 3HG2 ILE B  86     -43.920 -18.747 -35.015  1.00  0.00              
ATOM   3941 1HD1 ILE B  86     -45.505 -17.840 -31.110  1.00  0.00              
ATOM   3942 2HD1 ILE B  86     -43.768 -17.464 -31.019  1.00  0.00              
ATOM   3943 3HD1 ILE B  86     -44.700 -17.023 -32.469  1.00  0.00              
ATOM   3944  N   GLY B  87     -40.218 -20.289 -34.073  1.00  0.00              
ATOM   3945  CA  GLY B  87     -39.038 -20.263 -34.948  1.00  0.00              
ATOM   3946  C   GLY B  87     -38.258 -21.577 -35.050  1.00  0.00              
ATOM   3947  O   GLY B  87     -37.117 -21.592 -35.545  1.00  0.00              
ATOM   3948  H   GLY B  87     -40.100 -20.128 -33.083  1.00  0.00              
ATOM   3949 1HA  GLY B  87     -39.350 -20.005 -35.960  1.00  0.00              
ATOM   3950 2HA  GLY B  87     -38.339 -19.512 -34.581  1.00  0.00              
ATOM   3951  N   LYS B  88     -38.857 -22.659 -34.547  1.00  0.00              
ATOM   3952  CA  LYS B  88     -38.236 -23.990 -34.531  1.00  0.00              
ATOM   3953  C   LYS B  88     -37.756 -24.509 -35.871  1.00  0.00              
ATOM   3954  O   LYS B  88     -36.570 -24.817 -36.023  1.00  0.00              
ATOM   3955  CB  LYS B  88     -39.215 -25.004 -33.937  1.00  0.00              
ATOM   3956  CG  LYS B  88     -38.683 -26.429 -33.873  1.00  0.00              
ATOM   3957  CD  LYS B  88     -39.729 -27.387 -33.323  1.00  0.00              
ATOM   3958  CE  LYS B  88     -39.199 -28.812 -33.261  1.00  0.00              
ATOM   3959  NZ  LYS B  88     -40.223 -29.764 -32.753  1.00  0.00              
ATOM   3960  H   LYS B  88     -39.783 -22.544 -34.161  1.00  0.00              
ATOM   3961  HA  LYS B  88     -37.331 -23.968 -33.922  1.00  0.00              
ATOM   3962 1HB  LYS B  88     -39.457 -24.662 -32.930  1.00  0.00              
ATOM   3963 2HB  LYS B  88     -40.114 -24.980 -34.554  1.00  0.00              
ATOM   3964 1HG  LYS B  88     -38.400 -26.739 -34.880  1.00  0.00              
ATOM   3965 2HG  LYS B  88     -37.804 -26.443 -33.229  1.00  0.00              
ATOM   3966 1HD  LYS B  88     -40.008 -27.058 -32.321  1.00  0.00              
ATOM   3967 2HD  LYS B  88     -40.605 -27.354 -33.971  1.00  0.00              
ATOM   3968 1HE  LYS B  88     -38.895 -29.107 -34.264  1.00  0.00              
ATOM   3969 2HE  LYS B  88     -38.332 -28.825 -32.601  1.00  0.00              
ATOM   3970 1HZ  LYS B  88     -39.832 -30.696 -32.727  1.00  0.00              
ATOM   3971 2HZ  LYS B  88     -40.505 -29.491 -31.821  1.00  0.00              
ATOM   3972 3HZ  LYS B  88     -41.027 -29.753 -33.364  1.00  0.00              
ATOM   3973  N   LYS B  89     -38.668 -24.604 -36.848  1.00  0.00              
ATOM   3974  CA  LYS B  89     -38.279 -25.052 -38.191  1.00  0.00              
ATOM   3975  C   LYS B  89     -37.188 -24.195 -38.856  1.00  0.00              
ATOM   3976  O   LYS B  89     -36.277 -24.760 -39.470  1.00  0.00              
ATOM   3977  CB  LYS B  89     -39.513 -25.093 -39.094  1.00  0.00              
ATOM   3978  CG  LYS B  89     -39.239 -25.576 -40.512  1.00  0.00              
ATOM   3979  CD  LYS B  89     -40.522 -25.664 -41.325  1.00  0.00              
ATOM   3980  CE  LYS B  89     -40.246 -26.116 -42.751  1.00  0.00              
ATOM   3981  NZ  LYS B  89     -41.493 -26.202 -43.559  1.00  0.00              
ATOM   3982  H   LYS B  89     -39.634 -24.367 -36.669  1.00  0.00              
ATOM   3983  HA  LYS B  89     -37.845 -26.051 -38.135  1.00  0.00              
ATOM   3984 1HB  LYS B  89     -40.235 -25.756 -38.618  1.00  0.00              
ATOM   3985 2HB  LYS B  89     -39.918 -24.081 -39.128  1.00  0.00              
ATOM   3986 1HG  LYS B  89     -38.553 -24.875 -40.990  1.00  0.00              
ATOM   3987 2HG  LYS B  89     -38.774 -26.560 -40.459  1.00  0.00              
ATOM   3988 1HD  LYS B  89     -41.192 -26.376 -40.840  1.00  0.00              
ATOM   3989 2HD  LYS B  89     -40.991 -24.680 -41.341  1.00  0.00              
ATOM   3990 1HE  LYS B  89     -39.565 -25.401 -43.210  1.00  0.00              
ATOM   3991 2HE  LYS B  89     -39.771 -27.096 -42.712  1.00  0.00              
ATOM   3992 1HZ  LYS B  89     -41.266 -26.505 -44.496  1.00  0.00              
ATOM   3993 2HZ  LYS B  89     -42.125 -26.866 -43.134  1.00  0.00              
ATOM   3994 3HZ  LYS B  89     -41.933 -25.294 -43.596  1.00  0.00              
ATOM   3995  N   MET B  90     -37.277 -22.863 -38.731  1.00  0.00              
ATOM   3996  CA  MET B  90     -36.286 -21.950 -39.348  1.00  0.00              
ATOM   3997  C   MET B  90     -34.889 -22.226 -38.803  1.00  0.00              
ATOM   3998  O   MET B  90     -33.918 -22.358 -39.563  1.00  0.00              
ATOM   3999  CB  MET B  90     -36.667 -20.492 -39.101  1.00  0.00              
ATOM   4000  CG  MET B  90     -37.865 -20.008 -39.905  1.00  0.00              
ATOM   4001  SD  MET B  90     -37.565 -20.032 -41.683  1.00  0.00              
ATOM   4002  CE  MET B  90     -36.321 -18.753 -41.833  1.00  0.00              
ATOM   4003  H   MET B  90     -38.042 -22.472 -38.200  1.00  0.00              
ATOM   4004  HA  MET B  90     -36.248 -22.117 -40.425  1.00  0.00              
ATOM   4005 1HB  MET B  90     -36.880 -20.397 -38.037  1.00  0.00              
ATOM   4006 2HB  MET B  90     -35.794 -19.888 -39.352  1.00  0.00              
ATOM   4007 1HG  MET B  90     -38.711 -20.656 -39.676  1.00  0.00              
ATOM   4008 2HG  MET B  90     -38.093 -18.989 -39.594  1.00  0.00              
ATOM   4009 1HE  MET B  90     -36.030 -18.647 -42.878  1.00  0.00              
ATOM   4010 2HE  MET B  90     -36.725 -17.807 -41.470  1.00  0.00              
ATOM   4011 3HE  MET B  90     -35.447 -19.025 -41.239  1.00  0.00              
ATOM   4012  N   LEU B  91     -34.803 -22.298 -37.475  1.00  0.00              
ATOM   4013  CA  LEU B  91     -33.545 -22.515 -36.809  1.00  0.00              
ATOM   4014  C   LEU B  91     -32.959 -23.895 -37.137  1.00  0.00              
ATOM   4015  O   LEU B  91     -31.759 -24.004 -37.410  1.00  0.00              
ATOM   4016  CB  LEU B  91     -33.729 -22.350 -35.295  1.00  0.00              
ATOM   4017  CG  LEU B  91     -33.394 -20.958 -34.744  1.00  0.00              
ATOM   4018  CD1 LEU B  91     -34.139 -19.891 -35.534  1.00  0.00              
ATOM   4019  CD2 LEU B  91     -33.762 -20.892 -33.269  1.00  0.00              
ATOM   4020  H   LEU B  91     -35.642 -22.198 -36.921  1.00  0.00              
ATOM   4021  HA  LEU B  91     -32.815 -21.788 -37.162  1.00  0.00              
ATOM   4022 1HB  LEU B  91     -34.800 -22.532 -35.226  1.00  0.00              
ATOM   4023 2HB  LEU B  91     -33.193 -23.119 -34.737  1.00  0.00              
ATOM   4024  HG  LEU B  91     -32.314 -20.829 -34.824  1.00  0.00              
ATOM   4025 1HD1 LEU B  91     -33.895 -18.906 -35.136  1.00  0.00              
ATOM   4026 2HD1 LEU B  91     -33.843 -19.941 -36.582  1.00  0.00              
ATOM   4027 3HD1 LEU B  91     -35.212 -20.060 -35.451  1.00  0.00              
ATOM   4028 1HD2 LEU B  91     -33.523 -19.903 -32.879  1.00  0.00              
ATOM   4029 2HD2 LEU B  91     -34.829 -21.082 -33.151  1.00  0.00              
ATOM   4030 3HD2 LEU B  91     -33.197 -21.645 -32.719  1.00  0.00              
ATOM   4031  N   LEU B  92     -33.794 -24.934 -37.107  1.00  0.00              
ATOM   4032  CA  LEU B  92     -33.326 -26.299 -37.347  1.00  0.00              
ATOM   4033  C   LEU B  92     -32.822 -26.455 -38.771  1.00  0.00              
ATOM   4034  O   LEU B  92     -31.739 -27.005 -38.986  1.00  0.00              
ATOM   4035  CB  LEU B  92     -34.447 -27.307 -37.066  1.00  0.00              
ATOM   4036  CG  LEU B  92     -34.817 -27.477 -35.587  1.00  0.00              
ATOM   4037  CD1 LEU B  92     -36.050 -28.360 -35.454  1.00  0.00              
ATOM   4038  CD2 LEU B  92     -33.639 -28.079 -34.834  1.00  0.00              
ATOM   4039  H   LEU B  92     -34.773 -24.776 -36.915  1.00  0.00              
ATOM   4040  HA  LEU B  92     -32.485 -26.517 -36.690  1.00  0.00              
ATOM   4041 1HB  LEU B  92     -35.261 -26.820 -37.601  1.00  0.00              
ATOM   4042 2HB  LEU B  92     -34.243 -28.276 -37.520  1.00  0.00              
ATOM   4043  HG  LEU B  92     -34.997 -26.481 -35.181  1.00  0.00              
ATOM   4044 1HD1 LEU B  92     -36.304 -28.475 -34.401  1.00  0.00              
ATOM   4045 2HD1 LEU B  92     -36.886 -27.899 -35.980  1.00  0.00              
ATOM   4046 3HD1 LEU B  92     -35.844 -29.339 -35.886  1.00  0.00              
ATOM   4047 1HD2 LEU B  92     -33.902 -28.198 -33.783  1.00  0.00              
ATOM   4048 2HD2 LEU B  92     -33.393 -29.051 -35.260  1.00  0.00              
ATOM   4049 3HD2 LEU B  92     -32.776 -27.417 -34.919  1.00  0.00              
ATOM   4050  N   GLU B  93     -33.596 -25.931 -39.721  1.00  0.00              
ATOM   4051  CA  GLU B  93     -33.280 -26.040 -41.140  1.00  0.00              
ATOM   4052  C   GLU B  93     -31.968 -25.302 -41.474  1.00  0.00              
ATOM   4053  O   GLU B  93     -31.118 -25.845 -42.179  1.00  0.00              
ATOM   4054  CB  GLU B  93     -34.433 -25.489 -41.982  1.00  0.00              
ATOM   4055  CG  GLU B  93     -35.654 -26.395 -42.047  1.00  0.00              
ATOM   4056  CD  GLU B  93     -35.312 -27.731 -42.645  1.00  0.00              
ATOM   4057  OE1 GLU B  93     -34.759 -27.756 -43.719  1.00  0.00              
ATOM   4058  OE2 GLU B  93     -35.501 -28.723 -41.982  1.00  0.00              
ATOM   4059  H   GLU B  93     -34.432 -25.439 -39.440  1.00  0.00              
ATOM   4060  HA  GLU B  93     -33.122 -27.086 -41.404  1.00  0.00              
ATOM   4061 1HB  GLU B  93     -34.715 -24.530 -41.547  1.00  0.00              
ATOM   4062 2HB  GLU B  93     -34.045 -25.331 -42.989  1.00  0.00              
ATOM   4063 1HG  GLU B  93     -36.135 -26.544 -41.081  1.00  0.00              
ATOM   4064 2HG  GLU B  93     -36.333 -25.863 -42.711  1.00  0.00              
ATOM   4065  N   MET B  94     -31.779 -24.098 -40.927  1.00  0.00              
ATOM   4066  CA  MET B  94     -30.535 -23.343 -41.149  1.00  0.00              
ATOM   4067  C   MET B  94     -29.311 -24.010 -40.536  1.00  0.00              
ATOM   4068  O   MET B  94     -28.235 -23.992 -41.138  1.00  0.00              
ATOM   4069  CB  MET B  94     -30.680 -21.929 -40.589  1.00  0.00              
ATOM   4070  CG  MET B  94     -31.576 -21.015 -41.412  1.00  0.00              
ATOM   4071  SD  MET B  94     -30.963 -20.766 -43.090  1.00  0.00              
ATOM   4072  CE  MET B  94     -29.471 -19.829 -42.769  1.00  0.00              
ATOM   4073  H   MET B  94     -32.503 -23.695 -40.349  1.00  0.00              
ATOM   4074  HA  MET B  94     -30.325 -23.279 -42.216  1.00  0.00              
ATOM   4075 1HB  MET B  94     -31.085 -22.027 -39.583  1.00  0.00              
ATOM   4076 2HB  MET B  94     -29.677 -21.504 -40.538  1.00  0.00              
ATOM   4077 1HG  MET B  94     -32.569 -21.462 -41.456  1.00  0.00              
ATOM   4078 2HG  MET B  94     -31.634 -20.051 -40.905  1.00  0.00              
ATOM   4079 1HE  MET B  94     -28.976 -19.597 -43.712  1.00  0.00              
ATOM   4080 2HE  MET B  94     -29.727 -18.901 -42.255  1.00  0.00              
ATOM   4081 3HE  MET B  94     -28.800 -20.418 -42.142  1.00  0.00              
ATOM   4082  N   MET B  95     -29.479 -24.604 -39.355  1.00  0.00              
ATOM   4083  CA  MET B  95     -28.406 -25.371 -38.715  1.00  0.00              
ATOM   4084  C   MET B  95     -28.104 -26.678 -39.442  1.00  0.00              
ATOM   4085  O   MET B  95     -26.962 -27.136 -39.415  1.00  0.00              
ATOM   4086  CB  MET B  95     -28.772 -25.661 -37.260  1.00  0.00              
ATOM   4087  CG  MET B  95     -28.718 -24.448 -36.343  1.00  0.00              
ATOM   4088  SD  MET B  95     -28.909 -24.882 -34.603  1.00  0.00              
ATOM   4089  CE  MET B  95     -30.677 -25.152 -34.514  1.00  0.00              
ATOM   4090  H   MET B  95     -30.371 -24.522 -38.889  1.00  0.00              
ATOM   4091  HA  MET B  95     -27.477 -24.801 -38.736  1.00  0.00              
ATOM   4092 1HB  MET B  95     -29.781 -26.071 -37.263  1.00  0.00              
ATOM   4093 2HB  MET B  95     -28.072 -26.418 -36.902  1.00  0.00              
ATOM   4094 1HG  MET B  95     -27.756 -23.956 -36.486  1.00  0.00              
ATOM   4095 2HG  MET B  95     -29.520 -23.768 -36.633  1.00  0.00              
ATOM   4096 1HE  MET B  95     -30.953 -25.429 -33.496  1.00  0.00              
ATOM   4097 2HE  MET B  95     -31.199 -24.236 -34.795  1.00  0.00              
ATOM   4098 3HE  MET B  95     -30.957 -25.954 -35.197  1.00  0.00              
ATOM   4099  N   LYS B  96     -29.111 -27.289 -40.066  1.00  0.00              
ATOM   4100  CA  LYS B  96     -28.861 -28.492 -40.852  1.00  0.00              
ATOM   4101  C   LYS B  96     -28.067 -28.103 -42.120  1.00  0.00              
ATOM   4102  O   LYS B  96     -27.147 -28.819 -42.521  1.00  0.00              
ATOM   4103  CB  LYS B  96     -30.173 -29.187 -41.218  1.00  0.00              
ATOM   4104  CG  LYS B  96     -30.859 -29.889 -40.054  1.00  0.00              
ATOM   4105  CD  LYS B  96     -32.199 -30.476 -40.473  1.00  0.00              
ATOM   4106  CE  LYS B  96     -32.915 -31.120 -39.295  1.00  0.00              
ATOM   4107  NZ  LYS B  96     -34.219 -31.715 -39.694  1.00  0.00              
ATOM   4108  H   LYS B  96     -30.053 -26.929 -40.003  1.00  0.00              
ATOM   4109  HA  LYS B  96     -28.251 -29.189 -40.276  1.00  0.00              
ATOM   4110 1HB  LYS B  96     -30.837 -28.423 -41.623  1.00  0.00              
ATOM   4111 2HB  LYS B  96     -29.943 -29.916 -41.995  1.00  0.00              
ATOM   4112 1HG  LYS B  96     -30.207 -30.687 -39.698  1.00  0.00              
ATOM   4113 2HG  LYS B  96     -31.014 -29.164 -39.255  1.00  0.00              
ATOM   4114 1HD  LYS B  96     -32.817 -29.675 -40.881  1.00  0.00              
ATOM   4115 2HD  LYS B  96     -32.023 -31.226 -41.244  1.00  0.00              
ATOM   4116 1HE  LYS B  96     -32.271 -31.898 -38.887  1.00  0.00              
ATOM   4117 2HE  LYS B  96     -33.083 -30.354 -38.538  1.00  0.00              
ATOM   4118 1HZ  LYS B  96     -34.661 -32.130 -38.886  1.00  0.00              
ATOM   4119 2HZ  LYS B  96     -34.818 -30.993 -40.072  1.00  0.00              
ATOM   4120 3HZ  LYS B  96     -34.065 -32.425 -40.396  1.00  0.00              
ATOM   4121  N   GLU B  97     -28.390 -26.942 -42.702  1.00  0.00              
ATOM   4122  CA  GLU B  97     -27.683 -26.398 -43.875  1.00  0.00              
ATOM   4123  C   GLU B  97     -26.249 -26.001 -43.524  1.00  0.00              
ATOM   4124  O   GLU B  97     -25.340 -26.169 -44.328  1.00  0.00              
ATOM   4125  CB  GLU B  97     -28.433 -25.192 -44.444  1.00  0.00              
ATOM   4126  CG  GLU B  97     -29.732 -25.539 -45.158  1.00  0.00              
ATOM   4127  CD  GLU B  97     -30.491 -24.301 -45.544  1.00  0.00              
ATOM   4128  OE1 GLU B  97     -30.056 -23.228 -45.200  1.00  0.00              
ATOM   4129  OE2 GLU B  97     -31.444 -24.417 -46.279  1.00  0.00              
ATOM   4130  H   GLU B  97     -29.160 -26.421 -42.307  1.00  0.00              
ATOM   4131  HA  GLU B  97     -27.613 -27.161 -44.650  1.00  0.00              
ATOM   4132 1HB  GLU B  97     -28.646 -24.526 -43.608  1.00  0.00              
ATOM   4133 2HB  GLU B  97     -27.758 -24.697 -45.142  1.00  0.00              
ATOM   4134 1HG  GLU B  97     -29.589 -26.166 -46.038  1.00  0.00              
ATOM   4135 2HG  GLU B  97     -30.297 -26.092 -44.408  1.00  0.00              
ATOM   4136  N   GLU B  98     -26.052 -25.465 -42.324  1.00  0.00              
ATOM   4137  CA  GLU B  98     -24.713 -25.099 -41.858  1.00  0.00              
ATOM   4138  C   GLU B  98     -23.996 -26.308 -41.234  1.00  0.00              
ATOM   4139  O   GLU B  98     -22.787 -26.255 -40.997  1.00  0.00              
ATOM   4140  CB  GLU B  98     -24.795 -23.951 -40.849  1.00  0.00              
ATOM   4141  CG  GLU B  98     -25.284 -22.633 -41.433  1.00  0.00              
ATOM   4142  CD  GLU B  98     -24.352 -22.130 -42.500  1.00  0.00              
ATOM   4143  OE1 GLU B  98     -23.185 -21.987 -42.225  1.00  0.00              
ATOM   4144  OE2 GLU B  98     -24.783 -21.997 -43.621  1.00  0.00              
ATOM   4145  H   GLU B  98     -26.844 -25.306 -41.717  1.00  0.00              
ATOM   4146  HA  GLU B  98     -24.103 -24.778 -42.703  1.00  0.00              
ATOM   4147 1HB  GLU B  98     -25.473 -24.271 -40.058  1.00  0.00              
ATOM   4148 2HB  GLU B  98     -23.794 -23.817 -40.437  1.00  0.00              
ATOM   4149 1HG  GLU B  98     -26.297 -22.685 -41.830  1.00  0.00              
ATOM   4150 2HG  GLU B  98     -25.262 -21.953 -40.582  1.00  0.00              
ATOM   4151  N   LYS B  99     -24.738 -27.381 -40.952  1.00  0.00              
ATOM   4152  CA  LYS B  99     -24.183 -28.603 -40.361  1.00  0.00              
ATOM   4153  C   LYS B  99     -23.567 -28.251 -39.018  1.00  0.00              
ATOM   4154  O   LYS B  99     -22.422 -28.600 -38.719  1.00  0.00              
ATOM   4155  CB  LYS B  99     -23.152 -29.255 -41.282  1.00  0.00              
ATOM   4156  CG  LYS B  99     -23.726 -29.710 -42.610  1.00  0.00              
ATOM   4157  CD  LYS B  99     -22.663 -30.332 -43.470  1.00  0.00              
ATOM   4158  CE  LYS B  99     -23.232 -30.745 -44.809  1.00  0.00              
ATOM   4159  NZ  LYS B  99     -22.172 -31.263 -45.701  1.00  0.00              
ATOM   4160  H   LYS B  99     -25.726 -27.339 -41.160  1.00  0.00              
ATOM   4161  HA  LYS B  99     -24.981 -29.327 -40.194  1.00  0.00              
ATOM   4162 1HB  LYS B  99     -22.366 -28.519 -41.452  1.00  0.00              
ATOM   4163 2HB  LYS B  99     -22.739 -30.109 -40.746  1.00  0.00              
ATOM   4164 1HG  LYS B  99     -24.514 -30.439 -42.415  1.00  0.00              
ATOM   4165 2HG  LYS B  99     -24.151 -28.845 -43.119  1.00  0.00              
ATOM   4166 1HD  LYS B  99     -21.865 -29.603 -43.617  1.00  0.00              
ATOM   4167 2HD  LYS B  99     -22.266 -31.205 -42.954  1.00  0.00              
ATOM   4168 1HE  LYS B  99     -23.982 -31.515 -44.639  1.00  0.00              
ATOM   4169 2HE  LYS B  99     -23.704 -29.873 -45.263  1.00  0.00              
ATOM   4170 1HZ  LYS B  99     -22.579 -31.530 -46.587  1.00  0.00              
ATOM   4171 2HZ  LYS B  99     -21.478 -30.545 -45.853  1.00  0.00              
ATOM   4172 3HZ  LYS B  99     -21.736 -32.068 -45.274  1.00  0.00              
ATOM   4173  N   ALA B 100     -24.345 -27.554 -38.200  1.00  0.00              
ATOM   4174  CA  ALA B 100     -23.851 -27.098 -36.930  1.00  0.00              
ATOM   4175  C   ALA B 100     -23.496 -28.343 -36.100  1.00  0.00              
ATOM   4176  O   ALA B 100     -24.292 -29.270 -36.031  1.00  0.00              
ATOM   4177  CB  ALA B 100     -24.898 -26.206 -36.258  1.00  0.00              
ATOM   4178  H   ALA B 100     -25.296 -27.338 -38.464  1.00  0.00              
ATOM   4179  HA  ALA B 100     -22.951 -26.506 -37.098  1.00  0.00              
ATOM   4180 1HB  ALA B 100     -24.518 -25.863 -35.295  1.00  0.00              
ATOM   4181 2HB  ALA B 100     -25.105 -25.345 -36.894  1.00  0.00              
ATOM   4182 3HB  ALA B 100     -25.814 -26.773 -36.104  1.00  0.00              
ATOM   4183  N   PRO B 101     -22.283 -28.393 -35.506  1.00  0.00              
ATOM   4184  CA  PRO B 101     -21.927 -29.551 -34.659  1.00  0.00              
ATOM   4185  C   PRO B 101     -22.832 -29.742 -33.453  1.00  0.00              
ATOM   4186  O   PRO B 101     -23.693 -28.891 -33.197  1.00  0.00              
ATOM   4187  CB  PRO B 101     -20.486 -29.255 -34.228  1.00  0.00              
ATOM   4188  CG  PRO B 101     -19.998 -28.259 -35.223  1.00  0.00              
ATOM   4189  CD  PRO B 101     -21.197 -27.416 -35.566  1.00  0.00              
ATOM   4190  HA  PRO B 101     -22.012 -30.509 -35.191  1.00  0.00              
ATOM   4191 1HB  PRO B 101     -20.446 -28.850 -33.206  1.00  0.00              
ATOM   4192 2HB  PRO B 101     -19.868 -30.165 -34.238  1.00  0.00              
ATOM   4193 1HG  PRO B 101     -19.188 -27.643 -34.805  1.00  0.00              
ATOM   4194 2HG  PRO B 101     -19.595 -28.756 -36.118  1.00  0.00              
ATOM   4195 1HD  PRO B 101     -21.346 -26.594 -34.850  1.00  0.00              
ATOM   4196 2HD  PRO B 101     -21.115 -26.962 -36.564  1.00  0.00              
ATOM   4197  N   LYS B 102     -22.649 -30.851 -32.730  1.00  0.00              
ATOM   4198  CA  LYS B 102     -23.471 -31.173 -31.561  1.00  0.00              
ATOM   4199  C   LYS B 102     -23.228 -30.090 -30.509  1.00  0.00              
ATOM   4200  O   LYS B 102     -22.155 -29.462 -30.479  1.00  0.00              
ATOM   4201  CB  LYS B 102     -23.138 -32.560 -31.007  1.00  0.00              
ATOM   4202  CG  LYS B 102     -23.510 -33.712 -31.930  1.00  0.00              
ATOM   4203  CD  LYS B 102     -25.019 -33.847 -32.066  1.00  0.00              
ATOM   4204  CE  LYS B 102     -25.395 -35.085 -32.867  1.00  0.00              
ATOM   4205  NZ  LYS B 102     -26.862 -35.169 -33.106  1.00  0.00              
ATOM   4206  H   LYS B 102     -21.914 -31.486 -33.005  1.00  0.00              
ATOM   4207  HA  LYS B 102     -24.526 -31.164 -31.837  1.00  0.00              
ATOM   4208 1HB  LYS B 102     -22.064 -32.579 -30.818  1.00  0.00              
ATOM   4209 2HB  LYS B 102     -23.674 -32.664 -30.063  1.00  0.00              
ATOM   4210 1HG  LYS B 102     -23.072 -33.525 -32.911  1.00  0.00              
ATOM   4211 2HG  LYS B 102     -23.098 -34.633 -31.518  1.00  0.00              
ATOM   4212 1HD  LYS B 102     -25.453 -33.914 -31.067  1.00  0.00              
ATOM   4213 2HD  LYS B 102     -25.404 -32.960 -32.569  1.00  0.00              
ATOM   4214 1HE  LYS B 102     -24.874 -35.045 -33.823  1.00  0.00              
ATOM   4215 2HE  LYS B 102     -25.067 -35.964 -32.312  1.00  0.00              
ATOM   4216 1HZ  LYS B 102     -27.068 -36.002 -33.639  1.00  0.00              
ATOM   4217 2HZ  LYS B 102     -27.346 -35.208 -32.220  1.00  0.00              
ATOM   4218 3HZ  LYS B 102     -27.166 -34.356 -33.621  1.00  0.00              
ATOM   4219  N   LEU B 103     -24.207 -29.885 -29.643  1.00  0.00              
ATOM   4220  CA  LEU B 103     -24.105 -28.860 -28.636  1.00  0.00              
ATOM   4221  C   LEU B 103     -23.011 -29.100 -27.601  1.00  0.00              
ATOM   4222  O   LEU B 103     -22.749 -28.229 -26.749  1.00  0.00              
ATOM   4223  CB  LEU B 103     -25.462 -28.714 -27.935  1.00  0.00              
ATOM   4224  CG  LEU B 103     -25.919 -29.940 -27.135  1.00  0.00              
ATOM   4225  CD1 LEU B 103     -25.738 -31.203 -27.966  1.00  0.00              
ATOM   4226  CD2 LEU B 103     -25.124 -30.028 -25.840  1.00  0.00              
ATOM   4227  H   LEU B 103     -25.042 -30.452 -29.685  1.00  0.00              
ATOM   4228  HA  LEU B 103     -23.832 -27.915 -29.103  1.00  0.00              
ATOM   4229 1HB  LEU B 103     -25.224 -27.894 -27.259  1.00  0.00              
ATOM   4230 2HB  LEU B 103     -26.242 -28.399 -28.628  1.00  0.00              
ATOM   4231  HG  LEU B 103     -26.966 -29.784 -26.873  1.00  0.00              
ATOM   4232 1HD1 LEU B 103     -26.066 -32.068 -27.390  1.00  0.00              
ATOM   4233 2HD1 LEU B 103     -26.334 -31.128 -28.876  1.00  0.00              
ATOM   4234 3HD1 LEU B 103     -24.687 -31.319 -28.228  1.00  0.00              
ATOM   4235 1HD2 LEU B 103     -25.451 -30.900 -25.272  1.00  0.00              
ATOM   4236 2HD2 LEU B 103     -24.063 -30.121 -26.070  1.00  0.00              
ATOM   4237 3HD2 LEU B 103     -25.290 -29.128 -25.249  1.00  0.00              
ATOM   4238  N   SER B 104     -22.393 -30.268 -27.638  1.00  0.00              
ATOM   4239  CA  SER B 104     -21.235 -30.516 -26.783  1.00  0.00              
ATOM   4240  C   SER B 104     -19.921 -30.431 -27.538  1.00  0.00              
ATOM   4241  O   SER B 104     -18.876 -30.440 -26.915  1.00  0.00              
ATOM   4242  CB  SER B 104     -21.364 -31.876 -26.125  1.00  0.00              
ATOM   4243  OG  SER B 104     -21.400 -32.915 -27.065  1.00  0.00              
ATOM   4244  H   SER B 104     -22.714 -30.999 -28.256  1.00  0.00              
ATOM   4245  HA  SER B 104     -21.188 -29.856 -25.916  1.00  0.00              
ATOM   4246 1HB  SER B 104     -20.511 -32.025 -25.464  1.00  0.00              
ATOM   4247 2HB  SER B 104     -22.283 -31.895 -25.540  1.00  0.00              
ATOM   4248  HG  SER B 104     -22.269 -33.324 -27.056  1.00  0.00              
ATOM   4249  N   ASP B 105     -19.975 -30.376 -28.866  1.00  0.00              
ATOM   4250  CA  ASP B 105     -18.777 -30.283 -29.682  1.00  0.00              
ATOM   4251  C   ASP B 105     -18.159 -28.916 -29.498  1.00  0.00              
ATOM   4252  O   ASP B 105     -16.961 -28.796 -29.338  1.00  0.00              
ATOM   4253  CB  ASP B 105     -19.092 -30.536 -31.158  1.00  0.00              
ATOM   4254  CG  ASP B 105     -19.378 -31.993 -31.500  1.00  0.00              
ATOM   4255  OD1 ASP B 105     -19.026 -32.846 -30.720  1.00  0.00              
ATOM   4256  OD2 ASP B 105     -20.080 -32.231 -32.453  1.00  0.00              
ATOM   4257  H   ASP B 105     -20.877 -30.400 -29.319  1.00  0.00              
ATOM   4258  HA  ASP B 105     -18.049 -31.027 -29.356  1.00  0.00              
ATOM   4259 1HB  ASP B 105     -19.896 -29.909 -31.545  1.00  0.00              
ATOM   4260 2HB  ASP B 105     -18.146 -30.237 -31.610  1.00  0.00              
ATOM   4261  N   LEU B 106     -18.987 -27.876 -29.496  1.00  0.00              
ATOM   4262  CA  LEU B 106     -18.494 -26.516 -29.326  1.00  0.00              
ATOM   4263  C   LEU B 106     -18.126 -26.267 -27.867  1.00  0.00              
ATOM   4264  O   LEU B 106     -17.239 -25.452 -27.575  1.00  0.00              
ATOM   4265  CB  LEU B 106     -19.542 -25.502 -29.801  1.00  0.00              
ATOM   4266  CG  LEU B 106     -19.445 -25.107 -31.280  1.00  0.00              
ATOM   4267  CD1 LEU B 106     -19.243 -26.347 -32.139  1.00  0.00              
ATOM   4268  CD2 LEU B 106     -20.708 -24.365 -31.692  1.00  0.00              
ATOM   4269  H   LEU B 106     -19.979 -28.028 -29.615  1.00  0.00              
ATOM   4270  HA  LEU B 106     -17.585 -26.382 -29.912  1.00  0.00              
ATOM   4271 1HB  LEU B 106     -20.444 -26.087 -29.628  1.00  0.00              
ATOM   4272 2HB  LEU B 106     -19.559 -24.614 -29.169  1.00  0.00              
ATOM   4273  HG  LEU B 106     -18.607 -24.416 -31.376  1.00  0.00              
ATOM   4274 1HD1 LEU B 106     -19.175 -26.056 -33.188  1.00  0.00              
ATOM   4275 2HD1 LEU B 106     -18.321 -26.849 -31.843  1.00  0.00              
ATOM   4276 3HD1 LEU B 106     -20.085 -27.024 -32.005  1.00  0.00              
ATOM   4277 1HD2 LEU B 106     -20.638 -24.084 -32.743  1.00  0.00              
ATOM   4278 2HD2 LEU B 106     -21.574 -25.011 -31.545  1.00  0.00              
ATOM   4279 3HD2 LEU B 106     -20.819 -23.467 -31.083  1.00  0.00              
ATOM   4280  N   LEU B 107     -18.781 -26.963 -26.946  1.00  0.00              
ATOM   4281  CA  LEU B 107     -18.380 -26.867 -25.538  1.00  0.00              
ATOM   4282  C   LEU B 107     -16.982 -27.493 -25.323  1.00  0.00              
ATOM   4283  O   LEU B 107     -16.127 -26.913 -24.609  1.00  0.00              
ATOM   4284  CB  LEU B 107     -19.423 -27.551 -24.645  1.00  0.00              
ATOM   4285  CG  LEU B 107     -20.805 -26.885 -24.628  1.00  0.00              
ATOM   4286  CD1 LEU B 107     -21.781 -27.729 -23.820  1.00  0.00              
ATOM   4287  CD2 LEU B 107     -20.689 -25.486 -24.043  1.00  0.00              
ATOM   4288  H   LEU B 107     -19.555 -27.561 -27.198  1.00  0.00              
ATOM   4289  HA  LEU B 107     -18.301 -25.819 -25.252  1.00  0.00              
ATOM   4290 1HB  LEU B 107     -19.479 -28.516 -25.145  1.00  0.00              
ATOM   4291 2HB  LEU B 107     -19.055 -27.689 -23.628  1.00  0.00              
ATOM   4292  HG  LEU B 107     -21.130 -26.787 -25.665  1.00  0.00              
ATOM   4293 1HD1 LEU B 107     -22.760 -27.249 -23.814  1.00  0.00              
ATOM   4294 2HD1 LEU B 107     -21.866 -28.718 -24.270  1.00  0.00              
ATOM   4295 3HD1 LEU B 107     -21.418 -27.825 -22.797  1.00  0.00              
ATOM   4296 1HD2 LEU B 107     -21.672 -25.014 -24.032  1.00  0.00              
ATOM   4297 2HD2 LEU B 107     -20.304 -25.548 -23.025  1.00  0.00              
ATOM   4298 3HD2 LEU B 107     -20.008 -24.891 -24.652  1.00  0.00              
ATOM   4299  N   SER B 108     -16.723 -28.619 -25.978  1.00  0.00              
ATOM   4300  CA  SER B 108     -15.413 -29.221 -25.912  1.00  0.00              
ATOM   4301  C   SER B 108     -14.377 -28.356 -26.612  1.00  0.00              
ATOM   4302  O   SER B 108     -13.217 -28.325 -26.202  1.00  0.00              
ATOM   4303  CB  SER B 108     -15.449 -30.609 -26.521  1.00  0.00              
ATOM   4304  OG  SER B 108     -16.266 -31.483 -25.791  1.00  0.00              
ATOM   4305  H   SER B 108     -17.442 -29.065 -26.529  1.00  0.00              
ATOM   4306  HA  SER B 108     -15.087 -29.439 -24.893  1.00  0.00              
ATOM   4307 1HB  SER B 108     -15.832 -30.533 -27.538  1.00  0.00              
ATOM   4308 2HB  SER B 108     -14.436 -31.007 -26.544  1.00  0.00              
ATOM   4309  HG  SER B 108     -15.935 -31.554 -24.892  1.00  0.00              
ATOM   4310  N   GLY B 109     -14.781 -27.656 -27.665  1.00  0.00              
ATOM   4311  CA  GLY B 109     -13.866 -26.729 -28.349  1.00  0.00              
ATOM   4312  C   GLY B 109     -13.442 -25.640 -27.375  1.00  0.00              
ATOM   4313  O   GLY B 109     -12.279 -25.265 -27.335  1.00  0.00              
ATOM   4314  H   GLY B 109     -15.726 -27.757 -28.007  1.00  0.00              
ATOM   4315 1HA  GLY B 109     -12.993 -27.281 -28.696  1.00  0.00              
ATOM   4316 2HA  GLY B 109     -14.379 -26.288 -29.203  1.00  0.00              
ATOM   4317  N   ALA B 110     -14.388 -25.139 -26.585  1.00  0.00              
ATOM   4318  CA  ALA B 110     -14.070 -24.119 -25.581  1.00  0.00              
ATOM   4319  C   ALA B 110     -13.132 -24.700 -24.527  1.00  0.00              
ATOM   4320  O   ALA B 110     -12.255 -23.992 -24.043  1.00  0.00              
ATOM   4321  CB  ALA B 110     -15.315 -23.562 -24.943  1.00  0.00              
ATOM   4322  H   ALA B 110     -15.341 -25.462 -26.674  1.00  0.00              
ATOM   4323  HA  ALA B 110     -13.558 -23.292 -26.072  1.00  0.00              
ATOM   4324 1HB  ALA B 110     -15.039 -22.810 -24.204  1.00  0.00              
ATOM   4325 2HB  ALA B 110     -15.944 -23.107 -25.708  1.00  0.00              
ATOM   4326 3HB  ALA B 110     -15.863 -24.366 -24.453  1.00  0.00              
ATOM   4327  N   ARG B 111     -13.302 -25.991 -24.191  1.00  0.00              
ATOM   4328  CA  ARG B 111     -12.389 -26.660 -23.252  1.00  0.00              
ATOM   4329  C   ARG B 111     -10.993 -26.753 -23.819  1.00  0.00              
ATOM   4330  O   ARG B 111     -10.044 -26.596 -23.085  1.00  0.00              
ATOM   4331  CB  ARG B 111     -12.895 -28.028 -22.819  1.00  0.00              
ATOM   4332  CG  ARG B 111     -11.923 -28.830 -21.969  1.00  0.00              
ATOM   4333  CD  ARG B 111     -11.619 -28.222 -20.648  1.00  0.00              
ATOM   4334  NE  ARG B 111     -10.651 -28.960 -19.854  1.00  0.00              
ATOM   4335  CZ  ARG B 111     -10.170 -28.555 -18.662  1.00  0.00              
ATOM   4336  NH1 ARG B 111     -10.535 -27.404 -18.141  1.00  0.00              
ATOM   4337  NH2 ARG B 111      -9.303 -29.334 -18.040  1.00  0.00              
ATOM   4338  H   ARG B 111     -14.069 -26.514 -24.589  1.00  0.00              
ATOM   4339  HA  ARG B 111     -12.316 -26.079 -22.332  1.00  0.00              
ATOM   4340 1HB  ARG B 111     -13.814 -27.864 -22.257  1.00  0.00              
ATOM   4341 2HB  ARG B 111     -13.120 -28.585 -23.729  1.00  0.00              
ATOM   4342 1HG  ARG B 111     -12.349 -29.818 -21.794  1.00  0.00              
ATOM   4343 2HG  ARG B 111     -10.985 -28.930 -22.517  1.00  0.00              
ATOM   4344 1HD  ARG B 111     -11.219 -27.221 -20.803  1.00  0.00              
ATOM   4345 2HD  ARG B 111     -12.539 -28.160 -20.067  1.00  0.00              
ATOM   4346  HE  ARG B 111     -10.201 -29.846 -20.045  1.00  0.00              
ATOM   4347 1HH1 ARG B 111     -11.186 -26.811 -18.637  1.00  0.00              
ATOM   4348 2HH1 ARG B 111     -10.164 -27.118 -17.247  1.00  0.00              
ATOM   4349 1HH2 ARG B 111      -9.019 -30.207 -18.464  1.00  0.00              
ATOM   4350 2HH2 ARG B 111      -8.927 -29.054 -17.147  1.00  0.00              
ATOM   4351  N   LYS B 112     -10.877 -27.041 -25.113  1.00  0.00              
ATOM   4352  CA  LYS B 112      -9.566 -27.173 -25.761  1.00  0.00              
ATOM   4353  C   LYS B 112      -8.895 -25.806 -25.901  1.00  0.00              
ATOM   4354  O   LYS B 112      -7.696 -25.689 -25.753  1.00  0.00              
ATOM   4355  CB  LYS B 112      -9.704 -27.835 -27.133  1.00  0.00              
ATOM   4356  CG  LYS B 112     -10.091 -29.307 -27.085  1.00  0.00              
ATOM   4357  CD  LYS B 112     -10.264 -29.879 -28.484  1.00  0.00              
ATOM   4358  CE  LYS B 112     -10.709 -31.334 -28.437  1.00  0.00              
ATOM   4359  NZ  LYS B 112     -10.902 -31.902 -29.799  1.00  0.00              
ATOM   4360  H   LYS B 112     -11.714 -27.174 -25.663  1.00  0.00              
ATOM   4361  HA  LYS B 112      -8.909 -27.788 -25.145  1.00  0.00              
ATOM   4362 1HB  LYS B 112     -10.463 -27.277 -27.682  1.00  0.00              
ATOM   4363 2HB  LYS B 112      -8.743 -27.730 -27.637  1.00  0.00              
ATOM   4364 1HG  LYS B 112      -9.307 -29.855 -26.562  1.00  0.00              
ATOM   4365 2HG  LYS B 112     -11.027 -29.401 -26.536  1.00  0.00              
ATOM   4366 1HD  LYS B 112     -11.013 -29.287 -29.012  1.00  0.00              
ATOM   4367 2HD  LYS B 112      -9.312 -29.809 -29.009  1.00  0.00              
ATOM   4368 1HE  LYS B 112      -9.948 -31.907 -27.909  1.00  0.00              
ATOM   4369 2HE  LYS B 112     -11.648 -31.386 -27.886  1.00  0.00              
ATOM   4370 1HZ  LYS B 112     -11.196 -32.865 -29.723  1.00  0.00              
ATOM   4371 2HZ  LYS B 112     -11.609 -31.371 -30.288  1.00  0.00              
ATOM   4372 3HZ  LYS B 112     -10.032 -31.854 -30.309  1.00  0.00              
ATOM   4373  N   LYS B 113      -9.684 -24.773 -26.160  1.00  0.00              
ATOM   4374  CA  LYS B 113      -9.179 -23.420 -26.415  1.00  0.00              
ATOM   4375  C   LYS B 113      -8.806 -22.631 -25.155  1.00  0.00              
ATOM   4376  O   LYS B 113      -7.672 -22.183 -25.026  1.00  0.00              
ATOM   4377  CB  LYS B 113     -10.216 -22.630 -27.217  1.00  0.00              
ATOM   4378  CG  LYS B 113      -9.775 -21.224 -27.602  1.00  0.00              
ATOM   4379  CD  LYS B 113      -8.637 -21.258 -28.611  1.00  0.00              
ATOM   4380  CE  LYS B 113      -8.274 -19.859 -29.085  1.00  0.00              
ATOM   4381  NZ  LYS B 113      -7.126 -19.872 -30.031  1.00  0.00              
ATOM   4382  H   LYS B 113     -10.680 -24.939 -26.180  1.00  0.00              
ATOM   4383  HA  LYS B 113      -8.252 -23.473 -26.987  1.00  0.00              
ATOM   4384 1HB  LYS B 113     -10.427 -23.205 -28.119  1.00  0.00              
ATOM   4385 2HB  LYS B 113     -11.116 -22.572 -26.605  1.00  0.00              
ATOM   4386 1HG  LYS B 113     -10.628 -20.700 -28.034  1.00  0.00              
ATOM   4387 2HG  LYS B 113      -9.448 -20.705 -26.702  1.00  0.00              
ATOM   4388 1HD  LYS B 113      -7.768 -21.719 -28.139  1.00  0.00              
ATOM   4389 2HD  LYS B 113      -8.947 -21.861 -29.464  1.00  0.00              
ATOM   4390 1HE  LYS B 113      -9.145 -19.429 -29.578  1.00  0.00              
ATOM   4391 2HE  LYS B 113      -8.018 -19.258 -28.213  1.00  0.00              
ATOM   4392 1HZ  LYS B 113      -6.918 -18.927 -30.321  1.00  0.00              
ATOM   4393 2HZ  LYS B 113      -6.317 -20.270 -29.575  1.00  0.00              
ATOM   4394 3HZ  LYS B 113      -7.363 -20.427 -30.841  1.00  0.00              
ATOM   4395  N   GLU B 114      -9.762 -22.453 -24.243  1.00  0.00              
ATOM   4396  CA  GLU B 114      -9.540 -21.668 -23.051  1.00  0.00              
ATOM   4397  C   GLU B 114      -9.735 -22.425 -21.773  1.00  0.00              
ATOM   4398  O   GLU B 114      -9.778 -23.657 -21.773  1.00  0.00              
ATOM   4399  CB  GLU B 114     -10.460 -20.445 -23.056  1.00  0.00              
ATOM   4400  CG  GLU B 114     -10.217 -19.481 -24.208  1.00  0.00              
ATOM   4401  CD  GLU B 114      -8.810 -18.951 -24.190  1.00  0.00              
ATOM   4402  OE1 GLU B 114      -8.379 -18.499 -23.157  1.00  0.00              
ATOM   4403  OE2 GLU B 114      -8.128 -19.101 -25.176  1.00  0.00              
ATOM   4404  H   GLU B 114     -10.666 -22.879 -24.390  1.00  0.00              
ATOM   4405  HA  GLU B 114      -8.503 -21.332 -23.018  1.00  0.00              
ATOM   4406 1HB  GLU B 114     -11.483 -20.817 -23.104  1.00  0.00              
ATOM   4407 2HB  GLU B 114     -10.305 -19.926 -22.110  1.00  0.00              
ATOM   4408 1HG  GLU B 114     -10.429 -19.911 -25.186  1.00  0.00              
ATOM   4409 2HG  GLU B 114     -10.913 -18.667 -24.012  1.00  0.00              
ATOM   4410  N   VAL B 115      -9.856 -21.669 -20.685  1.00  0.00              
ATOM   4411  CA  VAL B 115     -10.147 -22.211 -19.352  1.00  0.00              
ATOM   4412  C   VAL B 115     -11.651 -22.495 -19.277  1.00  0.00              
ATOM   4413  O   VAL B 115     -12.471 -21.617 -19.445  1.00  0.00              
ATOM   4414  CB  VAL B 115      -9.738 -21.247 -18.222  1.00  0.00              
ATOM   4415  CG1 VAL B 115     -10.104 -21.831 -16.866  1.00  0.00              
ATOM   4416  CG2 VAL B 115      -8.248 -20.949 -18.288  1.00  0.00              
ATOM   4417  H   VAL B 115      -9.740 -20.672 -20.795  1.00  0.00              
ATOM   4418  HA  VAL B 115      -9.635 -23.160 -19.189  1.00  0.00              
ATOM   4419  HB  VAL B 115     -10.257 -20.298 -18.361  1.00  0.00              
ATOM   4420 1HG1 VAL B 115      -9.808 -21.137 -16.079  1.00  0.00              
ATOM   4421 2HG1 VAL B 115     -11.180 -21.995 -16.818  1.00  0.00              
ATOM   4422 3HG1 VAL B 115      -9.585 -22.779 -16.726  1.00  0.00              
ATOM   4423 1HG2 VAL B 115      -7.977 -20.267 -17.484  1.00  0.00              
ATOM   4424 2HG2 VAL B 115      -7.688 -21.878 -18.181  1.00  0.00              
ATOM   4425 3HG2 VAL B 115      -8.011 -20.490 -19.248  1.00  0.00              
ATOM   4426  N   LYS B 116     -11.984 -23.757 -19.071  1.00  0.00              
ATOM   4427  CA  LYS B 116     -13.344 -24.206 -19.114  1.00  0.00              
ATOM   4428  C   LYS B 116     -13.558 -25.140 -17.932  1.00  0.00              
ATOM   4429  O   LYS B 116     -12.853 -26.154 -17.803  1.00  0.00              
ATOM   4430  CB  LYS B 116     -13.655 -24.905 -20.438  1.00  0.00              
ATOM   4431  CG  LYS B 116     -15.104 -25.348 -20.591  1.00  0.00              
ATOM   4432  CD  LYS B 116     -16.024 -24.160 -20.828  1.00  0.00              
ATOM   4433  CE  LYS B 116     -17.442 -24.612 -21.146  1.00  0.00              
ATOM   4434  NZ  LYS B 116     -17.507 -25.389 -22.413  1.00  0.00              
ATOM   4435  H   LYS B 116     -11.251 -24.425 -18.879  1.00  0.00              
ATOM   4436  HA  LYS B 116     -14.017 -23.354 -19.011  1.00  0.00              
ATOM   4437 1HB  LYS B 116     -13.404 -24.204 -21.235  1.00  0.00              
ATOM   4438 2HB  LYS B 116     -13.001 -25.775 -20.502  1.00  0.00              
ATOM   4439 1HG  LYS B 116     -15.169 -26.034 -21.437  1.00  0.00              
ATOM   4440 2HG  LYS B 116     -15.405 -25.866 -19.681  1.00  0.00              
ATOM   4441 1HD  LYS B 116     -16.032 -23.542 -19.929  1.00  0.00              
ATOM   4442 2HD  LYS B 116     -15.633 -23.579 -21.663  1.00  0.00              
ATOM   4443 1HE  LYS B 116     -17.796 -25.231 -20.322  1.00  0.00              
ATOM   4444 2HE  LYS B 116     -18.071 -23.727 -21.230  1.00  0.00              
ATOM   4445 1HZ  LYS B 116     -18.462 -25.669 -22.587  1.00  0.00              
ATOM   4446 2HZ  LYS B 116     -17.180 -24.816 -23.178  1.00  0.00              
ATOM   4447 3HZ  LYS B 116     -16.925 -26.210 -22.335  1.00  0.00              
ATOM   4448  N   PHE B 117     -14.512 -24.783 -17.064  1.00  0.00              
ATOM   4449  CA  PHE B 117     -14.866 -25.606 -15.917  1.00  0.00              
ATOM   4450  C   PHE B 117     -16.225 -26.239 -16.160  1.00  0.00              
ATOM   4451  O   PHE B 117     -17.128 -25.602 -16.713  1.00  0.00              
ATOM   4452  CB  PHE B 117     -14.880 -24.779 -14.630  1.00  0.00              
ATOM   4453  CG  PHE B 117     -13.520 -24.317 -14.191  1.00  0.00              
ATOM   4454  CD1 PHE B 117     -13.082 -23.033 -14.477  1.00  0.00              
ATOM   4455  CD2 PHE B 117     -12.675 -25.166 -13.493  1.00  0.00              
ATOM   4456  CE1 PHE B 117     -11.830 -22.607 -14.074  1.00  0.00              
ATOM   4457  CE2 PHE B 117     -11.424 -24.743 -13.088  1.00  0.00              
ATOM   4458  CZ  PHE B 117     -11.001 -23.462 -13.380  1.00  0.00              
ATOM   4459  H   PHE B 117     -15.000 -23.912 -17.214  1.00  0.00              
ATOM   4460  HA  PHE B 117     -14.139 -26.410 -15.799  1.00  0.00              
ATOM   4461 1HB  PHE B 117     -15.485 -23.883 -14.766  1.00  0.00              
ATOM   4462 2HB  PHE B 117     -15.288 -25.369 -13.810  1.00  0.00              
ATOM   4463  HD1 PHE B 117     -13.738 -22.356 -15.026  1.00  0.00              
ATOM   4464  HD2 PHE B 117     -13.009 -26.179 -13.263  1.00  0.00              
ATOM   4465  HE1 PHE B 117     -11.499 -21.595 -14.306  1.00  0.00              
ATOM   4466  HE2 PHE B 117     -10.770 -25.420 -12.539  1.00  0.00              
ATOM   4467  HZ  PHE B 117     -10.014 -23.127 -13.062  1.00  0.00              
ATOM   4468  N   TYR B 118     -16.332 -27.503 -15.766  1.00  0.00              
ATOM   4469  CA  TYR B 118     -17.555 -28.266 -15.870  1.00  0.00              
ATOM   4470  C   TYR B 118     -17.962 -28.700 -14.499  1.00  0.00              
ATOM   4471  O   TYR B 118     -17.491 -29.727 -13.999  1.00  0.00              
ATOM   4472  CB  TYR B 118     -17.381 -29.479 -16.787  1.00  0.00              
ATOM   4473  CG  TYR B 118     -17.131 -29.121 -18.235  1.00  0.00              
ATOM   4474  CD1 TYR B 118     -15.844 -29.101 -18.753  1.00  0.00              
ATOM   4475  CD2 TYR B 118     -18.184 -28.806 -19.082  1.00  0.00              
ATOM   4476  CE1 TYR B 118     -15.610 -28.775 -20.075  1.00  0.00              
ATOM   4477  CE2 TYR B 118     -17.962 -28.479 -20.405  1.00  0.00              
ATOM   4478  CZ  TYR B 118     -16.673 -28.464 -20.898  1.00  0.00              
ATOM   4479  OH  TYR B 118     -16.447 -28.140 -22.216  1.00  0.00              
ATOM   4480  H   TYR B 118     -15.511 -27.941 -15.375  1.00  0.00              
ATOM   4481  HA  TYR B 118     -18.348 -27.641 -16.282  1.00  0.00              
ATOM   4482 1HB  TYR B 118     -16.538 -30.055 -16.404  1.00  0.00              
ATOM   4483 2HB  TYR B 118     -18.291 -30.073 -16.711  1.00  0.00              
ATOM   4484  HD1 TYR B 118     -15.010 -29.348 -18.096  1.00  0.00              
ATOM   4485  HD2 TYR B 118     -19.199 -28.819 -18.686  1.00  0.00              
ATOM   4486  HE1 TYR B 118     -14.594 -28.763 -20.467  1.00  0.00              
ATOM   4487  HE2 TYR B 118     -18.803 -28.233 -21.054  1.00  0.00              
ATOM   4488  HH  TYR B 118     -15.723 -28.637 -22.606  1.00  0.00              
ATOM   4489  N   ALA B 119     -18.819 -27.904 -13.888  1.00  0.00              
ATOM   4490  CA  ALA B 119     -19.374 -28.177 -12.572  1.00  0.00              
ATOM   4491  C   ALA B 119     -20.790 -28.725 -12.690  1.00  0.00              
ATOM   4492  O   ALA B 119     -21.586 -28.222 -13.455  1.00  0.00              
ATOM   4493  CB  ALA B 119     -19.433 -26.889 -11.750  1.00  0.00              
ATOM   4494  H   ALA B 119     -19.095 -27.062 -14.373  1.00  0.00              
ATOM   4495  HA  ALA B 119     -18.764 -28.939 -12.087  1.00  0.00              
ATOM   4496 1HB  ALA B 119     -19.850 -27.106 -10.766  1.00  0.00              
ATOM   4497 2HB  ALA B 119     -18.427 -26.484 -11.636  1.00  0.00              
ATOM   4498 3HB  ALA B 119     -20.063 -26.161 -12.259  1.00  0.00              
ATOM   4499  N   CYS B 120     -21.072 -29.739 -11.884  1.00  0.00              
ATOM   4500  CA  CYS B 120     -22.371 -30.349 -11.786  1.00  0.00              
ATOM   4501  C   CYS B 120     -22.835 -30.230 -10.344  1.00  0.00              
ATOM   4502  O   CYS B 120     -22.059 -30.397  -9.422  1.00  0.00              
ATOM   4503  CB  CYS B 120     -22.108 -31.806 -12.168  1.00  0.00              
ATOM   4504  SG  CYS B 120     -21.522 -32.042 -13.863  1.00  0.00              
ATOM   4505  H   CYS B 120     -20.318 -30.091 -11.312  1.00  0.00              
ATOM   4506  HA  CYS B 120     -23.098 -29.937 -12.486  1.00  0.00              
ATOM   4507 1HB  CYS B 120     -21.341 -32.233 -11.521  1.00  0.00              
ATOM   4508 2HB  CYS B 120     -23.024 -32.390 -12.082  1.00  0.00              
ATOM   4509  HG  CYS B 120     -22.336 -31.148 -14.417  1.00  0.00              
ATOM   4510  N   GLN B 121     -24.115 -29.943 -10.173  1.00  0.00              
ATOM   4511  CA  GLN B 121     -24.775 -29.881  -8.883  1.00  0.00              
ATOM   4512  C   GLN B 121     -24.963 -31.247  -8.245  1.00  0.00              
ATOM   4513  O   GLN B 121     -25.728 -32.066  -8.742  1.00  0.00              
ATOM   4514  CB  GLN B 121     -26.137 -29.197  -9.026  1.00  0.00              
ATOM   4515  CG  GLN B 121     -26.850 -28.948  -7.709  1.00  0.00              
ATOM   4516  CD  GLN B 121     -28.014 -27.986  -7.853  1.00  0.00              
ATOM   4517  OE1 GLN B 121     -28.197 -27.365  -8.904  1.00  0.00              
ATOM   4518  NE2 GLN B 121     -28.805 -27.853  -6.795  1.00  0.00              
ATOM   4519  H   GLN B 121     -24.650 -29.756 -11.009  1.00  0.00              
ATOM   4520  HA  GLN B 121     -24.156 -29.319  -8.183  1.00  0.00              
ATOM   4521 1HB  GLN B 121     -25.961 -28.249  -9.536  1.00  0.00              
ATOM   4522 2HB  GLN B 121     -26.747 -29.841  -9.659  1.00  0.00              
ATOM   4523 1HG  GLN B 121     -27.164 -29.755  -7.046  1.00  0.00              
ATOM   4524 2HG  GLN B 121     -26.014 -28.413  -7.257  1.00  0.00              
ATOM   4525 1HE2 GLN B 121     -29.589 -27.231  -6.831  1.00  0.00              
ATOM   4526 2HE2 GLN B 121     -28.619 -28.374  -5.962  1.00  0.00              
ATOM   4527  N   LEU B 122     -24.303 -31.479  -7.121  1.00  0.00              
ATOM   4528  CA  LEU B 122     -24.400 -32.754  -6.438  1.00  0.00              
ATOM   4529  C   LEU B 122     -25.794 -33.053  -5.894  1.00  0.00              
ATOM   4530  O   LEU B 122     -26.230 -34.194  -5.970  1.00  0.00              
ATOM   4531  CB  LEU B 122     -23.374 -32.799  -5.299  1.00  0.00              
ATOM   4532  CG  LEU B 122     -23.388 -34.082  -4.458  1.00  0.00              
ATOM   4533  CD1 LEU B 122     -23.122 -35.291  -5.345  1.00  0.00              
ATOM   4534  CD2 LEU B 122     -22.343 -33.980  -3.357  1.00  0.00              
ATOM   4535  H   LEU B 122     -23.719 -30.754  -6.729  1.00  0.00              
ATOM   4536  HA  LEU B 122     -24.195 -33.561  -7.141  1.00  0.00              
ATOM   4537 1HB  LEU B 122     -22.458 -32.746  -5.884  1.00  0.00              
ATOM   4538 2HB  LEU B 122     -23.446 -31.922  -4.656  1.00  0.00              
ATOM   4539  HG  LEU B 122     -24.367 -34.147  -3.982  1.00  0.00              
ATOM   4540 1HD1 LEU B 122     -23.134 -36.197  -4.739  1.00  0.00              
ATOM   4541 2HD1 LEU B 122     -23.895 -35.357  -6.111  1.00  0.00              
ATOM   4542 3HD1 LEU B 122     -22.148 -35.185  -5.820  1.00  0.00              
ATOM   4543 1HD2 LEU B 122     -22.354 -34.893  -2.760  1.00  0.00              
ATOM   4544 2HD2 LEU B 122     -21.356 -33.850  -3.803  1.00  0.00              
ATOM   4545 3HD2 LEU B 122     -22.568 -33.126  -2.718  1.00  0.00              
ATOM   4546  N   SER B 123     -26.503 -32.056  -5.369  1.00  0.00              
ATOM   4547  CA  SER B 123     -27.872 -32.276  -4.848  1.00  0.00              
ATOM   4548  C   SER B 123     -28.804 -32.907  -5.883  1.00  0.00              
ATOM   4549  O   SER B 123     -29.558 -33.824  -5.577  1.00  0.00              
ATOM   4550  CB  SER B 123     -28.459 -30.965  -4.363  1.00  0.00              
ATOM   4551  OG  SER B 123     -27.777 -30.463  -3.247  1.00  0.00              
ATOM   4552  H   SER B 123     -26.103 -31.129  -5.323  1.00  0.00              
ATOM   4553  HA  SER B 123     -27.897 -32.876  -3.938  1.00  0.00              
ATOM   4554 1HB  SER B 123     -28.399 -30.237  -5.172  1.00  0.00              
ATOM   4555 2HB  SER B 123     -29.503 -31.126  -4.098  1.00  0.00              
ATOM   4556  HG  SER B 123     -28.178 -29.635  -2.972  1.00  0.00              
ATOM   4557  N   VAL B 124     -28.735 -32.410  -7.102  1.00  0.00              
ATOM   4558  CA  VAL B 124     -29.519 -32.917  -8.202  1.00  0.00              
ATOM   4559  C   VAL B 124     -29.013 -34.274  -8.657  1.00  0.00              
ATOM   4560  O   VAL B 124     -29.805 -35.143  -9.041  1.00  0.00              
ATOM   4561  CB  VAL B 124     -29.506 -31.944  -9.396  1.00  0.00              
ATOM   4562  CG1 VAL B 124     -30.187 -32.573 -10.602  1.00  0.00              
ATOM   4563  CG2 VAL B 124     -30.185 -30.635  -9.024  1.00  0.00              
ATOM   4564  H   VAL B 124     -28.102 -31.640  -7.263  1.00  0.00              
ATOM   4565  HA  VAL B 124     -30.554 -33.091  -7.904  1.00  0.00              
ATOM   4566  HB  VAL B 124     -28.472 -31.704  -9.646  1.00  0.00              
ATOM   4567 1HG1 VAL B 124     -30.168 -31.871 -11.437  1.00  0.00              
ATOM   4568 2HG1 VAL B 124     -29.660 -33.484 -10.884  1.00  0.00              
ATOM   4569 3HG1 VAL B 124     -31.221 -32.811 -10.353  1.00  0.00              
ATOM   4570 1HG2 VAL B 124     -30.167 -29.959  -9.879  1.00  0.00              
ATOM   4571 2HG2 VAL B 124     -31.219 -30.831  -8.738  1.00  0.00              
ATOM   4572 3HG2 VAL B 124     -29.658 -30.176  -8.188  1.00  0.00              
ATOM   4573  N   GLU B 125     -27.695 -34.458  -8.666  1.00  0.00              
ATOM   4574  CA  GLU B 125     -27.135 -35.784  -8.947  1.00  0.00              
ATOM   4575  C   GLU B 125     -27.668 -36.832  -7.990  1.00  0.00              
ATOM   4576  O   GLU B 125     -27.951 -37.950  -8.407  1.00  0.00              
ATOM   4577  CB  GLU B 125     -25.607 -35.750  -8.875  1.00  0.00              
ATOM   4578  CG  GLU B 125     -24.939 -35.037 -10.043  1.00  0.00              
ATOM   4579  CD  GLU B 125     -23.450 -34.956  -9.854  1.00  0.00              
ATOM   4580  OE1 GLU B 125     -22.978 -35.367  -8.821  1.00  0.00              
ATOM   4581  OE2 GLU B 125     -22.772 -34.589 -10.785  1.00  0.00              
ATOM   4582  H   GLU B 125     -27.068 -33.689  -8.480  1.00  0.00              
ATOM   4583  HA  GLU B 125     -27.429 -36.106  -9.947  1.00  0.00              
ATOM   4584 1HB  GLU B 125     -25.343 -35.246  -7.945  1.00  0.00              
ATOM   4585 2HB  GLU B 125     -25.266 -36.784  -8.839  1.00  0.00              
ATOM   4586 1HG  GLU B 125     -25.158 -35.490 -11.010  1.00  0.00              
ATOM   4587 2HG  GLU B 125     -25.364 -34.035 -10.008  1.00  0.00              
ATOM   4588  N   ILE B 126     -27.786 -36.480  -6.714  1.00  0.00              
ATOM   4589  CA  ILE B 126     -28.331 -37.395  -5.709  1.00  0.00              
ATOM   4590  C   ILE B 126     -29.803 -37.680  -6.007  1.00  0.00              
ATOM   4591  O   ILE B 126     -30.210 -38.830  -6.002  1.00  0.00              
ATOM   4592  CB  ILE B 126     -28.197 -36.829  -4.284  1.00  0.00              
ATOM   4593  CG1 ILE B 126     -26.724 -36.753  -3.876  1.00  0.00              
ATOM   4594  CG2 ILE B 126     -28.983 -37.679  -3.298  1.00  0.00              
ATOM   4595  CD1 ILE B 126     -26.478 -35.938  -2.626  1.00  0.00              
ATOM   4596  H   ILE B 126     -27.492 -35.556  -6.430  1.00  0.00              
ATOM   4597  HA  ILE B 126     -27.832 -38.362  -5.759  1.00  0.00              
ATOM   4598  HB  ILE B 126     -28.580 -35.809  -4.270  1.00  0.00              
ATOM   4599 1HG1 ILE B 126     -26.378 -37.774  -3.718  1.00  0.00              
ATOM   4600 2HG1 ILE B 126     -26.179 -36.311  -4.710  1.00  0.00              
ATOM   4601 1HG2 ILE B 126     -28.877 -37.265  -2.295  1.00  0.00              
ATOM   4602 2HG2 ILE B 126     -30.035 -37.683  -3.579  1.00  0.00              
ATOM   4603 3HG2 ILE B 126     -28.600 -38.700  -3.311  1.00  0.00              
ATOM   4604 1HD1 ILE B 126     -25.411 -35.930  -2.401  1.00  0.00              
ATOM   4605 2HD1 ILE B 126     -26.822 -34.915  -2.784  1.00  0.00              
ATOM   4606 3HD1 ILE B 126     -27.020 -36.379  -1.791  1.00  0.00              
ATOM   4607  N   MET B 127     -30.597 -36.635  -6.262  1.00  0.00              
ATOM   4608  CA  MET B 127     -32.032 -36.816  -6.551  1.00  0.00              
ATOM   4609  C   MET B 127     -32.289 -37.596  -7.829  1.00  0.00              
ATOM   4610  O   MET B 127     -33.320 -38.263  -7.925  1.00  0.00              
ATOM   4611  CB  MET B 127     -32.723 -35.457  -6.637  1.00  0.00              
ATOM   4612  CG  MET B 127     -32.848 -34.728  -5.307  1.00  0.00              
ATOM   4613  SD  MET B 127     -33.901 -33.267  -5.410  1.00  0.00              
ATOM   4614  CE  MET B 127     -32.849 -32.158  -6.342  1.00  0.00              
ATOM   4615  H   MET B 127     -30.210 -35.702  -6.257  1.00  0.00              
ATOM   4616  HA  MET B 127     -32.500 -37.398  -5.757  1.00  0.00              
ATOM   4617 1HB  MET B 127     -32.144 -34.850  -7.331  1.00  0.00              
ATOM   4618 2HB  MET B 127     -33.718 -35.632  -7.050  1.00  0.00              
ATOM   4619 1HG  MET B 127     -33.267 -35.421  -4.578  1.00  0.00              
ATOM   4620 2HG  MET B 127     -31.849 -34.428  -4.990  1.00  0.00              
ATOM   4621 1HE  MET B 127     -33.362 -31.207  -6.489  1.00  0.00              
ATOM   4622 2HE  MET B 127     -31.921 -31.989  -5.794  1.00  0.00              
ATOM   4623 3HE  MET B 127     -32.622 -32.601  -7.312  1.00  0.00              
ATOM   4624  N   GLY B 128     -31.418 -37.468  -8.831  1.00  0.00              
ATOM   4625  CA  GLY B 128     -31.620 -38.181 -10.094  1.00  0.00              
ATOM   4626  C   GLY B 128     -30.753 -39.419 -10.276  1.00  0.00              
ATOM   4627  O   GLY B 128     -30.734 -40.002 -11.350  1.00  0.00              
ATOM   4628  H   GLY B 128     -30.608 -36.875  -8.725  1.00  0.00              
ATOM   4629 1HA  GLY B 128     -32.659 -38.504 -10.160  1.00  0.00              
ATOM   4630 2HA  GLY B 128     -31.397 -37.509 -10.922  1.00  0.00              
ATOM   4631  N   PHE B 129     -30.083 -39.844  -9.211  1.00  0.00              
ATOM   4632  CA  PHE B 129     -29.227 -41.029  -9.233  1.00  0.00              
ATOM   4633  C   PHE B 129     -28.161 -41.001 -10.302  1.00  0.00              
ATOM   4634  O   PHE B 129     -27.967 -41.977 -10.999  1.00  0.00              
ATOM   4635  CB  PHE B 129     -30.083 -42.284  -9.412  1.00  0.00              
ATOM   4636  CG  PHE B 129     -29.348 -43.564  -9.133  1.00  0.00              
ATOM   4637  CD1 PHE B 129     -28.901 -43.859  -7.853  1.00  0.00              
ATOM   4638  CD2 PHE B 129     -29.102 -44.476 -10.148  1.00  0.00              
ATOM   4639  CE1 PHE B 129     -28.224 -45.036  -7.595  1.00  0.00              
ATOM   4640  CE2 PHE B 129     -28.427 -45.654  -9.893  1.00  0.00              
ATOM   4641  CZ  PHE B 129     -27.987 -45.933  -8.614  1.00  0.00              
ATOM   4642  H   PHE B 129     -30.174 -39.320  -8.352  1.00  0.00              
ATOM   4643  HA  PHE B 129     -28.678 -41.107  -8.294  1.00  0.00              
ATOM   4644 1HB  PHE B 129     -30.934 -42.259  -8.733  1.00  0.00              
ATOM   4645 2HB  PHE B 129     -30.442 -42.349 -10.439  1.00  0.00              
ATOM   4646  HD1 PHE B 129     -29.089 -43.149  -7.047  1.00  0.00              
ATOM   4647  HD2 PHE B 129     -29.448 -44.255 -11.158  1.00  0.00              
ATOM   4648  HE1 PHE B 129     -27.878 -45.254  -6.585  1.00  0.00              
ATOM   4649  HE2 PHE B 129     -28.240 -46.362 -10.700  1.00  0.00              
ATOM   4650  HZ  PHE B 129     -27.453 -46.861  -8.412  1.00  0.00              
ATOM   4651  N   LYS B 130     -27.476 -39.874 -10.437  1.00  0.00              
ATOM   4652  CA  LYS B 130     -26.419 -39.709 -11.429  1.00  0.00              
ATOM   4653  C   LYS B 130     -25.088 -39.641 -10.701  1.00  0.00              
ATOM   4654  O   LYS B 130     -25.045 -39.191  -9.553  1.00  0.00              
ATOM   4655  CB  LYS B 130     -26.638 -38.454 -12.275  1.00  0.00              
ATOM   4656  CG  LYS B 130     -27.971 -38.417 -13.011  1.00  0.00              
ATOM   4657  CD  LYS B 130     -28.117 -37.142 -13.829  1.00  0.00              
ATOM   4658  CE  LYS B 130     -28.379 -35.938 -12.936  1.00  0.00              
ATOM   4659  NZ  LYS B 130     -29.639 -36.087 -12.157  1.00  0.00              
ATOM   4660  H   LYS B 130     -27.700 -39.103  -9.824  1.00  0.00              
ATOM   4661  HA  LYS B 130     -26.403 -40.571 -12.097  1.00  0.00              
ATOM   4662 1HB  LYS B 130     -26.572 -37.599 -11.602  1.00  0.00              
ATOM   4663 2HB  LYS B 130     -25.824 -38.410 -12.999  1.00  0.00              
ATOM   4664 1HG  LYS B 130     -28.026 -39.282 -13.673  1.00  0.00              
ATOM   4665 2HG  LYS B 130     -28.774 -38.472 -12.277  1.00  0.00              
ATOM   4666 1HD  LYS B 130     -27.196 -36.984 -14.392  1.00  0.00              
ATOM   4667 2HD  LYS B 130     -28.948 -37.267 -14.522  1.00  0.00              
ATOM   4668 1HE  LYS B 130     -27.540 -35.831 -12.251  1.00  0.00              
ATOM   4669 2HE  LYS B 130     -28.447 -35.053 -13.568  1.00  0.00              
ATOM   4670 1HZ  LYS B 130     -29.776 -35.270 -11.579  1.00  0.00              
ATOM   4671 2HZ  LYS B 130     -30.418 -36.186 -12.792  1.00  0.00              
ATOM   4672 3HZ  LYS B 130     -29.576 -36.907 -11.570  1.00  0.00              
ATOM   4673  N   LYS B 131     -24.019 -40.097 -11.353  1.00  0.00              
ATOM   4674  CA  LYS B 131     -22.698 -40.165 -10.729  1.00  0.00              
ATOM   4675  C   LYS B 131     -21.714 -39.394 -11.617  1.00  0.00              
ATOM   4676  O   LYS B 131     -22.005 -39.127 -12.783  1.00  0.00              
ATOM   4677  CB  LYS B 131     -22.245 -41.614 -10.540  1.00  0.00              
ATOM   4678  CG  LYS B 131     -23.114 -42.425  -9.589  1.00  0.00              
ATOM   4679  CD  LYS B 131     -22.614 -43.857  -9.466  1.00  0.00              
ATOM   4680  CE  LYS B 131     -23.485 -44.670  -8.521  1.00  0.00              
ATOM   4681  NZ  LYS B 131     -22.976 -46.058  -8.350  1.00  0.00              
ATOM   4682  H   LYS B 131     -24.128 -40.404 -12.309  1.00  0.00              
ATOM   4683  HA  LYS B 131     -22.727 -39.688  -9.749  1.00  0.00              
ATOM   4684 1HB  LYS B 131     -22.252 -42.081 -11.525  1.00  0.00              
ATOM   4685 2HB  LYS B 131     -21.224 -41.583 -10.161  1.00  0.00              
ATOM   4686 1HG  LYS B 131     -23.094 -41.948  -8.608  1.00  0.00              
ATOM   4687 2HG  LYS B 131     -24.135 -42.429  -9.969  1.00  0.00              
ATOM   4688 1HD  LYS B 131     -22.625 -44.315 -10.456  1.00  0.00              
ATOM   4689 2HD  LYS B 131     -21.591 -43.836  -9.089  1.00  0.00              
ATOM   4690 1HE  LYS B 131     -23.502 -44.168  -7.554  1.00  0.00              
ATOM   4691 2HE  LYS B 131     -24.495 -44.702  -8.930  1.00  0.00              
ATOM   4692 1HZ  LYS B 131     -23.581 -46.563  -7.718  1.00  0.00              
ATOM   4693 2HZ  LYS B 131     -22.962 -46.524  -9.246  1.00  0.00              
ATOM   4694 3HZ  LYS B 131     -22.041 -46.029  -7.970  1.00  0.00              
ATOM   4695  N   GLU B 132     -20.546 -39.047 -11.080  1.00  0.00              
ATOM   4696  CA  GLU B 132     -19.493 -38.382 -11.838  1.00  0.00              
ATOM   4697  C   GLU B 132     -19.141 -39.125 -13.145  1.00  0.00              
ATOM   4698  O   GLU B 132     -18.856 -38.512 -14.181  1.00  0.00              
ATOM   4699  CB  GLU B 132     -18.244 -38.232 -10.967  1.00  0.00              
ATOM   4700  CG  GLU B 132     -17.100 -37.480 -11.632  1.00  0.00              
ATOM   4701  CD  GLU B 132     -15.932 -37.324 -10.698  1.00  0.00              
ATOM   4702  OE1 GLU B 132     -16.028 -37.768  -9.580  1.00  0.00              
ATOM   4703  OE2 GLU B 132     -14.905 -36.862 -11.136  1.00  0.00              
ATOM   4704  H   GLU B 132     -20.392 -39.258 -10.104  1.00  0.00              
ATOM   4705  HA  GLU B 132     -19.830 -37.392 -12.149  1.00  0.00              
ATOM   4706 1HB  GLU B 132     -18.548 -37.704 -10.063  1.00  0.00              
ATOM   4707 2HB  GLU B 132     -17.914 -39.238 -10.707  1.00  0.00              
ATOM   4708 1HG  GLU B 132     -16.762 -37.938 -12.562  1.00  0.00              
ATOM   4709 2HG  GLU B 132     -17.527 -36.501 -11.846  1.00  0.00              
ATOM   4710  N   GLU B 133     -19.136 -40.460 -13.071  1.00  0.00              
ATOM   4711  CA  GLU B 133     -18.819 -41.305 -14.224  1.00  0.00              
ATOM   4712  C   GLU B 133     -19.830 -41.139 -15.358  1.00  0.00              
ATOM   4713  O   GLU B 133     -19.510 -41.386 -16.520  1.00  0.00              
ATOM   4714  CB  GLU B 133     -18.752 -42.774 -13.800  1.00  0.00              
ATOM   4715  CG  GLU B 133     -17.527 -43.135 -12.972  1.00  0.00              
ATOM   4716  CD  GLU B 133     -17.570 -44.570 -12.528  1.00  0.00              
ATOM   4717  OE1 GLU B 133     -18.581 -45.202 -12.724  1.00  0.00              
ATOM   4718  OE2 GLU B 133     -16.558 -45.069 -12.097  1.00  0.00              
ATOM   4719  H   GLU B 133     -19.360 -40.895 -12.188  1.00  0.00              
ATOM   4720  HA  GLU B 133     -17.853 -41.016 -14.640  1.00  0.00              
ATOM   4721 1HB  GLU B 133     -19.653 -42.980 -13.222  1.00  0.00              
ATOM   4722 2HB  GLU B 133     -18.762 -43.370 -14.712  1.00  0.00              
ATOM   4723 1HG  GLU B 133     -16.585 -42.942 -13.485  1.00  0.00              
ATOM   4724 2HG  GLU B 133     -17.605 -42.484 -12.103  1.00  0.00              
ATOM   4725  N   LEU B 134     -21.035 -40.693 -15.011  1.00  0.00              
ATOM   4726  CA  LEU B 134     -22.102 -40.487 -15.975  1.00  0.00              
ATOM   4727  C   LEU B 134     -22.010 -39.134 -16.694  1.00  0.00              
ATOM   4728  O   LEU B 134     -22.844 -38.819 -17.532  1.00  0.00              
ATOM   4729  CB  LEU B 134     -23.458 -40.619 -15.271  1.00  0.00              
ATOM   4730  CG  LEU B 134     -24.020 -42.045 -15.199  1.00  0.00              
ATOM   4731  CD1 LEU B 134     -22.997 -42.978 -14.567  1.00  0.00              
ATOM   4732  CD2 LEU B 134     -25.314 -42.042 -14.400  1.00  0.00              
ATOM   4733  H   LEU B 134     -21.207 -40.492 -14.036  1.00  0.00              
ATOM   4734  HA  LEU B 134     -22.030 -41.235 -16.764  1.00  0.00              
ATOM   4735 1HB  LEU B 134     -23.174 -40.279 -14.276  1.00  0.00              
ATOM   4736 2HB  LEU B 134     -24.198 -39.939 -15.690  1.00  0.00              
ATOM   4737  HG  LEU B 134     -24.258 -42.350 -16.218  1.00  0.00              
ATOM   4738 1HD1 LEU B 134     -23.404 -43.988 -14.520  1.00  0.00              
ATOM   4739 2HD1 LEU B 134     -22.087 -42.983 -15.168  1.00  0.00              
ATOM   4740 3HD1 LEU B 134     -22.765 -42.635 -13.559  1.00  0.00              
ATOM   4741 1HD2 LEU B 134     -25.713 -43.056 -14.351  1.00  0.00              
ATOM   4742 2HD2 LEU B 134     -25.118 -41.679 -13.391  1.00  0.00              
ATOM   4743 3HD2 LEU B 134     -26.041 -41.390 -14.885  1.00  0.00              
ATOM   4744  N   PHE B 135     -20.987 -38.342 -16.379  1.00  0.00              
ATOM   4745  CA  PHE B 135     -20.772 -37.067 -17.059  1.00  0.00              
ATOM   4746  C   PHE B 135     -19.435 -36.975 -17.775  1.00  0.00              
ATOM   4747  O   PHE B 135     -18.399 -37.086 -17.140  1.00  0.00              
ATOM   4748  CB  PHE B 135     -20.891 -35.918 -16.057  1.00  0.00              
ATOM   4749  CG  PHE B 135     -22.216 -35.865 -15.350  1.00  0.00              
ATOM   4750  CD1 PHE B 135     -22.351 -36.366 -14.064  1.00  0.00              
ATOM   4751  CD2 PHE B 135     -23.328 -35.316 -15.969  1.00  0.00              
ATOM   4752  CE1 PHE B 135     -23.569 -36.318 -13.412  1.00  0.00              
ATOM   4753  CE2 PHE B 135     -24.547 -35.266 -15.320  1.00  0.00              
ATOM   4754  CZ  PHE B 135     -24.667 -35.769 -14.040  1.00  0.00              
ATOM   4755  H   PHE B 135     -20.345 -38.627 -15.654  1.00  0.00              
ATOM   4756  HA  PHE B 135     -21.521 -36.934 -17.841  1.00  0.00              
ATOM   4757 1HB  PHE B 135     -20.129 -36.012 -15.285  1.00  0.00              
ATOM   4758 2HB  PHE B 135     -20.773 -34.963 -16.568  1.00  0.00              
ATOM   4759  HD1 PHE B 135     -21.483 -36.799 -13.567  1.00  0.00              
ATOM   4760  HD2 PHE B 135     -23.233 -34.920 -16.981  1.00  0.00              
ATOM   4761  HE1 PHE B 135     -23.662 -36.715 -12.401  1.00  0.00              
ATOM   4762  HE2 PHE B 135     -25.413 -34.832 -15.818  1.00  0.00              
ATOM   4763  HZ  PHE B 135     -25.627 -35.732 -13.527  1.00  0.00              
ATOM   4764  N   PRO B 136     -19.476 -36.769 -19.095  1.00  0.00              
ATOM   4765  CA  PRO B 136     -18.260 -36.688 -19.895  1.00  0.00              
ATOM   4766  C   PRO B 136     -17.569 -35.343 -19.713  1.00  0.00              
ATOM   4767  O   PRO B 136     -18.225 -34.311 -19.573  1.00  0.00              
ATOM   4768  CB  PRO B 136     -18.744 -36.897 -21.334  1.00  0.00              
ATOM   4769  CG  PRO B 136     -20.138 -36.369 -21.337  1.00  0.00              
ATOM   4770  CD  PRO B 136     -20.690 -36.692 -19.974  1.00  0.00              
ATOM   4771  HA  PRO B 136     -17.507 -37.435 -19.603  1.00  0.00              
ATOM   4772 1HB  PRO B 136     -18.112 -36.357 -22.054  1.00  0.00              
ATOM   4773 2HB  PRO B 136     -18.719 -37.960 -21.617  1.00  0.00              
ATOM   4774 1HG  PRO B 136     -20.152 -35.285 -21.523  1.00  0.00              
ATOM   4775 2HG  PRO B 136     -20.739 -36.840 -22.129  1.00  0.00              
ATOM   4776 1HD  PRO B 136     -21.381 -35.918 -19.611  1.00  0.00              
ATOM   4777 2HD  PRO B 136     -21.240 -37.645 -19.963  1.00  0.00              
ATOM   4778  N   GLU B 137     -16.240 -35.361 -19.716  1.00  0.00              
ATOM   4779  CA  GLU B 137     -15.457 -34.143 -19.545  1.00  0.00              
ATOM   4780  C   GLU B 137     -16.008 -33.287 -18.412  1.00  0.00              
ATOM   4781  O   GLU B 137     -16.364 -32.126 -18.613  1.00  0.00              
ATOM   4782  CB  GLU B 137     -15.430 -33.337 -20.846  1.00  0.00              
ATOM   4783  CG  GLU B 137     -14.779 -34.057 -22.018  1.00  0.00              
ATOM   4784  CD  GLU B 137     -14.803 -33.212 -23.261  1.00  0.00              
ATOM   4785  OE1 GLU B 137     -15.279 -32.104 -23.194  1.00  0.00              
ATOM   4786  OE2 GLU B 137     -14.246 -33.627 -24.250  1.00  0.00              
ATOM   4787  H   GLU B 137     -15.760 -36.241 -19.838  1.00  0.00              
ATOM   4788  HA  GLU B 137     -14.433 -34.397 -19.272  1.00  0.00              
ATOM   4789 1HB  GLU B 137     -16.465 -33.101 -21.096  1.00  0.00              
ATOM   4790 2HB  GLU B 137     -14.886 -32.415 -20.640  1.00  0.00              
ATOM   4791 1HG  GLU B 137     -13.757 -34.377 -21.817  1.00  0.00              
ATOM   4792 2HG  GLU B 137     -15.410 -34.933 -22.163  1.00  0.00              
ATOM   4793  N   VAL B 138     -16.095 -33.861 -17.184  1.00  0.00              
ATOM   4794  CA  VAL B 138     -16.554 -33.169 -15.985  1.00  0.00              
ATOM   4795  C   VAL B 138     -15.394 -32.869 -15.044  1.00  0.00              
ATOM   4796  O   VAL B 138     -14.500 -33.696 -14.861  1.00  0.00              
ATOM   4797  CB  VAL B 138     -17.615 -33.992 -15.230  1.00  0.00              
ATOM   4798  CG1 VAL B 138     -17.031 -35.319 -14.768  1.00  0.00              
ATOM   4799  CG2 VAL B 138     -18.152 -33.207 -14.043  1.00  0.00              
ATOM   4800  H   VAL B 138     -15.833 -34.834 -17.121  1.00  0.00              
ATOM   4801  HA  VAL B 138     -16.977 -32.194 -16.227  1.00  0.00              
ATOM   4802  HB  VAL B 138     -18.458 -34.178 -15.895  1.00  0.00              
ATOM   4803 1HG1 VAL B 138     -17.794 -35.887 -14.236  1.00  0.00              
ATOM   4804 2HG1 VAL B 138     -16.692 -35.888 -15.634  1.00  0.00              
ATOM   4805 3HG1 VAL B 138     -16.188 -35.133 -14.102  1.00  0.00              
ATOM   4806 1HG2 VAL B 138     -18.901 -33.802 -13.521  1.00  0.00              
ATOM   4807 2HG2 VAL B 138     -17.334 -32.973 -13.361  1.00  0.00              
ATOM   4808 3HG2 VAL B 138     -18.607 -32.280 -14.395  1.00  0.00              
ATOM   4809  N   GLN B 139     -15.413 -31.681 -14.450  1.00  0.00              
ATOM   4810  CA  GLN B 139     -14.334 -31.210 -13.607  1.00  0.00              
ATOM   4811  C   GLN B 139     -14.663 -31.303 -12.128  1.00  0.00              
ATOM   4812  O   GLN B 139     -13.809 -31.613 -11.327  1.00  0.00              
ATOM   4813  CB  GLN B 139     -13.987 -29.761 -13.962  1.00  0.00              
ATOM   4814  CG  GLN B 139     -13.522 -29.565 -15.394  1.00  0.00              
ATOM   4815  CD  GLN B 139     -12.263 -30.350 -15.707  1.00  0.00              
ATOM   4816  OE1 GLN B 139     -11.274 -30.285 -14.970  1.00  0.00              
ATOM   4817  NE2 GLN B 139     -12.289 -31.097 -16.805  1.00  0.00              
ATOM   4818  H   GLN B 139     -16.218 -31.088 -14.596  1.00  0.00              
ATOM   4819  HA  GLN B 139     -13.456 -31.839 -13.752  1.00  0.00              
ATOM   4820 1HB  GLN B 139     -14.885 -29.169 -13.781  1.00  0.00              
ATOM   4821 2HB  GLN B 139     -13.202 -29.448 -13.274  1.00  0.00              
ATOM   4822 1HG  GLN B 139     -14.192 -29.652 -16.249  1.00  0.00              
ATOM   4823 2HG  GLN B 139     -13.249 -28.518 -15.254  1.00  0.00              
ATOM   4824 1HE2 GLN B 139     -11.487 -31.637 -17.063  1.00  0.00              
ATOM   4825 2HE2 GLN B 139     -13.111 -31.119 -17.375  1.00  0.00              
ATOM   4826  N   ILE B 140     -15.895 -31.035 -11.739  1.00  0.00              
ATOM   4827  CA  ILE B 140     -16.233 -31.124 -10.335  1.00  0.00              
ATOM   4828  C   ILE B 140     -17.715 -31.360 -10.140  1.00  0.00              
ATOM   4829  O   ILE B 140     -18.530 -30.822 -10.864  1.00  0.00              
ATOM   4830  CB  ILE B 140     -15.820 -29.851  -9.575  1.00  0.00              
ATOM   4831  CG1 ILE B 140     -15.982 -30.054  -8.066  1.00  0.00              
ATOM   4832  CG2 ILE B 140     -16.641 -28.660 -10.046  1.00  0.00              
ATOM   4833  CD1 ILE B 140     -15.314 -28.985  -7.231  1.00  0.00              
ATOM   4834  H   ILE B 140     -16.610 -30.768 -12.401  1.00  0.00              
ATOM   4835  HA  ILE B 140     -15.755 -31.991  -9.880  1.00  0.00              
ATOM   4836  HB  ILE B 140     -14.763 -29.658  -9.754  1.00  0.00              
ATOM   4837 1HG1 ILE B 140     -17.051 -30.066  -7.854  1.00  0.00              
ATOM   4838 2HG1 ILE B 140     -15.553 -31.026  -7.822  1.00  0.00              
ATOM   4839 1HG2 ILE B 140     -16.337 -27.769  -9.498  1.00  0.00              
ATOM   4840 2HG2 ILE B 140     -16.476 -28.504 -11.112  1.00  0.00              
ATOM   4841 3HG2 ILE B 140     -17.698 -28.853  -9.867  1.00  0.00              
ATOM   4842 1HD1 ILE B 140     -15.472 -29.198  -6.173  1.00  0.00              
ATOM   4843 2HD1 ILE B 140     -14.244 -28.973  -7.442  1.00  0.00              
ATOM   4844 3HD1 ILE B 140     -15.742 -28.014  -7.472  1.00  0.00              
ATOM   4845  N   MET B 141     -18.032 -32.195  -9.148  1.00  0.00              
ATOM   4846  CA  MET B 141     -19.392 -32.449  -8.691  1.00  0.00              
ATOM   4847  C   MET B 141     -19.434 -31.851  -7.309  1.00  0.00              
ATOM   4848  O   MET B 141     -18.859 -32.425  -6.379  1.00  0.00              
ATOM   4849  CB  MET B 141     -19.732 -33.938  -8.676  1.00  0.00              
ATOM   4850  CG  MET B 141     -18.929 -34.757  -7.676  1.00  0.00              
ATOM   4851  SD  MET B 141     -19.491 -34.525  -5.977  1.00  0.00              
ATOM   4852  CE  MET B 141     -18.582 -35.822  -5.141  1.00  0.00              
ATOM   4853  H   MET B 141     -17.264 -32.672  -8.697  1.00  0.00              
ATOM   4854  HA  MET B 141     -20.104 -31.956  -9.353  1.00  0.00              
ATOM   4855 1HB  MET B 141     -20.793 -34.018  -8.444  1.00  0.00              
ATOM   4856 2HB  MET B 141     -19.550 -34.315  -9.683  1.00  0.00              
ATOM   4857 1HG  MET B 141     -19.024 -35.809  -7.944  1.00  0.00              
ATOM   4858 2HG  MET B 141     -17.884 -34.455  -7.751  1.00  0.00              
ATOM   4859 1HE  MET B 141     -18.824 -35.808  -4.078  1.00  0.00              
ATOM   4860 2HE  MET B 141     -18.857 -36.789  -5.563  1.00  0.00              
ATOM   4861 3HE  MET B 141     -17.512 -35.658  -5.272  1.00  0.00              
ATOM   4862  N   ASP B 142     -20.080 -30.700  -7.175  1.00  0.00              
ATOM   4863  CA  ASP B 142     -20.032 -29.950  -5.947  1.00  0.00              
ATOM   4864  C   ASP B 142     -21.367 -29.290  -5.662  1.00  0.00              
ATOM   4865  O   ASP B 142     -22.389 -29.584  -6.284  1.00  0.00              
ATOM   4866  CB  ASP B 142     -18.921 -28.899  -6.007  1.00  0.00              
ATOM   4867  CG  ASP B 142     -19.119 -27.834  -7.077  1.00  0.00              
ATOM   4868  OD1 ASP B 142     -20.192 -27.765  -7.627  1.00  0.00              
ATOM   4869  OD2 ASP B 142     -18.256 -27.003  -7.226  1.00  0.00              
ATOM   4870  H   ASP B 142     -20.618 -30.340  -7.950  1.00  0.00              
ATOM   4871  HA  ASP B 142     -19.832 -30.622  -5.112  1.00  0.00              
ATOM   4872 1HB  ASP B 142     -18.727 -28.417  -5.048  1.00  0.00              
ATOM   4873 2HB  ASP B 142     -18.074 -29.530  -6.275  1.00  0.00              
ATOM   4874  N   VAL B 143     -21.333 -28.404  -4.693  1.00  0.00              
ATOM   4875  CA  VAL B 143     -22.518 -27.711  -4.236  1.00  0.00              
ATOM   4876  C   VAL B 143     -22.380 -26.206  -4.418  1.00  0.00              
ATOM   4877  O   VAL B 143     -21.335 -25.673  -4.807  1.00  0.00              
ATOM   4878  CB  VAL B 143     -22.813 -28.019  -2.756  1.00  0.00              
ATOM   4879  CG1 VAL B 143     -23.074 -29.505  -2.563  1.00  0.00              
ATOM   4880  CG2 VAL B 143     -21.659 -27.563  -1.877  1.00  0.00              
ATOM   4881  H   VAL B 143     -20.446 -28.204  -4.254  1.00  0.00              
ATOM   4882  HA  VAL B 143     -23.391 -27.984  -4.831  1.00  0.00              
ATOM   4883  HB  VAL B 143     -23.691 -27.453  -2.445  1.00  0.00              
ATOM   4884 1HG1 VAL B 143     -23.281 -29.705  -1.511  1.00  0.00              
ATOM   4885 2HG1 VAL B 143     -23.932 -29.806  -3.164  1.00  0.00              
ATOM   4886 3HG1 VAL B 143     -22.196 -30.072  -2.873  1.00  0.00              
ATOM   4887 1HG2 VAL B 143     -21.885 -27.787  -0.835  1.00  0.00              
ATOM   4888 2HG2 VAL B 143     -20.749 -28.086  -2.172  1.00  0.00              
ATOM   4889 3HG2 VAL B 143     -21.515 -26.489  -1.993  1.00  0.00              
ATOM   4890  N   LYS B 144     -23.472 -25.534  -4.072  1.00  0.00              
ATOM   4891  CA  LYS B 144     -23.634 -24.078  -4.148  1.00  0.00              
ATOM   4892  C   LYS B 144     -22.639 -23.265  -3.427  1.00  0.00              
ATOM   4893  O   LYS B 144     -22.369 -22.143  -3.808  1.00  0.00              
ATOM   4894  CB  LYS B 144     -25.019 -23.680  -3.636  1.00  0.00              
ATOM   4895  CG  LYS B 144     -26.175 -24.194  -4.484  1.00  0.00              
ATOM   4896  CD  LYS B 144     -26.185 -23.542  -5.859  1.00  0.00              
ATOM   4897  CE  LYS B 144     -27.363 -24.024  -6.692  1.00  0.00              
ATOM   4898  NZ  LYS B 144     -27.398 -23.378  -8.033  1.00  0.00              
ATOM   4899  H   LYS B 144     -24.239 -26.097  -3.733  1.00  0.00              
ATOM   4900  HA  LYS B 144     -23.531 -23.749  -5.182  1.00  0.00              
ATOM   4901 1HB  LYS B 144     -25.110 -24.073  -2.623  1.00  0.00              
ATOM   4902 2HB  LYS B 144     -25.048 -22.591  -3.606  1.00  0.00              
ATOM   4903 1HG  LYS B 144     -26.070 -25.274  -4.595  1.00  0.00              
ATOM   4904 2HG  LYS B 144     -27.108 -23.972  -3.969  1.00  0.00              
ATOM   4905 1HD  LYS B 144     -26.249 -22.461  -5.729  1.00  0.00              
ATOM   4906 2HD  LYS B 144     -25.254 -23.791  -6.369  1.00  0.00              
ATOM   4907 1HE  LYS B 144     -27.278 -25.103  -6.812  1.00  0.00              
ATOM   4908 2HE  LYS B 144     -28.281 -23.790  -6.154  1.00  0.00              
ATOM   4909 1HZ  LYS B 144     -28.192 -23.724  -8.552  1.00  0.00              
ATOM   4910 2HZ  LYS B 144     -27.477 -22.377  -7.923  1.00  0.00              
ATOM   4911 3HZ  LYS B 144     -26.547 -23.596  -8.533  1.00  0.00              
ATOM   4912  N   GLU B 145     -22.109 -23.781  -2.344  1.00  0.00              
ATOM   4913  CA  GLU B 145     -21.046 -23.061  -1.680  1.00  0.00              
ATOM   4914  C   GLU B 145     -19.861 -22.807  -2.591  1.00  0.00              
ATOM   4915  O   GLU B 145     -19.236 -21.733  -2.567  1.00  0.00              
ATOM   4916  CB  GLU B 145     -20.591 -23.829  -0.437  1.00  0.00              
ATOM   4917  CG  GLU B 145     -19.493 -23.139   0.361  1.00  0.00              
ATOM   4918  CD  GLU B 145     -19.138 -23.923   1.593  1.00  0.00              
ATOM   4919  OE1 GLU B 145     -19.744 -24.943   1.820  1.00  0.00              
ATOM   4920  OE2 GLU B 145     -18.187 -23.565   2.248  1.00  0.00              
ATOM   4921  H   GLU B 145     -22.420 -24.663  -1.962  1.00  0.00              
ATOM   4922  HA  GLU B 145     -21.400 -22.076  -1.376  1.00  0.00              
ATOM   4923 1HB  GLU B 145     -21.469 -23.960   0.195  1.00  0.00              
ATOM   4924 2HB  GLU B 145     -20.236 -24.802  -0.775  1.00  0.00              
ATOM   4925 1HG  GLU B 145     -18.591 -22.947  -0.219  1.00  0.00              
ATOM   4926 2HG  GLU B 145     -19.945 -22.191   0.651  1.00  0.00              
ATOM   4927  N   TYR B 146     -19.486 -23.844  -3.323  1.00  0.00              
ATOM   4928  CA  TYR B 146     -18.319 -23.740  -4.169  1.00  0.00              
ATOM   4929  C   TYR B 146     -18.688 -22.911  -5.380  1.00  0.00              
ATOM   4930  O   TYR B 146     -17.908 -22.095  -5.860  1.00  0.00              
ATOM   4931  CB  TYR B 146     -17.811 -25.121  -4.588  1.00  0.00              
ATOM   4932  CG  TYR B 146     -17.255 -25.942  -3.446  1.00  0.00              
ATOM   4933  CD1 TYR B 146     -18.029 -26.908  -2.820  1.00  0.00              
ATOM   4934  CD2 TYR B 146     -15.957 -25.750  -2.997  1.00  0.00              
ATOM   4935  CE1 TYR B 146     -17.527 -27.661  -1.776  1.00  0.00              
ATOM   4936  CE2 TYR B 146     -15.444 -26.497  -1.955  1.00  0.00              
ATOM   4937  CZ  TYR B 146     -16.232 -27.452  -1.346  1.00  0.00              
ATOM   4938  OH  TYR B 146     -15.726 -28.199  -0.308  1.00  0.00
[truncated: 265,089 more chars]
