# Supplementary material for: Modeling Symmetric Macromolecular Structures in Rosetta3
Source: PLoS One. 2011 Jun 22;6(6):e20450. doi: 10.1371/journal.pone.0020450 (PMC3120754; doi:10.1371/journal.pone.0020450)
Supplement: File S1 — An archive containing example flags file and input files for running four different symmetry protocols in Rosetta3. The protocols include symmetric docking, symmetric comparative modeling, fold-and-dock, and symmetric design. (BZ2) [file pone.0020450.s002.bz2 › rosetta3_symmdemo/comparative_modeling/output_files/score.sc]

SEQUENCE: 
SCORE: total_score aln_ident   aln_len  aln_perc coordinate_constraint dslf_ca_dih dslf_cs_ang dslf_ss_dih dslf_ss_dst      fa_atr      fa_dun fa_intra_rep      fa_pair       fa_rep       fa_sol hbond_bb_sc hbond_lr_bb    hbond_sc hbond_sr_bb        nres       omega     p_aa_pp pro_close      rama       ref description 
SCORE:    -736.036     0.195   136.000     0.855                18.800       0.000       0.000       0.000       0.000   -1730.760     378.566        5.166      -34.089      191.577      873.246     -37.792    -136.049     -24.726    -119.728     159.000      32.751     -22.092     1.526   -11.743  -120.690 S_2QS7A_1_0001
