# Supplementary material for: Modeling Symmetric Macromolecular Structures in Rosetta3
Source: PLoS One. 2011 Jun 22;6(6):e20450. doi: 10.1371/journal.pone.0020450 (PMC3120754; doi:10.1371/journal.pone.0020450)
Supplement: File S1 — An archive containing example flags file and input files for running four different symmetry protocols in Rosetta3. The protocols include symmetric docking, symmetric comparative modeling, fold-and-dock, and symmetric design. (BZ2) [file pone.0020450.s002.bz2 › rosetta3_symmdemo/comparative_modeling/output_files/runlog-comparative-modeling]

core.init: Mini-Rosetta version 39814M from https://svn.rosettacommons.org/source/trunk/mini
core.init: command: /Users/dimaio/rosetta/mini/bin/minirosetta.default.macosgccrelease @input_files/comparative_modeling-flags -database /Users/dimaio/rosetta/minirosetta_database
core.init: 'RNG device' seed mode, using '/dev/urandom', seed=-1739598509 seed_offset=0 real_seed=-1739598509
core.init.random: RandomGenerator:init: Normal mode, seed=-1739598509 RG_type=mt19937
core.chemical.ResidueTypeSet: Finished initializing fa_standard residue type set.  Created 7533 residue types
core.conformation.Conformation: [ WARNING ] missing heavyatom:  CZ  on residue ARG 48
core.conformation.Conformation: [ WARNING ] missing heavyatom:  NH1 on residue ARG 48
core.conformation.Conformation: [ WARNING ] missing heavyatom:  NH2 on residue ARG 48
core.conformation.Conformation: [ WARNING ] missing heavyatom:  CD  on residue GLN 53
core.conformation.Conformation: [ WARNING ] missing heavyatom:  OE1 on residue GLN 53
core.conformation.Conformation: [ WARNING ] missing heavyatom:  NE2 on residue GLN 53
core.conformation.Conformation: [ WARNING ] missing heavyatom:  CD  on residue GLN 54
core.conformation.Conformation: [ WARNING ] missing heavyatom:  OE1 on residue GLN 54
core.conformation.Conformation: [ WARNING ] missing heavyatom:  NE2 on residue GLN 54
core.conformation.Conformation: [ WARNING ] missing heavyatom:  CG  on residue GLN 64
core.conformation.Conformation: [ WARNING ] missing heavyatom:  CD  on residue GLN 64
core.conformation.Conformation: [ WARNING ] missing heavyatom:  OE1 on residue GLN 64
core.conformation.Conformation: [ WARNING ] missing heavyatom:  NE2 on residue GLN 64
core.conformation.Conformation: [ WARNING ] missing heavyatom:  CG  on residue GLN 71
core.conformation.Conformation: [ WARNING ] missing heavyatom:  CD  on residue GLN 71
core.conformation.Conformation: [ WARNING ] missing heavyatom:  OE1 on residue GLN 71
core.conformation.Conformation: [ WARNING ] missing heavyatom:  NE2 on residue GLN 71
core.conformation.Conformation: [ WARNING ] missing heavyatom:  CG  on residue LYS 72
core.conformation.Conformation: [ WARNING ] missing heavyatom:  CD  on residue LYS 72
core.conformation.Conformation: [ WARNING ] missing heavyatom:  CE  on residue LYS 72
core.conformation.Conformation: [ WARNING ] missing heavyatom:  NZ  on residue LYS 72
core.conformation.Conformation: [ WARNING ] missing heavyatom:  CG  on residue GLN 87
core.conformation.Conformation: [ WARNING ] missing heavyatom:  CD  on residue GLN 87
core.conformation.Conformation: [ WARNING ] missing heavyatom:  OE1 on residue GLN 87
core.conformation.Conformation: [ WARNING ] missing heavyatom:  NE2 on residue GLN 87
core.conformation.Conformation: [ WARNING ] missing heavyatom:  CD  on residue GLU 93
core.conformation.Conformation: [ WARNING ] missing heavyatom:  OE1 on residue GLU 93
core.conformation.Conformation: [ WARNING ] missing heavyatom:  OE2 on residue GLU 93
core.conformation.Conformation: [ WARNING ] missing heavyatom:  OE1 on residue GLU 104
core.conformation.Conformation: [ WARNING ] missing heavyatom:  OE2 on residue GLU 104
core.conformation.Conformation: [ WARNING ] missing heavyatom:  CE  on residue LYS 109
core.conformation.Conformation: [ WARNING ] missing heavyatom:  NZ  on residue LYS 109
core.conformation.Conformation: [ WARNING ] missing heavyatom:  CG  on residue GLU 111
core.conformation.Conformation: [ WARNING ] missing heavyatom:  CD  on residue GLU 111
core.conformation.Conformation: [ WARNING ] missing heavyatom:  OE1 on residue GLU 111
core.conformation.Conformation: [ WARNING ] missing heavyatom:  OE2 on residue GLU 111
core.pack.task: Packer task: initialize from command line() 
core.pack.pack_missing_sidechains: packing residue number 48 because of missing atom number 9 atom name  CZ 
core.pack.pack_missing_sidechains: packing residue number 53 because of missing atom number 7 atom name  CD 
core.pack.pack_missing_sidechains: packing residue number 54 because of missing atom number 7 atom name  CD 
core.pack.pack_missing_sidechains: packing residue number 64 because of missing atom number 6 atom name  CG 
core.pack.pack_missing_sidechains: packing residue number 71 because of missing atom number 6 atom name  CG 
core.pack.pack_missing_sidechains: packing residue number 72 because of missing atom number 6 atom name  CG 
core.pack.pack_missing_sidechains: packing residue number 87 because of missing atom number 6 atom name  CG 
core.pack.pack_missing_sidechains: packing residue number 93 because of missing atom number 7 atom name  CD 
core.pack.pack_missing_sidechains: packing residue number 104 because of missing atom number 8 atom name  OE1
core.pack.pack_missing_sidechains: packing residue number 109 because of missing atom number 8 atom name  CE 
core.pack.pack_missing_sidechains: packing residue number 111 because of missing atom number 6 atom name  CG 
core.scoring.etable: Starting energy table calculation
core.scoring.etable: smooth_etable: changing atr/rep split to bottom of energy well
core.scoring.etable: smooth_etable: spline smoothing lj etables (maxdis = 6)
core.scoring.etable: smooth_etable: spline smoothing solvation etables (max_dis = 6)
core.scoring.etable: Finished calculating energy tables.
basic.io.database: Database file opened: /Users/dimaio/rosetta/minirosetta_database/pdb_pair_stats_fine
basic.io.database: Database file opened: /Users/dimaio/rosetta/minirosetta_database/scoring/score_functions/hbonds/standard_params/HBPoly1D.csv
basic.io.database: Database file opened: /Users/dimaio/rosetta/minirosetta_database/scoring/score_functions/hbonds/standard_params/HBFadeIntervals.csv
basic.io.database: Database file opened: /Users/dimaio/rosetta/minirosetta_database/scoring/score_functions/hbonds/standard_params/HBEval.csv
basic.io.database: Database file opened: /Users/dimaio/rosetta/minirosetta_database/P_AA
basic.io.database: Database file opened: /Users/dimaio/rosetta/minirosetta_database/P_AA_n
basic.io.database: Database file opened: /Users/dimaio/rosetta/minirosetta_database/P_AA_pp
basic.io.database: Database file opened: /Users/dimaio/rosetta/minirosetta_database/Rama_smooth_dyn.dat_ss_6.4
core.scoring.SymmetricScoreFunction: Warning!!! Using a symmetric score function on a non-symmetric pose
core.pack.dunbrack: Dunbrack library took 0.0341 seconds to load from binary
core.pack.interaction_graph.interaction_graph_factory: Instantiating DensePDInteractionGraph
core.pack.pack_rotamers: built 186 rotamers at 11 positions.
core.pack.pack_rotamers: IG: 20048 bytes
core.scoring.SymmetricScoreFunction: Warning!!! Using a symmetric score function on a non-symmetric pose
protocols.loops.loops_main: Frag libraries debug input_files/aat000_09_05.200_v1_3.gz 9
core.io.fragments: reading fragments from file: input_files/aat000_09_05.200_v1_3.gz ... 
core.io.fragments: rosetta++ fileformat detected! Calling legacy reader... 
core.fragments.ConstantLengthFragSet: finished reading top 200 9mer fragments from file input_files/aat000_09_05.200_v1_3.gz
protocols.loops.loops_main: Frag libraries debug input_files/aat000_03_05.200_v1_3.gz 3
core.io.fragments: reading fragments from file: input_files/aat000_03_05.200_v1_3.gz ... 
core.io.fragments: rosetta++ fileformat detected! Calling legacy reader... 
core.fragments.ConstantLengthFragSet: finished reading top 200 3mer fragments from file input_files/aat000_03_05.200_v1_3.gz
protocols.loops.loops_main: Frag libraries debug none 1
protocols.loops.loops_main: Set up 1-mer library from 3-mer library
protocols.loops.loops_main: Fragment libraries: 1   94185
protocols.loops.loops_main: Fragment libraries: 3   31395
protocols.loops.loops_main: Fragment libraries: 9   30200
protocols.comparative_modeling.threading: skipping atom,position  H  ,20 because template doesn't have atom  H  .
protocols.comparative_modeling.threading: skipping atom,position  CB ,22 because template doesn't have atom  CB .
protocols.comparative_modeling.threading: skipping atom,position  HA ,22 because template doesn't have atom  HA .
protocols.comparative_modeling.threading: skipping atom,position  CB ,27 because template doesn't have atom  CB .
protocols.comparative_modeling.threading: skipping atom,position  HA ,27 because template doesn't have atom  HA .
protocols.comparative_modeling.threading: skipping atom,position  CB ,32 because template doesn't have atom  CB .
protocols.comparative_modeling.threading: skipping atom,position  HA ,32 because template doesn't have atom  HA .
protocols.comparative_modeling.threading: skipping atom,position  H  ,78 because template doesn't have atom  H  .
protocols.comparative_modeling.threading: skipping atom,position 1HA ,84 because template doesn't have atom 1HA .
protocols.comparative_modeling.threading: skipping atom,position 2HA ,84 because template doesn't have atom 2HA .
protocols.comparative_modeling.threading: skipping atom,position 1HA ,85 because template doesn't have atom 1HA .
protocols.comparative_modeling.threading: skipping atom,position 2HA ,85 because template doesn't have atom 2HA .
protocols.comparative_modeling.threading: skipping atom,position 1HA ,87 because template doesn't have atom 1HA .
protocols.comparative_modeling.threading: skipping atom,position 2HA ,87 because template doesn't have atom 2HA .
protocols.comparative_modeling.threading: skipping atom,position  CB ,88 because template doesn't have atom  CB .
protocols.comparative_modeling.threading: skipping atom,position  HA ,88 because template doesn't have atom  HA .
protocols.comparative_modeling.threading: skipping atom,position  H  ,89 because template doesn't have atom  H  .
protocols.comparative_modeling.threading: skipping atom,position 1HA ,109 because template doesn't have atom 1HA .
protocols.comparative_modeling.threading: skipping atom,position 2HA ,109 because template doesn't have atom 2HA .
protocols.comparative_modeling.threading: skipping atom,position  CB ,114 because template doesn't have atom  CB .
protocols.comparative_modeling.threading: skipping atom,position  HA ,114 because template doesn't have atom  HA .
protocols.comparative_modeling.threading: skipping atom,position 1HA ,128 because template doesn't have atom 1HA .
protocols.comparative_modeling.threading: skipping atom,position 2HA ,128 because template doesn't have atom 2HA .
protocols.comparative_modeling.threading: skipping atom,position  CB ,129 because template doesn't have atom  CB .
protocols.comparative_modeling.threading: skipping atom,position  HA ,129 because template doesn't have atom  HA .
protocols.comparative_modeling.threading: skipping atom,position  CB ,143 because template doesn't have atom  CB .
protocols.comparative_modeling.threading: skipping atom,position  HA ,143 because template doesn't have atom  HA .
protocols.comparative_modeling.threading: skipping atom,position  CB ,153 because template doesn't have atom  CB .
protocols.comparative_modeling.threading: skipping atom,position  HA ,153 because template doesn't have atom  HA .
protocols.comparative_modeling.threading: skipping atom,position  CB ,154 because template doesn't have atom  CB .
protocols.comparative_modeling.threading: skipping atom,position  HA ,154 because template doesn't have atom  HA .
loops: Autoset cut_ for loop 1 4 as 1.
loops: Autoset cut_ for loop 51 72 as 66.
loops: Autoset cut_ for loop 137 138 as 137.
protocols.threading: loops to be rebuilt are: 
protocols.threading: LOOP  begin  end  cut  skip_rate  extended
protocols.threading: LOOP 1 4 1 0 0
protocols.threading: LOOP 51 72 66 0 0
protocols.threading: LOOP 137 138 137 0 0
protocols.threading: 
core.conformation.symmetry.SymmData: Setting weight of master jump ( jump-id=5 ) to 1.0 (was undefined)
core.conformation.symmetry.SymmData: Setting jump_group JUMPGROUP2: [master 5]  7:0  9:0 
core.conformation.symmetry.SymmData: Setting weight of master jump ( jump-id=1 ) to 1.0 (was undefined)
core.conformation.symmetry.SymmData: Setting jump_group JUMPGROUP3: [master 1]  2:0  3:0 
core.conformation.symmetry.SymmData: symmetry name: input_files/2qs7A__3
core.conformation.symmetry.SymmData: number of subunits: 3
core.conformation.symmetry.SymmData: number of interfaces: 1
core.conformation.symmetry.SymmData: score subunit number: VRT0
core.conformation.symmetry.SymmData: anchor the subunits at residue: 132
core.conformation.symmetry.SymmData:  Virtual coordinate system VRT
core.conformation.symmetry.SymmData: x: 1 0 0
core.conformation.symmetry.SymmData: y: 0 1 0
core.conformation.symmetry.SymmData: origin: -31.5076 -16.3157 -16.011
core.conformation.symmetry.SymmData:  Virtual coordinate system VRT0
core.conformation.symmetry.SymmData: x: 0.294773 -0.758293 0.581465
core.conformation.symmetry.SymmData: y: 0.932054 0.36232 0
core.conformation.symmetry.SymmData: origin: -32.5076 -16.3157 -16.011
core.conformation.symmetry.SymmData:  Virtual coordinate system VRT0_base
core.conformation.symmetry.SymmData: x: 0.294773 -0.758293 0.581465
core.conformation.symmetry.SymmData: y: 0.932054 0.36232 0
core.conformation.symmetry.SymmData: origin: -36.5935 -5.80492 -24.0708
core.conformation.symmetry.SymmData:  Virtual coordinate system VRT1
core.conformation.symmetry.SymmData: x: -0.650557 0.674349 0.349326
core.conformation.symmetry.SymmData: y: 0.67445 0.301541 0.673937
core.conformation.symmetry.SymmData: origin: -32.5076 -16.3157 -16.011
core.conformation.symmetry.SymmData:  Virtual coordinate system VRT1_base
core.conformation.symmetry.SymmData: x: -0.650557 0.674349 0.349326
core.conformation.symmetry.SymmData: y: 0.67445 0.301541 0.673937
core.conformation.symmetry.SymmData: origin: -23.4902 -25.663 -20.8531
core.conformation.symmetry.SymmData:  Virtual coordinate system VRT2
core.conformation.symmetry.SymmData: x: 0.355783 0.0839434 -0.930791
core.conformation.symmetry.SymmData: y: 0.46102 0.850581 0.252929
core.conformation.symmetry.SymmData: origin: -32.5076 -16.3157 -16.011
core.conformation.symmetry.SymmData:  Virtual coordinate system VRT2_base
core.conformation.symmetry.SymmData: x: 0.355783 0.0839434 -0.930791
core.conformation.symmetry.SymmData: y: 0.46102 0.850581 0.252929
core.conformation.symmetry.SymmData: origin: -37.4392 -17.4793 -3.10919
core.conformation.symmetry.SymmData: Dof for jump: 1
core.conformation.symmetry.SymmData: x 0:0,0:0,0 n2c
core.conformation.symmetry.SymmData: y 0:0,0:0,0 n2c
core.conformation.symmetry.SymmData: z 0:0,0:0,0 n2c
core.conformation.symmetry.SymmData: x_angle 1:0,0:0,0 n2c
core.conformation.symmetry.SymmData: y_angle 1:0,0:0,0 n2c
core.conformation.symmetry.SymmData: z_angle 1:0,0:0,0 n2c
core.conformation.symmetry.SymmData: Dof for jump: 5
core.conformation.symmetry.SymmData: x 1:13.8611,13.8611:0,0 n2c
core.conformation.symmetry.SymmData: y 0:0,0:0,0 n2c
core.conformation.symmetry.SymmData: z 0:0,0:0,0 n2c
core.conformation.symmetry.SymmData: x_angle 0:0,0:0,0 n2c
core.conformation.symmetry.SymmData: y_angle 0:0,0:0,0 n2c
core.conformation.symmetry.SymmData: z_angle 0:0,0:0,0 n2c
core.conformation.symmetry.SymmData: Jump JUMP0 VRT VRT0
core.conformation.symmetry.SymmData: Jump JUMP0_to_com VRT0 VRT0_base
core.conformation.symmetry.SymmData: Jump JUMP0_to_subunit VRT0_base SUBUNIT
core.conformation.symmetry.SymmData: Jump JUMP1 VRT0 VRT1
core.conformation.symmetry.SymmData: Jump JUMP1_to_com VRT1 VRT1_base
core.conformation.symmetry.SymmData: Jump JUMP1_to_subunit VRT1_base SUBUNIT
core.conformation.symmetry.SymmData: Jump JUMP2 VRT0 VRT2
core.conformation.symmetry.SymmData: Jump JUMP2_to_com VRT2 VRT2_base
core.conformation.symmetry.SymmData: Jump JUMP2_to_subunit VRT2_base SUBUNIT
core.conformation.symmetry.SymmData: Include subunit:
core.conformation.symmetry.SymmData: Output subunit:
core.conformation.symmetry.SymmData: SlideType: RANDOM
core.conformation.symmetry.SymmData: SlideCriteriaType: CEN_DOCK_SCORE
core.conformation.symmetry.SymmData: SlideCriteriaVal: AUTOMATIC
core.conformation.symmetry.SymmData: SlideOrder: none
core.conformation.SymmetryInfo: SYMMETRY_INFO N 3 N_VIRT 7 N_INTERFACE 1 TYPE simple BB_CLONES_SIZE 159 CHI_CLONES_SIZE 159 JUMP_CLONES_SIZE 2 BB_FOLLOWS_SIZE 477 CHI_FOLLOWS_SIZE 477 JUMP_FOLLOWS_SIZE 6 DOFS_SIZE 2 SCORE_MULTIPLY_SIZE 484 BB_CLONES 1,160,319 2,161,320 3,162,321 4,163,322 5,164,323 6,165,324 7,166,325 8,167,326 9,168,327 10,169,328 11,170,329 12,171,330 13,172,331 14,173,332 15,174,333 16,175,334 17,176,335 18,177,336 19,178,337 20,179,338 21,180,339 22,181,340 23,182,341 24,183,342 25,184,343 26,185,344 27,186,345 28,187,346 29,188,347 30,189,348 31,190,349 32,191,350 33,192,351 34,193,352 35,194,353 36,195,354 37,196,355 38,197,356 39,198,357 40,199,358 41,200,359 42,201,360 43,202,361 44,203,362 45,204,363 46,205,364 47,206,365 48,207,366 49,208,367 50,209,368 51,210,369 52,211,370 53,212,371 54,213,372 55,214,373 56,215,374 57,216,375 58,217,376 59,218,377 60,219,378 61,220,379 62,221,380 63,222,381 64,223,382 65,224,383 66,225,384 67,226,385 68,227,386 69,228,387 70,229,388 71,230,389 72,231,390 73,232,391 74,233,392 75,234,393 76,235,394 77,236,395 78,237,396 79,238,397 80,239,398 81,240,399 82,241,400 83,242,401 84,243,402 85,244,403 86,245,404 87,246,405 88,247,406 89,248,407 90,249,408 91,250,409 92,251,410 93,252,411 94,253,412 95,254,413 96,255,414 97,256,415 98,257,416 99,258,417 100,259,418 101,260,419 102,261,420 103,262,421 104,263,422 105,264,423 106,265,424 107,266,425 108,267,426 109,268,427 110,269,428 111,270,429 112,271,430 113,272,431 114,273,432 115,274,433 116,275,434 117,276,435 118,277,436 119,278,437 120,279,438 121,280,439 122,281,440 123,282,441 124,283,442 125,284,443 126,285,444 127,286,445 128,287,446 129,288,447 130,289,448 131,290,449 132,291,450 133,292,451 134,293,452 135,294,453 136,295,454 137,296,455 138,297,456 139,298,457 140,299,458 141,300,459 142,301,460 143,302,461 144,303,462 145,304,463 146,305,464 147,306,465 148,307,466 149,308,467 150,309,468 151,310,469 152,311,470 153,312,471 154,313,472 155,314,473 156,315,474 157,316,475 158,317,476 159,318,477 CHI_CLONES 1,160,319 2,161,320 3,162,321 4,163,322 5,164,323 6,165,324 7,166,325 8,167,326 9,168,327 10,169,328 11,170,329 12,171,330 13,172,331 14,173,332 15,174,333 16,175,334 17,176,335 18,177,336 19,178,337 20,179,338 21,180,339 22,181,340 23,182,341 24,183,342 25,184,343 26,185,344 27,186,345 28,187,346 29,188,347 30,189,348 31,190,349 32,191,350 33,192,351 34,193,352 35,194,353 36,195,354 37,196,355 38,197,356 39,198,357 40,199,358 41,200,359 42,201,360 43,202,361 44,203,362 45,204,363 46,205,364 47,206,365 48,207,366 49,208,367 50,209,368 51,210,369 52,211,370 53,212,371 54,213,372 55,214,373 56,215,374 57,216,375 58,217,376 59,218,377 60,219,378 61,220,379 62,221,380 63,222,381 64,223,382 65,224,383 66,225,384 67,226,385 68,227,386 69,228,387 70,229,388 71,230,389 72,231,390 73,232,391 74,233,392 75,234,393 76,235,394 77,236,395 78,237,396 79,238,397 80,239,398 81,240,399 82,241,400 83,242,401 84,243,402 85,244,403 86,245,404 87,246,405 88,247,406 89,248,407 90,249,408 91,250,409 92,251,410 93,252,411 94,253,412 95,254,413 96,255,414 97,256,415 98,257,416 99,258,417 100,259,418 101,260,419 102,261,420 103,262,421 104,263,422 105,264,423 106,265,424 107,266,425 108,267,426 109,268,427 110,269,428 111,270,429 112,271,430 113,272,431 114,273,432 115,274,433 116,275,434 117,276,435 118,277,436 119,278,437 120,279,438 121,280,439 122,281,440 123,282,441 124,283,442 125,284,443 126,285,444 127,286,445 128,287,446 129,288,447 130,289,448 131,290,449 132,291,450 133,292,451 134,293,452 135,294,453 136,295,454 137,296,455 138,297,456 139,298,457 140,299,458 141,300,459 142,301,460 143,302,461 144,303,462 145,304,463 146,305,464 147,306,465 148,307,466 149,308,467 150,309,468 151,310,469 152,311,470 153,312,471 154,313,472 155,314,473 156,315,474 157,316,475 158,317,476 159,318,477 JUMP_CLONES 1,2,3 5,7,9 BB_FOLLOWS 1,0 2,0 3,0 4,0 5,0 6,0 7,0 8,0 9,0 10,0 11,0 12,0 13,0 14,0 15,0 16,0 17,0 18,0 19,0 20,0 21,0 22,0 23,0 24,0 25,0 26,0 27,0 28,0 29,0 30,0 31,0 32,0 33,0 34,0 35,0 36,0 37,0 38,0 39,0 40,0 41,0 42,0 43,0 44,0 45,0 46,0 47,0 48,0 49,0 50,0 51,0 52,0 53,0 54,0 55,0 56,0 57,0 58,0 59,0 60,0 61,0 62,0 63,0 64,0 65,0 66,0 67,0 68,0 69,0 70,0 71,0 72,0 73,0 74,0 75,0 76,0 77,0 78,0 79,0 80,0 81,0 82,0 83,0 84,0 85,0 86,0 87,0 88,0 89,0 90,0 91,0 92,0 93,0 94,0 95,0 96,0 97,0 98,0 99,0 100,0 101,0 102,0 103,0 104,0 105,0 106,0 107,0 108,0 109,0 110,0 111,0 112,0 113,0 114,0 115,0 116,0 117,0 118,0 119,0 120,0 121,0 122,0 123,0 124,0 125,0 126,0 127,0 128,0 129,0 130,0 131,0 132,0 133,0 134,0 135,0 136,0 137,0 138,0 139,0 140,0 141,0 142,0 143,0 144,0 145,0 146,0 147,0 148,0 149,0 150,0 151,0 152,0 153,0 154,0 155,0 156,0 157,0 158,0 159,0 160,1 161,2 162,3 163,4 164,5 165,6 166,7 167,8 168,9 169,10 170,11 171,12 172,13 173,14 174,15 175,16 176,17 177,18 178,19 179,20 180,21 181,22 182,23 183,24 184,25 185,26 186,27 187,28 188,29 189,30 190,31 191,32 192,33 193,34 194,35 195,36 196,37 197,38 198,39 199,40 200,41 201,42 202,43 203,44 204,45 205,46 206,47 207,48 208,49 209,50 210,51 211,52 212,53 213,54 214,55 215,56 216,57 217,58 218,59 219,60 220,61 221,62 222,63 223,64 224,65 225,66 226,67 227,68 228,69 229,70 230,71 231,72 232,73 233,74 234,75 235,76 236,77 237,78 238,79 239,80 240,81 241,82 242,83 243,84 244,85 245,86 246,87 247,88 248,89 249,90 250,91 251,92 252,93 253,94 254,95 255,96 256,97 257,98 258,99 259,100 260,101 261,102 262,103 263,104 264,105 265,106 266,107 267,108 268,109 269,110 270,111 271,112 272,113 273,114 274,115 275,116 276,117 277,118 278,119 279,120 280,121 281,122 282,123 283,124 284,125 285,126 286,127 287,128 288,129 289,130 290,131 291,132 292,133 293,134 294,135 295,136 296,137 297,138 298,139 299,140 300,141 301,142 302,143 303,144 304,145 305,146 306,147 307,148 308,149 309,150 310,151 311,152 312,153 313,154 314,155 315,156 316,157 317,158 318,159 319,1 320,2 321,3 322,4 323,5 324,6 325,7 326,8 327,9 328,10 329,11 330,12 331,13 332,14 333,15 334,16 335,17 336,18 337,19 338,20 339,21 340,22 341,23 342,24 343,25 344,26 345,27 346,28 347,29 348,30 349,31 350,32 351,33 352,34 353,35 354,36 355,37 356,38 357,39 358,40 359,41 360,42 361,43 362,44 363,45 364,46 365,47 366,48 367,49 368,50 369,51 370,52 371,53 372,54 373,55 374,56 375,57 376,58 377,59 378,60 379,61 380,62 381,63 382,64 383,65 384,66 385,67 386,68 387,69 388,70 389,71 390,72 391,73 392,74 393,75 394,76 395,77 396,78 397,79 398,80 399,81 400,82 401,83 402,84 403,85 404,86 405,87 406,88 407,89 408,90 409,91 410,92 411,93 412,94 413,95 414,96 415,97 416,98 417,99 418,100 419,101 420,102 421,103 422,104 423,105 424,106 425,107 426,108 427,109 428,110 429,111 430,112 431,113 432,114 433,115 434,116 435,117 436,118 437,119 438,120 439,121 440,122 441,123 442,124 443,125 444,126 445,127 446,128 447,129 448,130 449,131 450,132 451,133 452,134 453,135 454,136 455,137 456,138 457,139 458,140 459,141 460,142 461,143 462,144 463,145 464,146 465,147 466,148 467,149 468,150 469,151 470,152 471,153 472,154 473,155 474,156 475,157 476,158 477,159 CHI_FOLLOWS 1,0 2,0 3,0 4,0 5,0 6,0 7,0 8,0 9,0 10,0 11,0 12,0 13,0 14,0 15,0 16,0 17,0 18,0 19,0 20,0 21,0 22,0 23,0 24,0 25,0 26,0 27,0 28,0 29,0 30,0 31,0 32,0 33,0 34,0 35,0 36,0 37,0 38,0 39,0 40,0 41,0 42,0 43,0 44,0 45,0 46,0 47,0 48,0 49,0 50,0 51,0 52,0 53,0 54,0 55,0 56,0 57,0 58,0 59,0 60,0 61,0 62,0 63,0 64,0 65,0 66,0 67,0 68,0 69,0 70,0 71,0 72,0 73,0 74,0 75,0 76,0 77,0 78,0 79,0 80,0 81,0 82,0 83,0 84,0 85,0 86,0 87,0 88,0 89,0 90,0 91,0 92,0 93,0 94,0 95,0 96,0 97,0 98,0 99,0 100,0 101,0 102,0 103,0 104,0 105,0 106,0 107,0 108,0 109,0 110,0 111,0 112,0 113,0 114,0 115,0 116,0 117,0 118,0 119,0 120,0 121,0 122,0 123,0 124,0 125,0 126,0 127,0 128,0 129,0 130,0 131,0 132,0 133,0 134,0 135,0 136,0 137,0 138,0 139,0 140,0 141,0 142,0 143,0 144,0 145,0 146,0 147,0 148,0 149,0 150,0 151,0 152,0 153,0 154,0 155,0 156,0 157,0 158,0 159,0 160,1 161,2 162,3 163,4 164,5 165,6 166,7 167,8 168,9 169,10 170,11 171,12 172,13 173,14 174,15 175,16 176,17 177,18 178,19 179,20 180,21 181,22 182,23 183,24 184,25 185,26 186,27 187,28 188,29 189,30 190,31 191,32 192,33 193,34 194,35 195,36 196,37 197,38 198,39 199,40 200,41 201,42 202,43 203,44 204,45 205,46 206,47 207,48 208,49 209,50 210,51 211,52 212,53 213,54 214,55 215,56 216,57 217,58 218,59 219,60 220,61 221,62 222,63 223,64 224,65 225,66 226,67 227,68 228,69 229,70 230,71 231,72 232,73 233,74 234,75 235,76 236,77 237,78 238,79 239,80 240,81 241,82 242,83 243,84 244,85 245,86 246,87 247,88 248,89 249,90 250,91 251,92 252,93 253,94 254,95 255,96 256,97 257,98 258,99 259,100 260,101 261,102 262,103 263,104 264,105 265,106 266,107 267,108 268,109 269,110 270,111 271,112 272,113 273,114 274,115 275,116 276,117 277,118 278,119 279,120 280,121 281,122 282,123 283,124 284,125 285,126 286,127 287,128 288,129 289,130 290,131 291,132 292,133 293,134 294,135 295,136 296,137 297,138 298,139 299,140 300,141 301,142 302,143 303,144 304,145 305,146 306,147 307,148 308,149 309,150 310,151 311,152 312,153 313,154 314,155 315,156 316,157 317,158 318,159 319,1 320,2 321,3 322,4 323,5 324,6 325,7 326,8 327,9 328,10 329,11 330,12 331,13 332,14 333,15 334,16 335,17 336,18 337,19 338,20 339,21 340,22 341,23 342,24 343,25 344,26 345,27 346,28 347,29 348,30 349,31 350,32 351,33 352,34 353,35 354,36 355,37 356,38 357,39 358,40 359,41 360,42 361,43 362,44 363,45 364,46 365,47 366,48 367,49 368,50 369,51 370,52 371,53 372,54 373,55 374,56 375,57 376,58 377,59 378,60 379,61 380,62 381,63 382,64 383,65 384,66 385,67 386,68 387,69 388,70 389,71 390,72 391,73 392,74 393,75 394,76 395,77 396,78 397,79 398,80 399,81 400,82 401,83 402,84 403,85 404,86 405,87 406,88 407,89 408,90 409,91 410,92 411,93 412,94 413,95 414,96 415,97 416,98 417,99 418,100 419,101 420,102 421,103 422,104 423,105 424,106 425,107 426,108 427,109 428,110 429,111 430,112 431,113 432,114 433,115 434,116 435,117 436,118 437,119 438,120 439,121 440,122 441,123 442,124 443,125 444,126 445,127 446,128 447,129 448,130 449,131 450,132 451,133 452,134 453,135 454,136 455,137 456,138 457,139 458,140 459,141 460,142 461,143 462,144 463,145 464,146 465,147 466,148 467,149 468,150 469,151 470,152 471,153 472,154 473,155 474,156 475,157 476,158 477,159 JUMP_FOLLOWS 1,0 2,1 3,1 5,0 7,5 9,5 DOFS 1,angle_x(0:0;0:0;n2c)angle_y(0:0;0:0;n2c)angle_z(0:0;0:0;n2c) 5,x(13.8611:13.8611;0:0;n2c) SCORE_MULTIPLY 3,3,3,3,3,3,3,3,3,3,3,3,3,3,3,3,3,3,3,3,3,3,3,3,3,3,3,3,3,3,3,3,3,3,3,3,3,3,3,3,3,3,3,3,3,3,3,3,3,3,3,3,3,3,3,3,3,3,3,3,3,3,3,3,3,3,3,3,3,3,3,3,3,3,3,3,3,3,3,3,3,3,3,3,3,3,3,3,3,3,3,3,3,3,3,3,3,3,3,3,3,3,3,3,3,3,3,3,3,3,3,3,3,3,3,3,3,3,3,3,3,3,3,3,3,3,3,3,3,3,3,3,3,3,3,3,3,3,3,3,3,3,3,3,3,3,3,3,3,3,3,3,3,3,3,3,3,3,3,0,0,0,0,0,0,0,0,0,0,0,0,0,0,0,0,0,0,0,0,0,0,0,0,0,0,0,0,0,0,0,0,0,0,0,0,0,0,0,0,0,0,0,0,0,0,0,0,0,0,0,0,0,0,0,0,0,0,0,0,0,0,0,0,0,0,0,0,0,0,0,0,0,0,0,0,0,0,0,0,0,0,0,0,0,0,0,0,0,0,0,0,0,0,0,0,0,0,0,0,0,0,0,0,0,0,0,0,0,0,0,0,0,0,0,0,0,0,0,0,0,0,0,0,0,0,0,0,0,0,0,0,0,0,0,0,0,0,0,0,0,0,0,0,0,0,0,0,0,0,0,0,0,0,0,0,0,0,0,3,3,3,3,3,3,3,3,3,3,3,3,3,3,3,3,3,3,3,3,3,3,3,3,3,3,3,3,3,3,3,3,3,3,3,3,3,3,3,3,3,3,3,3,3,3,3,3,3,3,3,3,3,3,3,3,3,3,3,3,3,3,3,3,3,3,3,3,3,3,3,3,3,3,3,3,3,3,3,3,3,3,3,3,3,3,3,3,3,3,3,3,3,3,3,3,3,3,3,3,3,3,3,3,3,3,3,3,3,3,3,3,3,3,3,3,3,3,3,3,3,3,3,3,3,3,3,3,3,3,3,3,3,3,3,3,3,3,3,3,3,3,3,3,3,3,3,3,3,3,3,3,3,3,3,3,3,3,3,1,1,1,1,1,1,1
protocols.symmetric_docking.SymDockingInitialPerturbation: Reading options...
basic.io.database: Database file opened: /Users/dimaio/rosetta/minirosetta_database/env_log.txt
basic.io.database: Database file opened: /Users/dimaio/rosetta/minirosetta_database/cbeta_den.txt
basic.io.database: Database file opened: /Users/dimaio/rosetta/minirosetta_database/pair_log.txt
basic.io.database: Database file opened: /Users/dimaio/rosetta/minirosetta_database/cenpack_log.txt
core.scoring.ScoreFunctionFactory: SCOREFUNCTION: standard
core.scoring.ScoreFunctionFactory: SCOREFUNCTION PATCH: score12
protocols.looprelax: ==== Loop protocol: =================================================
protocols.looprelax:  remodel        quick_ccd
protocols.looprelax:  intermedrelax  no
protocols.looprelax:  refine         no
protocols.looprelax:  relax          relax
core.chemical.ResidueTypeSet: Finished initializing centroid residue type set.  Created 1202 residue types
core.util.switchresiduetypeset: core::util::switch_to_residue_type_set: residue 160 already in centroid residue_type_set
core.util.switchresiduetypeset: core::util::switch_to_residue_type_set: residue 161 already in centroid residue_type_set
core.util.switchresiduetypeset: core::util::switch_to_residue_type_set: residue 162 already in centroid residue_type_set
core.util.switchresiduetypeset: core::util::switch_to_residue_type_set: residue 163 already in centroid residue_type_set
core.util.switchresiduetypeset: core::util::switch_to_residue_type_set: residue 164 already in centroid residue_type_set
core.util.switchresiduetypeset: core::util::switch_to_residue_type_set: residue 165 already in centroid residue_type_set
core.util.switchresiduetypeset: core::util::switch_to_residue_type_set: residue 166 already in centroid residue_type_set
core.util.switchresiduetypeset: core::util::switch_to_residue_type_set: residue 167 already in centroid residue_type_set
core.util.switchresiduetypeset: core::util::switch_to_residue_type_set: residue 168 already in centroid residue_type_set
core.util.switchresiduetypeset: core::util::switch_to_residue_type_set: residue 169 already in centroid residue_type_set
core.util.switchresiduetypeset: core::util::switch_to_residue_type_set: residue 170 already in centroid residue_type_set
core.util.switchresiduetypeset: core::util::switch_to_residue_type_set: residue 171 already in centroid residue_type_set
core.util.switchresiduetypeset: core::util::switch_to_residue_type_set: residue 172 already in centroid residue_type_set
core.util.switchresiduetypeset: core::util::switch_to_residue_type_set: residue 173 already in centroid residue_type_set
core.util.switchresiduetypeset: core::util::switch_to_residue_type_set: residue 174 already in centroid residue_type_set
core.util.switchresiduetypeset: core::util::switch_to_residue_type_set: residue 175 already in centroid residue_type_set
core.util.switchresiduetypeset: core::util::switch_to_residue_type_set: residue 176 already in centroid residue_type_set
core.util.switchresiduetypeset: core::util::switch_to_residue_type_set: residue 177 already in centroid residue_type_set
core.util.switchresiduetypeset: core::util::switch_to_residue_type_set: residue 178 already in centroid residue_type_set
core.util.switchresiduetypeset: core::util::switch_to_residue_type_set: residue 179 already in centroid residue_type_set
core.util.switchresiduetypeset: core::util::switch_to_residue_type_set: residue 180 already in centroid residue_type_set
core.util.switchresiduetypeset: core::util::switch_to_residue_type_set: residue 181 already in centroid residue_type_set
core.util.switchresiduetypeset: core::util::switch_to_residue_type_set: residue 182 already in centroid residue_type_set
core.util.switchresiduetypeset: core::util::switch_to_residue_type_set: residue 183 already in centroid residue_type_set
core.util.switchresiduetypeset: core::util::switch_to_residue_type_set: residue 184 already in centroid residue_type_set
core.util.switchresiduetypeset: core::util::switch_to_residue_type_set: residue 185 already in centroid residue_type_set
core.util.switchresiduetypeset: core::util::switch_to_residue_type_set: residue 186 already in centroid residue_type_set
core.util.switchresiduetypeset: core::util::switch_to_residue_type_set: residue 187 already in centroid residue_type_set
core.util.switchresiduetypeset: core::util::switch_to_residue_type_set: residue 188 already in centroid residue_type_set
core.util.switchresiduetypeset: core::util::switch_to_residue_type_set: residue 189 already in centroid residue_type_set
core.util.switchresiduetypeset: core::util::switch_to_residue_type_set: residue 190 already in centroid residue_type_set
core.util.switchresiduetypeset: core::util::switch_to_residue_type_set: residue 191 already in centroid residue_type_set
core.util.switchresiduetypeset: core::util::switch_to_residue_type_set: residue 192 already in centroid residue_type_set
core.util.switchresiduetypeset: core::util::switch_to_residue_type_set: residue 193 already in centroid residue_type_set
core.util.switchresiduetypeset: core::util::switch_to_residue_type_set: residue 194 already in centroid residue_type_set
core.util.switchresiduetypeset: core::util::switch_to_residue_type_set: residue 195 already in centroid residue_type_set
core.util.switchresiduetypeset: core::util::switch_to_residue_type_set: residue 196 already in centroid residue_type_set
core.util.switchresiduetypeset: core::util::switch_to_residue_type_set: residue 197 already in centroid residue_type_set
core.util.switchresiduetypeset: core::util::switch_to_residue_type_set: residue 198 already in centroid residue_type_set
core.util.switchresiduetypeset: core::util::switch_to_residue_type_set: residue 199 already in centroid residue_type_set
core.util.switchresiduetypeset: core::util::switch_to_residue_type_set: residue 200 already in centroid residue_type_set
core.util.switchresiduetypeset: core::util::switch_to_residue_type_set: residue 201 already in centroid residue_type_set
core.util.switchresiduetypeset: core::util::switch_to_residue_type_set: residue 202 already in centroid residue_type_set
core.util.switchresiduetypeset: core::util::switch_to_residue_type_set: residue 203 already in centroid residue_type_set
core.util.switchresiduetypeset: core::util::switch_to_residue_type_set: residue 204 already in centroid residue_type_set
core.util.switchresiduetypeset: core::util::switch_to_residue_type_set: residue 205 already in centroid residue_type_set
core.util.switchresiduetypeset: core::util::switch_to_residue_type_set: residue 206 already in centroid residue_type_set
core.util.switchresiduetypeset: core::util::switch_to_residue_type_set: residue 207 already in centroid residue_type_set
core.util.switchresiduetypeset: core::util::switch_to_residue_type_set: residue 208 already in centroid residue_type_set
core.util.switchresiduetypeset: core::util::switch_to_residue_type_set: residue 209 already in centroid residue_type_set
core.util.switchresiduetypeset: core::util::switch_to_residue_type_set: residue 210 already in centroid residue_type_set
core.util.switchresiduetypeset: core::util::switch_to_residue_type_set: residue 211 already in centroid residue_type_set
core.util.switchresiduetypeset: core::util::switch_to_residue_type_set: residue 212 already in centroid residue_type_set
core.util.switchresiduetypeset: core::util::switch_to_residue_type_set: residue 213 already in centroid residue_type_set
core.util.switchresiduetypeset: core::util::switch_to_residue_type_set: residue 214 already in centroid residue_type_set
core.util.switchresiduetypeset: core::util::switch_to_residue_type_set: residue 215 already in centroid residue_type_set
core.util.switchresiduetypeset: core::util::switch_to_residue_type_set: residue 216 already in centroid residue_type_set
core.util.switchresiduetypeset: core::util::switch_to_residue_type_set: residue 217 already in centroid residue_type_set
core.util.switchresiduetypeset: core::util::switch_to_residue_type_set: residue 218 already in centroid residue_type_set
core.util.switchresiduetypeset: core::util::switch_to_residue_type_set: residue 219 already in centroid residue_type_set
core.util.switchresiduetypeset: core::util::switch_to_residue_type_set: residue 220 already in centroid residue_type_set
core.util.switchresiduetypeset: core::util::switch_to_residue_type_set: residue 221 already in centroid residue_type_set
core.util.switchresiduetypeset: core::util::switch_to_residue_type_set: residue 222 already in centroid residue_type_set
core.util.switchresiduetypeset: core::util::switch_to_residue_type_set: residue 223 already in centroid residue_type_set
core.util.switchresiduetypeset: core::util::switch_to_residue_type_set: residue 224 already in centroid residue_type_set
core.util.switchresiduetypeset: core::util::switch_to_residue_type_set: residue 225 already in centroid residue_type_set
core.util.switchresiduetypeset: core::util::switch_to_residue_type_set: residue 226 already in centroid residue_type_set
core.util.switchresiduetypeset: core::util::switch_to_residue_type_set: residue 227 already in centroid residue_type_set
core.util.switchresiduetypeset: core::util::switch_to_residue_type_set: residue 228 already in centroid residue_type_set
core.util.switchresiduetypeset: core::util::switch_to_residue_type_set: residue 229 already in centroid residue_type_set
core.util.switchresiduetypeset: core::util::switch_to_residue_type_set: residue 230 already in centroid residue_type_set
core.util.switchresiduetypeset: core::util::switch_to_residue_type_set: residue 231 already in centroid residue_type_set
core.util.switchresiduetypeset: core::util::switch_to_residue_type_set: residue 232 already in centroid residue_type_set
core.util.switchresiduetypeset: core::util::switch_to_residue_type_set: residue 233 already in centroid residue_type_set
core.util.switchresiduetypeset: core::util::switch_to_residue_type_set: residue 234 already in centroid residue_type_set
core.util.switchresiduetypeset: core::util::switch_to_residue_type_set: residue 235 already in centroid residue_type_set
core.util.switchresiduetypeset: core::util::switch_to_residue_type_set: residue 236 already in centroid residue_type_set
core.util.switchresiduetypeset: core::util::switch_to_residue_type_set: residue 237 already in centroid residue_type_set
core.util.switchresiduetypeset: core::util::switch_to_residue_type_set: residue 238 already in centroid residue_type_set
core.util.switchresiduetypeset: core::util::switch_to_residue_type_set: residue 239 already in centroid residue_type_set
core.util.switchresiduetypeset: core::util::switch_to_residue_type_set: residue 240 already in centroid residue_type_set
core.util.switchresiduetypeset: core::util::switch_to_residue_type_set: residue 241 already in centroid residue_type_set
core.util.switchresiduetypeset: core::util::switch_to_residue_type_set: residue 242 already in centroid residue_type_set
core.util.switchresiduetypeset: core::util::switch_to_residue_type_set: residue 243 already in centroid residue_type_set
core.util.switchresiduetypeset: core::util::switch_to_residue_type_set: residue 244 already in centroid residue_type_set
core.util.switchresiduetypeset: core::util::switch_to_residue_type_set: residue 245 already in centroid residue_type_set
core.util.switchresiduetypeset: core::util::switch_to_residue_type_set: residue 246 already in centroid residue_type_set
core.util.switchresiduetypeset: core::util::switch_to_residue_type_set: residue 247 already in centroid residue_type_set
core.util.switchresiduetypeset: core::util::switch_to_residue_type_set: residue 248 already in centroid residue_type_set
core.util.switchresiduetypeset: core::util::switch_to_residue_type_set: residue 249 already in centroid residue_type_set
core.util.switchresiduetypeset: core::util::switch_to_residue_type_set: residue 250 already in centroid residue_type_set
core.util.switchresiduetypeset: core::util::switch_to_residue_type_set: residue 251 already in centroid residue_type_set
core.util.switchresiduetypeset: core::util::switch_to_residue_type_set: residue 252 already in centroid residue_type_set
core.util.switchresiduetypeset: core::util::switch_to_residue_type_set: residue 253 already in centroid residue_type_set
core.util.switchresiduetypeset: core::util::switch_to_residue_type_set: residue 254 already in centroid residue_type_set
core.util.switchresiduetypeset: core::util::switch_to_residue_type_set: residue 255 already in centroid residue_type_set
core.util.switchresiduetypeset: core::util::switch_to_residue_type_set: residue 256 already in centroid residue_type_set
core.util.switchresiduetypeset: core::util::switch_to_residue_type_set: residue 257 already in centroid residue_type_set
core.util.switchresiduetypeset: core::util::switch_to_residue_type_set: residue 258 already in centroid residue_type_set
core.util.switchresiduetypeset: core::util::switch_to_residue_type_set: residue 259 already in centroid residue_type_set
core.util.switchresiduetypeset: core::util::switch_to_residue_type_set: residue 260 already in centroid residue_type_set
core.util.switchresiduetypeset: core::util::switch_to_residue_type_set: residue 261 already in centroid residue_type_set
core.util.switchresiduetypeset: core::util::switch_to_residue_type_set: residue 262 already in centroid residue_type_set
core.util.switchresiduetypeset: core::util::switch_to_residue_type_set: residue 263 already in centroid residue_type_set
core.util.switchresiduetypeset: core::util::switch_to_residue_type_set: residue 264 already in centroid residue_type_set
core.util.switchresiduetypeset: core::util::switch_to_residue_type_set: residue 265 already in centroid residue_type_set
core.util.switchresiduetypeset: core::util::switch_to_residue_type_set: residue 266 already in centroid residue_type_set
core.util.switchresiduetypeset: core::util::switch_to_residue_type_set: residue 267 already in centroid residue_type_set
core.util.switchresiduetypeset: core::util::switch_to_residue_type_set: residue 268 already in centroid residue_type_set
core.util.switchresiduetypeset: core::util::switch_to_residue_type_set: residue 269 already in centroid residue_type_set
core.util.switchresiduetypeset: core::util::switch_to_residue_type_set: residue 270 already in centroid residue_type_set
core.util.switchresiduetypeset: core::util::switch_to_residue_type_set: residue 271 already in centroid residue_type_set
core.util.switchresiduetypeset: core::util::switch_to_residue_type_set: residue 272 already in centroid residue_type_set
core.util.switchresiduetypeset: core::util::switch_to_residue_type_set: residue 273 already in centroid residue_type_set
core.util.switchresiduetypeset: core::util::switch_to_residue_type_set: residue 274 already in centroid residue_type_set
core.util.switchresiduetypeset: core::util::switch_to_residue_type_set: residue 275 already in centroid residue_type_set
core.util.switchresiduetypeset: core::util::switch_to_residue_type_set: residue 276 already in centroid residue_type_set
core.util.switchresiduetypeset: core::util::switch_to_residue_type_set: residue 277 already in centroid residue_type_set
core.util.switchresiduetypeset: core::util::switch_to_residue_type_set: residue 278 already in centroid residue_type_set
core.util.switchresiduetypeset: core::util::switch_to_residue_type_set: residue 279 already in centroid residue_type_set
core.util.switchresiduetypeset: core::util::switch_to_residue_type_set: residue 280 already in centroid residue_type_set
core.util.switchresiduetypeset: core::util::switch_to_residue_type_set: residue 281 already in centroid residue_type_set
core.util.switchresiduetypeset: core::util::switch_to_residue_type_set: residue 282 already in centroid residue_type_set
core.util.switchresiduetypeset: core::util::switch_to_residue_type_set: residue 283 already in centroid residue_type_set
core.util.switchresiduetypeset: core::util::switch_to_residue_type_set: residue 284 already in centroid residue_type_set
core.util.switchresiduetypeset: core::util::switch_to_residue_type_set: residue 285 already in centroid residue_type_set
core.util.switchresiduetypeset: core::util::switch_to_residue_type_set: residue 286 already in centroid residue_type_set
core.util.switchresiduetypeset: core::util::switch_to_residue_type_set: residue 287 already in centroid residue_type_set
core.util.switchresiduetypeset: core::util::switch_to_residue_type_set: residue 288 already in centroid residue_type_set
core.util.switchresiduetypeset: core::util::switch_to_residue_type_set: residue 289 already in centroid residue_type_set
core.util.switchresiduetypeset: core::util::switch_to_residue_type_set: residue 290 already in centroid residue_type_set
core.util.switchresiduetypeset: core::util::switch_to_residue_type_set: residue 291 already in centroid residue_type_set
core.util.switchresiduetypeset: core::util::switch_to_residue_type_set: residue 292 already in centroid residue_type_set
core.util.switchresiduetypeset: core::util::switch_to_residue_type_set: residue 293 already in centroid residue_type_set
core.util.switchresiduetypeset: core::util::switch_to_residue_type_set: residue 294 already in centroid residue_type_set
core.util.switchresiduetypeset: core::util::switch_to_residue_type_set: residue 295 already in centroid residue_type_set
core.util.switchresiduetypeset: core::util::switch_to_residue_type_set: residue 296 already in centroid residue_type_set
core.util.switchresiduetypeset: core::util::switch_to_residue_type_set: residue 297 already in centroid residue_type_set
core.util.switchresiduetypeset: core::util::switch_to_residue_type_set: residue 298 already in centroid residue_type_set
core.util.switchresiduetypeset: core::util::switch_to_residue_type_set: residue 299 already in centroid residue_type_set
core.util.switchresiduetypeset: core::util::switch_to_residue_type_set: residue 300 already in centroid residue_type_set
core.util.switchresiduetypeset: core::util::switch_to_residue_type_set: residue 301 already in centroid residue_type_set
core.util.switchresiduetypeset: core::util::switch_to_residue_type_set: residue 302 already in centroid residue_type_set
core.util.switchresiduetypeset: core::util::switch_to_residue_type_set: residue 303 already in centroid residue_type_set
core.util.switchresiduetypeset: core::util::switch_to_residue_type_set: residue 304 already in centroid residue_type_set
core.util.switchresiduetypeset: core::util::switch_to_residue_type_set: residue 305 already in centroid residue_type_set
core.util.switchresiduetypeset: core::util::switch_to_residue_type_set: residue 306 already in centroid residue_type_set
core.util.switchresiduetypeset: core::util::switch_to_residue_type_set: residue 307 already in centroid residue_type_set
core.util.switchresiduetypeset: core::util::switch_to_residue_type_set: residue 308 already in centroid residue_type_set
core.util.switchresiduetypeset: core::util::switch_to_residue_type_set: residue 309 already in centroid residue_type_set
core.util.switchresiduetypeset: core::util::switch_to_residue_type_set: residue 310 already in centroid residue_type_set
core.util.switchresiduetypeset: core::util::switch_to_residue_type_set: residue 311 already in centroid residue_type_set
core.util.switchresiduetypeset: core::util::switch_to_residue_type_set: residue 312 already in centroid residue_type_set
core.util.switchresiduetypeset: core::util::switch_to_residue_type_set: residue 313 already in centroid residue_type_set
core.util.switchresiduetypeset: core::util::switch_to_residue_type_set: residue 314 already in centroid residue_type_set
core.util.switchresiduetypeset: core::util::switch_to_residue_type_set: residue 315 already in centroid residue_type_set
core.util.switchresiduetypeset: core::util::switch_to_residue_type_set: residue 316 already in centroid residue_type_set
core.util.switchresiduetypeset: core::util::switch_to_residue_type_set: residue 317 already in centroid residue_type_set
core.util.switchresiduetypeset: core::util::switch_to_residue_type_set: residue 318 already in centroid residue_type_set
core.util.switchresiduetypeset: core::util::switch_to_residue_type_set: residue 319 already in centroid residue_type_set
core.util.switchresiduetypeset: core::util::switch_to_residue_type_set: residue 320 already in centroid residue_type_set
core.util.switchresiduetypeset: core::util::switch_to_residue_type_set: residue 321 already in centroid residue_type_set
core.util.switchresiduetypeset: core::util::switch_to_residue_type_set: residue 322 already in centroid residue_type_set
core.util.switchresiduetypeset: core::util::switch_to_residue_type_set: residue 323 already in centroid residue_type_set
core.util.switchresiduetypeset: core::util::switch_to_residue_type_set: residue 324 already in centroid residue_type_set
core.util.switchresiduetypeset: core::util::switch_to_residue_type_set: residue 325 already in centroid residue_type_set
core.util.switchresiduetypeset: core::util::switch_to_residue_type_set: residue 326 already in centroid residue_type_set
core.util.switchresiduetypeset: core::util::switch_to_residue_type_set: residue 327 already in centroid residue_type_set
core.util.switchresiduetypeset: core::util::switch_to_residue_type_set: residue 328 already in centroid residue_type_set
core.util.switchresiduetypeset: core::util::switch_to_residue_type_set: residue 329 already in centroid residue_type_set
core.util.switchresiduetypeset: core::util::switch_to_residue_type_set: residue 330 already in centroid residue_type_set
core.util.switchresiduetypeset: core::util::switch_to_residue_type_set: residue 331 already in centroid residue_type_set
core.util.switchresiduetypeset: core::util::switch_to_residue_type_set: residue 332 already in centroid residue_type_set
core.util.switchresiduetypeset: core::util::switch_to_residue_type_set: residue 333 already in centroid residue_type_set
core.util.switchresiduetypeset: core::util::switch_to_residue_type_set: residue 334 already in centroid residue_type_set
core.util.switchresiduetypeset: core::util::switch_to_residue_type_set: residue 335 already in centroid residue_type_set
core.util.switchresiduetypeset: core::util::switch_to_residue_type_set: residue 336 already in centroid residue_type_set
core.util.switchresiduetypeset: core::util::switch_to_residue_type_set: residue 337 already in centroid residue_type_set
core.util.switchresiduetypeset: core::util::switch_to_residue_type_set: residue 338 already in centroid residue_type_set
core.util.switchresiduetypeset: core::util::switch_to_residue_type_set: residue 339 already in centroid residue_type_set
core.util.switchresiduetypeset: core::util::switch_to_residue_type_set: residue 340 already in centroid residue_type_set
core.util.switchresiduetypeset: core::util::switch_to_residue_type_set: residue 341 already in centroid residue_type_set
core.util.switchresiduetypeset: core::util::switch_to_residue_type_set: residue 342 already in centroid residue_type_set
core.util.switchresiduetypeset: core::util::switch_to_residue_type_set: residue 343 already in centroid residue_type_set
core.util.switchresiduetypeset: core::util::switch_to_residue_type_set: residue 344 already in centroid residue_type_set
core.util.switchresiduetypeset: core::util::switch_to_residue_type_set: residue 345 already in centroid residue_type_set
core.util.switchresiduetypeset: core::util::switch_to_residue_type_set: residue 346 already in centroid residue_type_set
core.util.switchresiduetypeset: core::util::switch_to_residue_type_set: residue 347 already in centroid residue_type_set
core.util.switchresiduetypeset: core::util::switch_to_residue_type_set: residue 348 already in centroid residue_type_set
core.util.switchresiduetypeset: core::util::switch_to_residue_type_set: residue 349 already in centroid residue_type_set
core.util.switchresiduetypeset: core::util::switch_to_residue_type_set: residue 350 already in centroid residue_type_set
core.util.switchresiduetypeset: core::util::switch_to_residue_type_set: residue 351 already in centroid residue_type_set
core.util.switchresiduetypeset: core::util::switch_to_residue_type_set: residue 352 already in centroid residue_type_set
core.util.switchresiduetypeset: core::util::switch_to_residue_type_set: residue 353 already in centroid residue_type_set
core.util.switchresiduetypeset: core::util::switch_to_residue_type_set: residue 354 already in centroid residue_type_set
core.util.switchresiduetypeset: core::util::switch_to_residue_type_set: residue 355 already in centroid residue_type_set
core.util.switchresiduetypeset: core::util::switch_to_residue_type_set: residue 356 already in centroid residue_type_set
core.util.switchresiduetypeset: core::util::switch_to_residue_type_set: residue 357 already in centroid residue_type_set
core.util.switchresiduetypeset: core::util::switch_to_residue_type_set: residue 358 already in centroid residue_type_set
core.util.switchresiduetypeset: core::util::switch_to_residue_type_set: residue 359 already in centroid residue_type_set
core.util.switchresiduetypeset: core::util::switch_to_residue_type_set: residue 360 already in centroid residue_type_set
core.util.switchresiduetypeset: core::util::switch_to_residue_type_set: residue 361 already in centroid residue_type_set
core.util.switchresiduetypeset: core::util::switch_to_residue_type_set: residue 362 already in centroid residue_type_set
core.util.switchresiduetypeset: core::util::switch_to_residue_type_set: residue 363 already in centroid residue_type_set
core.util.switchresiduetypeset: core::util::switch_to_residue_type_set: residue 364 already in centroid residue_type_set
core.util.switchresiduetypeset: core::util::switch_to_residue_type_set: residue 365 already in centroid residue_type_set
core.util.switchresiduetypeset: core::util::switch_to_residue_type_set: residue 366 already in centroid residue_type_set
core.util.switchresiduetypeset: core::util::switch_to_residue_type_set: residue 367 already in centroid residue_type_set
core.util.switchresiduetypeset: core::util::switch_to_residue_type_set: residue 368 already in centroid residue_type_set
core.util.switchresiduetypeset: core::util::switch_to_residue_type_set: residue 369 already in centroid residue_type_set
core.util.switchresiduetypeset: core::util::switch_to_residue_type_set: residue 370 already in centroid residue_type_set
core.util.switchresiduetypeset: core::util::switch_to_residue_type_set: residue 371 already in centroid residue_type_set
core.util.switchresiduetypeset: core::util::switch_to_residue_type_set: residue 372 already in centroid residue_type_set
core.util.switchresiduetypeset: core::util::switch_to_residue_type_set: residue 373 already in centroid residue_type_set
core.util.switchresiduetypeset: core::util::switch_to_residue_type_set: residue 374 already in centroid residue_type_set
core.util.switchresiduetypeset: core::util::switch_to_residue_type_set: residue 375 already in centroid residue_type_set
core.util.switchresiduetypeset: core::util::switch_to_residue_type_set: residue 376 already in centroid residue_type_set
core.util.switchresiduetypeset: core::util::switch_to_residue_type_set: residue 377 already in centroid residue_type_set
core.util.switchresiduetypeset: core::util::switch_to_residue_type_set: residue 378 already in centroid residue_type_set
core.util.switchresiduetypeset: core::util::switch_to_residue_type_set: residue 379 already in centroid residue_type_set
core.util.switchresiduetypeset: core::util::switch_to_residue_type_set: residue 380 already in centroid residue_type_set
core.util.switchresiduetypeset: core::util::switch_to_residue_type_set: residue 381 already in centroid residue_type_set
core.util.switchresiduetypeset: core::util::switch_to_residue_type_set: residue 382 already in centroid residue_type_set
core.util.switchresiduetypeset: core::util::switch_to_residue_type_set: residue 383 already in centroid residue_type_set
core.util.switchresiduetypeset: core::util::switch_to_residue_type_set: residue 384 already in centroid residue_type_set
core.util.switchresiduetypeset: core::util::switch_to_residue_type_set: residue 385 already in centroid residue_type_set
core.util.switchresiduetypeset: core::util::switch_to_residue_type_set: residue 386 already in centroid residue_type_set
core.util.switchresiduetypeset: core::util::switch_to_residue_type_set: residue 387 already in centroid residue_type_set
core.util.switchresiduetypeset: core::util::switch_to_residue_type_set: residue 388 already in centroid residue_type_set
core.util.switchresiduetypeset: core::util::switch_to_residue_type_set: residue 389 already in centroid residue_type_set
core.util.switchresiduetypeset: core::util::switch_to_residue_type_set: residue 390 already in centroid residue_type_set
core.util.switchresiduetypeset: core::util::switch_to_residue_type_set: residue 391 already in centroid residue_type_set
core.util.switchresiduetypeset: core::util::switch_to_residue_type_set: residue 392 already in centroid residue_type_set
core.util.switchresiduetypeset: core::util::switch_to_residue_type_set: residue 393 already in centroid residue_type_set
core.util.switchresiduetypeset: core::util::switch_to_residue_type_set: residue 394 already in centroid residue_type_set
core.util.switchresiduetypeset: core::util::switch_to_residue_type_set: residue 395 already in centroid residue_type_set
core.util.switchresiduetypeset: core::util::switch_to_residue_type_set: residue 396 already in centroid residue_type_set
core.util.switchresiduetypeset: core::util::switch_to_residue_type_set: residue 397 already in centroid residue_type_set
core.util.switchresiduetypeset: core::util::switch_to_residue_type_set: residue 398 already in centroid residue_type_set
core.util.switchresiduetypeset: core::util::switch_to_residue_type_set: residue 399 already in centroid residue_type_set
core.util.switchresiduetypeset: core::util::switch_to_residue_type_set: residue 400 already in centroid residue_type_set
core.util.switchresiduetypeset: core::util::switch_to_residue_type_set: residue 401 already in centroid residue_type_set
core.util.switchresiduetypeset: core::util::switch_to_residue_type_set: residue 402 already in centroid residue_type_set
core.util.switchresiduetypeset: core::util::switch_to_residue_type_set: residue 403 already in centroid residue_type_set
core.util.switchresiduetypeset: core::util::switch_to_residue_type_set: residue 404 already in centroid residue_type_set
core.util.switchresiduetypeset: core::util::switch_to_residue_type_set: residue 405 already in centroid residue_type_set
core.util.switchresiduetypeset: core::util::switch_to_residue_type_set: residue 406 already in centroid residue_type_set
core.util.switchresiduetypeset: core::util::switch_to_residue_type_set: residue 407 already in centroid residue_type_set
core.util.switchresiduetypeset: core::util::switch_to_residue_type_set: residue 408 already in centroid residue_type_set
core.util.switchresiduetypeset: core::util::switch_to_residue_type_set: residue 409 already in centroid residue_type_set
core.util.switchresiduetypeset: core::util::switch_to_residue_type_set: residue 410 already in centroid residue_type_set
core.util.switchresiduetypeset: core::util::switch_to_residue_type_set: residue 411 already in centroid residue_type_set
core.util.switchresiduetypeset: core::util::switch_to_residue_type_set: residue 412 already in centroid residue_type_set
core.util.switchresiduetypeset: core::util::switch_to_residue_type_set: residue 413 already in centroid residue_type_set
core.util.switchresiduetypeset: core::util::switch_to_residue_type_set: residue 414 already in centroid residue_type_set
core.util.switchresiduetypeset: core::util::switch_to_residue_type_set: residue 415 already in centroid residue_type_set
core.util.switchresiduetypeset: core::util::switch_to_residue_type_set: residue 416 already in centroid residue_type_set
core.util.switchresiduetypeset: core::util::switch_to_residue_type_set: residue 417 already in centroid residue_type_set
core.util.switchresiduetypeset: core::util::switch_to_residue_type_set: residue 418 already in centroid residue_type_set
core.util.switchresiduetypeset: core::util::switch_to_residue_type_set: residue 419 already in centroid residue_type_set
core.util.switchresiduetypeset: core::util::switch_to_residue_type_set: residue 420 already in centroid residue_type_set
core.util.switchresiduetypeset: core::util::switch_to_residue_type_set: residue 421 already in centroid residue_type_set
core.util.switchresiduetypeset: core::util::switch_to_residue_type_set: residue 422 already in centroid residue_type_set
core.util.switchresiduetypeset: core::util::switch_to_residue_type_set: residue 423 already in centroid residue_type_set
core.util.switchresiduetypeset: core::util::switch_to_residue_type_set: residue 424 already in centroid residue_type_set
core.util.switchresiduetypeset: core::util::switch_to_residue_type_set: residue 425 already in centroid residue_type_set
core.util.switchresiduetypeset: core::util::switch_to_residue_type_set: residue 426 already in centroid residue_type_set
core.util.switchresiduetypeset: core::util::switch_to_residue_type_set: residue 427 already in centroid residue_type_set
core.util.switchresiduetypeset: core::util::switch_to_residue_type_set: residue 428 already in centroid residue_type_set
core.util.switchresiduetypeset: core::util::switch_to_residue_type_set: residue 429 already in centroid residue_type_set
core.util.switchresiduetypeset: core::util::switch_to_residue_type_set: residue 430 already in centroid residue_type_set
core.util.switchresiduetypeset: core::util::switch_to_residue_type_set: residue 431 already in centroid residue_type_set
core.util.switchresiduetypeset: core::util::switch_to_residue_type_set: residue 432 already in centroid residue_type_set
core.util.switchresiduetypeset: core::util::switch_to_residue_type_set: residue 433 already in centroid residue_type_set
core.util.switchresiduetypeset: core::util::switch_to_residue_type_set: residue 434 already in centroid residue_type_set
core.util.switchresiduetypeset: core::util::switch_to_residue_type_set: residue 435 already in centroid residue_type_set
core.util.switchresiduetypeset: core::util::switch_to_residue_type_set: residue 436 already in centroid residue_type_set
core.util.switchresiduetypeset: core::util::switch_to_residue_type_set: residue 437 already in centroid residue_type_set
core.util.switchresiduetypeset: core::util::switch_to_residue_type_set: residue 438 already in centroid residue_type_set
core.util.switchresiduetypeset: core::util::switch_to_residue_type_set: residue 439 already in centroid residue_type_set
core.util.switchresiduetypeset: core::util::switch_to_residue_type_set: residue 440 already in centroid residue_type_set
core.util.switchresiduetypeset: core::util::switch_to_residue_type_set: residue 441 already in centroid residue_type_set
core.util.switchresiduetypeset: core::util::switch_to_residue_type_set: residue 442 already in centroid residue_type_set
core.util.switchresiduetypeset: core::util::switch_to_residue_type_set: residue 443 already in centroid residue_type_set
core.util.switchresiduetypeset: core::util::switch_to_residue_type_set: residue 444 already in centroid residue_type_set
core.util.switchresiduetypeset: core::util::switch_to_residue_type_set: residue 445 already in centroid residue_type_set
core.util.switchresiduetypeset: core::util::switch_to_residue_type_set: residue 446 already in centroid residue_type_set
core.util.switchresiduetypeset: core::util::switch_to_residue_type_set: residue 447 already in centroid residue_type_set
core.util.switchresiduetypeset: core::util::switch_to_residue_type_set: residue 448 already in centroid residue_type_set
core.util.switchresiduetypeset: core::util::switch_to_residue_type_set: residue 449 already in centroid residue_type_set
core.util.switchresiduetypeset: core::util::switch_to_residue_type_set: residue 450 already in centroid residue_type_set
core.util.switchresiduetypeset: core::util::switch_to_residue_type_set: residue 451 already in centroid residue_type_set
core.util.switchresiduetypeset: core::util::switch_to_residue_type_set: residue 452 already in centroid residue_type_set
core.util.switchresiduetypeset: core::util::switch_to_residue_type_set: residue 453 already in centroid residue_type_set
core.util.switchresiduetypeset: core::util::switch_to_residue_type_set: residue 454 already in centroid residue_type_set
core.util.switchresiduetypeset: core::util::switch_to_residue_type_set: residue 455 already in centroid residue_type_set
core.util.switchresiduetypeset: core::util::switch_to_residue_type_set: residue 456 already in centroid residue_type_set
core.util.switchresiduetypeset: core::util::switch_to_residue_type_set: residue 457 already in centroid residue_type_set
core.util.switchresiduetypeset: core::util::switch_to_residue_type_set: residue 458 already in centroid residue_type_set
core.util.switchresiduetypeset: core::util::switch_to_residue_type_set: residue 459 already in centroid residue_type_set
core.util.switchresiduetypeset: core::util::switch_to_residue_type_set: residue 460 already in centroid residue_type_set
core.util.switchresiduetypeset: core::util::switch_to_residue_type_set: residue 461 already in centroid residue_type_set
core.util.switchresiduetypeset: core::util::switch_to_residue_type_set: residue 462 already in centroid residue_type_set
core.util.switchresiduetypeset: core::util::switch_to_residue_type_set: residue 463 already in centroid residue_type_set
core.util.switchresiduetypeset: core::util::switch_to_residue_type_set: residue 464 already in centroid residue_type_set
core.util.switchresiduetypeset: core::util::switch_to_residue_type_set: residue 465 already in centroid residue_type_set
core.util.switchresiduetypeset: core::util::switch_to_residue_type_set: residue 466 already in centroid residue_type_set
core.util.switchresiduetypeset: core::util::switch_to_residue_type_set: residue 467 already in centroid residue_type_set
core.util.switchresiduetypeset: core::util::switch_to_residue_type_set: residue 468 already in centroid residue_type_set
core.util.switchresiduetypeset: core::util::switch_to_residue_type_set: residue 469 already in centroid residue_type_set
core.util.switchresiduetypeset: core::util::switch_to_residue_type_set: residue 470 already in centroid residue_type_set
core.util.switchresiduetypeset: core::util::switch_to_residue_type_set: residue 471 already in centroid residue_type_set
core.util.switchresiduetypeset: core::util::switch_to_residue_type_set: residue 472 already in centroid residue_type_set
core.util.switchresiduetypeset: core::util::switch_to_residue_type_set: residue 473 already in centroid residue_type_set
core.util.switchresiduetypeset: core::util::switch_to_residue_type_set: residue 474 already in centroid residue_type_set
core.util.switchresiduetypeset: core::util::switch_to_residue_type_set: residue 475 already in centroid residue_type_set
core.util.switchresiduetypeset: core::util::switch_to_residue_type_set: residue 476 already in centroid residue_type_set
core.util.switchresiduetypeset: core::util::switch_to_residue_type_set: residue 477 already in centroid residue_type_set
loops: Extended:   (-0,+3)  LOOP 1 7 1 0 0
loops: Extended:   (-2,+2)  LOOP 49 74 66 0 0
loops: Extended:   (-1,+0)  LOOP 136 138 137 0 0
protocols.looprelax: ====================================================================================
protocols.looprelax: ===
protocols.looprelax: ===   Remodel    
protocols.looprelax: ===
protocol.loops.LoopMover: ALL_LOOPS:LOOP  begin  end  cut  skip_rate  extended
protocol.loops.LoopMover: LOOP 1 7 1 0 0
protocol.loops.LoopMover: LOOP 49 74 66 0 0
protocol.loops.LoopMover: LOOP 136 138 137 0 0
protocol.loops.LoopMover: 
protocol.loops.LoopMover: SELECTEDLOOPS:LOOP  begin  end  cut  skip_rate  extended
protocol.loops.LoopMover: LOOP 1 7 1 0 0
protocol.loops.LoopMover: LOOP 136 138 137 0 0
protocol.loops.LoopMover: LOOP 49 74 66 0 0
protocol.loops.LoopMover: 
protocol.loops.LoopMover: Building Loop: LOOP 1 7 1 0 0
protocol.loops.LoopMover: Building Loop attempt: 0
protocol.loops.LoopMover: ***** CCD CLOSURE *****
protocols.loops.loops_main: Pose fold tree FOLD_TREE  EDGE 160 8 1  EDGE 8 1 -1  EDGE 8 159 -1 
protocols.loops.loops_main: 
core.pose.symmetry.util: symmetrize_fold_tree(): setting anchor to 8
protocol.loops.LoopMover: Number of cycles: cycles2 and cycles3 2 35
protocol.loops.LoopMover:  vdw               hbond_sr_bb       hbond_lr_bb       pair              rama              env               cbeta             rg                chainbreak       
protocol.loops.LoopMover:  5905.756 5980.277 -180.152  -99.886  -15.855   37.718  -50.680  187.408   46.926    0.000
protocol.loops.LoopMover:  5782.779 5880.307 -178.882 -115.309  -18.272   37.288  -58.166  188.821   46.992    0.000
protocol.loops.LoopMover: FragCount: 210
protocol.loops.LoopMover: Looptime 7
protocol.loops.LoopMover: ------------------------------------------------------------
 Scores                       Weight   Raw Score Wghtd.Score
------------------------------------------------------------
 vdw                          1.000    5882.665    5882.665
 hbond_sr_bb                  1.000    -178.882    -178.882
 hbond_lr_bb                  1.000    -114.225    -114.225
 pair                         1.000     -19.585     -19.585
 rama                         0.100     382.827      38.283
 env                          1.000     -63.728     -63.728
 cbeta                        1.000     189.888     189.888
 rg                           2.000      23.536      47.072
 chainbreak                   3.000       0.000       0.000
---------------------------------------------------
 Total weighted score:                     5781.489
-------------------------
protocols.moves.MonteCarlo:              unk trials=    210;  accepts= 0.1238;  energy_drop/trial=  -0.58862
protocol.loops.LoopMover: Loopstat:     1    7    1    7    7  time   7.0    0  time   0.0  5781.49   noext 
protocol.loops.LoopMover: Building Loop: LOOP 136 138 137 0 0
protocol.loops.LoopMover: Building Loop attempt: 0
protocol.loops.LoopMover: ***** CCD CLOSURE *****
protocols.loops.loops_main: Pose fold tree FOLD_TREE  EDGE 160 1 1  EDGE 1 134 -1  EDGE 134 137 -1  EDGE 134 140 2  EDGE 140 138 -1  EDGE 140 159 -1 
protocols.loops.loops_main: 
core.pose.symmetry.util: symmetrize_fold_tree(): setting anchor to 1
protocol.loops.LoopMover: Number of cycles: cycles2 and cycles3 2 15
protocol.loops.LoopMover:  vdw               hbond_sr_bb       hbond_lr_bb       pair              rama              env               cbeta             rg                chainbreak       
protocol.loops.LoopMover:  6719.134 5883.040 -178.882 -114.225  -22.771   33.125  -59.045  189.164   46.993  941.735
protocol.loops.LoopMover:  5771.663 5881.284 -178.882 -114.225  -29.712   37.516  -61.032  189.357   47.005    0.351
protocol.loops.LoopMover: FragCount: 90
protocol.loops.LoopMover: Looptime 3
protocol.loops.LoopMover: ------------------------------------------------------------
 Scores                       Weight   Raw Score Wghtd.Score
------------------------------------------------------------
 vdw                          1.000    5881.416    5881.416
 hbond_sr_bb                  1.000    -178.882    -178.882
 hbond_lr_bb                  1.000    -114.225    -114.225
 pair                         1.000     -30.230     -30.230
 rama                         0.100     360.421      36.042
 env                          1.000     -59.520     -59.520
 cbeta                        1.000     188.658     188.658
 rg                           2.000      23.503      47.006
 chainbreak                   3.000       0.054       0.162
---------------------------------------------------
 Total weighted score:                     5770.427
-------------------------
protocols.moves.MonteCarlo:              unk trials=     90;  accepts= 0.1556;  energy_drop/trial= -10.49140
protocol.loops.LoopMover: Chainbreak: 0.0539784 Max: 0.2
protocol.loops.LoopMover: Loopstat:   136  138  136  138    3  time   3.0    0  time   0.0  5770.25   noext 
protocol.loops.LoopMover: Building Loop: LOOP 49 74 66 0 0
protocol.loops.LoopMover: Building Loop attempt: 0
protocol.loops.LoopMover: ***** CCD CLOSURE *****
protocols.loops.loops_main: Pose fold tree FOLD_TREE  EDGE 160 1 1  EDGE 1 47 -1  EDGE 47 66 -1  EDGE 47 76 2  EDGE 76 67 -1  EDGE 76 159 -1 
protocols.loops.loops_main: 
core.pose.symmetry.util: symmetrize_fold_tree(): setting anchor to 1
protocol.loops.LoopMover: Number of cycles: cycles2 and cycles3 2 75
protocol.loops.LoopMover:  vdw               hbond_sr_bb       hbond_lr_bb       pair              rama              env               cbeta             rg                chainbreak       
protocol.loops.LoopMover: 23453.180  132.822 -187.585 -110.741  -44.096   10.923  -40.158  178.357   44.189 23469.469
protocol.loops.LoopMover:  -171.754   27.929 -203.057 -110.801  -15.099   16.135 -109.935  174.771   44.189    4.114
protocol.loops.LoopMover: FragCount: 450
protocol.loops.LoopMover: Looptime 19
protocol.loops.LoopMover: ------------------------------------------------------------
 Scores                       Weight   Raw Score Wghtd.Score
------------------------------------------------------------
 vdw                          1.000      22.094      22.094
 hbond_sr_bb                  1.000    -196.419    -196.419
 hbond_lr_bb                  1.000    -110.741    -110.741
 pair                         1.000     -26.215     -26.215
 rama                         0.100     121.995      12.199
 env                          1.000    -127.130    -127.130
 cbeta                        1.000     173.944     173.944
 rg                           2.000      22.075      44.150
 chainbreak                   3.000       0.253       0.760
---------------------------------------------------
 Total weighted score:                     -207.359
-------------------------
protocols.moves.MonteCarlo:              unk trials=    450;  accepts= 0.0533;  energy_drop/trial= -52.57898
protocol.loops.LoopMover: Chainbreak: 0.25324 Max: 0.2
protocol.loops.LoopMover: Building Loop attempt: 1
protocol.loops.LoopMover: ***** CCD CLOSURE *****
protocols.loops.loops_main: Pose fold tree FOLD_TREE  EDGE 160 1 1  EDGE 1 47 -1  EDGE 47 66 -1  EDGE 47 76 2  EDGE 76 67 -1  EDGE 76 159 -1 
protocols.loops.loops_main: 
core.pose.symmetry.util: symmetrize_fold_tree(): setting anchor to 1
protocol.loops.LoopMover: Number of cycles: cycles2 and cycles3 2 75
protocol.loops.LoopMover:  vdw               hbond_sr_bb       hbond_lr_bb       pair              rama              env               cbeta             rg                chainbreak       
protocol.loops.LoopMover:  4403.305  749.350 -191.841 -111.021  -39.470   10.575  -77.170  171.154   44.290 3847.439
protocol.loops.LoopMover:  -149.540   25.133 -182.180 -112.038  -47.075   25.978  -85.073  180.036   45.567    0.112
protocol.loops.LoopMover: FragCount: 450
protocol.loops.LoopMover: Looptime 20
protocol.loops.LoopMover: ------------------------------------------------------------
 Scores                       Weight   Raw Score Wghtd.Score
------------------------------------------------------------
 vdw                          1.000      25.440      25.440
 hbond_sr_bb                  1.000    -185.919    -185.919
 hbond_lr_bb                  1.000    -112.853    -112.853
 pair                         1.000     -47.641     -47.641
 rama                         0.100     219.072      21.907
 env                          1.000     -93.913     -93.913
 cbeta                        1.000     179.979     179.979
 rg                           2.000      23.388      46.775
 chainbreak                   3.000       0.164       0.492
---------------------------------------------------
 Total weighted score:                     -165.733
-------------------------
protocols.moves.MonteCarlo:              unk trials=    450;  accepts= 0.0489;  energy_drop/trial= -10.14881
protocol.loops.LoopMover: Chainbreak: 0.163989 Max: 0.2
protocol.loops.LoopMover: Loopstat:    49   74   49   74   26  time  19.5    1  time  19.5  -166.472   noext 
protocols::checkpoint: Deleting checkpoints of Remodel
protocols.looprelax: Buildtime: 49
protocols.looprelax: FOLD_TREE  EDGE 484 478 4  EDGE 478 479 5  EDGE 478 480 6  EDGE 480 481 7  EDGE 478 482 8  EDGE 482 483 9  EDGE 481 291 2  EDGE 483 450 3  EDGE 291 160 -1  EDGE 291 318 -1  EDGE 450 319 -1  EDGE 450 477 -1  EDGE 479 132 1  EDGE 132 1 -1  EDGE 132 159 -1 
protocols.looprelax: 
core.scoring.rms_util: WARNING: CA_rmsd out of range... range1 484 requested but only 477 CA atoms found in fill_rmsd_coordinates 
protocols.looprelax: ====================================================================================
protocols.looprelax: ===
protocols.looprelax: ===   Fullatom 
protocols.looprelax: ===
protocols.looprelax: Annotated sequence before fa switch: M[MET_p:NtermProteinFull]ENKKMNLLLFSGDYDKALASLIIANAAREMEIEVTIFCAFWGLLLLRDPEKASQEDKSLYEQAFSSLTPREAEELPLSKMNLGGIGKKMLLEMMKEEKAPKLSDLLSGARKKEVKFYACQLSVEIMGFKKEELFPEVQIMDVKEYLKNALESDLQLFI[ILE_p:CtermProteinFull]M[MET_p:NtermProteinFull]ENKKMNLLLFSGDYDKALASLIIANAAREMEIEVTIFCAFWGLLLLRDPEKASQEDKSLYEQAFSSLTPREAEELPLSKMNLGGIGKKMLLEMMKEEKAPKLSDLLSGARKKEVKFYACQLSVEIMGFKKEELFPEVQIMDVKEYLKNALESDLQLFI[ILE_p:CtermProteinFull]M[MET_p:NtermProteinFull]ENKKMNLLLFSGDYDKALASLIIANAAREMEIEVTIFCAFWGLLLLRDPEKASQEDKSLYEQAFSSLTPREAEELPLSKMNLGGIGKKMLLEMMKEEKAPKLSDLLSGARKKEVKFYACQLSVEIMGFKKEELFPEVQIMDVKEYLKNALESDLQLFI[ILE_p:CtermProteinFull]XXXXXXX
core.util.switchresiduetypeset: core::util::switch_to_residue_type_set: residue 160 already in fa_standard residue_type_set
core.util.switchresiduetypeset: core::util::switch_to_residue_type_set: residue 161 already in fa_standard residue_type_set
core.util.switchresiduetypeset: core::util::switch_to_residue_type_set: residue 162 already in fa_standard residue_type_set
core.util.switchresiduetypeset: core::util::switch_to_residue_type_set: residue 163 already in fa_standard residue_type_set
core.util.switchresiduetypeset: core::util::switch_to_residue_type_set: residue 164 already in fa_standard residue_type_set
core.util.switchresiduetypeset: core::util::switch_to_residue_type_set: residue 165 already in fa_standard residue_type_set
core.util.switchresiduetypeset: core::util::switch_to_residue_type_set: residue 166 already in fa_standard residue_type_set
core.util.switchresiduetypeset: core::util::switch_to_residue_type_set: residue 167 already in fa_standard residue_type_set
core.util.switchresiduetypeset: core::util::switch_to_residue_type_set: residue 168 already in fa_standard residue_type_set
core.util.switchresiduetypeset: core::util::switch_to_residue_type_set: residue 169 already in fa_standard residue_type_set
core.util.switchresiduetypeset: core::util::switch_to_residue_type_set: residue 170 already in fa_standard residue_type_set
core.util.switchresiduetypeset: core::util::switch_to_residue_type_set: residue 171 already in fa_standard residue_type_set
core.util.switchresiduetypeset: core::util::switch_to_residue_type_set: residue 172 already in fa_standard residue_type_set
core.util.switchresiduetypeset: core::util::switch_to_residue_type_set: residue 173 already in fa_standard residue_type_set
core.util.switchresiduetypeset: core::util::switch_to_residue_type_set: residue 174 already in fa_standard residue_type_set
core.util.switchresiduetypeset: core::util::switch_to_residue_type_set: residue 175 already in fa_standard residue_type_set
core.util.switchresiduetypeset: core::util::switch_to_residue_type_set: residue 176 already in fa_standard residue_type_set
core.util.switchresiduetypeset: core::util::switch_to_residue_type_set: residue 177 already in fa_standard residue_type_set
core.util.switchresiduetypeset: core::util::switch_to_residue_type_set: residue 178 already in fa_standard residue_type_set
core.util.switchresiduetypeset: core::util::switch_to_residue_type_set: residue 179 already in fa_standard residue_type_set
core.util.switchresiduetypeset: core::util::switch_to_residue_type_set: residue 180 already in fa_standard residue_type_set
core.util.switchresiduetypeset: core::util::switch_to_residue_type_set: residue 181 already in fa_standard residue_type_set
core.util.switchresiduetypeset: core::util::switch_to_residue_type_set: residue 182 already in fa_standard residue_type_set
core.util.switchresiduetypeset: core::util::switch_to_residue_type_set: residue 183 already in fa_standard residue_type_set
core.util.switchresiduetypeset: core::util::switch_to_residue_type_set: residue 184 already in fa_standard residue_type_set
core.util.switchresiduetypeset: core::util::switch_to_residue_type_set: residue 185 already in fa_standard residue_type_set
core.util.switchresiduetypeset: core::util::switch_to_residue_type_set: residue 186 already in fa_standard residue_type_set
core.util.switchresiduetypeset: core::util::switch_to_residue_type_set: residue 187 already in fa_standard residue_type_set
core.util.switchresiduetypeset: core::util::switch_to_residue_type_set: residue 188 already in fa_standard residue_type_set
core.util.switchresiduetypeset: core::util::switch_to_residue_type_set: residue 189 already in fa_standard residue_type_set
core.util.switchresiduetypeset: core::util::switch_to_residue_type_set: residue 190 already in fa_standard residue_type_set
core.util.switchresiduetypeset: core::util::switch_to_residue_type_set: residue 191 already in fa_standard residue_type_set
core.util.switchresiduetypeset: core::util::switch_to_residue_type_set: residue 192 already in fa_standard residue_type_set
core.util.switchresiduetypeset: core::util::switch_to_residue_type_set: residue 193 already in fa_standard residue_type_set
core.util.switchresiduetypeset: core::util::switch_to_residue_type_set: residue 194 already in fa_standard residue_type_set
core.util.switchresiduetypeset: core::util::switch_to_residue_type_set: residue 195 already in fa_standard residue_type_set
core.util.switchresiduetypeset: core::util::switch_to_residue_type_set: residue 196 already in fa_standard residue_type_set
core.util.switchresiduetypeset: core::util::switch_to_residue_type_set: residue 197 already in fa_standard residue_type_set
core.util.switchresiduetypeset: core::util::switch_to_residue_type_set: residue 198 already in fa_standard residue_type_set
core.util.switchresiduetypeset: core::util::switch_to_residue_type_set: residue 199 already in fa_standard residue_type_set
core.util.switchresiduetypeset: core::util::switch_to_residue_type_set: residue 200 already in fa_standard residue_type_set
core.util.switchresiduetypeset: core::util::switch_to_residue_type_set: residue 201 already in fa_standard residue_type_set
core.util.switchresiduetypeset: core::util::switch_to_residue_type_set: residue 202 already in fa_standard residue_type_set
core.util.switchresiduetypeset: core::util::switch_to_residue_type_set: residue 203 already in fa_standard residue_type_set
core.util.switchresiduetypeset: core::util::switch_to_residue_type_set: residue 204 already in fa_standard residue_type_set
core.util.switchresiduetypeset: core::util::switch_to_residue_type_set: residue 205 already in fa_standard residue_type_set
core.util.switchresiduetypeset: core::util::switch_to_residue_type_set: residue 206 already in fa_standard residue_type_set
core.util.switchresiduetypeset: core::util::switch_to_residue_type_set: residue 207 already in fa_standard residue_type_set
core.util.switchresiduetypeset: core::util::switch_to_residue_type_set: residue 208 already in fa_standard residue_type_set
core.util.switchresiduetypeset: core::util::switch_to_residue_type_set: residue 209 already in fa_standard residue_type_set
core.util.switchresiduetypeset: core::util::switch_to_residue_type_set: residue 210 already in fa_standard residue_type_set
core.util.switchresiduetypeset: core::util::switch_to_residue_type_set: residue 211 already in fa_standard residue_type_set
core.util.switchresiduetypeset: core::util::switch_to_residue_type_set: residue 212 already in fa_standard residue_type_set
core.util.switchresiduetypeset: core::util::switch_to_residue_type_set: residue 213 already in fa_standard residue_type_set
core.util.switchresiduetypeset: core::util::switch_to_residue_type_set: residue 214 already in fa_standard residue_type_set
core.util.switchresiduetypeset: core::util::switch_to_residue_type_set: residue 215 already in fa_standard residue_type_set
core.util.switchresiduetypeset: core::util::switch_to_residue_type_set: residue 216 already in fa_standard residue_type_set
core.util.switchresiduetypeset: core::util::switch_to_residue_type_set: residue 217 already in fa_standard residue_type_set
core.util.switchresiduetypeset: core::util::switch_to_residue_type_set: residue 218 already in fa_standard residue_type_set
core.util.switchresiduetypeset: core::util::switch_to_residue_type_set: residue 219 already in fa_standard residue_type_set
core.util.switchresiduetypeset: core::util::switch_to_residue_type_set: residue 220 already in fa_standard residue_type_set
core.util.switchresiduetypeset: core::util::switch_to_residue_type_set: residue 221 already in fa_standard residue_type_set
core.util.switchresiduetypeset: core::util::switch_to_residue_type_set: residue 222 already in fa_standard residue_type_set
core.util.switchresiduetypeset: core::util::switch_to_residue_type_set: residue 223 already in fa_standard residue_type_set
core.util.switchresiduetypeset: core::util::switch_to_residue_type_set: residue 224 already in fa_standard residue_type_set
core.util.switchresiduetypeset: core::util::switch_to_residue_type_set: residue 225 already in fa_standard residue_type_set
core.util.switchresiduetypeset: core::util::switch_to_residue_type_set: residue 226 already in fa_standard residue_type_set
core.util.switchresiduetypeset: core::util::switch_to_residue_type_set: residue 227 already in fa_standard residue_type_set
core.util.switchresiduetypeset: core::util::switch_to_residue_type_set: residue 228 already in fa_standard residue_type_set
core.util.switchresiduetypeset: core::util::switch_to_residue_type_set: residue 229 already in fa_standard residue_type_set
core.util.switchresiduetypeset: core::util::switch_to_residue_type_set: residue 230 already in fa_standard residue_type_set
core.util.switchresiduetypeset: core::util::switch_to_residue_type_set: residue 231 already in fa_standard residue_type_set
core.util.switchresiduetypeset: core::util::switch_to_residue_type_set: residue 232 already in fa_standard residue_type_set
core.util.switchresiduetypeset: core::util::switch_to_residue_type_set: residue 233 already in fa_standard residue_type_set
core.util.switchresiduetypeset: core::util::switch_to_residue_type_set: residue 234 already in fa_standard residue_type_set
core.util.switchresiduetypeset: core::util::switch_to_residue_type_set: residue 235 already in fa_standard residue_type_set
core.util.switchresiduetypeset: core::util::switch_to_residue_type_set: residue 236 already in fa_standard residue_type_set
core.util.switchresiduetypeset: core::util::switch_to_residue_type_set: residue 237 already in fa_standard residue_type_set
core.util.switchresiduetypeset: core::util::switch_to_residue_type_set: residue 238 already in fa_standard residue_type_set
core.util.switchresiduetypeset: core::util::switch_to_residue_type_set: residue 239 already in fa_standard residue_type_set
core.util.switchresiduetypeset: core::util::switch_to_residue_type_set: residue 240 already in fa_standard residue_type_set
core.util.switchresiduetypeset: core::util::switch_to_residue_type_set: residue 241 already in fa_standard residue_type_set
core.util.switchresiduetypeset: core::util::switch_to_residue_type_set: residue 242 already in fa_standard residue_type_set
core.util.switchresiduetypeset: core::util::switch_to_residue_type_set: residue 243 already in fa_standard residue_type_set
core.util.switchresiduetypeset: core::util::switch_to_residue_type_set: residue 244 already in fa_standard residue_type_set
core.util.switchresiduetypeset: core::util::switch_to_residue_type_set: residue 245 already in fa_standard residue_type_set
core.util.switchresiduetypeset: core::util::switch_to_residue_type_set: residue 246 already in fa_standard residue_type_set
core.util.switchresiduetypeset: core::util::switch_to_residue_type_set: residue 247 already in fa_standard residue_type_set
core.util.switchresiduetypeset: core::util::switch_to_residue_type_set: residue 248 already in fa_standard residue_type_set
core.util.switchresiduetypeset: core::util::switch_to_residue_type_set: residue 249 already in fa_standard residue_type_set
core.util.switchresiduetypeset: core::util::switch_to_residue_type_set: residue 250 already in fa_standard residue_type_set
core.util.switchresiduetypeset: core::util::switch_to_residue_type_set: residue 251 already in fa_standard residue_type_set
core.util.switchresiduetypeset: core::util::switch_to_residue_type_set: residue 252 already in fa_standard residue_type_set
core.util.switchresiduetypeset: core::util::switch_to_residue_type_set: residue 253 already in fa_standard residue_type_set
core.util.switchresiduetypeset: core::util::switch_to_residue_type_set: residue 254 already in fa_standard residue_type_set
core.util.switchresiduetypeset: core::util::switch_to_residue_type_set: residue 255 already in fa_standard residue_type_set
core.util.switchresiduetypeset: core::util::switch_to_residue_type_set: residue 256 already in fa_standard residue_type_set
core.util.switchresiduetypeset: core::util::switch_to_residue_type_set: residue 257 already in fa_standard residue_type_set
core.util.switchresiduetypeset: core::util::switch_to_residue_type_set: residue 258 already in fa_standard residue_type_set
core.util.switchresiduetypeset: core::util::switch_to_residue_type_set: residue 259 already in fa_standard residue_type_set
core.util.switchresiduetypeset: core::util::switch_to_residue_type_set: residue 260 already in fa_standard residue_type_set
core.util.switchresiduetypeset: core::util::switch_to_residue_type_set: residue 261 already in fa_standard residue_type_set
core.util.switchresiduetypeset: core::util::switch_to_residue_type_set: residue 262 already in fa_standard residue_type_set
core.util.switchresiduetypeset: core::util::switch_to_residue_type_set: residue 263 already in fa_standard residue_type_set
core.util.switchresiduetypeset: core::util::switch_to_residue_type_set: residue 264 already in fa_standard residue_type_set
core.util.switchresiduetypeset: core::util::switch_to_residue_type_set: residue 265 already in fa_standard residue_type_set
core.util.switchresiduetypeset: core::util::switch_to_residue_type_set: residue 266 already in fa_standard residue_type_set
core.util.switchresiduetypeset: core::util::switch_to_residue_type_set: residue 267 already in fa_standard residue_type_set
core.util.switchresiduetypeset: core::util::switch_to_residue_type_set: residue 268 already in fa_standard residue_type_set
core.util.switchresiduetypeset: core::util::switch_to_residue_type_set: residue 269 already in fa_standard residue_type_set
core.util.switchresiduetypeset: core::util::switch_to_residue_type_set: residue 270 already in fa_standard residue_type_set
core.util.switchresiduetypeset: core::util::switch_to_residue_type_set: residue 271 already in fa_standard residue_type_set
core.util.switchresiduetypeset: core::util::switch_to_residue_type_set: residue 272 already in fa_standard residue_type_set
core.util.switchresiduetypeset: core::util::switch_to_residue_type_set: residue 273 already in fa_standard residue_type_set
core.util.switchresiduetypeset: core::util::switch_to_residue_type_set: residue 274 already in fa_standard residue_type_set
core.util.switchresiduetypeset: core::util::switch_to_residue_type_set: residue 275 already in fa_standard residue_type_set
core.util.switchresiduetypeset: core::util::switch_to_residue_type_set: residue 276 already in fa_standard residue_type_set
core.util.switchresiduetypeset: core::util::switch_to_residue_type_set: residue 277 already in fa_standard residue_type_set
core.util.switchresiduetypeset: core::util::switch_to_residue_type_set: residue 278 already in fa_standard residue_type_set
core.util.switchresiduetypeset: core::util::switch_to_residue_type_set: residue 279 already in fa_standard residue_type_set
core.util.switchresiduetypeset: core::util::switch_to_residue_type_set: residue 280 already in fa_standard residue_type_set
core.util.switchresiduetypeset: core::util::switch_to_residue_type_set: residue 281 already in fa_standard residue_type_set
core.util.switchresiduetypeset: core::util::switch_to_residue_type_set: residue 282 already in fa_standard residue_type_set
core.util.switchresiduetypeset: core::util::switch_to_residue_type_set: residue 283 already in fa_standard residue_type_set
core.util.switchresiduetypeset: core::util::switch_to_residue_type_set: residue 284 already in fa_standard residue_type_set
core.util.switchresiduetypeset: core::util::switch_to_residue_type_set: residue 285 already in fa_standard residue_type_set
core.util.switchresiduetypeset: core::util::switch_to_residue_type_set: residue 286 already in fa_standard residue_type_set
core.util.switchresiduetypeset: core::util::switch_to_residue_type_set: residue 287 already in fa_standard residue_type_set
core.util.switchresiduetypeset: core::util::switch_to_residue_type_set: residue 288 already in fa_standard residue_type_set
core.util.switchresiduetypeset: core::util::switch_to_residue_type_set: residue 289 already in fa_standard residue_type_set
core.util.switchresiduetypeset: core::util::switch_to_residue_type_set: residue 290 already in fa_standard residue_type_set
core.util.switchresiduetypeset: core::util::switch_to_residue_type_set: residue 291 already in fa_standard residue_type_set
core.util.switchresiduetypeset: core::util::switch_to_residue_type_set: residue 292 already in fa_standard residue_type_set
core.util.switchresiduetypeset: core::util::switch_to_residue_type_set: residue 293 already in fa_standard residue_type_set
core.util.switchresiduetypeset: core::util::switch_to_residue_type_set: residue 294 already in fa_standard residue_type_set
core.util.switchresiduetypeset: core::util::switch_to_residue_type_set: residue 295 already in fa_standard residue_type_set
core.util.switchresiduetypeset: core::util::switch_to_residue_type_set: residue 296 already in fa_standard residue_type_set
core.util.switchresiduetypeset: core::util::switch_to_residue_type_set: residue 297 already in fa_standard residue_type_set
core.util.switchresiduetypeset: core::util::switch_to_residue_type_set: residue 298 already in fa_standard residue_type_set
core.util.switchresiduetypeset: core::util::switch_to_residue_type_set: residue 299 already in fa_standard residue_type_set
core.util.switchresiduetypeset: core::util::switch_to_residue_type_set: residue 300 already in fa_standard residue_type_set
core.util.switchresiduetypeset: core::util::switch_to_residue_type_set: residue 301 already in fa_standard residue_type_set
core.util.switchresiduetypeset: core::util::switch_to_residue_type_set: residue 302 already in fa_standard residue_type_set
core.util.switchresiduetypeset: core::util::switch_to_residue_type_set: residue 303 already in fa_standard residue_type_set
core.util.switchresiduetypeset: core::util::switch_to_residue_type_set: residue 304 already in fa_standard residue_type_set
core.util.switchresiduetypeset: core::util::switch_to_residue_type_set: residue 305 already in fa_standard residue_type_set
core.util.switchresiduetypeset: core::util::switch_to_residue_type_set: residue 306 already in fa_standard residue_type_set
core.util.switchresiduetypeset: core::util::switch_to_residue_type_set: residue 307 already in fa_standard residue_type_set
core.util.switchresiduetypeset: core::util::switch_to_residue_type_set: residue 308 already in fa_standard residue_type_set
core.util.switchresiduetypeset: core::util::switch_to_residue_type_set: residue 309 already in fa_standard residue_type_set
core.util.switchresiduetypeset: core::util::switch_to_residue_type_set: residue 310 already in fa_standard residue_type_set
core.util.switchresiduetypeset: core::util::switch_to_residue_type_set: residue 311 already in fa_standard residue_type_set
core.util.switchresiduetypeset: core::util::switch_to_residue_type_set: residue 312 already in fa_standard residue_type_set
core.util.switchresiduetypeset: core::util::switch_to_residue_type_set: residue 313 already in fa_standard residue_type_set
core.util.switchresiduetypeset: core::util::switch_to_residue_type_set: residue 314 already in fa_standard residue_type_set
core.util.switchresiduetypeset: core::util::switch_to_residue_type_set: residue 315 already in fa_standard residue_type_set
core.util.switchresiduetypeset: core::util::switch_to_residue_type_set: residue 316 already in fa_standard residue_type_set
core.util.switchresiduetypeset: core::util::switch_to_residue_type_set: residue 317 already in fa_standard residue_type_set
core.util.switchresiduetypeset: core::util::switch_to_residue_type_set: residue 318 already in fa_standard residue_type_set
core.util.switchresiduetypeset: core::util::switch_to_residue_type_set: residue 319 already in fa_standard residue_type_set
core.util.switchresiduetypeset: core::util::switch_to_residue_type_set: residue 320 already in fa_standard residue_type_set
core.util.switchresiduetypeset: core::util::switch_to_residue_type_set: residue 321 already in fa_standard residue_type_set
core.util.switchresiduetypeset: core::util::switch_to_residue_type_set: residue 322 already in fa_standard residue_type_set
core.util.switchresiduetypeset: core::util::switch_to_residue_type_set: residue 323 already in fa_standard residue_type_set
core.util.switchresiduetypeset: core::util::switch_to_residue_type_set: residue 324 already in fa_standard residue_type_set
core.util.switchresiduetypeset: core::util::switch_to_residue_type_set: residue 325 already in fa_standard residue_type_set
core.util.switchresiduetypeset: core::util::switch_to_residue_type_set: residue 326 already in fa_standard residue_type_set
core.util.switchresiduetypeset: core::util::switch_to_residue_type_set: residue 327 already in fa_standard residue_type_set
core.util.switchresiduetypeset: core::util::switch_to_residue_type_set: residue 328 already in fa_standard residue_type_set
core.util.switchresiduetypeset: core::util::switch_to_residue_type_set: residue 329 already in fa_standard residue_type_set
core.util.switchresiduetypeset: core::util::switch_to_residue_type_set: residue 330 already in fa_standard residue_type_set
core.util.switchresiduetypeset: core::util::switch_to_residue_type_set: residue 331 already in fa_standard residue_type_set
core.util.switchresiduetypeset: core::util::switch_to_residue_type_set: residue 332 already in fa_standard residue_type_set
core.util.switchresiduetypeset: core::util::switch_to_residue_type_set: residue 333 already in fa_standard residue_type_set
core.util.switchresiduetypeset: core::util::switch_to_residue_type_set: residue 334 already in fa_standard residue_type_set
core.util.switchresiduetypeset: core::util::switch_to_residue_type_set: residue 335 already in fa_standard residue_type_set
core.util.switchresiduetypeset: core::util::switch_to_residue_type_set: residue 336 already in fa_standard residue_type_set
core.util.switchresiduetypeset: core::util::switch_to_residue_type_set: residue 337 already in fa_standard residue_type_set
core.util.switchresiduetypeset: core::util::switch_to_residue_type_set: residue 338 already in fa_standard residue_type_set
core.util.switchresiduetypeset: core::util::switch_to_residue_type_set: residue 339 already in fa_standard residue_type_set
core.util.switchresiduetypeset: core::util::switch_to_residue_type_set: residue 340 already in fa_standard residue_type_set
core.util.switchresiduetypeset: core::util::switch_to_residue_type_set: residue 341 already in fa_standard residue_type_set
core.util.switchresiduetypeset: core::util::switch_to_residue_type_set: residue 342 already in fa_standard residue_type_set
core.util.switchresiduetypeset: core::util::switch_to_residue_type_set: residue 343 already in fa_standard residue_type_set
core.util.switchresiduetypeset: core::util::switch_to_residue_type_set: residue 344 already in fa_standard residue_type_set
core.util.switchresiduetypeset: core::util::switch_to_residue_type_set: residue 345 already in fa_standard residue_type_set
core.util.switchresiduetypeset: core::util::switch_to_residue_type_set: residue 346 already in fa_standard residue_type_set
core.util.switchresiduetypeset: core::util::switch_to_residue_type_set: residue 347 already in fa_standard residue_type_set
core.util.switchresiduetypeset: core::util::switch_to_residue_type_set: residue 348 already in fa_standard residue_type_set
core.util.switchresiduetypeset: core::util::switch_to_residue_type_set: residue 349 already in fa_standard residue_type_set
core.util.switchresiduetypeset: core::util::switch_to_residue_type_set: residue 350 already in fa_standard residue_type_set
core.util.switchresiduetypeset: core::util::switch_to_residue_type_set: residue 351 already in fa_standard residue_type_set
core.util.switchresiduetypeset: core::util::switch_to_residue_type_set: residue 352 already in fa_standard residue_type_set
core.util.switchresiduetypeset: core::util::switch_to_residue_type_set: residue 353 already in fa_standard residue_type_set
core.util.switchresiduetypeset: core::util::switch_to_residue_type_set: residue 354 already in fa_standard residue_type_set
core.util.switchresiduetypeset: core::util::switch_to_residue_type_set: residue 355 already in fa_standard residue_type_set
core.util.switchresiduetypeset: core::util::switch_to_residue_type_set: residue 356 already in fa_standard residue_type_set
core.util.switchresiduetypeset: core::util::switch_to_residue_type_set: residue 357 already in fa_standard residue_type_set
core.util.switchresiduetypeset: core::util::switch_to_residue_type_set: residue 358 already in fa_standard residue_type_set
core.util.switchresiduetypeset: core::util::switch_to_residue_type_set: residue 359 already in fa_standard residue_type_set
core.util.switchresiduetypeset: core::util::switch_to_residue_type_set: residue 360 already in fa_standard residue_type_set
core.util.switchresiduetypeset: core::util::switch_to_residue_type_set: residue 361 already in fa_standard residue_type_set
core.util.switchresiduetypeset: core::util::switch_to_residue_type_set: residue 362 already in fa_standard residue_type_set
core.util.switchresiduetypeset: core::util::switch_to_residue_type_set: residue 363 already in fa_standard residue_type_set
core.util.switchresiduetypeset: core::util::switch_to_residue_type_set: residue 364 already in fa_standard residue_type_set
core.util.switchresiduetypeset: core::util::switch_to_residue_type_set: residue 365 already in fa_standard residue_type_set
core.util.switchresiduetypeset: core::util::switch_to_residue_type_set: residue 366 already in fa_standard residue_type_set
core.util.switchresiduetypeset: core::util::switch_to_residue_type_set: residue 367 already in fa_standard residue_type_set
core.util.switchresiduetypeset: core::util::switch_to_residue_type_set: residue 368 already in fa_standard residue_type_set
core.util.switchresiduetypeset: core::util::switch_to_residue_type_set: residue 369 already in fa_standard residue_type_set
core.util.switchresiduetypeset: core::util::switch_to_residue_type_set: residue 370 already in fa_standard residue_type_set
core.util.switchresiduetypeset: core::util::switch_to_residue_type_set: residue 371 already in fa_standard residue_type_set
core.util.switchresiduetypeset: core::util::switch_to_residue_type_set: residue 372 already in fa_standard residue_type_set
core.util.switchresiduetypeset: core::util::switch_to_residue_type_set: residue 373 already in fa_standard residue_type_set
core.util.switchresiduetypeset: core::util::switch_to_residue_type_set: residue 374 already in fa_standard residue_type_set
core.util.switchresiduetypeset: core::util::switch_to_residue_type_set: residue 375 already in fa_standard residue_type_set
core.util.switchresiduetypeset: core::util::switch_to_residue_type_set: residue 376 already in fa_standard residue_type_set
core.util.switchresiduetypeset: core::util::switch_to_residue_type_set: residue 377 already in fa_standard residue_type_set
core.util.switchresiduetypeset: core::util::switch_to_residue_type_set: residue 378 already in fa_standard residue_type_set
core.util.switchresiduetypeset: core::util::switch_to_residue_type_set: residue 379 already in fa_standard residue_type_set
core.util.switchresiduetypeset: core::util::switch_to_residue_type_set: residue 380 already in fa_standard residue_type_set
core.util.switchresiduetypeset: core::util::switch_to_residue_type_set: residue 381 already in fa_standard residue_type_set
core.util.switchresiduetypeset: core::util::switch_to_residue_type_set: residue 382 already in fa_standard residue_type_set
core.util.switchresiduetypeset: core::util::switch_to_residue_type_set: residue 383 already in fa_standard residue_type_set
core.util.switchresiduetypeset: core::util::switch_to_residue_type_set: residue 384 already in fa_standard residue_type_set
core.util.switchresiduetypeset: core::util::switch_to_residue_type_set: residue 385 already in fa_standard residue_type_set
core.util.switchresiduetypeset: core::util::switch_to_residue_type_set: residue 386 already in fa_standard residue_type_set
core.util.switchresiduetypeset: core::util::switch_to_residue_type_set: residue 387 already in fa_standard residue_type_set
core.util.switchresiduetypeset: core::util::switch_to_residue_type_set: residue 388 already in fa_standard residue_type_set
core.util.switchresiduetypeset: core::util::switch_to_residue_type_set: residue 389 already in fa_standard residue_type_set
core.util.switchresiduetypeset: core::util::switch_to_residue_type_set: residue 390 already in fa_standard residue_type_set
core.util.switchresiduetypeset: core::util::switch_to_residue_type_set: residue 391 already in fa_standard residue_type_set
core.util.switchresiduetypeset: core::util::switch_to_residue_type_set: residue 392 already in fa_standard residue_type_set
core.util.switchresiduetypeset: core::util::switch_to_residue_type_set: residue 393 already in fa_standard residue_type_set
core.util.switchresiduetypeset: core::util::switch_to_residue_type_set: residue 394 already in fa_standard residue_type_set
core.util.switchresiduetypeset: core::util::switch_to_residue_type_set: residue 395 already in fa_standard residue_type_set
core.util.switchresiduetypeset: core::util::switch_to_residue_type_set: residue 396 already in fa_standard residue_type_set
core.util.switchresiduetypeset: core::util::switch_to_residue_type_set: residue 397 already in fa_standard residue_type_set
core.util.switchresiduetypeset: core::util::switch_to_residue_type_set: residue 398 already in fa_standard residue_type_set
core.util.switchresiduetypeset: core::util::switch_to_residue_type_set: residue 399 already in fa_standard residue_type_set
core.util.switchresiduetypeset: core::util::switch_to_residue_type_set: residue 400 already in fa_standard residue_type_set
core.util.switchresiduetypeset: core::util::switch_to_residue_type_set: residue 401 already in fa_standard residue_type_set
core.util.switchresiduetypeset: core::util::switch_to_residue_type_set: residue 402 already in fa_standard residue_type_set
core.util.switchresiduetypeset: core::util::switch_to_residue_type_set: residue 403 already in fa_standard residue_type_set
core.util.switchresiduetypeset: core::util::switch_to_residue_type_set: residue 404 already in fa_standard residue_type_set
core.util.switchresiduetypeset: core::util::switch_to_residue_type_set: residue 405 already in fa_standard residue_type_set
core.util.switchresiduetypeset: core::util::switch_to_residue_type_set: residue 406 already in fa_standard residue_type_set
core.util.switchresiduetypeset: core::util::switch_to_residue_type_set: residue 407 already in fa_standard residue_type_set
core.util.switchresiduetypeset: core::util::switch_to_residue_type_set: residue 408 already in fa_standard residue_type_set
core.util.switchresiduetypeset: core::util::switch_to_residue_type_set: residue 409 already in fa_standard residue_type_set
core.util.switchresiduetypeset: core::util::switch_to_residue_type_set: residue 410 already in fa_standard residue_type_set
core.util.switchresiduetypeset: core::util::switch_to_residue_type_set: residue 411 already in fa_standard residue_type_set
core.util.switchresiduetypeset: core::util::switch_to_residue_type_set: residue 412 already in fa_standard residue_type_set
core.util.switchresiduetypeset: core::util::switch_to_residue_type_set: residue 413 already in fa_standard residue_type_set
core.util.switchresiduetypeset: core::util::switch_to_residue_type_set: residue 414 already in fa_standard residue_type_set
core.util.switchresiduetypeset: core::util::switch_to_residue_type_set: residue 415 already in fa_standard residue_type_set
core.util.switchresiduetypeset: core::util::switch_to_residue_type_set: residue 416 already in fa_standard residue_type_set
core.util.switchresiduetypeset: core::util::switch_to_residue_type_set: residue 417 already in fa_standard residue_type_set
core.util.switchresiduetypeset: core::util::switch_to_residue_type_set: residue 418 already in fa_standard residue_type_set
core.util.switchresiduetypeset: core::util::switch_to_residue_type_set: residue 419 already in fa_standard residue_type_set
core.util.switchresiduetypeset: core::util::switch_to_residue_type_set: residue 420 already in fa_standard residue_type_set
core.util.switchresiduetypeset: core::util::switch_to_residue_type_set: residue 421 already in fa_standard residue_type_set
core.util.switchresiduetypeset: core::util::switch_to_residue_type_set: residue 422 already in fa_standard residue_type_set
core.util.switchresiduetypeset: core::util::switch_to_residue_type_set: residue 423 already in fa_standard residue_type_set
core.util.switchresiduetypeset: core::util::switch_to_residue_type_set: residue 424 already in fa_standard residue_type_set
core.util.switchresiduetypeset: core::util::switch_to_residue_type_set: residue 425 already in fa_standard residue_type_set
core.util.switchresiduetypeset: core::util::switch_to_residue_type_set: residue 426 already in fa_standard residue_type_set
core.util.switchresiduetypeset: core::util::switch_to_residue_type_set: residue 427 already in fa_standard residue_type_set
core.util.switchresiduetypeset: core::util::switch_to_residue_type_set: residue 428 already in fa_standard residue_type_set
core.util.switchresiduetypeset: core::util::switch_to_residue_type_set: residue 429 already in fa_standard residue_type_set
core.util.switchresiduetypeset: core::util::switch_to_residue_type_set: residue 430 already in fa_standard residue_type_set
core.util.switchresiduetypeset: core::util::switch_to_residue_type_set: residue 431 already in fa_standard residue_type_set
core.util.switchresiduetypeset: core::util::switch_to_residue_type_set: residue 432 already in fa_standard residue_type_set
core.util.switchresiduetypeset: core::util::switch_to_residue_type_set: residue 433 already in fa_standard residue_type_set
core.util.switchresiduetypeset: core::util::switch_to_residue_type_set: residue 434 already in fa_standard residue_type_set
core.util.switchresiduetypeset: core::util::switch_to_residue_type_set: residue 435 already in fa_standard residue_type_set
core.util.switchresiduetypeset: core::util::switch_to_residue_type_set: residue 436 already in fa_standard residue_type_set
core.util.switchresiduetypeset: core::util::switch_to_residue_type_set: residue 437 already in fa_standard residue_type_set
core.util.switchresiduetypeset: core::util::switch_to_residue_type_set: residue 438 already in fa_standard residue_type_set
core.util.switchresiduetypeset: core::util::switch_to_residue_type_set: residue 439 already in fa_standard residue_type_set
core.util.switchresiduetypeset: core::util::switch_to_residue_type_set: residue 440 already in fa_standard residue_type_set
core.util.switchresiduetypeset: core::util::switch_to_residue_type_set: residue 441 already in fa_standard residue_type_set
core.util.switchresiduetypeset: core::util::switch_to_residue_type_set: residue 442 already in fa_standard residue_type_set
core.util.switchresiduetypeset: core::util::switch_to_residue_type_set: residue 443 already in fa_standard residue_type_set
core.util.switchresiduetypeset: core::util::switch_to_residue_type_set: residue 444 already in fa_standard residue_type_set
core.util.switchresiduetypeset: core::util::switch_to_residue_type_set: residue 445 already in fa_standard residue_type_set
core.util.switchresiduetypeset: core::util::switch_to_residue_type_set: residue 446 already in fa_standard residue_type_set
core.util.switchresiduetypeset: core::util::switch_to_residue_type_set: residue 447 already in fa_standard residue_type_set
core.util.switchresiduetypeset: core::util::switch_to_residue_type_set: residue 448 already in fa_standard residue_type_set
core.util.switchresiduetypeset: core::util::switch_to_residue_type_set: residue 449 already in fa_standard residue_type_set
core.util.switchresiduetypeset: core::util::switch_to_residue_type_set: residue 450 already in fa_standard residue_type_set
core.util.switchresiduetypeset: core::util::switch_to_residue_type_set: residue 451 already in fa_standard residue_type_set
core.util.switchresiduetypeset: core::util::switch_to_residue_type_set: residue 452 already in fa_standard residue_type_set
core.util.switchresiduetypeset: core::util::switch_to_residue_type_set: residue 453 already in fa_standard residue_type_set
core.util.switchresiduetypeset: core::util::switch_to_residue_type_set: residue 454 already in fa_standard residue_type_set
core.util.switchresiduetypeset: core::util::switch_to_residue_type_set: residue 455 already in fa_standard residue_type_set
core.util.switchresiduetypeset: core::util::switch_to_residue_type_set: residue 456 already in fa_standard residue_type_set
core.util.switchresiduetypeset: core::util::switch_to_residue_type_set: residue 457 already in fa_standard residue_type_set
core.util.switchresiduetypeset: core::util::switch_to_residue_type_set: residue 458 already in fa_standard residue_type_set
core.util.switchresiduetypeset: core::util::switch_to_residue_type_set: residue 459 already in fa_standard residue_type_set
core.util.switchresiduetypeset: core::util::switch_to_residue_type_set: residue 460 already in fa_standard residue_type_set
core.util.switchresiduetypeset: core::util::switch_to_residue_type_set: residue 461 already in fa_standard residue_type_set
core.util.switchresiduetypeset: core::util::switch_to_residue_type_set: residue 462 already in fa_standard residue_type_set
core.util.switchresiduetypeset: core::util::switch_to_residue_type_set: residue 463 already in fa_standard residue_type_set
core.util.switchresiduetypeset: core::util::switch_to_residue_type_set: residue 464 already in fa_standard residue_type_set
core.util.switchresiduetypeset: core::util::switch_to_residue_type_set: residue 465 already in fa_standard residue_type_set
core.util.switchresiduetypeset: core::util::switch_to_residue_type_set: residue 466 already in fa_standard residue_type_set
core.util.switchresiduetypeset: core::util::switch_to_residue_type_set: residue 467 already in fa_standard residue_type_set
core.util.switchresiduetypeset: core::util::switch_to_residue_type_set: residue 468 already in fa_standard residue_type_set
core.util.switchresiduetypeset: core::util::switch_to_residue_type_set: residue 469 already in fa_standard residue_type_set
core.util.switchresiduetypeset: core::util::switch_to_residue_type_set: residue 470 already in fa_standard residue_type_set
core.util.switchresiduetypeset: core::util::switch_to_residue_type_set: residue 471 already in fa_standard residue_type_set
core.util.switchresiduetypeset: core::util::switch_to_residue_type_set: residue 472 already in fa_standard residue_type_set
core.util.switchresiduetypeset: core::util::switch_to_residue_type_set: residue 473 already in fa_standard residue_type_set
core.util.switchresiduetypeset: core::util::switch_to_residue_type_set: residue 474 already in fa_standard residue_type_set
core.util.switchresiduetypeset: core::util::switch_to_residue_type_set: residue 475 already in fa_standard residue_type_set
core.util.switchresiduetypeset: core::util::switch_to_residue_type_set: residue 476 already in fa_standard residue_type_set
core.util.switchresiduetypeset: core::util::switch_to_residue_type_set: residue 477 already in fa_standard residue_type_set
Restraining the following segments: 
LOOP  begin  end  cut  skip_rate  extended
LOOP 8 48 0 0 0
LOOP 75 135 0 0 0
LOOP 138 484 0 0 0

protocols.looprelax: Repacking required
protocols.looprelax: Detecting disulfides
protocols.looprelax: Annotated sequence before repack: M[MET_p:NtermProteinFull]ENKKMNLLLFSGDYDKALASLIIANAAREMEIEVTIFCAFWGLLLLRDPEKASQEDKSLYEQAFSSLTPREAEELPLSKMNLGGIGKKMLLEMMKEEKAPKLSDLLSGARKKEVKFYACQLSVEIMGFKKEELFPEVQIMDVKEYLKNALESDLQLFI[ILE_p:CtermProteinFull]M[MET_p:NtermProteinFull]ENKKMNLLLFSGDYDKALASLIIANAAREMEIEVTIFCAFWGLLLLRDPEKASQEDKSLYEQAFSSLTPREAEELPLSKMNLGGIGKKMLLEMMKEEKAPKLSDLLSGARKKEVKFYACQLSVEIMGFKKEELFPEVQIMDVKEYLKNALESDLQLFI[ILE_p:CtermProteinFull]M[MET_p:NtermProteinFull]ENKKMNLLLFSGDYDKALASLIIANAAREMEIEVTIFCAFWGLLLLRDPEKASQEDKSLYEQAFSSLTPREAEELPLSKMNLGGIGKKMLLEMMKEEKAPKLSDLLSGARKKEVKFYACQLSVEIMGFKKEELFPEVQIMDVKEYLKNALESDLQLFI[ILE_p:CtermProteinFull]XXXXXXX
core.pack.interaction_graph.interaction_graph_factory: Instantiating DensePDInteractionGraph
core.pack.pack_rotamers: built 947 rotamers at 117 positions.
core.pack.pack_rotamers: IG: 612552 bytes
protocols.looprelax:     0.000    0.000    0.000    0.000    0.000    0.000    0.000    0.000    0.000    0.000    0.000    0.000    0.000    0.000    0.000    0.000    0.000    0.000    0.000    0.000    0.000 4612.717 -1728.208 4543.489  890.100   41.273  316.379  -34.982 -108.762 -132.038  -13.805   -8.282    0.000    0.000    0.000    0.000    0.000   43.321   32.052  885.340    7.530 -120.690====================================================================================
protocols.looprelax: ===
protocols.looprelax: ===   Relax  
protocols.looprelax: ===
protocols.looprelax: FOLD_TREE  EDGE 484 478 4  EDGE 478 479 5  EDGE 478 480 6  EDGE 480 481 7  EDGE 478 482 8  EDGE 482 483 9  EDGE 481 291 2  EDGE 483 450 3  EDGE 291 160 -1  EDGE 291 318 -1  EDGE 450 319 -1  EDGE 450 477 -1  EDGE 479 132 1  EDGE 132 1 -1  EDGE 132 159 -1 
protocols.looprelax: 
core.scoring.rms_util: WARNING: CA_rmsd out of range... range1 484 requested but only 477 CA atoms found in fill_rmsd_coordinates 
core.scoring.ScoreFunctionFactory: SCOREFUNCTION: standard
core.scoring.ScoreFunctionFactory: SCOREFUNCTION PATCH: score12
protocols.relax.FastRelax: ================== Using default script ==================
core.pack.task: Packer task: initialize from command line() 
core.scoring.rms_util: WARNING: CA_rmsd out of range... range1 484 requested but only 477 CA atoms found in fill_rmsd_coordinates 
core.scoring.rms_util: WARNING: CA_rmsd out of range... range1 484 requested but only 477 CA atoms found in fill_rmsd_coordinates 
protocols.relax.FastRelax: CMD: repeat  4612.72  0  0  0.44
core.pack.interaction_graph.interaction_graph_factory: Instantiating DensePDInteractionGraph
core.pack.pack_rotamers: built 1643 rotamers at 159 positions.
core.pack.pack_rotamers: IG: 1460220 bytes
core.scoring.rms_util: WARNING: CA_rmsd out of range... range1 484 requested but only 477 CA atoms found in fill_rmsd_coordinates 
core.scoring.rms_util: WARNING: CA_rmsd out of range... range1 484 requested but only 477 CA atoms found in fill_rmsd_coordinates 
protocols.relax.FastRelax: CMD: ramp_repack_min  -1153.28  2.01895  2.01895  0.0088
core.pack.interaction_graph.interaction_graph_factory: Instantiating DensePDInteractionGraph
core.pack.pack_rotamers: built 1227 rotamers at 159 positions.
core.pack.pack_rotamers: IG: 1043960 bytes
core.optimization.LineMinimizer: WARNING: DFPMIN (Armijo) MAX CYCLES 200 EXCEEDED, BUT FUNC NOT CONVERGED!
core.scoring.rms_util: WARNING: CA_rmsd out of range... range1 484 requested but only 477 CA atoms found in fill_rmsd_coordinates 
core.scoring.rms_util: WARNING: CA_rmsd out of range... range1 484 requested but only 477 CA atoms found in fill_rmsd_coordinates 
protocols.relax.FastRelax: CMD: ramp_repack_min  -931.741  2.15246  2.15246  0.11
core.pack.interaction_graph.interaction_graph_factory: Instantiating DensePDInteractionGraph
core.pack.pack_rotamers: built 1256 rotamers at 159 positions.
core.pack.pack_rotamers: IG: 1015060 bytes
core.optimization.LineMinimizer: WARNING: DFPMIN (Armijo) MAX CYCLES 200 EXCEEDED, BUT FUNC NOT CONVERGED!
core.scoring.rms_util: WARNING: CA_rmsd out of range... range1 484 requested but only 477 CA atoms found in fill_rmsd_coordinates 
core.scoring.rms_util: WARNING: CA_rmsd out of range... range1 484 requested but only 477 CA atoms found in fill_rmsd_coordinates 
protocols.relax.FastRelax: CMD: ramp_repack_min  -841.39  2.33165  2.33165  0.242
core.pack.interaction_graph.interaction_graph_factory: Instantiating DensePDInteractionGraph
core.pack.pack_rotamers: built 1253 rotamers at 159 positions.
core.pack.pack_rotamers: IG: 979608 bytes
core.optimization.LineMinimizer: WARNING: DFPMIN (Armijo) MAX CYCLES 200 EXCEEDED, BUT FUNC NOT CONVERGED!
core.scoring.rms_util: WARNING: CA_rmsd out of range... range1 484 requested but only 477 CA atoms found in fill_rmsd_coordinates 
core.scoring.rms_util: WARNING: CA_rmsd out of range... range1 484 requested but only 477 CA atoms found in fill_rmsd_coordinates 
protocols.relax.FastRelax: CMD: ramp_repack_min  -754.837  2.35649  2.35649  0.44
core.scoring.rms_util: WARNING: CA_rmsd out of range... range1 484 requested but only 477 CA atoms found in fill_rmsd_coordinates 
core.scoring.rms_util: WARNING: CA_rmsd out of range... range1 484 requested but only 477 CA atoms found in fill_rmsd_coordinates 
protocols.relax.FastRelax: MRP: 0  -754.837  -754.837  2.35649  2.35649  
core.scoring.rms_util: WARNING: CA_rmsd out of range... range1 484 requested but only 477 CA atoms found in fill_rmsd_coordinates 
core.scoring.rms_util: WARNING: CA_rmsd out of range... range1 484 requested but only 477 CA atoms found in fill_rmsd_coordinates 
protocols.relax.FastRelax: CMD: accept_to_best  -754.837  2.35649  2.35649  0.44
core.scoring.rms_util: WARNING: CA_rmsd out of range... range1 484 requested but only 477 CA atoms found in fill_rmsd_coordinates 
core.scoring.rms_util: WARNING: CA_rmsd out of range... range1 484 requested but only 477 CA atoms found in fill_rmsd_coordinates 
protocols.relax.FastRelax: CMD: endrepeat  -754.837  2.35649  2.35649  0.44
protocols::checkpoint: Deleting checkpoints of FastRelax
protocols::checkpoint: Deleting checkpoints of FastRelax
protocols.looprelax: ====================================================================================
protocols.looprelax: ===
protocols.looprelax: ===  Getting Statistics 
protocols.looprelax: ===
protocols.looprelax: ===
core.scoring.rms_util: WARNING: CA_rmsd out of range... range1 484 requested but only 477 CA atoms found in fill_rmsd_coordinates 
protocols::checkpoint: Deleting checkpoints of Loopbuild
protocols.jd2.JobDistributor: S_2QS7A_1_0001 reported success in 112 seconds
protocols.jd2.JobDistributor: no more batches to process... 
protocols.jd2.JobDistributor: 1 jobs considered, 1 jobs attempted in 113 seconds
