# Supplementary material for: Modeling Symmetric Macromolecular Structures in Rosetta3
Source: PLoS One. 2011 Jun 22;6(6):e20450. doi: 10.1371/journal.pone.0020450 (PMC3120754; doi:10.1371/journal.pone.0020450)
Supplement: File S1 — An archive containing example flags file and input files for running four different symmetry protocols in Rosetta3. The protocols include symmetric docking, symmetric comparative modeling, fold-and-dock, and symmetric design. (BZ2) [file pone.0020450.s002.bz2 › rosetta3_symmdemo/comparative_modeling/input_files/2qs7A_INPUT.pdb]

ATOM      1  N   LYS A   6     -21.149   6.514 -12.461  1.00 70.43           N  
ATOM      2  CA  LYS A   6     -22.554   6.130 -12.911  1.00 71.45           C  
ATOM      3  C   LYS A   6     -22.851   4.613 -12.940  1.00 66.46           C  
ATOM      4  O   LYS A   6     -22.162   3.820 -13.589  1.00 65.12           O  
ATOM      5  CB  LYS A   6     -22.904   6.733 -14.261  1.00 72.07           C  
ATOM      6  CG  LYS A   6     -24.394   6.679 -14.578  1.00 70.50           C  
ATOM      7  CD  LYS A   6     -24.692   7.591 -15.775  1.00 75.21           C  
ATOM      8  CE  LYS A   6     -26.185   7.890 -15.977  1.00 80.17           C  
ATOM      9  NZ  LYS A   6     -26.501   8.701 -17.211  1.00 80.63           N  
ATOM     10  N   LYS A   7     -23.859   4.252 -12.166  1.00 62.13           N  
ATOM     11  CA  LYS A   7     -24.352   2.897 -12.015  1.00 59.77           C  
ATOM     12  C   LYS A   7     -24.823   2.362 -13.359  1.00 55.11           C  
ATOM     13  O   LYS A   7     -25.371   3.093 -14.175  1.00 51.88           O  
ATOM     14  CB  LYS A   7     -25.505   2.858 -11.023  1.00 60.24           C  
ATOM     15  CG  LYS A   7     -25.124   3.292  -9.585  1.00 61.28           C  
ATOM     16  CD  LYS A   7     -26.280   2.945  -8.626  1.00 62.55           C  
ATOM     17  CE  LYS A   7     -25.889   3.071  -7.164  1.00 70.01           C  
ATOM     18  NZ  LYS A   7     -25.195   4.342  -6.856  1.00 66.61           N  
ATOM     19  N   LYS A   8     -24.666   1.068 -13.564  1.00 52.93           N  
ATOM     20  CA  LYS A   8     -25.008   0.473 -14.849  1.00 54.46           C  
ATOM     21  C   LYS A   8     -25.710  -0.831 -14.689  1.00 53.45           C  
ATOM     22  O   LYS A   8     -25.361  -1.629 -13.821  1.00 50.78           O  
ATOM     23  CB  LYS A   8     -23.681   0.269 -15.611  1.00 56.74           C  
ATOM     24  CG  LYS A   8     -23.797  -0.336 -16.977  1.00 59.70           C  
ATOM     25  CD  LYS A   8     -22.431  -0.177 -17.761  1.00 60.62           C  
ATOM     26  CE  LYS A   8     -21.294  -0.912 -17.144  1.00 57.85           C  
ATOM     27  NZ  LYS A   8     -20.090  -0.957 -18.038  1.00 52.96           N  
ATOM     28  N   LEU A   9     -26.712  -1.032 -15.530  1.00 52.00           N  
ATOM     29  CA  LEU A   9     -27.464  -2.261 -15.625  1.00 50.69           C  
ATOM     30  C   LEU A   9     -27.475  -2.725 -17.088  1.00 52.02           C  
ATOM     31  O   LEU A   9     -27.806  -1.968 -17.986  1.00 50.15           O  
ATOM     32  CB  LEU A   9     -28.906  -2.023 -15.211  1.00 49.74           C  
ATOM     33  CG  LEU A   9     -29.877  -3.207 -15.333  1.00 53.61           C  
ATOM     34  CD1 LEU A   9     -29.475  -4.362 -14.423  1.00 49.45           C  
ATOM     35  CD2 LEU A   9     -31.316  -2.714 -15.013  1.00 47.14           C  
ATOM     36  N   SER A  10     -27.115  -3.986 -17.308  1.00 50.94           N  
ATOM     37  CA  SER A  10     -27.141  -4.566 -18.632  1.00 50.00           C  
ATOM     38  C   SER A  10     -27.980  -5.823 -18.586  1.00 50.27           C  
ATOM     39  O   SER A  10     -27.874  -6.636 -17.670  1.00 49.57           O  
ATOM     40  CB  SER A  10     -25.718  -4.849 -19.127  1.00 50.75           C  
ATOM     41  OG  SER A  10     -24.877  -3.660 -19.116  1.00 50.05           O  
ATOM     42  N   ILE A  11     -28.827  -5.990 -19.584  1.00 50.82           N  
ATOM     43  CA  ILE A  11     -29.726  -7.145 -19.613  1.00 51.70           C  
ATOM     44  C   ILE A  11     -29.702  -7.815 -20.956  1.00 51.75           C  
ATOM     45  O   ILE A  11     -29.823  -7.141 -21.983  1.00 49.55           O  
ATOM     46  CB  ILE A  11     -31.203  -6.710 -19.365  1.00 52.64           C  
ATOM     47  CG1 ILE A  11     -31.323  -5.911 -18.064  1.00 54.18           C  
ATOM     48  CG2 ILE A  11     -32.154  -7.949 -19.371  1.00 52.08           C  
ATOM     49  CD1 ILE A  11     -32.783  -5.440 -17.812  1.00 51.94           C  
ATOM     50  N   ILE A  12     -29.524  -9.144 -20.935  1.00 52.39           N  
ATOM     51  CA  ILE A  12     -29.626  -9.972 -22.133  1.00 52.69           C  
ATOM     52  C   ILE A  12     -31.079 -10.407 -22.149  1.00 51.27           C  
ATOM     53  O   ILE A  12     -31.558 -11.151 -21.265  1.00 52.08           O  
ATOM     54  CB  ILE A  12     -28.723 -11.208 -22.140  1.00 54.65           C  
ATOM     55  CG1 ILE A  12     -27.268 -10.789 -22.080  1.00 55.80           C  
ATOM     56  CG2 ILE A  12     -28.971 -12.094 -23.398  1.00 47.71           C  
ATOM     57  CD1 ILE A  12     -26.277 -11.988 -21.914  1.00 56.44           C  
ATOM     58  N   VAL A  13     -31.806  -9.871 -23.113  1.00 51.45           N  
ATOM     59  CA  VAL A  13     -33.247 -10.157 -23.245  1.00 50.43           C  
ATOM     60  C   VAL A  13     -33.364 -11.307 -24.191  1.00 52.51           C  
ATOM     61  O   VAL A  13     -33.438 -11.134 -25.417  1.00 52.46           O  
ATOM     62  CB  VAL A  13     -34.053  -8.932 -23.753  1.00 50.97           C  
ATOM     63  CG1 VAL A  13     -35.559  -9.241 -23.761  1.00 48.34           C  
ATOM     64  CG2 VAL A  13     -33.745  -7.675 -22.902  1.00 49.53           C  
ATOM     65  N   PHE A  14     -33.320 -12.505 -23.612  1.00 51.41           N  
ATOM     66  CA  PHE A  14     -33.427 -13.754 -24.380  1.00 51.32           C  
ATOM     67  C   PHE A  14     -34.859 -14.184 -24.611  1.00 51.87           C  
ATOM     68  O   PHE A  14     -35.218 -14.726 -25.707  1.00 52.15           O  
ATOM     69  CB  PHE A  14     -32.705 -14.849 -23.586  1.00 50.63           C  
ATOM     70  CG  PHE A  14     -32.908 -16.221 -24.104  1.00 50.77           C  
ATOM     71  CD1 PHE A  14     -32.090 -16.735 -25.079  1.00 54.96           C  
ATOM     72  CD2 PHE A  14     -33.934 -17.014 -23.628  1.00 53.36           C  
ATOM     73  CE1 PHE A  14     -32.300 -17.999 -25.550  1.00 51.11           C  
ATOM     74  CE2 PHE A  14     -34.108 -18.262 -24.085  1.00 49.31           C  
ATOM     75  CZ  PHE A  14     -33.306 -18.757 -25.050  1.00 48.49           C  
ATOM     76  N   SER A  15     -35.671 -14.007 -23.565  1.00 52.15           N  
ATOM     77  CA  SER A  15     -37.083 -14.453 -23.600  1.00 54.14           C  
ATOM     78  C   SER A  15     -37.982 -13.538 -24.419  1.00 54.21           C  
ATOM     79  O   SER A  15     -37.678 -12.365 -24.639  1.00 53.84           O  
ATOM     80  CB  SER A  15     -37.616 -14.593 -22.178  1.00 55.05           C  
ATOM     81  OG  SER A  15     -36.787 -15.474 -21.428  1.00 53.92           O  
ATOM     82  N   GLY A  16     -39.090 -14.106 -24.900  1.00 56.23           N  
ATOM     83  CA  GLY A  16     -40.027 -13.365 -25.718  1.00 55.73           C  
ATOM     84  C   GLY A  16     -41.477 -13.423 -25.247  1.00 54.87           C  
ATOM     85  O   GLY A  16     -42.330 -12.946 -25.947  1.00 56.97           O  
ATOM     86  N   THR A  17     -41.744 -13.977 -24.072  1.00 53.90           N  
ATOM     87  CA  THR A  17     -43.100 -14.037 -23.545  1.00 54.38           C  
ATOM     88  C   THR A  17     -43.380 -12.725 -22.818  1.00 53.18           C  
ATOM     89  O   THR A  17     -42.484 -12.072 -22.320  1.00 52.15           O  
ATOM     90  CB  THR A  17     -43.323 -15.267 -22.642  1.00 53.54           C  
ATOM     91  OG1 THR A  17     -42.342 -15.288 -21.593  1.00 58.60           O  
ATOM     92  CG2 THR A  17     -43.191 -16.524 -23.452  1.00 56.14           C  
ATOM     93  N   ILE A  18     -44.648 -12.349 -22.753  1.00 52.58           N  
ATOM     94  CA  ILE A  18     -45.032 -11.075 -22.170  1.00 53.63           C  
ATOM     95  C   ILE A  18     -44.658 -10.966 -20.699  1.00 53.61           C  
ATOM     96  O   ILE A  18     -44.266  -9.894 -20.264  1.00 52.89           O  
ATOM     97  CB  ILE A  18     -46.556 -10.763 -22.390  1.00 54.11           C  
ATOM     98  CG1 ILE A  18     -46.887  -9.306 -22.064  1.00 56.95           C  
ATOM     99  CG2 ILE A  18     -47.451 -11.690 -21.574  1.00 52.83           C  
ATOM    100  CD1 ILE A  18     -46.222  -8.329 -22.973  1.00 65.94           C  
ATOM    101  N   ASP A  19     -44.752 -12.065 -19.958  1.00 53.01           N  
ATOM    102  CA  ASP A  19     -44.435 -12.036 -18.533  1.00 53.71           C  
ATOM    103  C   ASP A  19     -42.967 -11.799 -18.277  1.00 54.35           C  
ATOM    104  O   ASP A  19     -42.610 -11.359 -17.198  1.00 55.71           O  
ATOM    105  CB  ASP A  19     -44.930 -13.292 -17.807  1.00 54.41           C  
ATOM    106  CG  ASP A  19     -44.436 -14.561 -18.445  1.00 58.62           C  
ATOM    107  OD1 ASP A  19     -44.796 -14.785 -19.628  1.00 58.87           O  
ATOM    108  OD2 ASP A  19     -43.723 -15.336 -17.759  1.00 61.95           O  
ATOM    109  N   LYS A  20     -42.107 -12.058 -19.258  1.00 55.46           N  
ATOM    110  CA  LYS A  20     -40.687 -11.753 -19.099  1.00 56.42           C  
ATOM    111  C   LYS A  20     -40.325 -10.396 -19.704  1.00 55.49           C  
ATOM    112  O   LYS A  20     -39.433  -9.706 -19.227  1.00 57.62           O  
ATOM    113  CB  LYS A  20     -39.812 -12.870 -19.634  1.00 59.77           C  
ATOM    114  CG  LYS A  20     -39.957 -14.148 -18.802  1.00 67.02           C  
ATOM    115  CD  LYS A  20     -38.646 -14.919 -18.693  1.00 74.38           C  
ATOM    116  CE  LYS A  20     -38.813 -16.241 -17.943  1.00 78.23           C  
ATOM    117  NZ  LYS A  20     -37.566 -17.096 -17.929  1.00 85.31           N  
ATOM    118  N   LEU A  21     -41.050  -9.979 -20.723  1.00 54.53           N  
ATOM    119  CA  LEU A  21     -40.786  -8.689 -21.330  1.00 53.96           C  
ATOM    120  C   LEU A  21     -41.221  -7.567 -20.392  1.00 55.22           C  
ATOM    121  O   LEU A  21     -40.590  -6.519 -20.386  1.00 54.66           O  
ATOM    122  CB  LEU A  21     -41.464  -8.580 -22.702  1.00 54.52           C  
ATOM    123  CG  LEU A  21     -40.888  -9.461 -23.821  1.00 53.69           C  
ATOM    124  CD1 LEU A  21     -41.843  -9.550 -25.020  1.00 51.90           C  
ATOM    125  CD2 LEU A  21     -39.497  -8.961 -24.230  1.00 51.90           C  
ATOM    126  N   MET A  22     -42.287  -7.762 -19.603  1.00 55.95           N  
ATOM    127  CA  MET A  22     -42.714  -6.721 -18.645  1.00 55.83           C  
ATOM    128  C   MET A  22     -41.625  -6.332 -17.641  1.00 55.67           C  
ATOM    129  O   MET A  22     -41.364  -5.154 -17.478  1.00 55.42           O  
ATOM    130  CB  MET A  22     -43.997  -7.120 -17.920  1.00 55.64           C  
ATOM    131  CG  MET A  22     -45.300  -6.914 -18.718  1.00 63.22           C  
ATOM    132  SD  MET A  22     -45.578  -5.057 -19.312  0.75 73.77           SD 
ATOM    133  CE  MET A  22     -44.907  -4.025 -17.756  1.00 63.38           C  
ATOM    134  N   PRO A  23     -41.031  -7.309 -16.936  1.00 56.80           N  
ATOM    135  CA  PRO A  23     -39.883  -7.049 -16.068  1.00 56.38           C  
ATOM    136  C   PRO A  23     -38.780  -6.270 -16.787  1.00 56.14           C  
ATOM    137  O   PRO A  23     -38.130  -5.408 -16.183  1.00 59.08           O  
ATOM    138  CB  PRO A  23     -39.375  -8.451 -15.736  1.00 56.29           C  
ATOM    139  CG  PRO A  23     -40.457  -9.331 -15.919  1.00 60.91           C  
ATOM    140  CD  PRO A  23     -41.459  -8.708 -16.846  1.00 59.98           C  
ATOM    141  N   VAL A  24     -38.486  -6.618 -18.041  1.00 55.19           N  
ATOM    142  CA  VAL A  24     -37.463  -5.876 -18.823  1.00 54.45           C  
ATOM    143  C   VAL A  24     -37.854  -4.404 -18.880  1.00 54.85           C  
ATOM    144  O   VAL A  24     -37.056  -3.546 -18.587  1.00 54.55           O  
ATOM    145  CB  VAL A  24     -37.293  -6.429 -20.253  1.00 56.49           C  
ATOM    146  CG1 VAL A  24     -36.471  -5.438 -21.134  1.00 51.77           C  
ATOM    147  CG2 VAL A  24     -36.641  -7.828 -20.190  1.00 50.62           C  
ATOM    148  N   GLY A  25     -39.115  -4.131 -19.207  1.00 53.06           N  
ATOM    149  CA  GLY A  25     -39.607  -2.755 -19.241  1.00 52.57           C  
ATOM    150  C   GLY A  25     -39.542  -2.035 -17.886  1.00 51.96           C  
ATOM    151  O   GLY A  25     -39.146  -0.871 -17.805  1.00 51.98           O  
ATOM    152  N   ILE A  26     -39.928  -2.741 -16.832  1.00 50.26           N  
ATOM    153  CA  ILE A  26     -39.986  -2.173 -15.492  1.00 52.58           C  
ATOM    154  C   ILE A  26     -38.573  -1.946 -14.958  1.00 51.32           C  
ATOM    155  O   ILE A  26     -38.290  -0.922 -14.365  1.00 53.62           O  
ATOM    156  CB  ILE A  26     -40.822  -3.082 -14.536  1.00 52.67           C  
ATOM    157  CG1 ILE A  26     -42.292  -3.104 -14.966  1.00 52.35           C  
ATOM    158  CG2 ILE A  26     -40.709  -2.600 -13.097  1.00 51.05           C  
ATOM    159  CD1 ILE A  26     -43.062  -4.226 -14.347  1.00 52.41           C  
ATOM    160  N   LEU A  27     -37.687  -2.899 -15.163  1.00 51.34           N  
ATOM    161  CA  LEU A  27     -36.293  -2.708 -14.747  1.00 52.62           C  
ATOM    162  C   LEU A  27     -35.676  -1.534 -15.485  1.00 50.93           C  
ATOM    163  O   LEU A  27     -34.983  -0.719 -14.902  1.00 50.84           O  
ATOM    164  CB  LEU A  27     -35.465  -3.942 -15.057  1.00 52.48           C  
ATOM    165  CG  LEU A  27     -35.546  -5.070 -14.055  1.00 57.75           C  
ATOM    166  CD1 LEU A  27     -35.206  -6.377 -14.745  1.00 59.57           C  
ATOM    167  CD2 LEU A  27     -34.594  -4.775 -12.884  1.00 58.07           C  
ATOM    168  N   THR A  28     -35.885  -1.487 -16.800  1.00 50.98           N  
ATOM    169  CA  THR A  28     -35.282  -0.432 -17.598  1.00 49.32           C  
ATOM    170  C   THR A  28     -35.764   0.930 -17.160  1.00 50.02           C  
ATOM    171  O   THR A  28     -34.983   1.845 -16.978  1.00 50.90           O  
ATOM    172  CB  THR A  28     -35.581  -0.633 -19.074  1.00 52.78           C  
ATOM    173  OG1 THR A  28     -35.035  -1.898 -19.468  1.00 50.48           O  
ATOM    174  CG2 THR A  28     -34.957   0.476 -19.906  1.00 45.70           C  
ATOM    175  N   SER A  29     -37.079   1.036 -16.979  1.00 50.88           N  
ATOM    176  CA  SER A  29     -37.737   2.284 -16.628  1.00 51.03           C  
ATOM    177  C   SER A  29     -37.298   2.762 -15.257  1.00 50.53           C  
ATOM    178  O   SER A  29     -36.940   3.924 -15.070  1.00 50.29           O  
ATOM    179  CB  SER A  29     -39.249   2.060 -16.633  1.00 52.42           C  
ATOM    180  OG  SER A  29     -39.957   3.282 -16.581  1.00 57.87           O  
ATOM    181  N   GLY A  30     -37.313   1.839 -14.303  1.00 51.03           N  
ATOM    182  CA  GLY A  30     -36.920   2.150 -12.919  1.00 50.40           C  
ATOM    183  C   GLY A  30     -35.455   2.503 -12.804  1.00 50.81           C  
ATOM    184  O   GLY A  30     -35.116   3.468 -12.180  1.00 52.32           O  
ATOM    185  N   ALA A  31     -34.583   1.734 -13.445  1.00 51.38           N  
ATOM    186  CA  ALA A  31     -33.149   2.017 -13.397  1.00 49.24           C  
ATOM    187  C   ALA A  31     -32.816   3.352 -14.061  1.00 50.16           C  
ATOM    188  O   ALA A  31     -32.045   4.146 -13.495  1.00 50.18           O  
ATOM    189  CB  ALA A  31     -32.367   0.818 -14.040  1.00 48.11           C  
ATOM    190  N   ALA A  32     -33.377   3.598 -15.248  1.00 50.45           N  
ATOM    191  CA  ALA A  32     -33.125   4.848 -15.965  1.00 50.27           C  
ATOM    192  C   ALA A  32     -33.574   6.035 -15.117  1.00 51.22           C  
ATOM    193  O   ALA A  32     -32.852   7.020 -15.011  1.00 49.66           O  
ATOM    194  CB  ALA A  32     -33.810   4.832 -17.344  1.00 49.69           C  
ATOM    195  N   ALA A  33     -34.751   5.929 -14.490  1.00 50.05           N  
ATOM    196  CA  ALA A  33     -35.257   7.023 -13.655  1.00 50.14           C  
ATOM    197  C   ALA A  33     -34.366   7.263 -12.429  1.00 50.19           C  
ATOM    198  O   ALA A  33     -34.299   8.354 -11.904  1.00 49.06           O  
ATOM    199  CB  ALA A  33     -36.693   6.748 -13.219  1.00 47.88           C  
ATOM    200  N   SER A  34     -33.679   6.222 -11.998  1.00 51.95           N  
ATOM    201  CA  SER A  34     -32.760   6.297 -10.878  1.00 53.46           C  
ATOM    202  C   SER A  34     -31.340   6.769 -11.264  1.00 54.32           C  
ATOM    203  O   SER A  34     -30.461   6.840 -10.402  1.00 54.65           O  
ATOM    204  CB  SER A  34     -32.724   4.897 -10.271  1.00 55.88           C  
ATOM    205  OG  SER A  34     -32.266   4.897  -8.965  1.00 58.08           O  
ATOM    206  N   GLY A  35     -31.110   7.075 -12.541  1.00 53.81           N  
ATOM    207  CA  GLY A  35     -29.802   7.529 -12.965  1.00 53.95           C  
ATOM    208  C   GLY A  35     -28.850   6.464 -13.474  1.00 53.92           C  
ATOM    209  O   GLY A  35     -27.680   6.747 -13.709  1.00 53.50           O  
ATOM    210  N   TYR A  36     -29.320   5.243 -13.657  1.00 53.66           N  
ATOM    211  CA  TYR A  36     -28.482   4.187 -14.229  1.00 53.58           C  
ATOM    212  C   TYR A  36     -28.323   4.305 -15.736  1.00 55.41           C  
ATOM    213  O   TYR A  36     -29.243   4.749 -16.405  1.00 56.97           O  
ATOM    214  CB  TYR A  36     -29.123   2.808 -14.001  1.00 55.75           C  
ATOM    215  CG  TYR A  36     -29.007   2.193 -12.611  1.00 56.90           C  
ATOM    216  CD1 TYR A  36     -29.691   2.730 -11.509  1.00 58.60           C  
ATOM    217  CD2 TYR A  36     -28.238   1.046 -12.402  1.00 57.45           C  
ATOM    218  CE1 TYR A  36     -29.588   2.154 -10.238  1.00 58.78           C  
ATOM    219  CE2 TYR A  36     -28.127   0.470 -11.128  1.00 63.21           C  
ATOM    220  CZ  TYR A  36     -28.805   1.033 -10.054  1.00 61.46           C  
ATOM    221  OH  TYR A  36     -28.674   0.461  -8.811  1.00 58.89           O  
ATOM    222  N   GLU A  37     -27.192   3.837 -16.257  1.00 54.07           N  
ATOM    223  CA  GLU A  37     -26.982   3.654 -17.673  1.00 55.06           C  
ATOM    224  C   GLU A  37     -27.565   2.243 -17.871  1.00 52.56           C  
ATOM    225  O   GLU A  37     -27.281   1.323 -17.084  1.00 52.34           O  
ATOM    226  CB  GLU A  37     -25.478   3.709 -17.965  1.00 57.39           C  
ATOM    227  CG  GLU A  37     -25.097   3.214 -19.347  1.00 69.70           C  
ATOM    228  CD  GLU A  37     -23.573   2.958 -19.522  1.00 71.02           C  
ATOM    229  OE1 GLU A  37     -22.815   3.701 -18.794  1.00 71.79           O  
ATOM    230  OE2 GLU A  37     -23.178   2.020 -20.381  1.00 76.01           O  
ATOM    231  N   VAL A  38     -28.431   2.052 -18.868  1.00 49.93           N  
ATOM    232  CA  VAL A  38     -29.018   0.755 -19.101  1.00 49.72           C  
ATOM    233  C   VAL A  38     -28.700   0.304 -20.520  1.00 51.99           C  
ATOM    234  O   VAL A  38     -28.887   1.060 -21.466  1.00 50.54           O  
ATOM    235  CB  VAL A  38     -30.573   0.755 -18.883  1.00 51.50           C  
ATOM    236  CG1 VAL A  38     -31.140  -0.599 -19.090  1.00 44.53           C  
ATOM    237  CG2 VAL A  38     -30.925   1.252 -17.480  1.00 43.90           C  
ATOM    238  N   ASN A  39     -28.228  -0.937 -20.640  1.00 51.14           N  
ATOM    239  CA  ASN A  39     -27.925  -1.530 -21.922  1.00 49.98           C  
ATOM    240  C   ASN A  39     -28.796  -2.754 -22.074  1.00 50.28           C  
ATOM    241  O   ASN A  39     -28.802  -3.615 -21.213  1.00 50.67           O  
ATOM    242  CB  ASN A  39     -26.447  -1.946 -22.015  1.00 47.87           C  
ATOM    243  CG  ASN A  39     -25.524  -0.829 -21.757  1.00 48.44           C  
ATOM    244  OD1 ASN A  39     -25.502   0.153 -22.498  1.00 50.24           O  
ATOM    245  ND2 ASN A  39     -24.727  -0.969 -20.709  1.00 49.25           N  
ATOM    246  N   LEU A  40     -29.536  -2.826 -23.174  1.00 50.12           N  
ATOM    247  CA  LEU A  40     -30.357  -4.005 -23.452  1.00 50.62           C  
ATOM    248  C   LEU A  40     -29.828  -4.688 -24.691  1.00 51.60           C  
ATOM    249  O   LEU A  40     -29.573  -4.040 -25.710  1.00 53.47           O  
ATOM    250  CB  LEU A  40     -31.810  -3.610 -23.673  1.00 50.02           C  
ATOM    251  CG  LEU A  40     -32.488  -2.828 -22.534  1.00 51.44           C  
ATOM    252  CD1 LEU A  40     -33.914  -2.383 -22.985  1.00 52.46           C  
ATOM    253  CD2 LEU A  40     -32.551  -3.628 -21.264  1.00 48.99           C  
ATOM    254  N   PHE A  41     -29.681  -6.002 -24.598  1.00 52.41           N  
ATOM    255  CA  PHE A  41     -29.231  -6.816 -25.721  0.50 53.10           C  
ATOM    257  C   PHE A  41     -30.293  -7.859 -26.046  1.00 53.17           C  
ATOM    258  O   PHE A  41     -30.493  -8.826 -25.296  1.00 53.29           O  
ATOM    259  CB  PHE A  41     -27.925  -7.511 -25.395  0.50 50.14           C  
ATOM    261  CG  PHE A  41     -27.361  -8.288 -26.547  0.50 53.69           C  
ATOM    263  CD1 PHE A  41     -26.904  -7.642 -27.669  0.50 48.87           C  
ATOM    265  CD2 PHE A  41     -27.282  -9.668 -26.510  0.50 55.92           C  
ATOM    267  CE1 PHE A  41     -26.374  -8.369 -28.713  0.50 50.96           C  
ATOM    269  CE2 PHE A  41     -26.747 -10.366 -27.544  0.50 46.03           C  
ATOM    271  CZ  PHE A  41     -26.303  -9.731 -28.628  0.50 43.49           C  
ATOM    273  N   PHE A  42     -30.992  -7.663 -27.169  1.00 52.80           N  
ATOM    274  CA  PHE A  42     -32.054  -8.568 -27.559  1.00 52.14           C  
ATOM    275  C   PHE A  42     -31.518  -9.681 -28.410  1.00 53.74           C  
ATOM    276  O   PHE A  42     -30.928  -9.441 -29.453  1.00 54.58           O  
ATOM    277  CB  PHE A  42     -33.165  -7.836 -28.279  1.00 52.05           C  
ATOM    278  CG  PHE A  42     -33.941  -6.930 -27.394  1.00 52.21           C  
ATOM    279  CD1 PHE A  42     -33.448  -5.677 -27.079  1.00 48.86           C  
ATOM    280  CD2 PHE A  42     -35.175  -7.311 -26.883  1.00 51.93           C  
ATOM    281  CE1 PHE A  42     -34.160  -4.808 -26.260  1.00 52.75           C  
ATOM    282  CE2 PHE A  42     -35.899  -6.439 -26.045  1.00 55.33           C  
ATOM    283  CZ  PHE A  42     -35.369  -5.181 -25.732  1.00 51.64           C  
ATOM    284  N   THR A  43     -31.756 -10.904 -27.968  1.00 54.03           N  
ATOM    285  CA  THR A  43     -31.239 -12.077 -28.625  1.00 53.03           C  
ATOM    286  C   THR A  43     -32.308 -13.164 -28.644  1.00 52.93           C  
ATOM    287  O   THR A  43     -33.274 -13.116 -27.894  1.00 52.59           O  
ATOM    288  CB  THR A  43     -29.947 -12.540 -27.916  1.00 55.46           C  
ATOM    289  OG1 THR A  43     -29.297 -13.521 -28.724  1.00 54.67           O  
ATOM    290  CG2 THR A  43     -30.232 -13.113 -26.502  1.00 51.38           C  
ATOM    291  N   PHE A  44     -32.159 -14.116 -29.536  1.00 52.48           N  
ATOM    292  CA  PHE A  44     -33.137 -15.193 -29.677  1.00 54.75           C  
ATOM    293  C   PHE A  44     -34.567 -14.703 -29.675  1.00 53.37           C  
ATOM    294  O   PHE A  44     -34.943 -13.915 -30.527  1.00 54.26           O  
ATOM    295  CB  PHE A  44     -32.888 -16.296 -28.620  1.00 56.01           C  
ATOM    296  CG  PHE A  44     -31.749 -17.204 -28.975  1.00 59.93           C  
ATOM    297  CD1 PHE A  44     -30.427 -16.831 -28.699  1.00 63.39           C  
ATOM    298  CD2 PHE A  44     -31.990 -18.408 -29.653  1.00 62.68           C  
ATOM    299  CE1 PHE A  44     -29.352 -17.665 -29.081  1.00 66.59           C  
ATOM    300  CE2 PHE A  44     -30.930 -19.243 -30.036  1.00 64.51           C  
ATOM    301  CZ  PHE A  44     -29.616 -18.874 -29.752  1.00 65.38           C  
ATOM    302  N   TRP A  45     -35.357 -15.140 -28.715  1.00 52.64           N  
ATOM    303  CA  TRP A  45     -36.787 -14.834 -28.708  1.00 53.63           C  
ATOM    304  C   TRP A  45     -37.065 -13.368 -28.459  1.00 52.47           C  
ATOM    305  O   TRP A  45     -38.066 -12.814 -28.929  1.00 51.79           O  
ATOM    306  CB  TRP A  45     -37.488 -15.699 -27.664  1.00 52.02           C  
ATOM    307  CG  TRP A  45     -37.084 -17.112 -27.748  1.00 51.89           C  
ATOM    308  CD1 TRP A  45     -36.525 -17.865 -26.767  1.00 50.77           C  
ATOM    309  CD2 TRP A  45     -37.164 -17.949 -28.907  1.00 50.92           C  
ATOM    310  NE1 TRP A  45     -36.276 -19.133 -27.234  1.00 53.64           N  
ATOM    311  CE2 TRP A  45     -36.645 -19.205 -28.548  1.00 53.20           C  
ATOM    312  CE3 TRP A  45     -37.618 -17.753 -30.217  1.00 53.93           C  
ATOM    313  CZ2 TRP A  45     -36.578 -20.277 -29.449  1.00 56.10           C  
ATOM    314  CZ3 TRP A  45     -37.538 -18.796 -31.109  1.00 55.44           C  
ATOM    315  CH2 TRP A  45     -37.030 -20.056 -30.719  1.00 56.18           C  
ATOM    316  N   GLY A  46     -36.166 -12.745 -27.717  1.00 53.30           N  
ATOM    317  CA  GLY A  46     -36.286 -11.338 -27.409  1.00 53.08           C  
ATOM    318  C   GLY A  46     -36.059 -10.520 -28.654  1.00 53.96           C  
ATOM    319  O   GLY A  46     -36.631  -9.461 -28.816  1.00 54.60           O  
ATOM    320  N   LEU A  47     -35.212 -10.998 -29.546  1.00 54.27           N  
ATOM    321  CA  LEU A  47     -34.958 -10.264 -30.773  1.00 56.97           C  
ATOM    322  C   LEU A  47     -36.199 -10.323 -31.645  1.00 55.65           C  
ATOM    323  O   LEU A  47     -36.583  -9.358 -32.296  1.00 55.66           O  
ATOM    324  CB  LEU A  47     -33.748 -10.853 -31.474  1.00 57.17           C  
ATOM    325  CG  LEU A  47     -33.305 -10.111 -32.716  1.00 64.27           C  
ATOM    326  CD1 LEU A  47     -33.041  -8.662 -32.415  1.00 60.48           C  
ATOM    327  CD2 LEU A  47     -32.073 -10.796 -33.212  1.00 71.38           C  
ATOM    328  N   GLN A  48     -36.850 -11.462 -31.640  1.00 56.33           N  
ATOM    329  CA  GLN A  48     -38.103 -11.642 -32.389  1.00 57.21           C  
ATOM    330  C   GLN A  48     -39.129 -10.599 -31.937  1.00 56.31           C  
ATOM    331  O   GLN A  48     -39.851 -10.005 -32.724  1.00 56.22           O  
ATOM    332  CB  GLN A  48     -38.684 -13.015 -32.024  1.00 58.65           C  
ATOM    333  CG  GLN A  48     -39.333 -13.786 -33.127  1.00 71.60           C  
ATOM    334  CD  GLN A  48     -38.310 -14.570 -33.907  1.00 82.26           C  
ATOM    335  OE1 GLN A  48     -37.228 -14.910 -33.382  1.00 91.64           O  
ATOM    336  NE2 GLN A  48     -38.628 -14.858 -35.161  1.00 76.85           N  
ATOM    337  N   ALA A  49     -39.167 -10.386 -30.629  1.00 56.58           N  
ATOM    338  CA  ALA A  49     -40.088  -9.466 -29.986  1.00 56.14           C  
ATOM    339  C   ALA A  49     -39.882  -7.986 -30.366  1.00 56.43           C  
ATOM    340  O   ALA A  49     -40.786  -7.184 -30.193  1.00 57.30           O  
ATOM    341  CB  ALA A  49     -39.972  -9.632 -28.472  1.00 55.67           C  
ATOM    342  N   ILE A  50     -38.704  -7.612 -30.853  1.00 55.22           N  
ATOM    343  CA  ILE A  50     -38.473  -6.231 -31.266  1.00 54.86           C  
ATOM    344  C   ILE A  50     -38.476  -6.056 -32.794  1.00 55.56           C  
ATOM    345  O   ILE A  50     -38.029  -5.032 -33.310  1.00 55.68           O  
ATOM    346  CB  ILE A  50     -37.189  -5.631 -30.694  1.00 56.74           C  
ATOM    347  CG1 ILE A  50     -35.952  -6.440 -31.088  1.00 54.68           C  
ATOM    348  CG2 ILE A  50     -37.257  -5.550 -29.168  1.00 58.93           C  
ATOM    349  CD1 ILE A  50     -34.677  -5.691 -30.821  1.00 55.52           C  
ATOM    350  N   THR A  51     -38.956  -7.060 -33.522  1.00 54.62           N  
ATOM    351  CA  THR A  51     -39.123  -6.901 -34.967  1.00 54.90           C  
ATOM    352  C   THR A  51     -40.408  -6.106 -35.124  1.00 54.95           C  
ATOM    353  O   THR A  51     -41.314  -6.248 -34.301  1.00 53.73           O  
ATOM    354  CB  THR A  51     -39.292  -8.242 -35.738  1.00 54.94           C  
ATOM    355  OG1 THR A  51     -40.457  -8.918 -35.268  1.00 54.71           O  
ATOM    356  CG2 THR A  51     -38.078  -9.156 -35.561  1.00 54.79           C  
ATOM    357  N   LYS A  52     -40.463  -5.249 -36.145  1.00 55.67           N  
ATOM    358  CA  LYS A  52     -41.661  -4.455 -36.452  1.00 57.63           C  
ATOM    359  C   LYS A  52     -42.867  -5.348 -36.616  1.00 57.39           C  
ATOM    360  O   LYS A  52     -43.958  -5.003 -36.167  1.00 57.83           O  
ATOM    361  CB  LYS A  52     -41.476  -3.665 -37.746  1.00 58.33           C  
ATOM    362  CG  LYS A  52     -40.473  -2.529 -37.651  1.00 59.71           C  
ATOM    363  CD  LYS A  52     -40.276  -1.892 -39.030  1.00 59.29           C  
ATOM    364  CE  LYS A  52     -39.222  -0.787 -38.990  1.00 62.72           C  
ATOM    365  NZ  LYS A  52     -38.946  -0.225 -40.346  1.00 61.43           N  
ATOM    366  N   ARG A  53     -42.672  -6.495 -37.264  1.00 57.85           N  
ATOM    367  CA  ARG A  53     -43.783  -7.436 -37.457  1.00 59.39           C  
ATOM    368  C   ARG A  53     -44.386  -7.877 -36.127  1.00 58.66           C  
ATOM    369  O   ARG A  53     -45.604  -7.889 -35.970  1.00 55.16           O  
ATOM    370  CB  ARG A  53     -43.378  -8.661 -38.312  1.00 59.91           C  
ATOM    371  CG  ARG A  53     -43.460  -8.410 -39.834  1.00 61.91           C  
ATOM    372  CD  ARG A  53     -43.164  -9.651 -40.679  1.00 59.77           C  
ATOM    373  NE  ARG A  53     -43.599  -9.466 -42.060  1.00 63.33           N  
ATOM    374  N   SER A  54     -43.535  -8.204 -35.159  1.00 58.96           N  
ATOM    375  CA  SER A  54     -44.019  -8.669 -33.864  1.00 60.08           C  
ATOM    376  C   SER A  54     -44.698  -7.553 -33.092  1.00 61.26           C  
ATOM    377  O   SER A  54     -45.758  -7.745 -32.499  1.00 62.58           O  
ATOM    378  CB  SER A  54     -42.871  -9.265 -33.059  1.00 59.83           C  
ATOM    379  OG  SER A  54     -43.331  -9.837 -31.844  1.00 63.60           O  
ATOM    380  N   LEU A  55     -44.089  -6.377 -33.121  1.00 63.26           N  
ATOM    381  CA  LEU A  55     -44.617  -5.230 -32.392  1.00 63.73           C  
ATOM    382  C   LEU A  55     -45.962  -4.783 -32.896  1.00 65.26           C  
ATOM    383  O   LEU A  55     -46.794  -4.368 -32.105  1.00 66.05           O  
ATOM    384  CB  LEU A  55     -43.627  -4.064 -32.421  1.00 64.79           C  
ATOM    385  CG  LEU A  55     -42.394  -4.309 -31.554  1.00 59.34           C  
ATOM    386  CD1 LEU A  55     -41.293  -3.285 -31.802  1.00 59.67           C  
ATOM    387  CD2 LEU A  55     -42.806  -4.311 -30.098  1.00 59.31           C  
ATOM    388  N   ASN A  56     -46.176  -4.877 -34.204  1.00 67.37           N  
ATOM    389  CA  ASN A  56     -47.441  -4.466 -34.812  1.00 68.11           C  
ATOM    390  C   ASN A  56     -48.495  -5.567 -34.868  1.00 69.45           C  
ATOM    391  O   ASN A  56     -49.625  -5.313 -35.262  1.00 69.65           O  
ATOM    392  CB  ASN A  56     -47.189  -3.925 -36.222  1.00 68.68           C  
ATOM    393  CG  ASN A  56     -46.306  -2.692 -36.230  1.00 67.21           C  
ATOM    394  OD1 ASN A  56     -46.210  -1.978 -35.197  1.00 70.28           O  
ATOM    395  ND2 ASN A  56     -45.676  -2.425 -37.410  1.00 70.27           N  
ATOM    396  N   SER A  57     -48.139  -6.786 -34.480  1.00 71.20           N  
ATOM    397  CA  SER A  57     -49.083  -7.905 -34.544  1.00 71.90           C  
ATOM    398  C   SER A  57     -50.323  -7.660 -33.707  1.00 73.18           C  
ATOM    399  O   SER A  57     -50.265  -7.086 -32.628  1.00 72.57           O  
ATOM    400  CB  SER A  57     -48.444  -9.208 -34.092  1.00 72.23           C  
ATOM    401  OG  SER A  57     -49.391 -10.251 -34.181  1.00 74.47           O  
ATOM    402  N   GLN A  58     -51.451  -8.109 -34.226  1.00 75.39           N  
ATOM    403  CA  GLN A  58     -52.724  -7.976 -33.545  1.00 77.05           C  
ATOM    404  C   GLN A  58     -52.938  -9.179 -32.624  1.00 78.48           C  
ATOM    405  O   GLN A  58     -53.838  -9.154 -31.785  1.00 79.43           O  
ATOM    406  CB  GLN A  58     -53.871  -7.858 -34.562  1.00 75.93           C  
ATOM    407  CG  GLN A  58     -53.757  -6.650 -35.483  1.00 72.45           C  
ATOM    408  N   GLN A  59     -52.110 -10.219 -32.771  1.00 79.43           N  
ATOM    409  CA  GLN A  59     -52.250 -11.438 -31.967  1.00 80.58           C  
ATOM    410  C   GLN A  59     -51.943 -11.189 -30.474  1.00 81.74           C  
ATOM    411  O   GLN A  59     -50.963 -10.498 -30.134  1.00 81.19           O  
ATOM    412  CB  GLN A  59     -51.429 -12.604 -32.558  1.00 80.37           C  
ATOM    413  CG  GLN A  59     -52.035 -13.206 -33.853  1.00 78.31           C  
ATOM    414  N   PRO A  60     -52.793 -11.753 -29.581  1.00 83.15           N  
ATOM    415  CA  PRO A  60     -52.651 -11.528 -28.133  1.00 83.08           C  
ATOM    416  C   PRO A  60     -51.292 -11.979 -27.603  1.00 83.07           C  
ATOM    417  O   PRO A  60     -50.850 -13.079 -27.944  1.00 82.98           O  
ATOM    418  CB  PRO A  60     -53.801 -12.364 -27.524  1.00 83.50           C  
ATOM    419  CG  PRO A  60     -54.213 -13.332 -28.588  1.00 83.50           C  
ATOM    420  CD  PRO A  60     -53.923 -12.660 -29.894  1.00 83.59           C  
ATOM    421  N   PRO A  61     -50.633 -11.142 -26.772  1.00 83.83           N  
ATOM    422  CA  PRO A  61     -49.291 -11.492 -26.241  1.00 83.52           C  
ATOM    423  C   PRO A  61     -49.241 -12.905 -25.640  1.00 81.19           C  
ATOM    424  O   PRO A  61     -50.256 -13.394 -25.108  1.00 81.52           O  
ATOM    425  CB  PRO A  61     -49.009 -10.407 -25.174  1.00 84.06           C  
ATOM    426  CG  PRO A  61     -50.328  -9.625 -25.018  1.00 85.61           C  
ATOM    427  CD  PRO A  61     -51.107  -9.832 -26.280  1.00 84.26           C  
ATOM    428  N   GLN A  62     -48.081 -13.550 -25.721  1.00 77.14           N  
ATOM    429  CA  GLN A  62     -47.977 -14.925 -25.242  1.00 74.70           C  
ATOM    430  C   GLN A  62     -47.410 -14.971 -23.826  1.00 69.87           C  
ATOM    431  O   GLN A  62     -46.349 -14.457 -23.587  1.00 67.41           O  
ATOM    432  CB  GLN A  62     -47.151 -15.801 -26.219  1.00 75.74           C  
ATOM    433  CG  GLN A  62     -45.832 -15.135 -26.738  1.00 79.71           C  
ATOM    434  CD  GLN A  62     -44.739 -16.127 -27.233  1.00 78.81           C  
ATOM    435  OE1 GLN A  62     -44.985 -17.319 -27.441  1.00 81.80           O  
ATOM    436  NE2 GLN A  62     -43.517 -15.613 -27.400  1.00 84.38           N  
ATOM    437  N   ILE A  63     -48.156 -15.561 -22.898  1.00 66.35           N  
ATOM    438  CA  ILE A  63     -47.689 -15.789 -21.533  1.00 65.70           C  
ATOM    439  C   ILE A  63     -46.917 -17.113 -21.522  1.00 62.97           C  
ATOM    440  O   ILE A  63     -47.162 -18.005 -22.340  1.00 58.87           O  
ATOM    441  CB  ILE A  63     -48.866 -15.998 -20.521  1.00 67.80           C  
ATOM    442  CG1 ILE A  63     -49.787 -14.789 -20.423  1.00 72.17           C  
ATOM    443  CG2 ILE A  63     -48.334 -16.232 -19.100  1.00 67.33           C  
ATOM    444  CD1 ILE A  63     -49.192 -13.681 -19.582  1.00 69.15           C  
ATOM    445  N   ASP A  64     -45.986 -17.245 -20.591  1.00 60.18           N  
ATOM    446  CA  ASP A  64     -45.267 -18.497 -20.404  1.00 59.11           C  
ATOM    447  C   ASP A  64     -46.310 -19.602 -20.136  1.00 58.60           C  
ATOM    448  O   ASP A  64     -47.146 -19.460 -19.253  1.00 58.20           O  
ATOM    449  CB  ASP A  64     -44.288 -18.352 -19.229  1.00 57.04           C  
ATOM    450  CG  ASP A  64     -43.388 -19.569 -19.028  1.00 59.31           C  
ATOM    451  OD1 ASP A  64     -43.819 -20.706 -19.305  1.00 61.44           O  
ATOM    452  OD2 ASP A  64     -42.237 -19.399 -18.556  1.00 67.85           O  
ATOM    453  N   LYS A  65     -46.246 -20.689 -20.901  1.00 58.60           N  
ATOM    454  CA  LYS A  65     -47.163 -21.804 -20.711  1.00 59.76           C  
ATOM    455  C   LYS A  65     -47.176 -22.328 -19.263  1.00 57.97           C  
ATOM    456  O   LYS A  65     -48.158 -22.886 -18.822  1.00 55.88           O  
ATOM    457  CB  LYS A  65     -46.836 -22.936 -21.691  1.00 62.16           C  
ATOM    458  CG  LYS A  65     -47.073 -22.592 -23.170  1.00 64.45           C  
ATOM    459  CD  LYS A  65     -46.789 -23.798 -24.059  1.00 64.40           C  
ATOM    460  CE  LYS A  65     -47.316 -23.630 -25.469  1.00 68.76           C  
ATOM    461  NZ  LYS A  65     -47.312 -24.952 -26.178  1.00 77.33           N  
ATOM    462  N   ASN A  66     -46.080 -22.144 -18.527  1.00 58.29           N  
ATOM    463  CA  ASN A  66     -46.019 -22.584 -17.129  1.00 58.72           C  
ATOM    464  C   ASN A  66     -46.987 -21.843 -16.199  1.00 60.43           C  
ATOM    465  O   ASN A  66     -47.336 -22.355 -15.114  1.00 59.26           O  
ATOM    466  CB  ASN A  66     -44.620 -22.382 -16.577  1.00 57.56           C  
ATOM    467  CG  ASN A  66     -43.617 -23.292 -17.193  1.00 55.19           C  
ATOM    468  OD1 ASN A  66     -43.836 -24.475 -17.277  1.00 61.06           O  
ATOM    469  ND2 ASN A  66     -42.472 -22.753 -17.570  1.00 58.16           N  
ATOM    470  N   TYR A  67     -47.402 -20.642 -16.618  1.00 62.96           N  
ATOM    471  CA  TYR A  67     -48.302 -19.803 -15.823  1.00 65.15           C  
ATOM    472  C   TYR A  67     -49.539 -19.343 -16.622  1.00 65.91           C  
ATOM    473  O   TYR A  67     -50.046 -18.253 -16.369  1.00 64.62           O  
ATOM    474  CB  TYR A  67     -47.542 -18.554 -15.291  1.00 63.60           C  
ATOM    475  CG  TYR A  67     -46.121 -18.816 -14.779  1.00 59.95           C  
ATOM    476  CD1 TYR A  67     -45.887 -19.280 -13.489  1.00 59.09           C  
ATOM    477  CD2 TYR A  67     -45.031 -18.616 -15.590  1.00 58.78           C  
ATOM    478  CE1 TYR A  67     -44.590 -19.544 -13.025  1.00 56.27           C  
ATOM    479  CE2 TYR A  67     -43.719 -18.871 -15.135  1.00 66.56           C  
ATOM    480  CZ  TYR A  67     -43.512 -19.336 -13.844  1.00 63.01           C  
ATOM    481  OH  TYR A  67     -42.235 -19.597 -13.381  1.00 60.10           O  
ATOM    482  N   GLU A  68     -50.013 -20.150 -17.575  1.00 68.93           N  
ATOM    483  CA  GLU A  68     -51.212 -19.807 -18.366  1.00 71.97           C  
ATOM    484  C   GLU A  68     -52.439 -19.432 -17.515  1.00 73.82           C  
ATOM    485  O   GLU A  68     -53.081 -18.401 -17.759  1.00 73.89           O  
ATOM    486  CB  GLU A  68     -51.657 -20.979 -19.251  1.00 73.07           C  
ATOM    487  CG  GLU A  68     -50.794 -21.324 -20.447  1.00 74.44           C  
ATOM    488  CD  GLU A  68     -51.329 -22.544 -21.197  1.00 74.03           C  
ATOM    489  OE1 GLU A  68     -52.454 -22.996 -20.884  1.00 82.58           O  
ATOM    490  OE2 GLU A  68     -50.639 -23.065 -22.095  1.00 81.16           O  
ATOM    491  N   GLN A  69     -52.771 -20.292 -16.546  1.00 75.02           N  
ATOM    492  CA  GLN A  69     -53.936 -20.099 -15.673  1.00 75.48           C  
ATOM    493  C   GLN A  69     -53.963 -18.714 -15.030  1.00 77.13           C  
ATOM    494  O   GLN A  69     -55.028 -18.158 -14.795  1.00 76.55           O  
ATOM    495  CB  GLN A  69     -53.974 -21.176 -14.582  1.00 74.97           C  
ATOM    496  N   MET A  70     -52.783 -18.158 -14.768  1.00 78.13           N  
ATOM    497  CA  MET A  70     -52.637 -16.836 -14.144  1.00 79.30           C  
ATOM    498  C   MET A  70     -52.565 -15.650 -15.110  1.00 78.75           C  
ATOM    499  O   MET A  70     -52.515 -14.487 -14.672  1.00 77.23           O  
ATOM    500  CB  MET A  70     -51.334 -16.815 -13.350  1.00 81.81           C  
ATOM    501  CG  MET A  70     -51.323 -17.644 -12.115  1.00 87.38           C  
ATOM    502  SD  MET A  70     -52.556 -16.855 -10.862  0.75108.85           SD 
ATOM    503  CE  MET A  70     -54.333 -17.877 -11.251  1.00 92.85           C  
ATOM    504  N   GLY A  71     -52.518 -15.950 -16.410  1.00 79.01           N  
ATOM    505  CA  GLY A  71     -52.381 -14.938 -17.466  1.00 79.06           C  
ATOM    506  C   GLY A  71     -53.429 -13.845 -17.471  1.00 78.21           C  
ATOM    507  O   GLY A  71     -53.088 -12.665 -17.341  1.00 78.27           O  
ATOM    508  N   PRO A  72     -54.705 -14.227 -17.613  1.00 77.58           N  
ATOM    509  CA  PRO A  72     -55.785 -13.231 -17.629  1.00 75.99           C  
ATOM    510  C   PRO A  72     -55.777 -12.266 -16.431  1.00 74.66           C  
ATOM    511  O   PRO A  72     -55.937 -11.058 -16.637  1.00 74.59           O  
ATOM    512  CB  PRO A  72     -57.071 -14.077 -17.639  1.00 76.48           C  
ATOM    513  CG  PRO A  72     -56.646 -15.494 -17.396  1.00 78.02           C  
ATOM    514  CD  PRO A  72     -55.206 -15.602 -17.776  1.00 77.45           C  
ATOM    515  N   ILE A  73     -55.589 -12.787 -15.210  1.00 72.53           N  
ATOM    516  CA  ILE A  73     -55.546 -11.939 -13.995  1.00 72.17           C  
ATOM    517  C   ILE A  73     -54.578 -10.776 -14.185  1.00 71.80           C  
ATOM    518  O   ILE A  73     -54.897  -9.618 -13.877  1.00 68.82           O  
ATOM    519  CB  ILE A  73     -55.073 -12.695 -12.700  1.00 71.19           C  
ATOM    520  CG1 ILE A  73     -56.089 -13.755 -12.259  1.00 74.41           C  
ATOM    521  CG2 ILE A  73     -54.850 -11.708 -11.535  1.00 69.92           C  
ATOM    522  CD1 ILE A  73     -55.769 -14.403 -10.897  1.00 72.55           C  
ATOM    523  N   MET A  74     -53.387 -11.106 -14.686  1.00 71.97           N  
ATOM    524  CA  MET A  74     -52.358 -10.122 -14.901  1.00 73.34           C  
ATOM    525  C   MET A  74     -52.726  -9.154 -16.034  1.00 71.19           C  
ATOM    526  O   MET A  74     -52.633  -7.935 -15.855  1.00 68.40           O  
ATOM    527  CB  MET A  74     -51.031 -10.829 -15.191  1.00 72.67           C  
ATOM    528  CG  MET A  74     -49.829  -9.918 -15.266  1.00 76.87           C  
ATOM    529  SD  MET A  74     -48.297 -10.926 -15.986  0.75 84.82           SD 
ATOM    530  CE  MET A  74     -49.148 -11.540 -17.705  1.00 71.90           C  
ATOM    531  N   MET A  75     -53.134  -9.689 -17.185  1.00 71.41           N  
ATOM    532  CA  MET A  75     -53.454  -8.858 -18.345  1.00 73.59           C  
ATOM    533  C   MET A  75     -54.581  -7.892 -18.023  1.00 74.33           C  
ATOM    534  O   MET A  75     -54.474  -6.699 -18.318  1.00 74.40           O  
ATOM    535  CB  MET A  75     -53.794  -9.736 -19.557  1.00 75.29           C  
ATOM    536  CG  MET A  75     -52.626 -10.656 -19.966  1.00 80.15           C  
ATOM    537  SD  MET A  75     -50.951  -9.676 -20.122  0.75 95.16           SD 
ATOM    538  CE  MET A  75     -51.532  -8.475 -21.642  1.00 86.98           C  
ATOM    539  N   GLN A  76     -55.628  -8.414 -17.385  1.00 74.75           N  
ATOM    540  CA  GLN A  76     -56.780  -7.617 -16.984  1.00 74.56           C  
ATOM    541  C   GLN A  76     -56.367  -6.501 -16.003  1.00 74.47           C  
ATOM    542  O   GLN A  76     -56.739  -5.344 -16.194  1.00 73.71           O  
ATOM    543  CB  GLN A  76     -57.864  -8.508 -16.354  1.00 73.84           C  
ATOM    544  N   LYS A  77     -55.558  -6.834 -14.993  1.00 73.70           N  
ATOM    545  CA  LYS A  77     -55.188  -5.858 -13.955  1.00 72.82           C  
ATOM    546  C   LYS A  77     -54.274  -4.753 -14.468  1.00 72.67           C  
ATOM    547  O   LYS A  77     -54.268  -3.652 -13.913  1.00 70.71           O  
ATOM    548  CB  LYS A  77     -54.562  -6.551 -12.742  1.00 71.52           C  
ATOM    549  N   MET A  78     -53.519  -5.043 -15.527  1.00 73.83           N  
ATOM    550  CA  MET A  78     -52.620  -4.054 -16.131  1.00 74.22           C  
ATOM    551  C   MET A  78     -53.342  -3.113 -17.091  1.00 73.93           C  
ATOM    552  O   MET A  78     -53.047  -1.918 -17.103  1.00 72.20           O  
ATOM    553  CB  MET A  78     -51.431  -4.716 -16.799  1.00 74.28           C  
ATOM    554  CG  MET A  78     -50.466  -5.275 -15.800  1.00 73.81           C  
ATOM    555  SD  MET A  78     -49.074  -6.079 -16.783  0.75 78.96           SD 
ATOM    556  CE  MET A  78     -48.261  -4.511 -17.647  1.00 75.82           C  
ATOM    557  N   GLN A  79     -54.259  -3.638 -17.903  1.00 75.28           N  
ATOM    558  CA  GLN A  79     -55.050  -2.770 -18.769  1.00 77.30           C  
ATOM    559  C   GLN A  79     -55.991  -1.913 -17.891  1.00 76.41           C  
ATOM    560  O   GLN A  79     -56.305  -0.775 -18.245  1.00 76.63           O  
ATOM    561  CB  GLN A  79     -55.743  -3.551 -19.910  1.00 78.53           C  
ATOM    562  CG  GLN A  79     -56.535  -4.841 -19.555  1.00 80.81           C  
ATOM    563  CD  GLN A  79     -57.999  -4.624 -19.235  1.00 83.97           C  
ATOM    564  OE1 GLN A  79     -58.393  -3.560 -18.766  1.00 92.98           O  
ATOM    565  NE2 GLN A  79     -58.821  -5.651 -19.478  1.00 84.36           N  
ATOM    566  N   GLU A  80     -56.380  -2.445 -16.726  1.00 75.75           N  
ATOM    567  CA  GLU A  80     -57.218  -1.730 -15.748  1.00 75.48           C  
ATOM    568  C   GLU A  80     -56.469  -0.547 -15.134  1.00 74.45           C  
ATOM    569  O   GLU A  80     -57.048   0.507 -14.902  1.00 73.38           O  
ATOM    570  CB  GLU A  80     -57.695  -2.696 -14.655  1.00 74.80           C  
ATOM    571  CG  GLU A  80     -58.683  -2.098 -13.662  1.00 76.55           C  
ATOM    572  CD  GLU A  80     -59.558  -3.154 -12.960  1.00 77.32           C  
ATOM    573  OE1 GLU A  80     -59.113  -4.326 -12.835  1.00 74.98           O  
ATOM    574  OE2 GLU A  80     -60.693  -2.799 -12.537  1.00 76.21           O  
ATOM    575  N   MET A  81     -55.180  -0.730 -14.863  1.00 74.51           N  
ATOM    576  CA  MET A  81     -54.343   0.357 -14.352  1.00 73.78           C  
ATOM    577  C   MET A  81     -53.794   1.219 -15.502  1.00 72.65           C  
ATOM    578  O   MET A  81     -53.129   2.227 -15.256  1.00 71.94           O  
ATOM    579  CB  MET A  81     -53.153  -0.185 -13.561  1.00 74.46           C  
ATOM    580  CG  MET A  81     -53.407  -0.669 -12.152  1.00 73.09           C  
ATOM    581  SD  MET A  81     -51.710  -1.473 -11.523  0.75 80.52           SD 
ATOM    582  CE  MET A  81     -50.385  -0.009 -11.831  1.00 72.93           C  
ATOM    583  N   LYS A  82     -54.054   0.814 -16.747  1.00 71.87           N  
ATOM    584  CA  LYS A  82     -53.529   1.496 -17.935  1.00 71.38           C  
ATOM    585  C   LYS A  82     -52.011   1.472 -17.872  1.00 70.16           C  
ATOM    586  O   LYS A  82     -51.335   2.459 -18.175  1.00 69.68           O  
ATOM    587  CB  LYS A  82     -54.050   2.929 -18.036  1.00 71.33           C  
ATOM    588  CG  LYS A  82     -55.563   3.029 -18.003  1.00 70.07           C  
ATOM    589  CD  LYS A  82     -56.008   4.463 -18.040  1.00 71.36           C  
ATOM    590  CE  LYS A  82     -57.514   4.559 -17.941  1.00 70.40           C  
ATOM    591  NZ  LYS A  82     -57.953   5.968 -17.843  1.00 75.55           N  
ATOM    592  N   TYR A  83     -51.476   0.324 -17.477  1.00 69.20           N  
ATOM    593  CA  TYR A  83     -50.053   0.193 -17.327  1.00 69.01           C  
ATOM    594  C   TYR A  83     -49.442   0.160 -18.738  1.00 67.57           C  
ATOM    595  O   TYR A  83     -49.939  -0.559 -19.594  1.00 67.17           O  
ATOM    596  CB  TYR A  83     -49.733  -1.058 -16.504  1.00 70.52           C  
ATOM    597  CG  TYR A  83     -48.445  -0.893 -15.753  1.00 71.75           C  
ATOM    598  CD1 TYR A  83     -48.426  -0.243 -14.516  1.00 74.03           C  
ATOM    599  CD2 TYR A  83     -47.236  -1.324 -16.293  1.00 74.20           C  
ATOM    600  CE1 TYR A  83     -47.229  -0.050 -13.819  1.00 73.82           C  
ATOM    601  CE2 TYR A  83     -46.035  -1.138 -15.611  1.00 72.13           C  
ATOM    602  CZ  TYR A  83     -46.040  -0.503 -14.377  1.00 73.77           C  
ATOM    603  OH  TYR A  83     -44.857  -0.325 -13.709  1.00 72.65           O  
ATOM    604  N   PRO A  84     -48.393   0.971 -19.001  1.00 66.67           N  
ATOM    605  CA  PRO A  84     -47.782   0.968 -20.347  1.00 66.05           C  
ATOM    606  C   PRO A  84     -47.239  -0.384 -20.781  1.00 64.29           C  
ATOM    607  O   PRO A  84     -46.903  -1.209 -19.923  1.00 64.43           O  
ATOM    608  CB  PRO A  84     -46.605   1.951 -20.229  1.00 65.37           C  
ATOM    609  CG  PRO A  84     -46.785   2.683 -18.951  1.00 67.45           C  
ATOM    610  CD  PRO A  84     -47.761   1.941 -18.086  1.00 66.63           C  
ATOM    611  N   MET A  85     -47.167  -0.612 -22.096  1.00 63.07           N  
ATOM    612  CA  MET A  85     -46.603  -1.844 -22.652  0.50 62.99           C  
ATOM    614  C   MET A  85     -45.093  -1.813 -22.412  1.00 61.77           C  
ATOM    615  O   MET A  85     -44.490  -0.732 -22.290  1.00 59.23           O  
ATOM    616  CB  MET A  85     -46.913  -1.951 -24.163  0.50 62.13           C  
ATOM    618  CG  MET A  85     -48.424  -1.830 -24.493  0.50 66.33           C  
ATOM    620  SD  MET A  85     -48.959  -1.877 -26.427  0.38 64.49           SD 
ATOM    622  CE  MET A  85     -49.013  -3.778 -26.762  0.50 62.18           C  
ATOM    624  N   TRP A  86     -44.484  -2.987 -22.361  1.00 60.45           N  
ATOM    625  CA  TRP A  86     -43.071  -3.080 -22.097  1.00 59.35           C  
ATOM    626  C   TRP A  86     -42.202  -2.211 -22.999  1.00 57.57           C  
ATOM    627  O   TRP A  86     -41.236  -1.582 -22.526  1.00 57.92           O  
ATOM    628  CB  TRP A  86     -42.635  -4.544 -22.166  1.00 62.19           C  
ATOM    629  CG  TRP A  86     -42.569  -5.095 -23.535  1.00 59.93           C  
ATOM    630  CD1 TRP A  86     -43.548  -5.733 -24.215  1.00 59.40           C  
ATOM    631  CD2 TRP A  86     -41.435  -5.054 -24.394  1.00 60.75           C  
ATOM    632  NE1 TRP A  86     -43.094  -6.106 -25.450  1.00 56.49           N  
ATOM    633  CE2 TRP A  86     -41.797  -5.698 -25.587  1.00 61.48           C  
ATOM    634  CE3 TRP A  86     -40.135  -4.563 -24.256  1.00 62.86           C  
ATOM    635  CZ2 TRP A  86     -40.918  -5.852 -26.652  1.00 63.81           C  
ATOM    636  CZ3 TRP A  86     -39.256  -4.704 -25.327  1.00 63.83           C  
ATOM    637  CH2 TRP A  86     -39.664  -5.341 -26.516  1.00 60.26           C  
ATOM    638  N   HIS A  87     -42.505  -2.188 -24.286  1.00 56.61           N  
ATOM    639  CA  HIS A  87     -41.691  -1.416 -25.221  1.00 57.15           C  
ATOM    640  C   HIS A  87     -41.864   0.082 -25.050  1.00 56.24           C  
ATOM    641  O   HIS A  87     -40.951   0.825 -25.355  1.00 56.35           O  
ATOM    642  CB  HIS A  87     -41.919  -1.820 -26.672  1.00 60.16           C  
ATOM    643  CG  HIS A  87     -43.344  -1.786 -27.089  1.00 60.34           C  
ATOM    644  ND1 HIS A  87     -43.969  -0.632 -27.511  1.00 72.18           N  
ATOM    645  CD2 HIS A  87     -44.271  -2.773 -27.164  1.00 72.65           C  
ATOM    646  CE1 HIS A  87     -45.227  -0.909 -27.817  1.00 71.22           C  
ATOM    647  NE2 HIS A  87     -45.437  -2.201 -27.614  1.00 66.67           N  
ATOM    648  N   GLN A  88     -43.035   0.520 -24.593  1.00 55.72           N  
ATOM    649  CA  GLN A  88     -43.276   1.924 -24.313  1.00 54.85           C  
ATOM    650  C   GLN A  88     -42.446   2.339 -23.119  1.00 54.18           C  
ATOM    651  O   GLN A  88     -41.896   3.422 -23.095  1.00 53.27           O  
ATOM    652  CB  GLN A  88     -44.749   2.176 -24.033  1.00 55.47           C  
ATOM    653  CG  GLN A  88     -45.625   1.887 -25.248  1.00 57.60           C  
ATOM    654  CD  GLN A  88     -47.102   2.060 -24.973  1.00 59.70           C  
ATOM    655  OE1 GLN A  88     -47.581   1.891 -23.845  1.00 64.66           O  
ATOM    656  NE2 GLN A  88     -47.838   2.396 -26.015  1.00 59.84           N  
ATOM    657  N   LEU A  89     -42.334   1.459 -22.129  1.00 53.64           N  
ATOM    658  CA  LEU A  89     -41.490   1.726 -20.972  1.00 53.58           C  
ATOM    659  C   LEU A  89     -40.034   1.870 -21.403  1.00 54.30           C  
ATOM    660  O   LEU A  89     -39.311   2.735 -20.888  1.00 53.64           O  
ATOM    661  CB  LEU A  89     -41.637   0.638 -19.899  1.00 52.27           C  
ATOM    662  CG  LEU A  89     -42.963   0.519 -19.133  1.00 55.75           C  
ATOM    663  CD1 LEU A  89     -42.952  -0.726 -18.253  1.00 51.83           C  
ATOM    664  CD2 LEU A  89     -43.285   1.758 -18.301  1.00 51.03           C  
ATOM    665  N   VAL A  90     -39.594   1.049 -22.348  1.00 53.80           N  
ATOM    666  CA  VAL A  90     -38.209   1.155 -22.819  1.00 52.26           C  
ATOM    667  C   VAL A  90     -37.990   2.482 -23.583  1.00 53.59           C  
ATOM    668  O   VAL A  90     -37.026   3.233 -23.294  1.00 53.91           O  
ATOM    669  CB  VAL A  90     -37.781  -0.061 -23.643  1.00 52.43           C  
ATOM    670  CG1 VAL A  90     -36.361   0.139 -24.188  1.00 51.79           C  
ATOM    671  CG2 VAL A  90     -37.858  -1.302 -22.752  1.00 47.73           C  
ATOM    672  N   GLN A  91     -38.901   2.805 -24.495  1.00 54.36           N  
ATOM    673  CA  GLN A  91     -38.762   4.011 -25.275  1.00 54.81           C  
ATOM    674  C   GLN A  91     -38.811   5.245 -24.388  1.00 55.03           C  
ATOM    675  O   GLN A  91     -38.046   6.187 -24.595  1.00 55.58           O  
ATOM    676  CB  GLN A  91     -39.819   4.080 -26.401  1.00 55.81           C  
ATOM    677  CG  GLN A  91     -39.780   5.361 -27.237  1.00 60.11           C  
ATOM    678  CD  GLN A  91     -38.384   5.746 -27.765  1.00 74.58           C  
ATOM    679  OE1 GLN A  91     -37.915   6.874 -27.538  1.00 81.23           O  
ATOM    680  NE2 GLN A  91     -37.710   4.813 -28.439  1.00 72.46           N  
ATOM    681  N   GLN A  92     -39.703   5.253 -23.405  1.00 55.48           N  
ATOM    682  CA  GLN A  92     -39.795   6.393 -22.480  1.00 56.48           C  
ATOM    683  C   GLN A  92     -38.505   6.489 -21.680  1.00 56.26           C  
ATOM    684  O   GLN A  92     -38.027   7.581 -21.406  1.00 56.84           O  
ATOM    685  CB  GLN A  92     -40.985   6.265 -21.524  1.00 56.99           C  
ATOM    686  N   ALA A  93     -37.940   5.343 -21.311  1.00 54.95           N  
ATOM    687  CA  ALA A  93     -36.685   5.330 -20.552  1.00 54.63           C  
ATOM    688  C   ALA A  93     -35.570   5.964 -21.378  1.00 54.59           C  
ATOM    689  O   ALA A  93     -34.768   6.716 -20.834  1.00 54.37           O  
ATOM    690  CB  ALA A  93     -36.310   3.936 -20.125  1.00 51.44           C  
ATOM    691  N   LYS A  94     -35.535   5.680 -22.692  1.00 56.00           N  
ATOM    692  CA  LYS A  94     -34.519   6.276 -23.573  1.00 57.18           C  
ATOM    693  C   LYS A  94     -34.625   7.782 -23.589  1.00 58.86           C  
ATOM    694  O   LYS A  94     -33.617   8.446 -23.675  1.00 59.74           O  
ATOM    695  CB  LYS A  94     -34.616   5.790 -25.020  1.00 55.73           C  
ATOM    696  CG  LYS A  94     -34.247   4.371 -25.230  1.00 56.46           C  
ATOM    697  CD  LYS A  94     -34.267   3.966 -26.705  1.00 57.91           C  
ATOM    698  CE  LYS A  94     -33.065   4.473 -27.475  1.00 61.30           C  
ATOM    699  NZ  LYS A  94     -33.073   3.910 -28.878  1.00 63.25           N  
ATOM    700  N   GLU A  95     -35.846   8.309 -23.541  1.00 63.15           N  
ATOM    701  CA  GLU A  95     -36.062   9.762 -23.545  1.00 66.47           C  
ATOM    702  C   GLU A  95     -35.636  10.373 -22.210  1.00 67.21           C  
ATOM    703  O   GLU A  95     -35.083  11.453 -22.174  1.00 70.33           O  
ATOM    704  CB  GLU A  95     -37.535  10.091 -23.838  1.00 66.40           C  
ATOM    705  CG  GLU A  95     -38.051   9.587 -25.219  1.00 69.18           C  
ATOM    706  CD  GLU A  95     -39.596   9.659 -25.388  1.00 73.66           C  
ATOM    707  OE1 GLU A  95     -40.297  10.093 -24.435  1.00 77.17           O  
ATOM    708  OE2 GLU A  95     -40.112   9.263 -26.476  1.00 77.56           O  
ATOM    709  N   ILE A  96     -35.875   9.660 -21.119  1.00 67.94           N  
ATOM    710  CA  ILE A  96     -35.567  10.133 -19.765  1.00 69.19           C  
ATOM    711  C   ILE A  96     -34.097   9.982 -19.357  1.00 68.69           C  
ATOM    712  O   ILE A  96     -33.536  10.884 -18.745  1.00 70.26           O  
ATOM    713  CB  ILE A  96     -36.519   9.393 -18.740  1.00 70.92           C  
ATOM    714  CG1 ILE A  96     -37.762  10.245 -18.501  1.00 74.42           C  
ATOM    715  CG2 ILE A  96     -35.843   9.072 -17.398  1.00 70.21           C  
ATOM    716  CD1 ILE A  96     -38.542  10.598 -19.776  1.00 79.79           C  
ATOM    717  N   GLY A  97     -33.489   8.842 -19.683  1.00 66.47           N  
ATOM    718  CA  GLY A  97     -32.132   8.560 -19.275  1.00 63.49           C  
ATOM    719  C   GLY A  97     -31.250   8.064 -20.380  1.00 62.38           C  
ATOM    720  O   GLY A  97     -31.480   8.368 -21.552  1.00 63.60           O  
ATOM    721  N   GLU A  98     -30.239   7.292 -19.988  1.00 60.56           N  
ATOM    722  CA  GLU A  98     -29.226   6.759 -20.907  1.00 60.59           C  
ATOM    723  C   GLU A  98     -29.505   5.265 -21.100  1.00 57.54           C  
ATOM    724  O   GLU A  98     -29.104   4.438 -20.309  1.00 56.98           O  
ATOM    725  CB  GLU A  98     -27.829   7.045 -20.314  1.00 60.58           C  
ATOM    726  CG  GLU A  98     -26.651   6.853 -21.293  1.00 68.54           C  
ATOM    727  N   VAL A  99     -30.249   4.954 -22.147  1.00 53.43           N  
ATOM    728  CA  VAL A  99     -30.637   3.605 -22.436  1.00 52.77           C  
ATOM    729  C   VAL A  99     -30.219   3.302 -23.867  1.00 52.89           C  
ATOM    730  O   VAL A  99     -30.503   4.094 -24.780  1.00 52.47           O  
ATOM    731  CB  VAL A  99     -32.184   3.413 -22.285  1.00 54.42           C  
ATOM    732  CG1 VAL A  99     -32.601   1.976 -22.697  1.00 46.56           C  
ATOM    733  CG2 VAL A  99     -32.609   3.739 -20.885  1.00 53.16           C  
ATOM    734  N   LYS A 100     -29.528   2.171 -24.052  1.00 52.37           N  
ATOM    735  CA  LYS A 100     -29.106   1.725 -25.372  1.00 52.50           C  
ATOM    736  C   LYS A 100     -29.689   0.349 -25.642  1.00 53.47           C  
ATOM    737  O   LYS A 100     -29.670  -0.526 -24.769  1.00 53.33           O  
ATOM    738  CB  LYS A 100     -27.594   1.667 -25.471  1.00 54.02           C  
ATOM    739  CG  LYS A 100     -26.913   3.030 -25.381  1.00 55.15           C  
ATOM    740  CD  LYS A 100     -27.135   3.809 -26.635  1.00 67.70           C  
ATOM    741  CE  LYS A 100     -26.491   5.191 -26.575  1.00 72.49           C  
ATOM    742  NZ  LYS A 100     -27.340   6.204 -25.837  1.00 80.66           N  
ATOM    743  N   VAL A 101     -30.227   0.195 -26.846  1.00 52.08           N  
ATOM    744  CA  VAL A 101     -30.864  -1.027 -27.281  1.00 51.85           C  
ATOM    745  C   VAL A 101     -30.057  -1.613 -28.394  1.00 51.43           C  
ATOM    746  O   VAL A 101     -29.846  -0.967 -29.426  1.00 51.45           O  
ATOM    747  CB  VAL A 101     -32.293  -0.730 -27.749  1.00 52.80           C  
ATOM    748  CG1 VAL A 101     -32.997  -1.969 -28.298  1.00 51.96           C  
ATOM    749  CG2 VAL A 101     -33.077  -0.131 -26.580  1.00 47.81           C  
ATOM    750  N   PHE A 102     -29.589  -2.827 -28.171  1.00 49.79           N  
ATOM    751  CA  PHE A 102     -28.785  -3.568 -29.129  1.00 51.36           C  
ATOM    752  C   PHE A 102     -29.506  -4.835 -29.569  1.00 53.68           C  
ATOM    753  O   PHE A 102     -30.204  -5.451 -28.791  1.00 52.47           O  
ATOM    754  CB  PHE A 102     -27.456  -3.977 -28.493  1.00 51.68           C  
ATOM    755  CG  PHE A 102     -26.613  -2.820 -28.072  1.00 46.50           C  
ATOM    756  CD1 PHE A 102     -25.868  -2.113 -29.005  1.00 52.19           C  
ATOM    757  CD2 PHE A 102     -26.615  -2.395 -26.771  1.00 56.65           C  
ATOM    758  CE1 PHE A 102     -25.102  -1.028 -28.638  1.00 53.32           C  
ATOM    759  CE2 PHE A 102     -25.850  -1.326 -26.386  1.00 52.28           C  
ATOM    760  CZ  PHE A 102     -25.083  -0.637 -27.326  1.00 50.88           C  
ATOM    761  N   ALA A 103     -29.279  -5.209 -30.820  1.00 53.62           N  
ATOM    762  CA  ALA A 103     -29.799  -6.416 -31.405  1.00 55.56           C  
ATOM    763  C   ALA A 103     -28.630  -7.351 -31.664  1.00 56.92           C  
ATOM    764  O   ALA A 103     -27.593  -6.936 -32.147  1.00 55.27           O  
ATOM    765  CB  ALA A 103     -30.555  -6.088 -32.765  1.00 51.41           C  
ATOM    766  N   CYS A 104     -28.822  -8.618 -31.337  1.00 60.53           N  
ATOM    767  CA  CYS A 104     -27.838  -9.668 -31.516  1.00 60.59           C  
ATOM    768  C   CYS A 104     -27.674 -10.090 -32.966  1.00 59.98           C  
ATOM    769  O   CYS A 104     -28.610 -10.596 -33.577  1.00 59.96           O  
ATOM    770  CB  CYS A 104     -28.317 -10.886 -30.737  1.00 64.92           C  
ATOM    771  SG  CYS A 104     -27.403 -12.403 -31.034  1.00 72.75           S  
ATOM    772  N   SER A 105     -26.477  -9.925 -33.506  1.00 59.25           N  
ATOM    773  CA  SER A 105     -26.224 -10.251 -34.896  1.00 60.07           C  
ATOM    774  C   SER A 105     -26.302 -11.744 -35.199  1.00 59.74           C  
ATOM    775  O   SER A 105     -26.705 -12.109 -36.295  1.00 61.40           O  
ATOM    776  CB  SER A 105     -24.877  -9.687 -35.335  1.00 60.45           C  
ATOM    777  OG  SER A 105     -23.841 -10.174 -34.517  1.00 62.45           O  
ATOM    778  N   THR A 106     -25.946 -12.609 -34.250  1.00 60.12           N  
ATOM    779  CA  THR A 106     -25.980 -14.070 -34.489  1.00 60.56           C  
ATOM    780  C   THR A 106     -27.401 -14.610 -34.654  1.00 59.53           C  
ATOM    781  O   THR A 106     -27.692 -15.345 -35.591  1.00 58.82           O  
ATOM    782  CB  THR A 106     -25.257 -14.842 -33.379  1.00 62.10           C  
ATOM    783  OG1 THR A 106     -23.912 -14.385 -33.324  1.00 66.39           O  
ATOM    784  CG2 THR A 106     -25.230 -16.344 -33.668  1.00 59.11           C  
ATOM    785  N   THR A 107     -28.273 -14.231 -33.740  1.00 58.40           N  
ATOM    786  CA  THR A 107     -29.673 -14.572 -33.802  1.00 59.84           C  
ATOM    787  C   THR A 107     -30.303 -14.073 -35.090  1.00 59.72           C  
ATOM    788  O   THR A 107     -31.167 -14.744 -35.667  1.00 60.26           O  
ATOM    789  CB  THR A 107     -30.461 -13.845 -32.652  1.00 61.48           C  
ATOM    790  OG1 THR A 107     -29.976 -14.251 -31.377  1.00 60.89           O  
ATOM    791  CG2 THR A 107     -32.005 -14.102 -32.775  1.00 60.40           C  
ATOM    792  N   MET A 108     -29.919 -12.877 -35.529  1.00 59.31           N  
ATOM    793  CA  MET A 108     -30.489 -12.324 -36.762  1.00 60.23           C  
ATOM    794  C   MET A 108     -30.211 -13.214 -37.957  1.00 62.14           C  
ATOM    795  O   MET A 108     -31.046 -13.313 -38.850  1.00 62.37           O  
ATOM    796  CB  MET A 108     -30.016 -10.908 -37.008  1.00 59.29           C  
ATOM    797  CG  MET A 108     -30.623  -9.961 -36.021  1.00 59.16           C  
ATOM    798  SD  MET A 108     -29.823  -8.264 -36.144  0.75 57.47           SD 
ATOM    799  CE  MET A 108     -30.340  -7.833 -37.943  1.00 50.50           C  
ATOM    800  N   GLU A 109     -29.040 -13.841 -37.983  1.00 64.30           N  
ATOM    801  CA  GLU A 109     -28.703 -14.801 -39.036  1.00 67.10           C  
ATOM    802  C   GLU A 109     -29.547 -16.065 -38.879  1.00 65.58           C  
ATOM    803  O   GLU A 109     -30.070 -16.570 -39.859  1.00 64.38           O  
ATOM    804  CB  GLU A 109     -27.205 -15.180 -39.014  1.00 68.55           C  
ATOM    805  CG  GLU A 109     -26.226 -14.023 -39.360  1.00 74.17           C  
ATOM    806  CD  GLU A 109     -24.751 -14.426 -39.251  1.00 72.77           C  
ATOM    807  N   PHE A 110     -29.677 -16.575 -37.650  1.00 65.54           N  
ATOM    808  CA  PHE A 110     -30.481 -17.787 -37.405  1.00 67.27           C  
ATOM    809  C   PHE A 110     -31.938 -17.627 -37.802  1.00 67.48           C  
ATOM    810  O   PHE A 110     -32.556 -18.609 -38.217  1.00 67.90           O  
ATOM    811  CB  PHE A 110     -30.566 -18.259 -35.936  1.00 68.72           C  
ATOM    812  CG  PHE A 110     -29.271 -18.718 -35.302  1.00 72.90           C  
ATOM    813  CD1 PHE A 110     -28.142 -19.057 -36.051  1.00 74.29           C  
ATOM    814  CD2 PHE A 110     -29.241 -18.928 -33.914  1.00 73.52           C  
ATOM    815  CE1 PHE A 110     -26.969 -19.503 -35.414  1.00 74.36           C  
ATOM    816  CE2 PHE A 110     -28.101 -19.388 -33.276  1.00 72.77           C  
ATOM    817  CZ  PHE A 110     -26.958 -19.684 -34.024  1.00 74.86           C  
ATOM    818  N   PHE A 111     -32.515 -16.439 -37.617  1.00 66.18           N  
ATOM    819  CA  PHE A 111     -33.929 -16.234 -37.939  1.00 65.50           C  
ATOM    820  C   PHE A 111     -34.187 -15.420 -39.199  1.00 64.52           C  
ATOM    821  O   PHE A 111     -35.326 -15.085 -39.490  1.00 65.42           O  
ATOM    822  CB  PHE A 111     -34.640 -15.662 -36.725  1.00 66.86           C  
ATOM    823  CG  PHE A 111     -34.683 -16.615 -35.562  1.00 67.81           C  
ATOM    824  CD1 PHE A 111     -35.465 -17.774 -35.628  1.00 72.55           C  
ATOM    825  CD2 PHE A 111     -33.953 -16.373 -34.423  1.00 67.21           C  
ATOM    826  CE1 PHE A 111     -35.511 -18.664 -34.560  1.00 71.84           C  
ATOM    827  CE2 PHE A 111     -33.991 -17.254 -33.335  1.00 68.35           C  
ATOM    828  CZ  PHE A 111     -34.774 -18.395 -33.400  1.00 72.01           C  
ATOM    829  N   GLY A 112     -33.136 -15.151 -39.966  1.00 62.82           N  
ATOM    830  CA  GLY A 112     -33.238 -14.401 -41.216  1.00 61.47           C  
ATOM    831  C   GLY A 112     -33.809 -13.012 -41.058  1.00 60.86           C  
ATOM    832  O   GLY A 112     -34.553 -12.556 -41.904  1.00 62.06           O  
ATOM    833  N   ILE A 113     -33.467 -12.343 -39.965  1.00 60.79           N  
ATOM    834  CA  ILE A 113     -33.945 -10.993 -39.687  1.00 59.55           C  
ATOM    835  C   ILE A 113     -32.902 -10.007 -40.181  1.00 60.32           C  
ATOM    836  O   ILE A 113     -31.707 -10.227 -39.967  1.00 59.79           O  
ATOM    837  CB  ILE A 113     -34.130 -10.815 -38.172  1.00 61.86           C  
ATOM    838  CG1 ILE A 113     -35.138 -11.846 -37.648  1.00 59.77           C  
ATOM    839  CG2 ILE A 113     -34.551  -9.365 -37.830  1.00 56.95           C  
ATOM    840  CD1 ILE A 113     -35.218 -11.888 -36.144  1.00 57.35           C  
ATOM    841  N   LYS A 114     -33.345  -8.942 -40.848  1.00 60.42           N  
ATOM    842  CA  LYS A 114     -32.443  -7.899 -41.337  1.00 61.16           C  
ATOM    843  C   LYS A 114     -32.670  -6.641 -40.490  1.00 60.97           C  
ATOM    844  O   LYS A 114     -33.690  -6.523 -39.811  1.00 60.28           O  
ATOM    845  CB  LYS A 114     -32.635  -7.656 -42.843  1.00 61.48           C  
ATOM    846  CG  LYS A 114     -32.267  -8.888 -43.721  1.00 60.31           C  
ATOM    847  CD  LYS A 114     -32.479  -8.673 -45.231  1.00 64.31           C  
ATOM    848  N   ARG A 115     -31.734  -5.695 -40.536  1.00 61.09           N  
ATOM    849  CA  ARG A 115     -31.821  -4.459 -39.767  0.50 62.87           C  
ATOM    851  C   ARG A 115     -33.138  -3.693 -40.018  1.00 61.19           C  
ATOM    852  O   ARG A 115     -33.728  -3.104 -39.105  1.00 61.30           O  
ATOM    853  CB  ARG A 115     -30.607  -3.573 -40.108  0.50 64.41           C  
ATOM    855  CG  ARG A 115     -29.243  -4.318 -40.079  0.50 67.63           C  
ATOM    857  CD  ARG A 115     -28.044  -3.379 -39.928  0.50 67.01           C  
ATOM    859  NE  ARG A 115     -26.798  -4.125 -39.733  0.50 70.01           N  
ATOM    861  CZ  ARG A 115     -25.629  -3.585 -39.383  0.50 72.30           C  
ATOM    863  NH1 ARG A 115     -25.511  -2.278 -39.171  0.50 72.66           N  
ATOM    865  NH2 ARG A 115     -24.565  -4.366 -39.229  0.50 70.81           N  
ATOM    867  N   GLU A 116     -33.574  -3.686 -41.282  1.00 60.27           N  
ATOM    868  CA  GLU A 116     -34.795  -2.985 -41.684  1.00 59.75           C  
ATOM    869  C   GLU A 116     -36.038  -3.551 -40.999  1.00 58.03           C  
ATOM    870  O   GLU A 116     -37.026  -2.841 -40.812  1.00 57.97           O  
ATOM    871  CB  GLU A 116     -34.954  -3.061 -43.204  1.00 56.78           C  
ATOM    872  N   ASP A 117     -35.966  -4.820 -40.605  1.00 56.45           N  
ATOM    873  CA  ASP A 117     -37.058  -5.492 -39.922  1.00 56.20           C  
ATOM    874  C   ASP A 117     -37.165  -5.112 -38.439  1.00 55.78           C  
ATOM    875  O   ASP A 117     -38.176  -5.377 -37.802  1.00 54.43           O  
ATOM    876  CB  ASP A 117     -36.847  -7.002 -40.009  1.00 56.40           C  
ATOM    877  CG  ASP A 117     -36.703  -7.507 -41.447  1.00 59.58           C  
ATOM    878  OD1 ASP A 117     -37.238  -6.865 -42.395  1.00 56.49           O  
ATOM    879  OD2 ASP A 117     -36.041  -8.561 -41.613  1.00 57.47           O  
ATOM    880  N   LEU A 118     -36.129  -4.478 -37.894  1.00 57.31           N  
ATOM    881  CA  LEU A 118     -36.100  -4.148 -36.471  1.00 57.17           C  
ATOM    882  C   LEU A 118     -36.755  -2.818 -36.139  1.00 56.66           C  
ATOM    883  O   LEU A 118     -36.756  -1.920 -36.966  1.00 57.21           O  
ATOM    884  CB  LEU A 118     -34.652  -4.143 -35.986  1.00 57.26           C  
ATOM    885  CG  LEU A 118     -33.929  -5.494 -35.992  1.00 60.93           C  
ATOM    886  CD1 LEU A 118     -32.439  -5.402 -35.592  1.00 57.03           C  
ATOM    887  CD2 LEU A 118     -34.678  -6.425 -35.064  1.00 60.29           C  
ATOM    888  N   ALA A 119     -37.304  -2.707 -34.926  1.00 57.73           N  
ATOM    889  CA  ALA A 119     -37.923  -1.466 -34.451  1.00 57.21           C  
ATOM    890  C   ALA A 119     -36.896  -0.320 -34.526  1.00 58.18           C  
ATOM    891  O   ALA A 119     -35.671  -0.529 -34.394  1.00 57.44           O  
ATOM    892  CB  ALA A 119     -38.434  -1.626 -33.020  1.00 59.61           C  
ATOM    893  N   GLU A 120     -37.414   0.890 -34.711  1.00 57.66           N  
ATOM    894  CA  GLU A 120     -36.592   2.087 -34.881  1.00 58.80           C  
ATOM    895  C   GLU A 120     -35.716   2.383 -33.675  1.00 57.82           C  
ATOM    896  O   GLU A 120     -34.641   2.955 -33.815  1.00 57.54           O  
ATOM    897  CB  GLU A 120     -37.479   3.316 -35.130  1.00 60.45           C  
ATOM    898  CG  GLU A 120     -38.375   3.208 -36.376  1.00 74.82           C  
ATOM    899  CD  GLU A 120     -37.599   3.141 -37.697  1.00 88.54           C  
ATOM    900  OE1 GLU A 120     -36.403   3.529 -37.708  1.00 95.48           O  
ATOM    901  OE2 GLU A 120     -38.199   2.726 -38.726  1.00 91.61           O  
ATOM    902  N   PHE A 121     -36.179   1.971 -32.504  1.00 56.67           N  
ATOM    903  CA  PHE A 121     -35.481   2.270 -31.283  1.00 58.71           C  
ATOM    904  C   PHE A 121     -34.230   1.422 -31.049  1.00 55.41           C  
ATOM    905  O   PHE A 121     -33.580   1.578 -30.041  1.00 54.46           O  
ATOM    906  CB  PHE A 121     -36.467   2.267 -30.102  1.00 63.04           C  
ATOM    907  CG  PHE A 121     -36.796   0.910 -29.527  1.00 67.50           C  
ATOM    908  CD1 PHE A 121     -36.629  -0.265 -30.232  1.00 75.80           C  
ATOM    909  CD2 PHE A 121     -37.395   0.839 -28.279  1.00 73.42           C  
ATOM    910  CE1 PHE A 121     -36.963  -1.485 -29.658  1.00 74.62           C  
ATOM    911  CE2 PHE A 121     -37.743  -0.387 -27.717  1.00 76.02           C  
ATOM    912  CZ  PHE A 121     -37.525  -1.541 -28.412  1.00 70.39           C  
ATOM    913  N   VAL A 122     -33.914   0.512 -31.970  1.00 54.22           N  
ATOM    914  CA  VAL A 122     -32.686  -0.274 -31.862  1.00 53.19           C  
ATOM    915  C   VAL A 122     -31.555   0.644 -32.283  1.00 53.81           C  
ATOM    916  O   VAL A 122     -31.595   1.253 -33.351  1.00 52.24           O  
ATOM    917  CB  VAL A 122     -32.709  -1.509 -32.760  1.00 53.97           C  
ATOM    918  CG1 VAL A 122     -31.326  -2.187 -32.821  1.00 49.31           C  
ATOM    919  CG2 VAL A 122     -33.827  -2.471 -32.298  1.00 54.43           C  
ATOM    920  N   ASP A 123     -30.560   0.756 -31.431  1.00 53.04           N  
ATOM    921  CA  ASP A 123     -29.418   1.614 -31.670  1.00 54.22           C  
ATOM    922  C   ASP A 123     -28.354   0.947 -32.524  1.00 54.10           C  
ATOM    923  O   ASP A 123     -27.734   1.587 -33.344  1.00 52.76           O  
ATOM    924  CB  ASP A 123     -28.834   2.054 -30.313  1.00 55.23           C  
ATOM    925  CG  ASP A 123     -29.824   2.892 -29.539  1.00 57.62           C  
ATOM    926  OD1 ASP A 123     -30.235   3.926 -30.100  1.00 62.06           O  
ATOM    927  OD2 ASP A 123     -30.241   2.516 -28.423  1.00 58.03           O  
ATOM    928  N   ASP A 124     -28.120  -0.340 -32.347  1.00 54.69           N  
ATOM    929  CA  ASP A 124     -27.089  -0.989 -33.126  1.00 55.19           C  
ATOM    930  C   ASP A 124     -27.239  -2.495 -33.092  1.00 54.14           C  
ATOM    931  O   ASP A 124     -27.929  -3.031 -32.247  1.00 53.74           O  
ATOM    932  CB  ASP A 124     -25.701  -0.612 -32.580  1.00 58.16           C  
ATOM    933  CG  ASP A 124     -24.601  -0.717 -33.637  1.00 66.26           C  
ATOM    934  OD1 ASP A 124     -24.864  -1.209 -34.779  1.00 73.71           O  
ATOM    935  OD2 ASP A 124     -23.464  -0.292 -33.330  1.00 77.60           O  
ATOM    936  N   VAL A 125     -26.582  -3.153 -34.049  1.00 53.49           N  
ATOM    937  CA  VAL A 125     -26.556  -4.604 -34.178  1.00 54.94           C  
ATOM    938  C   VAL A 125     -25.142  -4.980 -33.819  1.00 55.28           C  
ATOM    939  O   VAL A 125     -24.200  -4.463 -34.428  1.00 56.38           O  
ATOM    940  CB  VAL A 125     -26.866  -5.099 -35.617  1.00 55.58           C  
ATOM    941  CG1 VAL A 125     -26.495  -6.574 -35.785  1.00 55.23           C  
ATOM    942  CG2 VAL A 125     -28.334  -4.888 -35.946  1.00 54.70           C  
ATOM    943  N   VAL A 126     -24.988  -5.847 -32.826  1.00 53.85           N  
ATOM    944  CA  VAL A 126     -23.683  -6.190 -32.324  1.00 53.54           C  
ATOM    945  C   VAL A 126     -23.618  -7.655 -31.939  1.00 55.63           C  
ATOM    946  O   VAL A 126     -24.626  -8.362 -31.878  1.00 56.98           O  
ATOM    947  CB  VAL A 126     -23.370  -5.345 -31.068  1.00 53.55           C  
ATOM    948  CG1 VAL A 126     -23.598  -3.869 -31.341  1.00 54.45           C  
ATOM    949  CG2 VAL A 126     -24.206  -5.760 -29.881  1.00 46.82           C  
ATOM    950  N   GLY A 127     -22.404  -8.095 -31.700  1.00 58.27           N  
ATOM    951  CA  GLY A 127     -22.146  -9.442 -31.239  1.00 59.83           C  
ATOM    952  C   GLY A 127     -21.913  -9.474 -29.735  1.00 61.90           C  
ATOM    953  O   GLY A 127     -21.886  -8.452 -29.041  1.00 57.71           O  
ATOM    954  N   VAL A 128     -21.697 -10.697 -29.264  1.00 66.44           N  
ATOM    955  CA  VAL A 128     -21.499 -11.041 -27.852  1.00 67.27           C  
ATOM    956  C   VAL A 128     -20.423 -10.328 -27.143  1.00 65.03           C  
ATOM    957  O   VAL A 128     -20.630  -9.827 -26.055  1.00 66.85           O  
ATOM    958  CB  VAL A 128     -21.204 -12.590 -27.685  1.00 69.84           C  
ATOM    959  CG1 VAL A 128     -19.990 -12.894 -26.720  1.00 67.67           C  
ATOM    960  CG2 VAL A 128     -22.502 -13.315 -27.313  1.00 68.75           C  
ATOM    961  N   ALA A 129     -19.240 -10.306 -27.708  1.00 63.05           N  
ATOM    962  CA  ALA A 129     -18.160  -9.622 -27.033  1.00 64.00           C  
ATOM    963  C   ALA A 129     -18.465  -8.157 -26.787  1.00 62.25           C  
ATOM    964  O   ALA A 129     -17.990  -7.544 -25.816  1.00 61.27           O  
ATOM    965  CB  ALA A 129     -16.851  -9.693 -27.841  1.00 68.17           C  
ATOM    966  N   THR A 130     -19.178  -7.568 -27.734  1.00 58.67           N  
ATOM    967  CA  THR A 130     -19.520  -6.170 -27.608  1.00 57.61           C  
ATOM    968  C   THR A 130     -20.366  -6.003 -26.365  1.00 57.47           C  
ATOM    969  O   THR A 130     -20.135  -5.119 -25.546  1.00 59.99           O  
ATOM    970  CB  THR A 130     -20.194  -5.658 -28.902  1.00 61.37           C  
ATOM    971  OG1 THR A 130     -19.420  -6.089 -30.060  1.00 62.66           O  
ATOM    972  CG2 THR A 130     -20.267  -4.168 -28.860  1.00 62.95           C  
ATOM    973  N   PHE A 131     -21.320  -6.907 -26.182  1.00 53.72           N  
ATOM    974  CA  PHE A 131     -22.172  -6.761 -25.028  0.50 56.54           C  
ATOM    976  C   PHE A 131     -21.443  -7.087 -23.713  1.00 56.30           C  
ATOM    977  O   PHE A 131     -21.645  -6.384 -22.760  1.00 57.98           O  
ATOM    978  CB  PHE A 131     -23.549  -7.434 -25.228  0.50 59.51           C  
ATOM    980  CG  PHE A 131     -24.656  -6.749 -24.474  0.50 58.28           C  
ATOM    982  CD1 PHE A 131     -25.231  -5.583 -24.977  0.50 60.08           C  
ATOM    984  CD2 PHE A 131     -25.095  -7.234 -23.256  0.50 62.49           C  
ATOM    986  CE1 PHE A 131     -26.222  -4.930 -24.278  0.50 53.78           C  
ATOM    988  CE2 PHE A 131     -26.095  -6.586 -22.559  0.50 61.57           C  
ATOM    990  CZ  PHE A 131     -26.652  -5.428 -23.071  0.50 61.19           C  
ATOM    992  N   LEU A 132     -20.559  -8.047 -23.688  1.00 57.45           N  
ATOM    993  CA  LEU A 132     -19.767  -8.269 -22.532  1.00 58.75           C  
ATOM    994  C   LEU A 132     -18.977  -7.061 -22.144  1.00 56.82           C  
ATOM    995  O   LEU A 132     -18.758  -6.795 -20.949  1.00 56.02           O  
ATOM    996  CB  LEU A 132     -18.716  -9.369 -22.792  1.00 64.65           C  
ATOM    997  CG  LEU A 132     -18.902 -10.874 -22.485  1.00 68.72           C  
ATOM    998  CD1 LEU A 132     -20.222 -11.381 -22.903  1.00 72.00           C  
ATOM    999  CD2 LEU A 132     -17.774 -11.648 -23.190  1.00 65.50           C  
ATOM   1000  N   ASP A 133     -18.402  -6.394 -23.148  1.00 52.48           N  
ATOM   1001  CA  ASP A 133     -17.610  -5.220 -22.911  1.00 52.63           C  
ATOM   1002  C   ASP A 133     -18.435  -4.144 -22.306  1.00 53.40           C  
ATOM   1003  O   ASP A 133     -18.044  -3.519 -21.351  1.00 51.34           O  
ATOM   1004  CB  ASP A 133     -17.086  -4.662 -24.228  1.00 56.63           C  
ATOM   1005  CG  ASP A 133     -15.815  -5.353 -24.733  1.00 63.88           C  
ATOM   1006  OD1 ASP A 133     -15.251  -6.258 -24.068  1.00 68.21           O  
ATOM   1007  OD2 ASP A 133     -15.360  -4.926 -25.820  1.00 68.15           O  
ATOM   1008  N   ARG A 134     -19.596  -3.898 -22.890  1.00 52.78           N  
ATOM   1009  CA  ARG A 134     -20.502  -2.882 -22.329  1.00 53.66           C  
ATOM   1010  C   ARG A 134     -20.997  -3.177 -20.965  1.00 56.04           C  
ATOM   1011  O   ARG A 134     -21.100  -2.274 -20.153  1.00 58.45           O  
ATOM   1012  CB  ARG A 134     -21.730  -2.665 -23.240  1.00 56.07           C  
ATOM   1013  CG  ARG A 134     -21.656  -1.413 -23.943  1.00 55.29           C  
ATOM   1014  CD  ARG A 134     -22.900  -0.993 -24.494  1.00 67.92           C  
ATOM   1015  NE  ARG A 134     -23.054   0.416 -24.192  1.00 68.26           N  
ATOM   1016  CZ  ARG A 134     -22.617   1.424 -24.924  1.00 65.14           C  
ATOM   1017  NH1 ARG A 134     -21.959   1.249 -26.051  1.00 63.57           N  
ATOM   1018  NH2 ARG A 134     -22.874   2.640 -24.503  1.00 76.15           N  
ATOM   1019  N   ALA A 135     -21.250  -4.446 -20.669  1.00 54.87           N  
ATOM   1020  CA  ALA A 135     -21.736  -4.833 -19.351  1.00 55.12           C  
ATOM   1021  C   ALA A 135     -20.737  -4.832 -18.229  1.00 55.34           C  
ATOM   1022  O   ALA A 135     -21.105  -4.805 -17.041  1.00 53.85           O  
ATOM   1023  CB  ALA A 135     -22.306  -6.222 -19.405  1.00 54.71           C  
ATOM   1024  N   GLU A 136     -19.476  -4.951 -18.584  1.00 55.01           N  
ATOM   1025  CA  GLU A 136     -18.417  -5.089 -17.617  1.00 56.83           C  
ATOM   1026  C   GLU A 136     -18.452  -4.006 -16.560  1.00 54.75           C  
ATOM   1027  O   GLU A 136     -18.556  -2.859 -16.880  1.00 52.63           O  
ATOM   1028  CB  GLU A 136     -17.074  -5.011 -18.362  1.00 57.14           C  
ATOM   1029  CG  GLU A 136     -15.867  -5.542 -17.587  1.00 66.56           C  
ATOM   1030  CD  GLU A 136     -14.531  -5.255 -18.354  1.00 74.31           C  
ATOM   1031  OE1 GLU A 136     -14.574  -5.075 -19.614  1.00 93.50           O  
ATOM   1032  OE2 GLU A 136     -13.459  -5.187 -17.701  1.00 97.53           O  
ATOM   1033  N   GLY A 137     -18.399  -4.408 -15.299  1.00 54.38           N  
ATOM   1034  CA  GLY A 137     -18.380  -3.489 -14.192  1.00 54.23           C  
ATOM   1035  C   GLY A 137     -19.738  -3.111 -13.643  1.00 55.01           C  
ATOM   1036  O   GLY A 137     -19.793  -2.475 -12.611  1.00 55.34           O  
ATOM   1037  N   GLY A 138     -20.830  -3.488 -14.292  1.00 52.46           N  
ATOM   1038  CA  GLY A 138     -22.158  -3.162 -13.749  1.00 52.49           C  
ATOM   1039  C   GLY A 138     -22.921  -4.429 -13.377  1.00 54.67           C  
ATOM   1040  O   GLY A 138     -22.373  -5.533 -13.427  1.00 54.22           O  
ATOM   1041  N   THR A 139     -24.193  -4.278 -13.043  1.00 51.16           N  
ATOM   1042  CA  THR A 139     -25.043  -5.407 -12.777  1.00 51.84           C  
ATOM   1043  C   THR A 139     -25.484  -5.933 -14.110  1.00 50.76           C  
ATOM   1044  O   THR A 139     -25.858  -5.149 -14.989  1.00 52.25           O  
ATOM   1045  CB  THR A 139     -26.221  -4.933 -11.933  1.00 53.65           C  
ATOM   1046  OG1 THR A 139     -25.678  -4.572 -10.665  1.00 55.19           O  
ATOM   1047  CG2 THR A 139     -27.232  -6.012 -11.775  1.00 51.39           C  
ATOM   1048  N   THR A 140     -25.446  -7.254 -14.276  1.00 50.69           N  
ATOM   1049  CA  THR A 140     -25.840  -7.903 -15.557  1.00 50.51           C  
ATOM   1050  C   THR A 140     -26.749  -9.063 -15.301  1.00 51.06           C  
ATOM   1051  O   THR A 140     -26.504  -9.830 -14.374  1.00 51.94           O  
ATOM   1052  CB  THR A 140     -24.608  -8.411 -16.363  1.00 50.93           C  
ATOM   1053  OG1 THR A 140     -23.665  -7.341 -16.531  1.00 55.70           O  
ATOM   1054  CG2 THR A 140     -25.027  -8.903 -17.722  1.00 50.25           C  
ATOM   1055  N   LEU A 141     -27.839  -9.112 -16.066  1.00 50.82           N  
ATOM   1056  CA  LEU A 141     -28.918 -10.124 -15.927  1.00 51.04           C  
ATOM   1057  C   LEU A 141     -29.205 -10.781 -17.247  1.00 51.41           C  
ATOM   1058  O   LEU A 141     -29.065 -10.144 -18.292  1.00 52.44           O  
ATOM   1059  CB  LEU A 141     -30.219  -9.460 -15.482  1.00 52.19           C  
ATOM   1060  CG  LEU A 141     -30.173  -8.622 -14.198  1.00 55.62           C  
ATOM   1061  CD1 LEU A 141     -31.489  -7.918 -14.041  1.00 49.32           C  
ATOM   1062  CD2 LEU A 141     -29.809  -9.444 -12.962  1.00 49.09           C  
ATOM   1063  N   PHE A 142     -29.600 -12.050 -17.189  1.00 51.29           N  
ATOM   1064  CA  PHE A 142     -30.058 -12.823 -18.336  1.00 50.99           C  
ATOM   1065  C   PHE A 142     -31.516 -13.161 -18.036  1.00 51.84           C  
ATOM   1066  O   PHE A 142     -31.817 -13.840 -17.020  1.00 49.93           O  
ATOM   1067  CB  PHE A 142     -29.225 -14.102 -18.499  1.00 51.26           C  
ATOM   1068  CG  PHE A 142     -29.575 -14.911 -19.713  1.00 49.96           C  
ATOM   1069  CD1 PHE A 142     -30.691 -15.760 -19.713  1.00 51.27           C  
ATOM   1070  CD2 PHE A 142     -28.803 -14.836 -20.844  1.00 51.04           C  
ATOM   1071  CE1 PHE A 142     -30.986 -16.503 -20.818  1.00 52.95           C  
ATOM   1072  CE2 PHE A 142     -29.101 -15.566 -21.962  1.00 53.20           C  
ATOM   1073  CZ  PHE A 142     -30.172 -16.395 -21.965  1.00 49.39           C  
ATOM   1074  N   ILE A 143     -32.398 -12.641 -18.891  1.00 53.57           N  
ATOM   1075  CA  ILE A 143     -33.832 -12.774 -18.763  1.00 55.79           C  
ATOM   1076  C   ILE A 143     -34.439 -13.515 -19.972  1.00 60.40           C  
ATOM   1077  O   ILE A 143     -34.286 -13.073 -21.128  1.00 60.96           O  
ATOM   1078  CB  ILE A 143     -34.507 -11.382 -18.618  1.00 55.78           C  
ATOM   1079  CG1 ILE A 143     -33.899 -10.654 -17.417  1.00 57.27           C  
ATOM   1080  CG2 ILE A 143     -36.065 -11.547 -18.479  1.00 50.82           C  
ATOM   1081  CD1 ILE A 143     -34.588  -9.413 -16.975  1.00 54.84           C  
ATOM   1082  OXT ILE A 143     -35.101 -14.551 -19.813  1.00 61.54           O  
