# Supplementary material for: Modeling Symmetric Macromolecular Structures in Rosetta3
Source: PLoS One. 2011 Jun 22;6(6):e20450. doi: 10.1371/journal.pone.0020450 (PMC3120754; doi:10.1371/journal.pone.0020450)
Supplement: File S1 — An archive containing example flags file and input files for running four different symmetry protocols in Rosetta3. The protocols include symmetric docking, symmetric comparative modeling, fold-and-dock, and symmetric design. (BZ2) [file pone.0020450.s002.bz2 › rosetta3_symmdemo/comparative_modeling/input_files/2qs7A.pdb]

ATOM      1  N   LYS A   6     -21.149   6.514 -12.461  1.00 70.43           N  
ATOM      2  CA  LYS A   6     -22.554   6.130 -12.911  1.00 71.45           C  
ATOM      3  C   LYS A   6     -22.851   4.613 -12.940  1.00 66.46           C  
ATOM      4  O   LYS A   6     -22.162   3.820 -13.589  1.00 65.12           O  
ATOM      5  CB  LYS A   6     -22.904   6.733 -14.261  1.00 72.07           C  
ATOM      6  CG  LYS A   6     -24.394   6.679 -14.578  1.00 70.50           C  
ATOM      7  CD  LYS A   6     -24.692   7.591 -15.775  1.00 75.21           C  
ATOM      8  CE  LYS A   6     -26.185   7.890 -15.977  1.00 80.17           C  
ATOM      9  NZ  LYS A   6     -26.501   8.701 -17.211  1.00 80.63           N  
ATOM     10  N   LYS A   7     -23.859   4.252 -12.166  1.00 62.13           N  
ATOM     11  CA  LYS A   7     -24.352   2.897 -12.015  1.00 59.77           C  
ATOM     12  C   LYS A   7     -24.823   2.362 -13.359  1.00 55.11           C  
ATOM     13  O   LYS A   7     -25.371   3.093 -14.175  1.00 51.88           O  
ATOM     14  CB  LYS A   7     -25.505   2.858 -11.023  1.00 60.24           C  
ATOM     15  CG  LYS A   7     -25.124   3.292  -9.585  1.00 61.28           C  
ATOM     16  CD  LYS A   7     -26.280   2.945  -8.626  1.00 62.55           C  
ATOM     17  CE  LYS A   7     -25.889   3.071  -7.164  1.00 70.01           C  
ATOM     18  NZ  LYS A   7     -25.195   4.342  -6.856  1.00 66.61           N  
ATOM     19  N   LYS A   8     -24.666   1.068 -13.564  1.00 52.93           N  
ATOM     20  CA  LYS A   8     -25.008   0.473 -14.849  1.00 54.46           C  
ATOM     21  C   LYS A   8     -25.710  -0.831 -14.689  1.00 53.45           C  
ATOM     22  O   LYS A   8     -25.361  -1.629 -13.821  1.00 50.78           O  
ATOM     23  CB  LYS A   8     -23.681   0.269 -15.611  1.00 56.74           C  
ATOM     24  CG  LYS A   8     -23.797  -0.336 -16.977  1.00 59.70           C  
ATOM     25  CD  LYS A   8     -22.431  -0.177 -17.761  1.00 60.62           C  
ATOM     26  CE  LYS A   8     -21.294  -0.912 -17.144  1.00 57.85           C  
ATOM     27  NZ  LYS A   8     -20.090  -0.957 -18.038  1.00 52.96           N  
ATOM     28  N   LEU A   9     -26.712  -1.032 -15.530  1.00 52.00           N  
ATOM     29  CA  LEU A   9     -27.464  -2.261 -15.625  1.00 50.69           C  
ATOM     30  C   LEU A   9     -27.475  -2.725 -17.088  1.00 52.02           C  
ATOM     31  O   LEU A   9     -27.806  -1.968 -17.986  1.00 50.15           O  
ATOM     32  CB  LEU A   9     -28.906  -2.023 -15.211  1.00 49.74           C  
ATOM     33  CG  LEU A   9     -29.877  -3.207 -15.333  1.00 53.61           C  
ATOM     34  CD1 LEU A   9     -29.475  -4.362 -14.423  1.00 49.45           C  
ATOM     35  CD2 LEU A   9     -31.316  -2.714 -15.013  1.00 47.14           C  
ATOM     36  N   SER A  10     -27.115  -3.986 -17.308  1.00 50.94           N  
ATOM     37  CA  SER A  10     -27.141  -4.566 -18.632  1.00 50.00           C  
ATOM     38  C   SER A  10     -27.980  -5.823 -18.586  1.00 50.27           C  
ATOM     39  O   SER A  10     -27.874  -6.636 -17.670  1.00 49.57           O  
ATOM     40  CB  SER A  10     -25.718  -4.849 -19.127  1.00 50.75           C  
ATOM     41  OG  SER A  10     -24.877  -3.660 -19.116  1.00 50.05           O  
ATOM     42  N   ILE A  11     -28.827  -5.990 -19.584  1.00 50.82           N  
ATOM     43  CA  ILE A  11     -29.726  -7.145 -19.613  1.00 51.70           C  
ATOM     44  C   ILE A  11     -29.702  -7.815 -20.956  1.00 51.75           C  
ATOM     45  O   ILE A  11     -29.823  -7.141 -21.983  1.00 49.55           O  
ATOM     46  CB  ILE A  11     -31.203  -6.710 -19.365  1.00 52.64           C  
ATOM     47  CG1 ILE A  11     -31.323  -5.911 -18.064  1.00 54.18           C  
ATOM     48  CG2 ILE A  11     -32.154  -7.949 -19.371  1.00 52.08           C  
ATOM     49  CD1 ILE A  11     -32.783  -5.440 -17.812  1.00 51.94           C  
ATOM     50  N   ILE A  12     -29.524  -9.144 -20.935  1.00 52.39           N  
ATOM     51  CA  ILE A  12     -29.626  -9.972 -22.133  1.00 52.69           C  
ATOM     52  C   ILE A  12     -31.079 -10.407 -22.149  1.00 51.27           C  
ATOM     53  O   ILE A  12     -31.558 -11.151 -21.265  1.00 52.08           O  
ATOM     54  CB  ILE A  12     -28.723 -11.208 -22.140  1.00 54.65           C  
ATOM     55  CG1 ILE A  12     -27.268 -10.789 -22.080  1.00 55.80           C  
ATOM     56  CG2 ILE A  12     -28.971 -12.094 -23.398  1.00 47.71           C  
ATOM     57  CD1 ILE A  12     -26.277 -11.988 -21.914  1.00 56.44           C  
ATOM     58  N   VAL A  13     -31.806  -9.871 -23.113  1.00 51.45           N  
ATOM     59  CA  VAL A  13     -33.247 -10.157 -23.245  1.00 50.43           C  
ATOM     60  C   VAL A  13     -33.364 -11.307 -24.191  1.00 52.51           C  
ATOM     61  O   VAL A  13     -33.438 -11.134 -25.417  1.00 52.46           O  
ATOM     62  CB  VAL A  13     -34.053  -8.932 -23.753  1.00 50.97           C  
ATOM     63  CG1 VAL A  13     -35.559  -9.241 -23.761  1.00 48.34           C  
ATOM     64  CG2 VAL A  13     -33.745  -7.675 -22.902  1.00 49.53           C  
ATOM     65  N   PHE A  14     -33.320 -12.505 -23.612  1.00 51.41           N  
ATOM     66  CA  PHE A  14     -33.427 -13.754 -24.380  1.00 51.32           C  
ATOM     67  C   PHE A  14     -34.859 -14.184 -24.611  1.00 51.87           C  
ATOM     68  O   PHE A  14     -35.218 -14.726 -25.707  1.00 52.15           O  
ATOM     69  CB  PHE A  14     -32.705 -14.849 -23.586  1.00 50.63           C  
ATOM     70  CG  PHE A  14     -32.908 -16.221 -24.104  1.00 50.77           C  
ATOM     71  CD1 PHE A  14     -32.090 -16.735 -25.079  1.00 54.96           C  
ATOM     72  CD2 PHE A  14     -33.934 -17.014 -23.628  1.00 53.36           C  
ATOM     73  CE1 PHE A  14     -32.300 -17.999 -25.550  1.00 51.11           C  
ATOM     74  CE2 PHE A  14     -34.108 -18.262 -24.085  1.00 49.31           C  
ATOM     75  CZ  PHE A  14     -33.306 -18.757 -25.050  1.00 48.49           C  
ATOM     76  N   SER A  15     -35.671 -14.007 -23.565  1.00 52.15           N  
ATOM     77  CA  SER A  15     -37.083 -14.453 -23.600  1.00 54.14           C  
ATOM     78  C   SER A  15     -37.982 -13.538 -24.419  1.00 54.21           C  
ATOM     79  O   SER A  15     -37.678 -12.365 -24.639  1.00 53.84           O  
ATOM     80  CB  SER A  15     -37.616 -14.593 -22.178  1.00 55.05           C  
ATOM     81  OG  SER A  15     -36.787 -15.474 -21.428  1.00 53.92           O  
ATOM     82  N   GLY A  16     -39.090 -14.106 -24.900  1.00 56.23           N  
ATOM     83  CA  GLY A  16     -40.027 -13.365 -25.718  1.00 55.73           C  
ATOM     84  C   GLY A  16     -41.477 -13.423 -25.247  1.00 54.87           C  
ATOM     85  O   GLY A  16     -42.330 -12.946 -25.947  1.00 56.97           O  
ATOM     86  N   THR A  17     -41.744 -13.977 -24.072  1.00 53.90           N  
ATOM     87  CA  THR A  17     -43.100 -14.037 -23.545  1.00 54.38           C  
ATOM     88  C   THR A  17     -43.380 -12.725 -22.818  1.00 53.18           C  
ATOM     89  O   THR A  17     -42.484 -12.072 -22.320  1.00 52.15           O  
ATOM     90  CB  THR A  17     -43.323 -15.267 -22.642  1.00 53.54           C  
ATOM     91  OG1 THR A  17     -42.342 -15.288 -21.593  1.00 58.60           O  
ATOM     92  CG2 THR A  17     -43.191 -16.524 -23.452  1.00 56.14           C  
ATOM     93  N   ILE A  18     -44.648 -12.349 -22.753  1.00 52.58           N  
ATOM     94  CA  ILE A  18     -45.032 -11.075 -22.170  1.00 53.63           C  
ATOM     95  C   ILE A  18     -44.658 -10.966 -20.699  1.00 53.61           C  
ATOM     96  O   ILE A  18     -44.266  -9.894 -20.264  1.00 52.89           O  
ATOM     97  CB  ILE A  18     -46.556 -10.763 -22.390  1.00 54.11           C  
ATOM     98  CG1 ILE A  18     -46.887  -9.306 -22.064  1.00 56.95           C  
ATOM     99  CG2 ILE A  18     -47.451 -11.690 -21.574  1.00 52.83           C  
ATOM    100  CD1 ILE A  18     -46.222  -8.329 -22.973  1.00 65.94           C  
ATOM    101  N   ASP A  19     -44.752 -12.065 -19.958  1.00 53.01           N  
ATOM    102  CA  ASP A  19     -44.435 -12.036 -18.533  1.00 53.71           C  
ATOM    103  C   ASP A  19     -42.967 -11.799 -18.277  1.00 54.35           C  
ATOM    104  O   ASP A  19     -42.610 -11.359 -17.198  1.00 55.71           O  
ATOM    105  CB  ASP A  19     -44.930 -13.292 -17.807  1.00 54.41           C  
ATOM    106  CG  ASP A  19     -44.436 -14.561 -18.445  1.00 58.62           C  
ATOM    107  OD1 ASP A  19     -44.796 -14.785 -19.628  1.00 58.87           O  
ATOM    108  OD2 ASP A  19     -43.723 -15.336 -17.759  1.00 61.95           O  
ATOM    109  N   LYS A  20     -42.107 -12.058 -19.258  1.00 55.46           N  
ATOM    110  CA  LYS A  20     -40.687 -11.753 -19.099  1.00 56.42           C  
ATOM    111  C   LYS A  20     -40.325 -10.396 -19.704  1.00 55.49           C  
ATOM    112  O   LYS A  20     -39.433  -9.706 -19.227  1.00 57.62           O  
ATOM    113  CB  LYS A  20     -39.812 -12.870 -19.634  1.00 59.77           C  
ATOM    114  CG  LYS A  20     -39.957 -14.148 -18.802  1.00 67.02           C  
ATOM    115  CD  LYS A  20     -38.646 -14.919 -18.693  1.00 74.38           C  
ATOM    116  CE  LYS A  20     -38.813 -16.241 -17.943  1.00 78.23           C  
ATOM    117  NZ  LYS A  20     -37.566 -17.096 -17.929  1.00 85.31           N  
ATOM    118  N   LEU A  21     -41.050  -9.979 -20.723  1.00 54.53           N  
ATOM    119  CA  LEU A  21     -40.786  -8.689 -21.330  1.00 53.96           C  
ATOM    120  C   LEU A  21     -41.221  -7.567 -20.392  1.00 55.22           C  
ATOM    121  O   LEU A  21     -40.590  -6.519 -20.386  1.00 54.66           O  
ATOM    122  CB  LEU A  21     -41.464  -8.580 -22.702  1.00 54.52           C  
ATOM    123  CG  LEU A  21     -40.888  -9.461 -23.821  1.00 53.69           C  
ATOM    124  CD1 LEU A  21     -41.843  -9.550 -25.020  1.00 51.90           C  
ATOM    125  CD2 LEU A  21     -39.497  -8.961 -24.230  1.00 51.90           C  
ATOM    126  N   MET A  22     -42.287  -7.762 -19.603  1.00 55.95           N  
ATOM    127  CA  MET A  22     -42.714  -6.721 -18.645  1.00 55.83           C  
ATOM    128  C   MET A  22     -41.625  -6.332 -17.641  1.00 55.67           C  
ATOM    129  O   MET A  22     -41.364  -5.154 -17.478  1.00 55.42           O  
ATOM    130  CB  MET A  22     -43.997  -7.120 -17.920  1.00 55.64           C  
ATOM    131  CG  MET A  22     -45.300  -6.914 -18.718  1.00 63.22           C  
ATOM    132  SD  MET A  22     -45.578  -5.057 -19.312  0.75 73.77           SD 
ATOM    133  CE  MET A  22     -44.907  -4.025 -17.756  1.00 63.38           C  
ATOM    134  N   PRO A  23     -41.031  -7.309 -16.936  1.00 56.80           N  
ATOM    135  CA  PRO A  23     -39.883  -7.049 -16.068  1.00 56.38           C  
ATOM    136  C   PRO A  23     -38.780  -6.270 -16.787  1.00 56.14           C  
ATOM    137  O   PRO A  23     -38.130  -5.408 -16.183  1.00 59.08           O  
ATOM    138  CB  PRO A  23     -39.375  -8.451 -15.736  1.00 56.29           C  
ATOM    139  CG  PRO A  23     -40.457  -9.331 -15.919  1.00 60.91           C  
ATOM    140  CD  PRO A  23     -41.459  -8.708 -16.846  1.00 59.98           C  
ATOM    141  N   VAL A  24     -38.486  -6.618 -18.041  1.00 55.19           N  
ATOM    142  CA  VAL A  24     -37.463  -5.876 -18.823  1.00 54.45           C  
ATOM    143  C   VAL A  24     -37.854  -4.404 -18.880  1.00 54.85           C  
ATOM    144  O   VAL A  24     -37.056  -3.546 -18.587  1.00 54.55           O  
ATOM    145  CB  VAL A  24     -37.293  -6.429 -20.253  1.00 56.49           C  
ATOM    146  CG1 VAL A  24     -36.471  -5.438 -21.134  1.00 51.77           C  
ATOM    147  CG2 VAL A  24     -36.641  -7.828 -20.190  1.00 50.62           C  
ATOM    148  N   GLY A  25     -39.115  -4.131 -19.207  1.00 53.06           N  
ATOM    149  CA  GLY A  25     -39.607  -2.755 -19.241  1.00 52.57           C  
ATOM    150  C   GLY A  25     -39.542  -2.035 -17.886  1.00 51.96           C  
ATOM    151  O   GLY A  25     -39.146  -0.871 -17.805  1.00 51.98           O  
ATOM    152  N   ILE A  26     -39.928  -2.741 -16.832  1.00 50.26           N  
ATOM    153  CA  ILE A  26     -39.986  -2.173 -15.492  1.00 52.58           C  
ATOM    154  C   ILE A  26     -38.573  -1.946 -14.958  1.00 51.32           C  
ATOM    155  O   ILE A  26     -38.290  -0.922 -14.365  1.00 53.62           O  
ATOM    156  CB  ILE A  26     -40.822  -3.082 -14.536  1.00 52.67           C  
ATOM    157  CG1 ILE A  26     -42.292  -3.104 -14.966  1.00 52.35           C  
ATOM    158  CG2 ILE A  26     -40.709  -2.600 -13.097  1.00 51.05           C  
ATOM    159  CD1 ILE A  26     -43.062  -4.226 -14.347  1.00 52.41           C  
ATOM    160  N   LEU A  27     -37.687  -2.899 -15.163  1.00 51.34           N  
ATOM    161  CA  LEU A  27     -36.293  -2.708 -14.747  1.00 52.62           C  
ATOM    162  C   LEU A  27     -35.676  -1.534 -15.485  1.00 50.93           C  
ATOM    163  O   LEU A  27     -34.983  -0.719 -14.902  1.00 50.84           O  
ATOM    164  CB  LEU A  27     -35.465  -3.942 -15.057  1.00 52.48           C  
ATOM    165  CG  LEU A  27     -35.546  -5.070 -14.055  1.00 57.75           C  
ATOM    166  CD1 LEU A  27     -35.206  -6.377 -14.745  1.00 59.57           C  
ATOM    167  CD2 LEU A  27     -34.594  -4.775 -12.884  1.00 58.07           C  
ATOM    168  N   THR A  28     -35.885  -1.487 -16.800  1.00 50.98           N  
ATOM    169  CA  THR A  28     -35.282  -0.432 -17.598  1.00 49.32           C  
ATOM    170  C   THR A  28     -35.764   0.930 -17.160  1.00 50.02           C  
ATOM    171  O   THR A  28     -34.983   1.845 -16.978  1.00 50.90           O  
ATOM    172  CB  THR A  28     -35.581  -0.633 -19.074  1.00 52.78           C  
ATOM    173  OG1 THR A  28     -35.035  -1.898 -19.468  1.00 50.48           O  
ATOM    174  CG2 THR A  28     -34.957   0.476 -19.906  1.00 45.70           C  
ATOM    175  N   SER A  29     -37.079   1.036 -16.979  1.00 50.88           N  
ATOM    176  CA  SER A  29     -37.737   2.284 -16.628  1.00 51.03           C  
ATOM    177  C   SER A  29     -37.298   2.762 -15.257  1.00 50.53           C  
ATOM    178  O   SER A  29     -36.940   3.924 -15.070  1.00 50.29           O  
ATOM    179  CB  SER A  29     -39.249   2.060 -16.633  1.00 52.42           C  
ATOM    180  OG  SER A  29     -39.957   3.282 -16.581  1.00 57.87           O  
ATOM    181  N   GLY A  30     -37.313   1.839 -14.303  1.00 51.03           N  
ATOM    182  CA  GLY A  30     -36.920   2.150 -12.919  1.00 50.40           C  
ATOM    183  C   GLY A  30     -35.455   2.503 -12.804  1.00 50.81           C  
ATOM    184  O   GLY A  30     -35.116   3.468 -12.180  1.00 52.32           O  
ATOM    185  N   ALA A  31     -34.583   1.734 -13.445  1.00 51.38           N  
ATOM    186  CA  ALA A  31     -33.149   2.017 -13.397  1.00 49.24           C  
ATOM    187  C   ALA A  31     -32.816   3.352 -14.061  1.00 50.16           C  
ATOM    188  O   ALA A  31     -32.045   4.146 -13.495  1.00 50.18           O  
ATOM    189  CB  ALA A  31     -32.367   0.818 -14.040  1.00 48.11           C  
ATOM    190  N   ALA A  32     -33.377   3.598 -15.248  1.00 50.45           N  
ATOM    191  CA  ALA A  32     -33.125   4.848 -15.965  1.00 50.27           C  
ATOM    192  C   ALA A  32     -33.574   6.035 -15.117  1.00 51.22           C  
ATOM    193  O   ALA A  32     -32.852   7.020 -15.011  1.00 49.66           O  
ATOM    194  CB  ALA A  32     -33.810   4.832 -17.344  1.00 49.69           C  
ATOM    195  N   ALA A  33     -34.751   5.929 -14.490  1.00 50.05           N  
ATOM    196  CA  ALA A  33     -35.257   7.023 -13.655  1.00 50.14           C  
ATOM    197  C   ALA A  33     -34.366   7.263 -12.429  1.00 50.19           C  
ATOM    198  O   ALA A  33     -34.299   8.354 -11.904  1.00 49.06           O  
ATOM    199  CB  ALA A  33     -36.693   6.748 -13.219  1.00 47.88           C  
ATOM    200  N   SER A  34     -33.679   6.222 -11.998  1.00 51.95           N  
ATOM    201  CA  SER A  34     -32.760   6.297 -10.878  1.00 53.46           C  
ATOM    202  C   SER A  34     -31.340   6.769 -11.264  1.00 54.32           C  
ATOM    203  O   SER A  34     -30.461   6.840 -10.402  1.00 54.65           O  
ATOM    204  CB  SER A  34     -32.724   4.897 -10.271  1.00 55.88           C  
ATOM    205  OG  SER A  34     -32.266   4.897  -8.965  1.00 58.08           O  
ATOM    206  N   GLY A  35     -31.110   7.075 -12.541  1.00 53.81           N  
ATOM    207  CA  GLY A  35     -29.802   7.529 -12.965  1.00 53.95           C  
ATOM    208  C   GLY A  35     -28.850   6.464 -13.474  1.00 53.92           C  
ATOM    209  O   GLY A  35     -27.680   6.747 -13.709  1.00 53.50           O  
ATOM    210  N   TYR A  36     -29.320   5.243 -13.657  1.00 53.66           N  
ATOM    211  CA  TYR A  36     -28.482   4.187 -14.229  1.00 53.58           C  
ATOM    212  C   TYR A  36     -28.323   4.305 -15.736  1.00 55.41           C  
ATOM    213  O   TYR A  36     -29.243   4.749 -16.405  1.00 56.97           O  
ATOM    214  CB  TYR A  36     -29.123   2.808 -14.001  1.00 55.75           C  
ATOM    215  CG  TYR A  36     -29.007   2.193 -12.611  1.00 56.90           C  
ATOM    216  CD1 TYR A  36     -29.691   2.730 -11.509  1.00 58.60           C  
ATOM    217  CD2 TYR A  36     -28.238   1.046 -12.402  1.00 57.45           C  
ATOM    218  CE1 TYR A  36     -29.588   2.154 -10.238  1.00 58.78           C  
ATOM    219  CE2 TYR A  36     -28.127   0.470 -11.128  1.00 63.21           C  
ATOM    220  CZ  TYR A  36     -28.805   1.033 -10.054  1.00 61.46           C  
ATOM    221  OH  TYR A  36     -28.674   0.461  -8.811  1.00 58.89           O  
ATOM    222  N   GLU A  37     -27.192   3.837 -16.257  1.00 54.07           N  
ATOM    223  CA  GLU A  37     -26.982   3.654 -17.673  1.00 55.06           C  
ATOM    224  C   GLU A  37     -27.565   2.243 -17.871  1.00 52.56           C  
ATOM    225  O   GLU A  37     -27.281   1.323 -17.084  1.00 52.34           O  
ATOM    226  CB  GLU A  37     -25.478   3.709 -17.965  1.00 57.39           C  
ATOM    227  CG  GLU A  37     -25.097   3.214 -19.347  1.00 69.70           C  
ATOM    228  CD  GLU A  37     -23.573   2.958 -19.522  1.00 71.02           C  
ATOM    229  OE1 GLU A  37     -22.815   3.701 -18.794  1.00 71.79           O  
ATOM    230  OE2 GLU A  37     -23.178   2.020 -20.381  1.00 76.01           O  
ATOM    231  N   VAL A  38     -28.431   2.052 -18.868  1.00 49.93           N  
ATOM    232  CA  VAL A  38     -29.018   0.755 -19.101  1.00 49.72           C  
ATOM    233  C   VAL A  38     -28.700   0.304 -20.520  1.00 51.99           C  
ATOM    234  O   VAL A  38     -28.887   1.060 -21.466  1.00 50.54           O  
ATOM    235  CB  VAL A  38     -30.573   0.755 -18.883  1.00 51.50           C  
ATOM    236  CG1 VAL A  38     -31.140  -0.599 -19.090  1.00 44.53           C  
ATOM    237  CG2 VAL A  38     -30.925   1.252 -17.480  1.00 43.90           C  
ATOM    238  N   ASN A  39     -28.228  -0.937 -20.640  1.00 51.14           N  
ATOM    239  CA  ASN A  39     -27.925  -1.530 -21.922  1.00 49.98           C  
ATOM    240  C   ASN A  39     -28.796  -2.754 -22.074  1.00 50.28           C  
ATOM    241  O   ASN A  39     -28.802  -3.615 -21.213  1.00 50.67           O  
ATOM    242  CB  ASN A  39     -26.447  -1.946 -22.015  1.00 47.87           C  
ATOM    243  CG  ASN A  39     -25.524  -0.829 -21.757  1.00 48.44           C  
ATOM    244  OD1 ASN A  39     -25.502   0.153 -22.498  1.00 50.24           O  
ATOM    245  ND2 ASN A  39     -24.727  -0.969 -20.709  1.00 49.25           N  
ATOM    246  N   LEU A  40     -29.536  -2.826 -23.174  1.00 50.12           N  
ATOM    247  CA  LEU A  40     -30.357  -4.005 -23.452  1.00 50.62           C  
ATOM    248  C   LEU A  40     -29.828  -4.688 -24.691  1.00 51.60           C  
ATOM    249  O   LEU A  40     -29.573  -4.040 -25.710  1.00 53.47           O  
ATOM    250  CB  LEU A  40     -31.810  -3.610 -23.673  1.00 50.02           C  
ATOM    251  CG  LEU A  40     -32.488  -2.828 -22.534  1.00 51.44           C  
ATOM    252  CD1 LEU A  40     -33.914  -2.383 -22.985  1.00 52.46           C  
ATOM    253  CD2 LEU A  40     -32.551  -3.628 -21.264  1.00 48.99           C  
ATOM    254  N   PHE A  41     -29.681  -6.002 -24.598  1.00 52.41           N  
ATOM    255  CA  PHE A  41     -29.231  -6.816 -25.721  0.50 53.10           C  
ATOM    257  C   PHE A  41     -30.293  -7.859 -26.046  1.00 53.17           C  
ATOM    258  O   PHE A  41     -30.493  -8.826 -25.296  1.00 53.29           O  
ATOM    259  CB  PHE A  41     -27.925  -7.511 -25.395  0.50 50.14           C  
ATOM    261  CG  PHE A  41     -27.361  -8.288 -26.547  0.50 53.69           C  
ATOM    263  CD1 PHE A  41     -26.904  -7.642 -27.669  0.50 48.87           C  
ATOM    265  CD2 PHE A  41     -27.282  -9.668 -26.510  0.50 55.92           C  
ATOM    267  CE1 PHE A  41     -26.374  -8.369 -28.713  0.50 50.96           C  
ATOM    269  CE2 PHE A  41     -26.747 -10.366 -27.544  0.50 46.03           C  
ATOM    271  CZ  PHE A  41     -26.303  -9.731 -28.628  0.50 43.49           C  
ATOM    273  N   PHE A  42     -30.992  -7.663 -27.169  1.00 52.80           N  
ATOM    274  CA  PHE A  42     -32.054  -8.568 -27.559  1.00 52.14           C  
ATOM    275  C   PHE A  42     -31.518  -9.681 -28.410  1.00 53.74           C  
ATOM    276  O   PHE A  42     -30.928  -9.441 -29.453  1.00 54.58           O  
ATOM    277  CB  PHE A  42     -33.165  -7.836 -28.279  1.00 52.05           C  
ATOM    278  CG  PHE A  42     -33.941  -6.930 -27.394  1.00 52.21           C  
ATOM    279  CD1 PHE A  42     -33.448  -5.677 -27.079  1.00 48.86           C  
ATOM    280  CD2 PHE A  42     -35.175  -7.311 -26.883  1.00 51.93           C  
ATOM    281  CE1 PHE A  42     -34.160  -4.808 -26.260  1.00 52.75           C  
ATOM    282  CE2 PHE A  42     -35.899  -6.439 -26.045  1.00 55.33           C  
ATOM    283  CZ  PHE A  42     -35.369  -5.181 -25.732  1.00 51.64           C  
ATOM    284  N   THR A  43     -31.756 -10.904 -27.968  1.00 54.03           N  
ATOM    285  CA  THR A  43     -31.239 -12.077 -28.625  1.00 53.03           C  
ATOM    286  C   THR A  43     -32.308 -13.164 -28.644  1.00 52.93           C  
ATOM    287  O   THR A  43     -33.274 -13.116 -27.894  1.00 52.59           O  
ATOM    288  CB  THR A  43     -29.947 -12.540 -27.916  1.00 55.46           C  
ATOM    289  OG1 THR A  43     -29.297 -13.521 -28.724  1.00 54.67           O  
ATOM    290  CG2 THR A  43     -30.232 -13.113 -26.502  1.00 51.38           C  
ATOM    291  N   PHE A  44     -32.159 -14.116 -29.536  1.00 52.48           N  
ATOM    292  CA  PHE A  44     -33.137 -15.193 -29.677  1.00 54.75           C  
ATOM    293  C   PHE A  44     -34.567 -14.703 -29.675  1.00 53.37           C  
ATOM    294  O   PHE A  44     -34.943 -13.915 -30.527  1.00 54.26           O  
ATOM    295  CB  PHE A  44     -32.888 -16.296 -28.620  1.00 56.01           C  
ATOM    296  CG  PHE A  44     -31.749 -17.204 -28.975  1.00 59.93           C  
ATOM    297  CD1 PHE A  44     -30.427 -16.831 -28.699  1.00 63.39           C  
ATOM    298  CD2 PHE A  44     -31.990 -18.408 -29.653  1.00 62.68           C  
ATOM    299  CE1 PHE A  44     -29.352 -17.665 -29.081  1.00 66.59           C  
ATOM    300  CE2 PHE A  44     -30.930 -19.243 -30.036  1.00 64.51           C  
ATOM    301  CZ  PHE A  44     -29.616 -18.874 -29.752  1.00 65.38           C  
ATOM    302  N   TRP A  45     -35.357 -15.140 -28.715  1.00 52.64           N  
ATOM    303  CA  TRP A  45     -36.787 -14.834 -28.708  1.00 53.63           C  
ATOM    304  C   TRP A  45     -37.065 -13.368 -28.459  1.00 52.47           C  
ATOM    305  O   TRP A  45     -38.066 -12.814 -28.929  1.00 51.79           O  
ATOM    306  CB  TRP A  45     -37.488 -15.699 -27.664  1.00 52.02           C  
ATOM    307  CG  TRP A  45     -37.084 -17.112 -27.748  1.00 51.89           C  
ATOM    308  CD1 TRP A  45     -36.525 -17.865 -26.767  1.00 50.77           C  
ATOM    309  CD2 TRP A  45     -37.164 -17.949 -28.907  1.00 50.92           C  
ATOM    310  NE1 TRP A  45     -36.276 -19.133 -27.234  1.00 53.64           N  
ATOM    311  CE2 TRP A  45     -36.645 -19.205 -28.548  1.00 53.20           C  
ATOM    312  CE3 TRP A  45     -37.618 -17.753 -30.217  1.00 53.93           C  
ATOM    313  CZ2 TRP A  45     -36.578 -20.277 -29.449  1.00 56.10           C  
ATOM    314  CZ3 TRP A  45     -37.538 -18.796 -31.109  1.00 55.44           C  
ATOM    315  CH2 TRP A  45     -37.030 -20.056 -30.719  1.00 56.18           C  
ATOM    316  N   GLY A  46     -36.166 -12.745 -27.717  1.00 53.30           N  
ATOM    317  CA  GLY A  46     -36.286 -11.338 -27.409  1.00 53.08           C  
ATOM    318  C   GLY A  46     -36.059 -10.520 -28.654  1.00 53.96           C  
ATOM    319  O   GLY A  46     -36.631  -9.461 -28.816  1.00 54.60           O  
ATOM    320  N   LEU A  47     -35.212 -10.998 -29.546  1.00 54.27           N  
ATOM    321  CA  LEU A  47     -34.958 -10.264 -30.773  1.00 56.97           C  
ATOM    322  C   LEU A  47     -36.199 -10.323 -31.645  1.00 55.65           C  
ATOM    323  O   LEU A  47     -36.583  -9.358 -32.296  1.00 55.66           O  
ATOM    324  CB  LEU A  47     -33.748 -10.853 -31.474  1.00 57.17           C  
ATOM    325  CG  LEU A  47     -33.305 -10.111 -32.716  1.00 64.27           C  
ATOM    326  CD1 LEU A  47     -33.041  -8.662 -32.415  1.00 60.48           C  
ATOM    327  CD2 LEU A  47     -32.073 -10.796 -33.212  1.00 71.38           C  
ATOM    328  N   GLN A  48     -36.850 -11.462 -31.640  1.00 56.33           N  
ATOM    329  CA  GLN A  48     -38.103 -11.642 -32.389  1.00 57.21           C  
ATOM    330  C   GLN A  48     -39.129 -10.599 -31.937  1.00 56.31           C  
ATOM    331  O   GLN A  48     -39.851 -10.005 -32.724  1.00 56.22           O  
ATOM    332  CB  GLN A  48     -38.684 -13.015 -32.024  1.00 58.65           C  
ATOM    333  CG  GLN A  48     -39.333 -13.786 -33.127  1.00 71.60           C  
ATOM    334  CD  GLN A  48     -38.310 -14.570 -33.907  1.00 82.26           C  
ATOM    335  OE1 GLN A  48     -37.228 -14.910 -33.382  1.00 91.64           O  
ATOM    336  NE2 GLN A  48     -38.628 -14.858 -35.161  1.00 76.85           N  
ATOM    337  N   ALA A  49     -39.167 -10.386 -30.629  1.00 56.58           N  
ATOM    338  CA  ALA A  49     -40.088  -9.466 -29.986  1.00 56.14           C  
ATOM    339  C   ALA A  49     -39.882  -7.986 -30.366  1.00 56.43           C  
ATOM    340  O   ALA A  49     -40.786  -7.184 -30.193  1.00 57.30           O  
ATOM    341  CB  ALA A  49     -39.972  -9.632 -28.472  1.00 55.67           C  
ATOM    342  N   ILE A  50     -38.704  -7.612 -30.853  1.00 55.22           N  
ATOM    343  CA  ILE A  50     -38.473  -6.231 -31.266  1.00 54.86           C  
ATOM    344  C   ILE A  50     -38.476  -6.056 -32.794  1.00 55.56           C  
ATOM    345  O   ILE A  50     -38.029  -5.032 -33.310  1.00 55.68           O  
ATOM    346  CB  ILE A  50     -37.189  -5.631 -30.694  1.00 56.74           C  
ATOM    347  CG1 ILE A  50     -35.952  -6.440 -31.088  1.00 54.68           C  
ATOM    348  CG2 ILE A  50     -37.257  -5.550 -29.168  1.00 58.93           C  
ATOM    349  CD1 ILE A  50     -34.677  -5.691 -30.821  1.00 55.52           C  
ATOM    350  N   THR A  51     -38.956  -7.060 -33.522  1.00 54.62           N  
ATOM    351  CA  THR A  51     -39.123  -6.901 -34.967  1.00 54.90           C  
ATOM    352  C   THR A  51     -40.408  -6.106 -35.124  1.00 54.95           C  
ATOM    353  O   THR A  51     -41.314  -6.248 -34.301  1.00 53.73           O  
ATOM    354  CB  THR A  51     -39.292  -8.242 -35.738  1.00 54.94           C  
ATOM    355  OG1 THR A  51     -40.457  -8.918 -35.268  1.00 54.71           O  
ATOM    356  CG2 THR A  51     -38.078  -9.156 -35.561  1.00 54.79           C  
ATOM    357  N   LYS A  52     -40.463  -5.249 -36.145  1.00 55.67           N  
ATOM    358  CA  LYS A  52     -41.661  -4.455 -36.452  1.00 57.63           C  
ATOM    359  C   LYS A  52     -42.867  -5.348 -36.616  1.00 57.39           C  
ATOM    360  O   LYS A  52     -43.958  -5.003 -36.167  1.00 57.83           O  
ATOM    361  CB  LYS A  52     -41.476  -3.665 -37.746  1.00 58.33           C  
ATOM    362  CG  LYS A  52     -40.473  -2.529 -37.651  1.00 59.71           C  
ATOM    363  CD  LYS A  52     -40.276  -1.892 -39.030  1.00 59.29           C  
ATOM    364  CE  LYS A  52     -39.222  -0.787 -38.990  1.00 62.72           C  
ATOM    365  NZ  LYS A  52     -38.946  -0.225 -40.346  1.00 61.43           N  
ATOM    366  N   ARG A  53     -42.672  -6.495 -37.264  1.00 57.85           N  
ATOM    367  CA  ARG A  53     -43.783  -7.436 -37.457  1.00 59.39           C  
ATOM    368  C   ARG A  53     -44.386  -7.877 -36.127  1.00 58.66           C  
ATOM    369  O   ARG A  53     -45.604  -7.889 -35.970  1.00 55.16           O  
ATOM    370  CB  ARG A  53     -43.378  -8.661 -38.312  1.00 59.91           C  
ATOM    371  CG  ARG A  53     -43.460  -8.410 -39.834  1.00 61.91           C  
ATOM    372  CD  ARG A  53     -43.164  -9.651 -40.679  1.00 59.77           C  
ATOM    373  NE  ARG A  53     -43.599  -9.466 -42.060  1.00 63.33           N  
ATOM    374  N   SER A  54     -43.535  -8.204 -35.159  1.00 58.96           N  
ATOM    375  CA  SER A  54     -44.019  -8.669 -33.864  1.00 60.08           C  
ATOM    376  C   SER A  54     -44.698  -7.553 -33.092  1.00 61.26           C  
ATOM    377  O   SER A  54     -45.758  -7.745 -32.499  1.00 62.58           O  
ATOM    378  CB  SER A  54     -42.871  -9.265 -33.059  1.00 59.83           C  
ATOM    379  OG  SER A  54     -43.331  -9.837 -31.844  1.00 63.60           O  
ATOM    380  N   LEU A  55     -44.089  -6.377 -33.121  1.00 63.26           N  
ATOM    381  CA  LEU A  55     -44.617  -5.230 -32.392  1.00 63.73           C  
ATOM    382  C   LEU A  55     -45.962  -4.783 -32.896  1.00 65.26           C  
ATOM    383  O   LEU A  55     -46.794  -4.368 -32.105  1.00 66.05           O  
ATOM    384  CB  LEU A  55     -43.627  -4.064 -32.421  1.00 64.79           C  
ATOM    385  CG  LEU A  55     -42.394  -4.309 -31.554  1.00 59.34           C  
ATOM    386  CD1 LEU A  55     -41.293  -3.285 -31.802  1.00 59.67           C  
ATOM    387  CD2 LEU A  55     -42.806  -4.311 -30.098  1.00 59.31           C  
ATOM    388  N   ASN A  56     -46.176  -4.877 -34.204  1.00 67.37           N  
ATOM    389  CA  ASN A  56     -47.441  -4.466 -34.812  1.00 68.11           C  
ATOM    390  C   ASN A  56     -48.495  -5.567 -34.868  1.00 69.45           C  
ATOM    391  O   ASN A  56     -49.625  -5.313 -35.262  1.00 69.65           O  
ATOM    392  CB  ASN A  56     -47.189  -3.925 -36.222  1.00 68.68           C  
ATOM    393  CG  ASN A  56     -46.306  -2.692 -36.230  1.00 67.21           C  
ATOM    394  OD1 ASN A  56     -46.210  -1.978 -35.197  1.00 70.28           O  
ATOM    395  ND2 ASN A  56     -45.676  -2.425 -37.410  1.00 70.27           N  
ATOM    396  N   SER A  57     -48.139  -6.786 -34.480  1.00 71.20           N  
ATOM    397  CA  SER A  57     -49.083  -7.905 -34.544  1.00 71.90           C  
ATOM    398  C   SER A  57     -50.323  -7.660 -33.707  1.00 73.18           C  
ATOM    399  O   SER A  57     -50.265  -7.086 -32.628  1.00 72.57           O  
ATOM    400  CB  SER A  57     -48.444  -9.208 -34.092  1.00 72.23           C  
ATOM    401  OG  SER A  57     -49.391 -10.251 -34.181  1.00 74.47           O  
ATOM    402  N   GLN A  58     -51.451  -8.109 -34.226  1.00 75.39           N  
ATOM    403  CA  GLN A  58     -52.724  -7.976 -33.545  1.00 77.05           C  
ATOM    404  C   GLN A  58     -52.938  -9.179 -32.624  1.00 78.48           C  
ATOM    405  O   GLN A  58     -53.838  -9.154 -31.785  1.00 79.43           O  
ATOM    406  CB  GLN A  58     -53.871  -7.858 -34.562  1.00 75.93           C  
ATOM    407  CG  GLN A  58     -53.757  -6.650 -35.483  1.00 72.45           C  
ATOM    408  N   GLN A  59     -52.110 -10.219 -32.771  1.00 79.43           N  
ATOM    409  CA  GLN A  59     -52.250 -11.438 -31.967  1.00 80.58           C  
ATOM    410  C   GLN A  59     -51.943 -11.189 -30.474  1.00 81.74           C  
ATOM    411  O   GLN A  59     -50.963 -10.498 -30.134  1.00 81.19           O  
ATOM    412  CB  GLN A  59     -51.429 -12.604 -32.558  1.00 80.37           C  
ATOM    413  CG  GLN A  59     -52.035 -13.206 -33.853  1.00 78.31           C  
ATOM    414  N   PRO A  60     -52.793 -11.753 -29.581  1.00 83.15           N  
ATOM    415  CA  PRO A  60     -52.651 -11.528 -28.133  1.00 83.08           C  
ATOM    416  C   PRO A  60     -51.292 -11.979 -27.603  1.00 83.07           C  
ATOM    417  O   PRO A  60     -50.850 -13.079 -27.944  1.00 82.98           O  
ATOM    418  CB  PRO A  60     -53.801 -12.364 -27.524  1.00 83.50           C  
ATOM    419  CG  PRO A  60     -54.213 -13.332 -28.588  1.00 83.50           C  
ATOM    420  CD  PRO A  60     -53.923 -12.660 -29.894  1.00 83.59           C  
ATOM    421  N   PRO A  61     -50.633 -11.142 -26.772  1.00 83.83           N  
ATOM    422  CA  PRO A  61     -49.291 -11.492 -26.241  1.00 83.52           C  
ATOM    423  C   PRO A  61     -49.241 -12.905 -25.640  1.00 81.19           C  
ATOM    424  O   PRO A  61     -50.256 -13.394 -25.108  1.00 81.52           O  
ATOM    425  CB  PRO A  61     -49.009 -10.407 -25.174  1.00 84.06           C  
ATOM    426  CG  PRO A  61     -50.328  -9.625 -25.018  1.00 85.61           C  
ATOM    427  CD  PRO A  61     -51.107  -9.832 -26.280  1.00 84.26           C  
ATOM    428  N   GLN A  62     -48.081 -13.550 -25.721  1.00 77.14           N  
ATOM    429  CA  GLN A  62     -47.977 -14.925 -25.242  1.00 74.70           C  
ATOM    430  C   GLN A  62     -47.410 -14.971 -23.826  1.00 69.87           C  
ATOM    431  O   GLN A  62     -46.349 -14.457 -23.587  1.00 67.41           O  
ATOM    432  CB  GLN A  62     -47.151 -15.801 -26.219  1.00 75.74           C  
ATOM    433  CG  GLN A  62     -45.832 -15.135 -26.738  1.00 79.71           C  
ATOM    434  CD  GLN A  62     -44.739 -16.127 -27.233  1.00 78.81           C  
ATOM    435  OE1 GLN A  62     -44.985 -17.319 -27.441  1.00 81.80           O  
ATOM    436  NE2 GLN A  62     -43.517 -15.613 -27.400  1.00 84.38           N  
ATOM    437  N   ILE A  63     -48.156 -15.561 -22.898  1.00 66.35           N  
ATOM    438  CA  ILE A  63     -47.689 -15.789 -21.533  1.00 65.70           C  
ATOM    439  C   ILE A  63     -46.917 -17.113 -21.522  1.00 62.97           C  
ATOM    440  O   ILE A  63     -47.162 -18.005 -22.340  1.00 58.87           O  
ATOM    441  CB  ILE A  63     -48.866 -15.998 -20.521  1.00 67.80           C  
ATOM    442  CG1 ILE A  63     -49.787 -14.789 -20.423  1.00 72.17           C  
ATOM    443  CG2 ILE A  63     -48.334 -16.232 -19.100  1.00 67.33           C  
ATOM    444  CD1 ILE A  63     -49.192 -13.681 -19.582  1.00 69.15           C  
ATOM    445  N   ASP A  64     -45.986 -17.245 -20.591  1.00 60.18           N  
ATOM    446  CA  ASP A  64     -45.267 -18.497 -20.404  1.00 59.11           C  
ATOM    447  C   ASP A  64     -46.310 -19.602 -20.136  1.00 58.60           C  
ATOM    448  O   ASP A  64     -47.146 -19.460 -19.253  1.00 58.20           O  
ATOM    449  CB  ASP A  64     -44.288 -18.352 -19.229  1.00 57.04           C  
ATOM    450  CG  ASP A  64     -43.388 -19.569 -19.028  1.00 59.31           C  
ATOM    451  OD1 ASP A  64     -43.819 -20.706 -19.305  1.00 61.44           O  
ATOM    452  OD2 ASP A  64     -42.237 -19.399 -18.556  1.00 67.85           O  
ATOM    453  N   LYS A  65     -46.246 -20.689 -20.901  1.00 58.60           N  
ATOM    454  CA  LYS A  65     -47.163 -21.804 -20.711  1.00 59.76           C  
ATOM    455  C   LYS A  65     -47.176 -22.328 -19.263  1.00 57.97           C  
ATOM    456  O   LYS A  65     -48.158 -22.886 -18.822  1.00 55.88           O  
ATOM    457  CB  LYS A  65     -46.836 -22.936 -21.691  1.00 62.16           C  
ATOM    458  CG  LYS A  65     -47.073 -22.592 -23.170  1.00 64.45           C  
ATOM    459  CD  LYS A  65     -46.789 -23.798 -24.059  1.00 64.40           C  
ATOM    460  CE  LYS A  65     -47.316 -23.630 -25.469  1.00 68.76           C  
ATOM    461  NZ  LYS A  65     -47.312 -24.952 -26.178  1.00 77.33           N  
ATOM    462  N   ASN A  66     -46.080 -22.144 -18.527  1.00 58.29           N  
ATOM    463  CA  ASN A  66     -46.019 -22.584 -17.129  1.00 58.72           C  
ATOM    464  C   ASN A  66     -46.987 -21.843 -16.199  1.00 60.43           C  
ATOM    465  O   ASN A  66     -47.336 -22.355 -15.114  1.00 59.26           O  
ATOM    466  CB  ASN A  66     -44.620 -22.382 -16.577  1.00 57.56           C  
ATOM    467  CG  ASN A  66     -43.617 -23.292 -17.193  1.00 55.19           C  
ATOM    468  OD1 ASN A  66     -43.836 -24.475 -17.277  1.00 61.06           O  
ATOM    469  ND2 ASN A  66     -42.472 -22.753 -17.570  1.00 58.16           N  
ATOM    470  N   TYR A  67     -47.402 -20.642 -16.618  1.00 62.96           N  
ATOM    471  CA  TYR A  67     -48.302 -19.803 -15.823  1.00 65.15           C  
ATOM    472  C   TYR A  67     -49.539 -19.343 -16.622  1.00 65.91           C  
ATOM    473  O   TYR A  67     -50.046 -18.253 -16.369  1.00 64.62           O  
ATOM    474  CB  TYR A  67     -47.542 -18.554 -15.291  1.00 63.60           C  
ATOM    475  CG  TYR A  67     -46.121 -18.816 -14.779  1.00 59.95           C  
ATOM    476  CD1 TYR A  67     -45.887 -19.280 -13.489  1.00 59.09           C  
ATOM    477  CD2 TYR A  67     -45.031 -18.616 -15.590  1.00 58.78           C  
ATOM    478  CE1 TYR A  67     -44.590 -19.544 -13.025  1.00 56.27           C  
ATOM    479  CE2 TYR A  67     -43.719 -18.871 -15.135  1.00 66.56           C  
ATOM    480  CZ  TYR A  67     -43.512 -19.336 -13.844  1.00 63.01           C  
ATOM    481  OH  TYR A  67     -42.235 -19.597 -13.381  1.00 60.10           O  
ATOM    482  N   GLU A  68     -50.013 -20.150 -17.575  1.00 68.93           N  
ATOM    483  CA  GLU A  68     -51.212 -19.807 -18.366  1.00 71.97           C  
ATOM    484  C   GLU A  68     -52.439 -19.432 -17.515  1.00 73.82           C  
ATOM    485  O   GLU A  68     -53.081 -18.401 -17.759  1.00 73.89           O  
ATOM    486  CB  GLU A  68     -51.657 -20.979 -19.251  1.00 73.07           C  
ATOM    487  CG  GLU A  68     -50.794 -21.324 -20.447  1.00 74.44           C  
ATOM    488  CD  GLU A  68     -51.329 -22.544 -21.197  1.00 74.03           C  
ATOM    489  OE1 GLU A  68     -52.454 -22.996 -20.884  1.00 82.58           O  
ATOM    490  OE2 GLU A  68     -50.639 -23.065 -22.095  1.00 81.16           O  
ATOM    491  N   GLN A  69     -52.771 -20.292 -16.546  1.00 75.02           N  
ATOM    492  CA  GLN A  69     -53.936 -20.099 -15.673  1.00 75.48           C  
ATOM    493  C   GLN A  69     -53.963 -18.714 -15.030  1.00 77.13           C  
ATOM    494  O   GLN A  69     -55.028 -18.158 -14.795  1.00 76.55           O  
ATOM    495  CB  GLN A  69     -53.974 -21.176 -14.582  1.00 74.97           C  
ATOM    496  N   MET A  70     -52.783 -18.158 -14.768  1.00 78.13           N  
ATOM    497  CA  MET A  70     -52.637 -16.836 -14.144  1.00 79.30           C  
ATOM    498  C   MET A  70     -52.565 -15.650 -15.110  1.00 78.75           C  
ATOM    499  O   MET A  70     -52.515 -14.487 -14.672  1.00 77.23           O  
ATOM    500  CB  MET A  70     -51.334 -16.815 -13.350  1.00 81.81           C  
ATOM    501  CG  MET A  70     -51.323 -17.644 -12.115  1.00 87.38           C  
ATOM    502  SD  MET A  70     -52.556 -16.855 -10.862  0.75108.85           SD 
ATOM    503  CE  MET A  70     -54.333 -17.877 -11.251  1.00 92.85           C  
ATOM    504  N   GLY A  71     -52.518 -15.950 -16.410  1.00 79.01           N  
ATOM    505  CA  GLY A  71     -52.381 -14.938 -17.466  1.00 79.06           C  
ATOM    506  C   GLY A  71     -53.429 -13.845 -17.471  1.00 78.21           C  
ATOM    507  O   GLY A  71     -53.088 -12.665 -17.341  1.00 78.27           O  
ATOM    508  N   PRO A  72     -54.705 -14.227 -17.613  1.00 77.58           N  
ATOM    509  CA  PRO A  72     -55.785 -13.231 -17.629  1.00 75.99           C  
ATOM    510  C   PRO A  72     -55.777 -12.266 -16.431  1.00 74.66           C  
ATOM    511  O   PRO A  72     -55.937 -11.058 -16.637  1.00 74.59           O  
ATOM    512  CB  PRO A  72     -57.071 -14.077 -17.639  1.00 76.48           C  
ATOM    513  CG  PRO A  72     -56.646 -15.494 -17.396  1.00 78.02           C  
ATOM    514  CD  PRO A  72     -55.206 -15.602 -17.776  1.00 77.45           C  
ATOM    515  N   ILE A  73     -55.589 -12.787 -15.210  1.00 72.53           N  
ATOM    516  CA  ILE A  73     -55.546 -11.939 -13.995  1.00 72.17           C  
ATOM    517  C   ILE A  73     -54.578 -10.776 -14.185  1.00 71.80           C  
ATOM    518  O   ILE A  73     -54.897  -9.618 -13.877  1.00 68.82           O  
ATOM    519  CB  ILE A  73     -55.073 -12.695 -12.700  1.00 71.19           C  
ATOM    520  CG1 ILE A  73     -56.089 -13.755 -12.259  1.00 74.41           C  
ATOM    521  CG2 ILE A  73     -54.850 -11.708 -11.535  1.00 69.92           C  
ATOM    522  CD1 ILE A  73     -55.769 -14.403 -10.897  1.00 72.55           C  
ATOM    523  N   MET A  74     -53.387 -11.106 -14.686  1.00 71.97           N  
ATOM    524  CA  MET A  74     -52.358 -10.122 -14.901  1.00 73.34           C  
ATOM    525  C   MET A  74     -52.726  -9.154 -16.034  1.00 71.19           C  
ATOM    526  O   MET A  74     -52.633  -7.935 -15.855  1.00 68.40           O  
ATOM    527  CB  MET A  74     -51.031 -10.829 -15.191  1.00 72.67           C  
ATOM    528  CG  MET A  74     -49.829  -9.918 -15.266  1.00 76.87           C  
ATOM    529  SD  MET A  74     -48.297 -10.926 -15.986  0.75 84.82           SD 
ATOM    530  CE  MET A  74     -49.148 -11.540 -17.705  1.00 71.90           C  
ATOM    531  N   MET A  75     -53.134  -9.689 -17.185  1.00 71.41           N  
ATOM    532  CA  MET A  75     -53.454  -8.858 -18.345  1.00 73.59           C  
ATOM    533  C   MET A  75     -54.581  -7.892 -18.023  1.00 74.33           C  
ATOM    534  O   MET A  75     -54.474  -6.699 -18.318  1.00 74.40           O  
ATOM    535  CB  MET A  75     -53.794  -9.736 -19.557  1.00 75.29           C  
ATOM    536  CG  MET A  75     -52.626 -10.656 -19.966  1.00 80.15           C  
ATOM    537  SD  MET A  75     -50.951  -9.676 -20.122  0.75 95.16           SD 
ATOM    538  CE  MET A  75     -51.532  -8.475 -21.642  1.00 86.98           C  
ATOM    539  N   GLN A  76     -55.628  -8.414 -17.385  1.00 74.75           N  
ATOM    540  CA  GLN A  76     -56.780  -7.617 -16.984  1.00 74.56           C  
ATOM    541  C   GLN A  76     -56.367  -6.501 -16.003  1.00 74.47           C  
ATOM    542  O   GLN A  76     -56.739  -5.344 -16.194  1.00 73.71           O  
ATOM    543  CB  GLN A  76     -57.864  -8.508 -16.354  1.00 73.84           C  
ATOM    544  N   LYS A  77     -55.558  -6.834 -14.993  1.00 73.70           N  
ATOM    545  CA  LYS A  77     -55.188  -5.858 -13.955  1.00 72.82           C  
ATOM    546  C   LYS A  77     -54.274  -4.753 -14.468  1.00 72.67           C  
ATOM    547  O   LYS A  77     -54.268  -3.652 -13.913  1.00 70.71           O  
ATOM    548  CB  LYS A  77     -54.562  -6.551 -12.742  1.00 71.52           C  
ATOM    549  N   MET A  78     -53.519  -5.043 -15.527  1.00 73.83           N  
ATOM    550  CA  MET A  78     -52.620  -4.054 -16.131  1.00 74.22           C  
ATOM    551  C   MET A  78     -53.342  -3.113 -17.091  1.00 73.93           C  
ATOM    552  O   MET A  78     -53.047  -1.918 -17.103  1.00 72.20           O  
ATOM    553  CB  MET A  78     -51.431  -4.716 -16.799  1.00 74.28           C  
ATOM    554  CG  MET A  78     -50.466  -5.275 -15.800  1.00 73.81           C  
ATOM    555  SD  MET A  78     -49.074  -6.079 -16.783  0.75 78.96           SD 
ATOM    556  CE  MET A  78     -48.261  -4.511 -17.647  1.00 75.82           C  
ATOM    557  N   GLN A  79     -54.259  -3.638 -17.903  1.00 75.28           N  
ATOM    558  CA  GLN A  79     -55.050  -2.770 -18.769  1.00 77.30           C  
ATOM    559  C   GLN A  79     -55.991  -1.913 -17.891  1.00 76.41           C  
ATOM    560  O   GLN A  79     -56.305  -0.775 -18.245  1.00 76.63           O  
ATOM    561  CB  GLN A  79     -55.743  -3.551 -19.910  1.00 78.53           C  
ATOM    562  CG  GLN A  79     -56.535  -4.841 -19.555  1.00 80.81           C  
ATOM    563  CD  GLN A  79     -57.999  -4.624 -19.235  1.00 83.97           C  
ATOM    564  OE1 GLN A  79     -58.393  -3.560 -18.766  1.00 92.98           O  
ATOM    565  NE2 GLN A  79     -58.821  -5.651 -19.478  1.00 84.36           N  
ATOM    566  N   GLU A  80     -56.380  -2.445 -16.726  1.00 75.75           N  
ATOM    567  CA  GLU A  80     -57.218  -1.730 -15.748  1.00 75.48           C  
ATOM    568  C   GLU A  80     -56.469  -0.547 -15.134  1.00 74.45           C  
ATOM    569  O   GLU A  80     -57.048   0.507 -14.902  1.00 73.38           O  
ATOM    570  CB  GLU A  80     -57.695  -2.696 -14.655  1.00 74.80           C  
ATOM    571  CG  GLU A  80     -58.683  -2.098 -13.662  1.00 76.55           C  
ATOM    572  CD  GLU A  80     -59.558  -3.154 -12.960  1.00 77.32           C  
ATOM    573  OE1 GLU A  80     -59.113  -4.326 -12.835  1.00 74.98           O  
ATOM    574  OE2 GLU A  80     -60.693  -2.799 -12.537  1.00 76.21           O  
ATOM    575  N   MET A  81     -55.180  -0.730 -14.863  1.00 74.51           N  
ATOM    576  CA  MET A  81     -54.343   0.357 -14.352  1.00 73.78           C  
ATOM    577  C   MET A  81     -53.794   1.219 -15.502  1.00 72.65           C  
ATOM    578  O   MET A  81     -53.129   2.227 -15.256  1.00 71.94           O  
ATOM    579  CB  MET A  81     -53.153  -0.185 -13.561  1.00 74.46           C  
ATOM    580  CG  MET A  81     -53.407  -0.669 -12.152  1.00 73.09           C  
ATOM    581  SD  MET A  81     -51.710  -1.473 -11.523  0.75 80.52           SD 
ATOM    582  CE  MET A  81     -50.385  -0.009 -11.831  1.00 72.93           C  
ATOM    583  N   LYS A  82     -54.054   0.814 -16.747  1.00 71.87           N  
ATOM    584  CA  LYS A  82     -53.529   1.496 -17.935  1.00 71.38           C  
ATOM    585  C   LYS A  82     -52.011   1.472 -17.872  1.00 70.16           C  
ATOM    586  O   LYS A  82     -51.335   2.459 -18.175  1.00 69.68           O  
ATOM    587  CB  LYS A  82     -54.050   2.929 -18.036  1.00 71.33           C  
ATOM    588  CG  LYS A  82     -55.563   3.029 -18.003  1.00 70.07           C  
ATOM    589  CD  LYS A  82     -56.008   4.463 -18.040  1.00 71.36           C  
ATOM    590  CE  LYS A  82     -57.514   4.559 -17.941  1.00 70.40           C  
ATOM    591  NZ  LYS A  82     -57.953   5.968 -17.843  1.00 75.55           N  
ATOM    592  N   TYR A  83     -51.476   0.324 -17.477  1.00 69.20           N  
ATOM    593  CA  TYR A  83     -50.053   0.193 -17.327  1.00 69.01           C  
ATOM    594  C   TYR A  83     -49.442   0.160 -18.738  1.00 67.57           C  
ATOM    595  O   TYR A  83     -49.939  -0.559 -19.594  1.00 67.17           O  
ATOM    596  CB  TYR A  83     -49.733  -1.058 -16.504  1.00 70.52           C  
ATOM    597  CG  TYR A  83     -48.445  -0.893 -15.753  1.00 71.75           C  
ATOM    598  CD1 TYR A  83     -48.426  -0.243 -14.516  1.00 74.03           C  
ATOM    599  CD2 TYR A  83     -47.236  -1.324 -16.293  1.00 74.20           C  
ATOM    600  CE1 TYR A  83     -47.229  -0.050 -13.819  1.00 73.82           C  
ATOM    601  CE2 TYR A  83     -46.035  -1.138 -15.611  1.00 72.13           C  
ATOM    602  CZ  TYR A  83     -46.040  -0.503 -14.377  1.00 73.77           C  
ATOM    603  OH  TYR A  83     -44.857  -0.325 -13.709  1.00 72.65           O  
ATOM    604  N   PRO A  84     -48.393   0.971 -19.001  1.00 66.67           N  
ATOM    605  CA  PRO A  84     -47.782   0.968 -20.347  1.00 66.05           C  
ATOM    606  C   PRO A  84     -47.239  -0.384 -20.781  1.00 64.29           C  
ATOM    607  O   PRO A  84     -46.903  -1.209 -19.923  1.00 64.43           O  
ATOM    608  CB  PRO A  84     -46.605   1.951 -20.229  1.00 65.37           C  
ATOM    609  CG  PRO A  84     -46.785   2.683 -18.951  1.00 67.45           C  
ATOM    610  CD  PRO A  84     -47.761   1.941 -18.086  1.00 66.63           C  
ATOM    611  N   MET A  85     -47.167  -0.612 -22.096  1.00 63.07           N  
ATOM    612  CA  MET A  85     -46.603  -1.844 -22.652  0.50 62.99           C  
ATOM    614  C   MET A  85     -45.093  -1.813 -22.412  1.00 61.77           C  
ATOM    615  O   MET A  85     -44.490  -0.732 -22.290  1.00 59.23           O  
ATOM    616  CB  MET A  85     -46.913  -1.951 -24.163  0.50 62.13           C  
ATOM    618  CG  MET A  85     -48.424  -1.830 -24.493  0.50 66.33           C  
ATOM    620  SD  MET A  85     -48.959  -1.877 -26.427  0.38 64.49           SD 
ATOM    622  CE  MET A  85     -49.013  -3.778 -26.762  0.50 62.18           C  
ATOM    624  N   TRP A  86     -44.484  -2.987 -22.361  1.00 60.45           N  
ATOM    625  CA  TRP A  86     -43.071  -3.080 -22.097  1.00 59.35           C  
ATOM    626  C   TRP A  86     -42.202  -2.211 -22.999  1.00 57.57           C  
ATOM    627  O   TRP A  86     -41.236  -1.582 -22.526  1.00 57.92           O  
ATOM    628  CB  TRP A  86     -42.635  -4.544 -22.166  1.00 62.19           C  
ATOM    629  CG  TRP A  86     -42.569  -5.095 -23.535  1.00 59.93           C  
ATOM    630  CD1 TRP A  86     -43.548  -5.733 -24.215  1.00 59.40           C  
ATOM    631  CD2 TRP A  86     -41.435  -5.054 -24.394  1.00 60.75           C  
ATOM    632  NE1 TRP A  86     -43.094  -6.106 -25.450  1.00 56.49           N  
ATOM    633  CE2 TRP A  86     -41.797  -5.698 -25.587  1.00 61.48           C  
ATOM    634  CE3 TRP A  86     -40.135  -4.563 -24.256  1.00 62.86           C  
ATOM    635  CZ2 TRP A  86     -40.918  -5.852 -26.652  1.00 63.81           C  
ATOM    636  CZ3 TRP A  86     -39.256  -4.704 -25.327  1.00 63.83           C  
ATOM    637  CH2 TRP A  86     -39.664  -5.341 -26.516  1.00 60.26           C  
ATOM    638  N   HIS A  87     -42.505  -2.188 -24.286  1.00 56.61           N  
ATOM    639  CA  HIS A  87     -41.691  -1.416 -25.221  1.00 57.15           C  
ATOM    640  C   HIS A  87     -41.864   0.082 -25.050  1.00 56.24           C  
ATOM    641  O   HIS A  87     -40.951   0.825 -25.355  1.00 56.35           O  
ATOM    642  CB  HIS A  87     -41.919  -1.820 -26.672  1.00 60.16           C  
ATOM    643  CG  HIS A  87     -43.344  -1.786 -27.089  1.00 60.34           C  
ATOM    644  ND1 HIS A  87     -43.969  -0.632 -27.511  1.00 72.18           N  
ATOM    645  CD2 HIS A  87     -44.271  -2.773 -27.164  1.00 72.65           C  
ATOM    646  CE1 HIS A  87     -45.227  -0.909 -27.817  1.00 71.22           C  
ATOM    647  NE2 HIS A  87     -45.437  -2.201 -27.614  1.00 66.67           N  
ATOM    648  N   GLN A  88     -43.035   0.520 -24.593  1.00 55.72           N  
ATOM    649  CA  GLN A  88     -43.276   1.924 -24.313  1.00 54.85           C  
ATOM    650  C   GLN A  88     -42.446   2.339 -23.119  1.00 54.18           C  
ATOM    651  O   GLN A  88     -41.896   3.422 -23.095  1.00 53.27           O  
ATOM    652  CB  GLN A  88     -44.749   2.176 -24.033  1.00 55.47           C  
ATOM    653  CG  GLN A  88     -45.625   1.887 -25.248  1.00 57.60           C  
ATOM    654  CD  GLN A  88     -47.102   2.060 -24.973  1.00 59.70           C  
ATOM    655  OE1 GLN A  88     -47.581   1.891 -23.845  1.00 64.66           O  
ATOM    656  NE2 GLN A  88     -47.838   2.396 -26.015  1.00 59.84           N  
ATOM    657  N   LEU A  89     -42.334   1.459 -22.129  1.00 53.64           N  
ATOM    658  CA  LEU A  89     -41.490   1.726 -20.972  1.00 53.58           C  
ATOM    659  C   LEU A  89     -40.034   1.870 -21.403  1.00 54.30           C  
ATOM    660  O   LEU A  89     -39.311   2.735 -20.888  1.00 53.64           O  
ATOM    661  CB  LEU A  89     -41.637   0.638 -19.899  1.00 52.27           C  
ATOM    662  CG  LEU A  89     -42.963   0.519 -19.133  1.00 55.75           C  
ATOM    663  CD1 LEU A  89     -42.952  -0.726 -18.253  1.00 51.83           C  
ATOM    664  CD2 LEU A  89     -43.285   1.758 -18.301  1.00 51.03           C  
ATOM    665  N   VAL A  90     -39.594   1.049 -22.348  1.00 53.80           N  
ATOM    666  CA  VAL A  90     -38.209   1.155 -22.819  1.00 52.26           C  
ATOM    667  C   VAL A  90     -37.990   2.482 -23.583  1.00 53.59           C  
ATOM    668  O   VAL A  90     -37.026   3.233 -23.294  1.00 53.91           O  
ATOM    669  CB  VAL A  90     -37.781  -0.061 -23.643  1.00 52.43           C  
ATOM    670  CG1 VAL A  90     -36.361   0.139 -24.188  1.00 51.79           C  
ATOM    671  CG2 VAL A  90     -37.858  -1.302 -22.752  1.00 47.73           C  
ATOM    672  N   GLN A  91     -38.901   2.805 -24.495  1.00 54.36           N  
ATOM    673  CA  GLN A  91     -38.762   4.011 -25.275  1.00 54.81           C  
ATOM    674  C   GLN A  91     -38.811   5.245 -24.388  1.00 55.03           C  
ATOM    675  O   GLN A  91     -38.046   6.187 -24.595  1.00 55.58           O  
ATOM    676  CB  GLN A  91     -39.819   4.080 -26.401  1.00 55.81           C  
ATOM    677  CG  GLN A  91     -39.780   5.361 -27.237  1.00 60.11           C  
ATOM    678  CD  GLN A  91     -38.384   5.746 -27.765  1.00 74.58           C  
ATOM    679  OE1 GLN A  91     -37.915   6.874 -27.538  1.00 81.23           O  
ATOM    680  NE2 GLN A  91     -37.710   4.813 -28.439  1.00 72.46           N  
ATOM    681  N   GLN A  92     -39.703   5.253 -23.405  1.00 55.48           N  
ATOM    682  CA  GLN A  92     -39.795   6.393 -22.480  1.00 56.48           C  
ATOM    683  C   GLN A  92     -38.505   6.489 -21.680  1.00 56.26           C  
ATOM    684  O   GLN A  92     -38.027   7.581 -21.406  1.00 56.84           O  
ATOM    685  CB  GLN A  92     -40.985   6.265 -21.524  1.00 56.99           C  
ATOM    686  N   ALA A  93     -37.940   5.343 -21.311  1.00 54.95           N  
ATOM    687  CA  ALA A  93     -36.685   5.330 -20.552  1.00 54.63           C  
ATOM    688  C   ALA A  93     -35.570   5.964 -21.378  1.00 54.59           C  
ATOM    689  O   ALA A  93     -34.768   6.716 -20.834  1.00 54.37           O  
ATOM    690  CB  ALA A  93     -36.310   3.936 -20.125  1.00 51.44           C  
ATOM    691  N   LYS A  94     -35.535   5.680 -22.692  1.00 56.00           N  
ATOM    692  CA  LYS A  94     -34.519   6.276 -23.573  1.00 57.18           C  
ATOM    693  C   LYS A  94     -34.625   7.782 -23.589  1.00 58.86           C  
ATOM    694  O   LYS A  94     -33.617   8.446 -23.675  1.00 59.74           O  
ATOM    695  CB  LYS A  94     -34.616   5.790 -25.020  1.00 55.73           C  
ATOM    696  CG  LYS A  94     -34.247   4.371 -25.230  1.00 56.46           C  
ATOM    697  CD  LYS A  94     -34.267   3.966 -26.705  1.00 57.91           C  
ATOM    698  CE  LYS A  94     -33.065   4.473 -27.475  1.00 61.30           C  
ATOM    699  NZ  LYS A  94     -33.073   3.910 -28.878  1.00 63.25           N  
ATOM    700  N   GLU A  95     -35.846   8.309 -23.541  1.00 63.15           N  
ATOM    701  CA  GLU A  95     -36.062   9.762 -23.545  1.00 66.47           C  
ATOM    702  C   GLU A  95     -35.636  10.373 -22.210  1.00 67.21           C  
ATOM    703  O   GLU A  95     -35.083  11.453 -22.174  1.00 70.33           O  
ATOM    704  CB  GLU A  95     -37.535  10.091 -23.838  1.00 66.40           C  
ATOM    705  CG  GLU A  95     -38.051   9.587 -25.219  1.00 69.18           C  
ATOM    706  CD  GLU A  95     -39.596   9.659 -25.388  1.00 73.66           C  
ATOM    707  OE1 GLU A  95     -40.297  10.093 -24.435  1.00 77.17           O  
ATOM    708  OE2 GLU A  95     -40.112   9.263 -26.476  1.00 77.56           O  
ATOM    709  N   ILE A  96     -35.875   9.660 -21.119  1.00 67.94           N  
ATOM    710  CA  ILE A  96     -35.567  10.133 -19.765  1.00 69.19           C  
ATOM    711  C   ILE A  96     -34.097   9.982 -19.357  1.00 68.69           C  
ATOM    712  O   ILE A  96     -33.536  10.884 -18.745  1.00 70.26           O  
ATOM    713  CB  ILE A  96     -36.519   9.393 -18.740  1.00 70.92           C  
ATOM    714  CG1 ILE A  96     -37.762  10.245 -18.501  1.00 74.42           C  
ATOM    715  CG2 ILE A  96     -35.843   9.072 -17.398  1.00 70.21           C  
ATOM    716  CD1 ILE A  96     -38.542  10.598 -19.776  1.00 79.79           C  
ATOM    717  N   GLY A  97     -33.489   8.842 -19.683  1.00 66.47           N  
ATOM    718  CA  GLY A  97     -32.132   8.560 -19.275  1.00 63.49           C  
ATOM    719  C   GLY A  97     -31.250   8.064 -20.380  1.00 62.38           C  
ATOM    720  O   GLY A  97     -31.480   8.368 -21.552  1.00 63.60           O  
ATOM    721  N   GLU A  98     -30.239   7.292 -19.988  1.00 60.56           N  
ATOM    722  CA  GLU A  98     -29.226   6.759 -20.907  1.00 60.59           C  
ATOM    723  C   GLU A  98     -29.505   5.265 -21.100  1.00 57.54           C  
ATOM    724  O   GLU A  98     -29.104   4.438 -20.309  1.00 56.98           O  
ATOM    725  CB  GLU A  98     -27.829   7.045 -20.314  1.00 60.58           C  
ATOM    726  CG  GLU A  98     -26.651   6.853 -21.293  1.00 68.54           C  
ATOM    727  N   VAL A  99     -30.249   4.954 -22.147  1.00 53.43           N  
ATOM    728  CA  VAL A  99     -30.637   3.605 -22.436  1.00 52.77           C  
ATOM    729  C   VAL A  99     -30.219   3.302 -23.867  1.00 52.89           C  
ATOM    730  O   VAL A  99     -30.503   4.094 -24.780  1.00 52.47           O  
ATOM    731  CB  VAL A  99     -32.184   3.413 -22.285  1.00 54.42           C  
ATOM    732  CG1 VAL A  99     -32.601   1.976 -22.697  1.00 46.56           C  
ATOM    733  CG2 VAL A  99     -32.609   3.739 -20.885  1.00 53.16           C  
ATOM    734  N   LYS A 100     -29.528   2.171 -24.052  1.00 52.37           N  
ATOM    735  CA  LYS A 100     -29.106   1.725 -25.372  1.00 52.50           C  
ATOM    736  C   LYS A 100     -29.689   0.349 -25.642  1.00 53.47           C  
ATOM    737  O   LYS A 100     -29.670  -0.526 -24.769  1.00 53.33           O  
ATOM    738  CB  LYS A 100     -27.594   1.667 -25.471  1.00 54.02           C  
ATOM    739  CG  LYS A 100     -26.913   3.030 -25.381  1.00 55.15           C  
ATOM    740  CD  LYS A 100     -27.135   3.809 -26.635  1.00 67.70           C  
ATOM    741  CE  LYS A 100     -26.491   5.191 -26.575  1.00 72.49           C  
ATOM    742  NZ  LYS A 100     -27.340   6.204 -25.837  1.00 80.66           N  
ATOM    743  N   VAL A 101     -30.227   0.195 -26.846  1.00 52.08           N  
ATOM    744  CA  VAL A 101     -30.864  -1.027 -27.281  1.00 51.85           C  
ATOM    745  C   VAL A 101     -30.057  -1.613 -28.394  1.00 51.43           C  
ATOM    746  O   VAL A 101     -29.846  -0.967 -29.426  1.00 51.45           O  
ATOM    747  CB  VAL A 101     -32.293  -0.730 -27.749  1.00 52.80           C  
ATOM    748  CG1 VAL A 101     -32.997  -1.969 -28.298  1.00 51.96           C  
ATOM    749  CG2 VAL A 101     -33.077  -0.131 -26.580  1.00 47.81           C  
ATOM    750  N   PHE A 102     -29.589  -2.827 -28.171  1.00 49.79           N  
ATOM    751  CA  PHE A 102     -28.785  -3.568 -29.129  1.00 51.36           C  
ATOM    752  C   PHE A 102     -29.506  -4.835 -29.569  1.00 53.68           C  
ATOM    753  O   PHE A 102     -30.204  -5.451 -28.791  1.00 52.47           O  
ATOM    754  CB  PHE A 102     -27.456  -3.977 -28.493  1.00 51.68           C  
ATOM    755  CG  PHE A 102     -26.613  -2.820 -28.072  1.00 46.50           C  
ATOM    756  CD1 PHE A 102     -25.868  -2.113 -29.005  1.00 52.19           C  
ATOM    757  CD2 PHE A 102     -26.615  -2.395 -26.771  1.00 56.65           C  
ATOM    758  CE1 PHE A 102     -25.102  -1.028 -28.638  1.00 53.32           C  
ATOM    759  CE2 PHE A 102     -25.850  -1.326 -26.386  1.00 52.28           C  
ATOM    760  CZ  PHE A 102     -25.083  -0.637 -27.326  1.00 50.88           C  
ATOM    761  N   ALA A 103     -29.279  -5.209 -30.820  1.00 53.62           N  
ATOM    762  CA  ALA A 103     -29.799  -6.416 -31.405  1.00 55.56           C  
ATOM    763  C   ALA A 103     -28.630  -7.351 -31.664  1.00 56.92           C  
ATOM    764  O   ALA A 103     -27.593  -6.936 -32.147  1.00 55.27           O  
ATOM    765  CB  ALA A 103     -30.555  -6.088 -32.765  1.00 51.41           C  
ATOM    766  N   CYS A 104     -28.822  -8.618 -31.337  1.00 60.53           N  
ATOM    767  CA  CYS A 104     -27.838  -9.668 -31.516  1.00 60.59           C  
ATOM    768  C   CYS A 104     -27.674 -10.090 -32.966  1.00 59.98           C  
ATOM    769  O   CYS A 104     -28.610 -10.596 -33.577  1.00 59.96           O  
ATOM    770  CB  CYS A 104     -28.317 -10.886 -30.737  1.00 64.92           C  
ATOM    771  SG  CYS A 104     -27.403 -12.403 -31.034  1.00 72.75           S  
ATOM    772  N   SER A 105     -26.477  -9.925 -33.506  1.00 59.25           N  
ATOM    773  CA  SER A 105     -26.224 -10.251 -34.896  1.00 60.07           C  
ATOM    774  C   SER A 105     -26.302 -11.744 -35.199  1.00 59.74           C  
ATOM    775  O   SER A 105     -26.705 -12.109 -36.295  1.00 61.40           O  
ATOM    776  CB  SER A 105     -24.877  -9.687 -35.335  1.00 60.45           C  
ATOM    777  OG  SER A 105     -23.841 -10.174 -34.517  1.00 62.45           O  
ATOM    778  N   THR A 106     -25.946 -12.609 -34.250  1.00 60.12           N  
ATOM    779  CA  THR A 106     -25.980 -14.070 -34.489  1.00 60.56           C  
ATOM    780  C   THR A 106     -27.401 -14.610 -34.654  1.00 59.53           C  
ATOM    781  O   THR A 106     -27.692 -15.345 -35.591  1.00 58.82           O  
ATOM    782  CB  THR A 106     -25.257 -14.842 -33.379  1.00 62.10           C  
ATOM    783  OG1 THR A 106     -23.912 -14.385 -33.324  1.00 66.39           O  
ATOM    784  CG2 THR A 106     -25.230 -16.344 -33.668  1.00 59.11           C  
ATOM    785  N   THR A 107     -28.273 -14.231 -33.740  1.00 58.40           N  
ATOM    786  CA  THR A 107     -29.673 -14.572 -33.802  1.00 59.84           C  
ATOM    787  C   THR A 107     -30.303 -14.073 -35.090  1.00 59.72           C  
ATOM    788  O   THR A 107     -31.167 -14.744 -35.667  1.00 60.26           O  
ATOM    789  CB  THR A 107     -30.461 -13.845 -32.652  1.00 61.48           C  
ATOM    790  OG1 THR A 107     -29.976 -14.251 -31.377  1.00 60.89           O  
ATOM    791  CG2 THR A 107     -32.005 -14.102 -32.775  1.00 60.40           C  
ATOM    792  N   MET A 108     -29.919 -12.877 -35.529  1.00 59.31           N  
ATOM    793  CA  MET A 108     -30.489 -12.324 -36.762  1.00 60.23           C  
ATOM    794  C   MET A 108     -30.211 -13.214 -37.957  1.00 62.14           C  
ATOM    795  O   MET A 108     -31.046 -13.313 -38.850  1.00 62.37           O  
ATOM    796  CB  MET A 108     -30.016 -10.908 -37.008  1.00 59.29           C  
ATOM    797  CG  MET A 108     -30.623  -9.961 -36.021  1.00 59.16           C  
ATOM    798  SD  MET A 108     -29.823  -8.264 -36.144  0.75 57.47           SD 
ATOM    799  CE  MET A 108     -30.340  -7.833 -37.943  1.00 50.50           C  
ATOM    800  N   GLU A 109     -29.040 -13.841 -37.983  1.00 64.30           N  
ATOM    801  CA  GLU A 109     -28.703 -14.801 -39.036  1.00 67.10           C  
ATOM    802  C   GLU A 109     -29.547 -16.065 -38.879  1.00 65.58           C  
ATOM    803  O   GLU A 109     -30.070 -16.570 -39.859  1.00 64.38           O  
ATOM    804  CB  GLU A 109     -27.205 -15.180 -39.014  1.00 68.55           C  
ATOM    805  CG  GLU A 109     -26.226 -14.023 -39.360  1.00 74.17           C  
ATOM    806  CD  GLU A 109     -24.751 -14.426 -39.251  1.00 72.77           C  
ATOM    807  N   PHE A 110     -29.677 -16.575 -37.650  1.00 65.54           N  
ATOM    808  CA  PHE A 110     -30.481 -17.787 -37.405  1.00 67.27           C  
ATOM    809  C   PHE A 110     -31.938 -17.627 -37.802  1.00 67.48           C  
ATOM    810  O   PHE A 110     -32.556 -18.609 -38.217  1.00 67.90           O  
ATOM    811  CB  PHE A 110     -30.566 -18.259 -35.936  1.00 68.72           C  
ATOM    812  CG  PHE A 110     -29.271 -18.718 -35.302  1.00 72.90           C  
ATOM    813  CD1 PHE A 110     -28.142 -19.057 -36.051  1.00 74.29           C  
ATOM    814  CD2 PHE A 110     -29.241 -18.928 -33.914  1.00 73.52           C  
ATOM    815  CE1 PHE A 110     -26.969 -19.503 -35.414  1.00 74.36           C  
ATOM    816  CE2 PHE A 110     -28.101 -19.388 -33.276  1.00 72.77           C  
ATOM    817  CZ  PHE A 110     -26.958 -19.684 -34.024  1.00 74.86           C  
ATOM    818  N   PHE A 111     -32.515 -16.439 -37.617  1.00 66.18           N  
ATOM    819  CA  PHE A 111     -33.929 -16.234 -37.939  1.00 65.50           C  
ATOM    820  C   PHE A 111     -34.187 -15.420 -39.199  1.00 64.52           C  
ATOM    821  O   PHE A 111     -35.326 -15.085 -39.490  1.00 65.42           O  
ATOM    822  CB  PHE A 111     -34.640 -15.662 -36.725  1.00 66.86           C  
ATOM    823  CG  PHE A 111     -34.683 -16.615 -35.562  1.00 67.81           C  
ATOM    824  CD1 PHE A 111     -35.465 -17.774 -35.628  1.00 72.55           C  
ATOM    825  CD2 PHE A 111     -33.953 -16.373 -34.423  1.00 67.21           C  
ATOM    826  CE1 PHE A 111     -35.511 -18.664 -34.560  1.00 71.84           C  
ATOM    827  CE2 PHE A 111     -33.991 -17.254 -33.335  1.00 68.35           C  
ATOM    828  CZ  PHE A 111     -34.774 -18.395 -33.400  1.00 72.01           C  
ATOM    829  N   GLY A 112     -33.136 -15.151 -39.966  1.00 62.82           N  
ATOM    830  CA  GLY A 112     -33.238 -14.401 -41.216  1.00 61.47           C  
ATOM    831  C   GLY A 112     -33.809 -13.012 -41.058  1.00 60.86           C  
ATOM    832  O   GLY A 112     -34.553 -12.556 -41.904  1.00 62.06           O  
ATOM    833  N   ILE A 113     -33.467 -12.343 -39.965  1.00 60.79           N  
ATOM    834  CA  ILE A 113     -33.945 -10.993 -39.687  1.00 59.55           C  
ATOM    835  C   ILE A 113     -32.902 -10.007 -40.181  1.00 60.32           C  
ATOM    836  O   ILE A 113     -31.707 -10.227 -39.967  1.00 59.79           O  
ATOM    837  CB  ILE A 113     -34.130 -10.815 -38.172  1.00 61.86           C  
ATOM    838  CG1 ILE A 113     -35.138 -11.846 -37.648  1.00 59.77           C  
ATOM    839  CG2 ILE A 113     -34.551  -9.365 -37.830  1.00 56.95           C  
ATOM    840  CD1 ILE A 113     -35.218 -11.888 -36.144  1.00 57.35           C  
ATOM    841  N   LYS A 114     -33.345  -8.942 -40.848  1.00 60.42           N  
ATOM    842  CA  LYS A 114     -32.443  -7.899 -41.337  1.00 61.16           C  
ATOM    843  C   LYS A 114     -32.670  -6.641 -40.490  1.00 60.97           C  
ATOM    844  O   LYS A 114     -33.690  -6.523 -39.811  1.00 60.28           O  
ATOM    845  CB  LYS A 114     -32.635  -7.656 -42.843  1.00 61.48           C  
ATOM    846  CG  LYS A 114     -32.267  -8.888 -43.721  1.00 60.31           C  
ATOM    847  CD  LYS A 114     -32.479  -8.673 -45.231  1.00 64.31           C  
ATOM    848  N   ARG A 115     -31.734  -5.695 -40.536  1.00 61.09           N  
ATOM    849  CA  ARG A 115     -31.821  -4.459 -39.767  0.50 62.87           C  
ATOM    851  C   ARG A 115     -33.138  -3.693 -40.018  1.00 61.19           C  
ATOM    852  O   ARG A 115     -33.728  -3.104 -39.105  1.00 61.30           O  
ATOM    853  CB  ARG A 115     -30.607  -3.573 -40.108  0.50 64.41           C  
ATOM    855  CG  ARG A 115     -29.243  -4.318 -40.079  0.50 67.63           C  
ATOM    857  CD  ARG A 115     -28.044  -3.379 -39.928  0.50 67.01           C  
ATOM    859  NE  ARG A 115     -26.798  -4.125 -39.733  0.50 70.01           N  
ATOM    861  CZ  ARG A 115     -25.629  -3.585 -39.383  0.50 72.30           C  
ATOM    863  NH1 ARG A 115     -25.511  -2.278 -39.171  0.50 72.66           N  
ATOM    865  NH2 ARG A 115     -24.565  -4.366 -39.229  0.50 70.81           N  
ATOM    867  N   GLU A 116     -33.574  -3.686 -41.282  1.00 60.27           N  
ATOM    868  CA  GLU A 116     -34.795  -2.985 -41.684  1.00 59.75           C  
ATOM    869  C   GLU A 116     -36.038  -3.551 -40.999  1.00 58.03           C  
ATOM    870  O   GLU A 116     -37.026  -2.841 -40.812  1.00 57.97           O  
ATOM    871  CB  GLU A 116     -34.954  -3.061 -43.204  1.00 56.78           C  
ATOM    872  N   ASP A 117     -35.966  -4.820 -40.605  1.00 56.45           N  
ATOM    873  CA  ASP A 117     -37.058  -5.492 -39.922  1.00 56.20           C  
ATOM    874  C   ASP A 117     -37.165  -5.112 -38.439  1.00 55.78           C  
ATOM    875  O   ASP A 117     -38.176  -5.377 -37.802  1.00 54.43           O  
ATOM    876  CB  ASP A 117     -36.847  -7.002 -40.009  1.00 56.40           C  
ATOM    877  CG  ASP A 117     -36.703  -7.507 -41.447  1.00 59.58           C  
ATOM    878  OD1 ASP A 117     -37.238  -6.865 -42.395  1.00 56.49           O  
ATOM    879  OD2 ASP A 117     -36.041  -8.561 -41.613  1.00 57.47           O  
ATOM    880  N   LEU A 118     -36.129  -4.478 -37.894  1.00 57.31           N  
ATOM    881  CA  LEU A 118     -36.100  -4.148 -36.471  1.00 57.17           C  
ATOM    882  C   LEU A 118     -36.755  -2.818 -36.139  1.00 56.66           C  
ATOM    883  O   LEU A 118     -36.756  -1.920 -36.966  1.00 57.21           O  
ATOM    884  CB  LEU A 118     -34.652  -4.143 -35.986  1.00 57.26           C  
ATOM    885  CG  LEU A 118     -33.929  -5.494 -35.992  1.00 60.93           C  
ATOM    886  CD1 LEU A 118     -32.439  -5.402 -35.592  1.00 57.03           C  
ATOM    887  CD2 LEU A 118     -34.678  -6.425 -35.064  1.00 60.29           C  
ATOM    888  N   ALA A 119     -37.304  -2.707 -34.926  1.00 57.73           N  
ATOM    889  CA  ALA A 119     -37.923  -1.466 -34.451  1.00 57.21           C  
ATOM    890  C   ALA A 119     -36.896  -0.320 -34.526  1.00 58.18           C  
ATOM    891  O   ALA A 119     -35.671  -0.529 -34.394  1.00 57.44           O  
ATOM    892  CB  ALA A 119     -38.434  -1.626 -33.020  1.00 59.61           C  
ATOM    893  N   GLU A 120     -37.414   0.890 -34.711  1.00 57.66           N  
ATOM    894  CA  GLU A 120     -36.592   2.087 -34.881  1.00 58.80           C  
ATOM    895  C   GLU A 120     -35.716   2.383 -33.675  1.00 57.82           C  
ATOM    896  O   GLU A 120     -34.641   2.955 -33.815  1.00 57.54           O  
ATOM    897  CB  GLU A 120     -37.479   3.316 -35.130  1.00 60.45           C  
ATOM    898  CG  GLU A 120     -38.375   3.208 -36.376  1.00 74.82           C  
ATOM    899  CD  GLU A 120     -37.599   3.141 -37.697  1.00 88.54           C  
ATOM    900  OE1 GLU A 120     -36.403   3.529 -37.708  1.00 95.48           O  
ATOM    901  OE2 GLU A 120     -38.199   2.726 -38.726  1.00 91.61           O  
ATOM    902  N   PHE A 121     -36.179   1.971 -32.504  1.00 56.67           N  
ATOM    903  CA  PHE A 121     -35.481   2.270 -31.283  1.00 58.71           C  
ATOM    904  C   PHE A 121     -34.230   1.422 -31.049  1.00 55.41           C  
ATOM    905  O   PHE A 121     -33.580   1.578 -30.041  1.00 54.46           O  
ATOM    906  CB  PHE A 121     -36.467   2.267 -30.102  1.00 63.04           C  
ATOM    907  CG  PHE A 121     -36.796   0.910 -29.527  1.00 67.50           C  
ATOM    908  CD1 PHE A 121     -36.629  -0.265 -30.232  1.00 75.80           C  
ATOM    909  CD2 PHE A 121     -37.395   0.839 -28.279  1.00 73.42           C  
ATOM    910  CE1 PHE A 121     -36.963  -1.485 -29.658  1.00 74.62           C  
ATOM    911  CE2 PHE A 121     -37.743  -0.387 -27.717  1.00 76.02           C  
ATOM    912  CZ  PHE A 121     -37.525  -1.541 -28.412  1.00 70.39           C  
ATOM    913  N   VAL A 122     -33.914   0.512 -31.970  1.00 54.22           N  
ATOM    914  CA  VAL A 122     -32.686  -0.274 -31.862  1.00 53.19           C  
ATOM    915  C   VAL A 122     -31.555   0.644 -32.283  1.00 53.81           C  
ATOM    916  O   VAL A 122     -31.595   1.253 -33.351  1.00 52.24           O  
ATOM    917  CB  VAL A 122     -32.709  -1.509 -32.760  1.00 53.97           C  
ATOM    918  CG1 VAL A 122     -31.326  -2.187 -32.821  1.00 49.31           C  
ATOM    919  CG2 VAL A 122     -33.827  -2.471 -32.298  1.00 54.43           C  
ATOM    920  N   ASP A 123     -30.560   0.756 -31.431  1.00 53.04           N  
ATOM    921  CA  ASP A 123     -29.418   1.614 -31.670  1.00 54.22           C  
ATOM    922  C   ASP A 123     -28.354   0.947 -32.524  1.00 54.10           C  
ATOM    923  O   ASP A 123     -27.734   1.587 -33.344  1.00 52.76           O  
ATOM    924  CB  ASP A 123     -28.834   2.054 -30.313  1.00 55.23           C  
ATOM    925  CG  ASP A 123     -29.824   2.892 -29.539  1.00 57.62           C  
ATOM    926  OD1 ASP A 123     -30.235   3.926 -30.100  1.00 62.06           O  
ATOM    927  OD2 ASP A 123     -30.241   2.516 -28.423  1.00 58.03           O  
ATOM    928  N   ASP A 124     -28.120  -0.340 -32.347  1.00 54.69           N  
ATOM    929  CA  ASP A 124     -27.089  -0.989 -33.126  1.00 55.19           C  
ATOM    930  C   ASP A 124     -27.239  -2.495 -33.092  1.00 54.14           C  
ATOM    931  O   ASP A 124     -27.929  -3.031 -32.247  1.00 53.74           O  
ATOM    932  CB  ASP A 124     -25.701  -0.612 -32.580  1.00 58.16           C  
ATOM    933  CG  ASP A 124     -24.601  -0.717 -33.637  1.00 66.26           C  
ATOM    934  OD1 ASP A 124     -24.864  -1.209 -34.779  1.00 73.71           O  
ATOM    935  OD2 ASP A 124     -23.464  -0.292 -33.330  1.00 77.60           O  
ATOM    936  N   VAL A 125     -26.582  -3.153 -34.049  1.00 53.49           N  
ATOM    937  CA  VAL A 125     -26.556  -4.604 -34.178  1.00 54.94           C  
ATOM    938  C   VAL A 125     -25.142  -4.980 -33.819  1.00 55.28           C  
ATOM    939  O   VAL A 125     -24.200  -4.463 -34.428  1.00 56.38           O  
ATOM    940  CB  VAL A 125     -26.866  -5.099 -35.617  1.00 55.58           C  
ATOM    941  CG1 VAL A 125     -26.495  -6.574 -35.785  1.00 55.23           C  
ATOM    942  CG2 VAL A 125     -28.334  -4.888 -35.946  1.00 54.70           C  
ATOM    943  N   VAL A 126     -24.988  -5.847 -32.826  1.00 53.85           N  
ATOM    944  CA  VAL A 126     -23.683  -6.190 -32.324  1.00 53.54           C  
ATOM    945  C   VAL A 126     -23.618  -7.655 -31.939  1.00 55.63           C  
ATOM    946  O   VAL A 126     -24.626  -8.362 -31.878  1.00 56.98           O  
ATOM    947  CB  VAL A 126     -23.370  -5.345 -31.068  1.00 53.55           C  
ATOM    948  CG1 VAL A 126     -23.598  -3.869 -31.341  1.00 54.45           C  
ATOM    949  CG2 VAL A 126     -24.206  -5.760 -29.881  1.00 46.82           C  
ATOM    950  N   GLY A 127     -22.404  -8.095 -31.700  1.00 58.27           N  
ATOM    951  CA  GLY A 127     -22.146  -9.442 -31.239  1.00 59.83           C  
ATOM    952  C   GLY A 127     -21.913  -9.474 -29.735  1.00 61.90           C  
ATOM    953  O   GLY A 127     -21.886  -8.452 -29.041  1.00 57.71           O  
ATOM    954  N   VAL A 128     -21.697 -10.697 -29.264  1.00 66.44           N  
ATOM    955  CA  VAL A 128     -21.499 -11.041 -27.852  1.00 67.27           C  
ATOM    956  C   VAL A 128     -20.423 -10.328 -27.143  1.00 65.03           C  
ATOM    957  O   VAL A 128     -20.630  -9.827 -26.055  1.00 66.85           O  
ATOM    958  CB  VAL A 128     -21.204 -12.590 -27.685  1.00 69.84           C  
ATOM    959  CG1 VAL A 128     -19.990 -12.894 -26.720  1.00 67.67           C  
ATOM    960  CG2 VAL A 128     -22.502 -13.315 -27.313  1.00 68.75           C  
ATOM    961  N   ALA A 129     -19.240 -10.306 -27.708  1.00 63.05           N  
ATOM    962  CA  ALA A 129     -18.160  -9.622 -27.033  1.00 64.00           C  
ATOM    963  C   ALA A 129     -18.465  -8.157 -26.787  1.00 62.25           C  
ATOM    964  O   ALA A 129     -17.990  -7.544 -25.816  1.00 61.27           O  
ATOM    965  CB  ALA A 129     -16.851  -9.693 -27.841  1.00 68.17           C  
ATOM    966  N   THR A 130     -19.178  -7.568 -27.734  1.00 58.67           N  
ATOM    967  CA  THR A 130     -19.520  -6.170 -27.608  1.00 57.61           C  
ATOM    968  C   THR A 130     -20.366  -6.003 -26.365  1.00 57.47           C  
ATOM    969  O   THR A 130     -20.135  -5.119 -25.546  1.00 59.99           O  
ATOM    970  CB  THR A 130     -20.194  -5.658 -28.902  1.00 61.37           C  
ATOM    971  OG1 THR A 130     -19.420  -6.089 -30.060  1.00 62.66           O  
ATOM    972  CG2 THR A 130     -20.267  -4.168 -28.860  1.00 62.95           C  
ATOM    973  N   PHE A 131     -21.320  -6.907 -26.182  1.00 53.72           N  
ATOM    974  CA  PHE A 131     -22.172  -6.761 -25.028  0.50 56.54           C  
ATOM    976  C   PHE A 131     -21.443  -7.087 -23.713  1.00 56.30           C  
ATOM    977  O   PHE A 131     -21.645  -6.384 -22.760  1.00 57.98           O  
ATOM    978  CB  PHE A 131     -23.549  -7.434 -25.228  0.50 59.51           C  
ATOM    980  CG  PHE A 131     -24.656  -6.749 -24.474  0.50 58.28           C  
ATOM    982  CD1 PHE A 131     -25.231  -5.583 -24.977  0.50 60.08           C  
ATOM    984  CD2 PHE A 131     -25.095  -7.234 -23.256  0.50 62.49           C  
ATOM    986  CE1 PHE A 131     -26.222  -4.930 -24.278  0.50 53.78           C  
ATOM    988  CE2 PHE A 131     -26.095  -6.586 -22.559  0.50 61.57           C  
ATOM    990  CZ  PHE A 131     -26.652  -5.428 -23.071  0.50 61.19           C  
ATOM    992  N   LEU A 132     -20.559  -8.047 -23.688  1.00 57.45           N  
ATOM    993  CA  LEU A 132     -19.767  -8.269 -22.532  1.00 58.75           C  
ATOM    994  C   LEU A 132     -18.977  -7.061 -22.144  1.00 56.82           C  
ATOM    995  O   LEU A 132     -18.758  -6.795 -20.949  1.00 56.02           O  
ATOM    996  CB  LEU A 132     -18.716  -9.369 -22.792  1.00 64.65           C  
ATOM    997  CG  LEU A 132     -18.902 -10.874 -22.485  1.00 68.72           C  
ATOM    998  CD1 LEU A 132     -20.222 -11.381 -22.903  1.00 72.00           C  
ATOM    999  CD2 LEU A 132     -17.774 -11.648 -23.190  1.00 65.50           C  
ATOM   1000  N   ASP A 133     -18.402  -6.394 -23.148  1.00 52.48           N  
ATOM   1001  CA  ASP A 133     -17.610  -5.220 -22.911  1.00 52.63           C  
ATOM   1002  C   ASP A 133     -18.435  -4.144 -22.306  1.00 53.40           C  
ATOM   1003  O   ASP A 133     -18.044  -3.519 -21.351  1.00 51.34           O  
ATOM   1004  CB  ASP A 133     -17.086  -4.662 -24.228  1.00 56.63           C  
ATOM   1005  CG  ASP A 133     -15.815  -5.353 -24.733  1.00 63.88           C  
ATOM   1006  OD1 ASP A 133     -15.251  -6.258 -24.068  1.00 68.21           O  
ATOM   1007  OD2 ASP A 133     -15.360  -4.926 -25.820  1.00 68.15           O  
ATOM   1008  N   ARG A 134     -19.596  -3.898 -22.890  1.00 52.78           N  
ATOM   1009  CA  ARG A 134     -20.502  -2.882 -22.329  1.00 53.66           C  
ATOM   1010  C   ARG A 134     -20.997  -3.177 -20.965  1.00 56.04           C  
ATOM   1011  O   ARG A 134     -21.100  -2.274 -20.153  1.00 58.45           O  
ATOM   1012  CB  ARG A 134     -21.730  -2.665 -23.240  1.00 56.07           C  
ATOM   1013  CG  ARG A 134     -21.656  -1.413 -23.943  1.00 55.29           C  
ATOM   1014  CD  ARG A 134     -22.900  -0.993 -24.494  1.00 67.92           C  
ATOM   1015  NE  ARG A 134     -23.054   0.416 -24.192  1.00 68.26           N  
ATOM   1016  CZ  ARG A 134     -22.617   1.424 -24.924  1.00 65.14           C  
ATOM   1017  NH1 ARG A 134     -21.959   1.249 -26.051  1.00 63.57           N  
ATOM   1018  NH2 ARG A 134     -22.874   2.640 -24.503  1.00 76.15           N  
ATOM   1019  N   ALA A 135     -21.250  -4.446 -20.669  1.00 54.87           N  
ATOM   1020  CA  ALA A 135     -21.736  -4.833 -19.351  1.00 55.12           C  
ATOM   1021  C   ALA A 135     -20.737  -4.832 -18.229  1.00 55.34           C  
ATOM   1022  O   ALA A 135     -21.105  -4.805 -17.041  1.00 53.85           O  
ATOM   1023  CB  ALA A 135     -22.306  -6.222 -19.405  1.00 54.71           C  
ATOM   1024  N   GLU A 136     -19.476  -4.951 -18.584  1.00 55.01           N  
ATOM   1025  CA  GLU A 136     -18.417  -5.089 -17.617  1.00 56.83           C  
ATOM   1026  C   GLU A 136     -18.452  -4.006 -16.560  1.00 54.75           C  
ATOM   1027  O   GLU A 136     -18.556  -2.859 -16.880  1.00 52.63           O  
ATOM   1028  CB  GLU A 136     -17.074  -5.011 -18.362  1.00 57.14           C  
ATOM   1029  CG  GLU A 136     -15.867  -5.542 -17.587  1.00 66.56           C  
ATOM   1030  CD  GLU A 136     -14.531  -5.255 -18.354  1.00 74.31           C  
ATOM   1031  OE1 GLU A 136     -14.574  -5.075 -19.614  1.00 93.50           O  
ATOM   1032  OE2 GLU A 136     -13.459  -5.187 -17.701  1.00 97.53           O  
ATOM   1033  N   GLY A 137     -18.399  -4.408 -15.299  1.00 54.38           N  
ATOM   1034  CA  GLY A 137     -18.380  -3.489 -14.192  1.00 54.23           C  
ATOM   1035  C   GLY A 137     -19.738  -3.111 -13.643  1.00 55.01           C  
ATOM   1036  O   GLY A 137     -19.793  -2.475 -12.611  1.00 55.34           O  
ATOM   1037  N   GLY A 138     -20.830  -3.488 -14.292  1.00 52.46           N  
ATOM   1038  CA  GLY A 138     -22.158  -3.162 -13.749  1.00 52.49           C  
ATOM   1039  C   GLY A 138     -22.921  -4.429 -13.377  1.00 54.67           C  
ATOM   1040  O   GLY A 138     -22.373  -5.533 -13.427  1.00 54.22           O  
ATOM   1041  N   THR A 139     -24.193  -4.278 -13.043  1.00 51.16           N  
ATOM   1042  CA  THR A 139     -25.043  -5.407 -12.777  1.00 51.84           C  
ATOM   1043  C   THR A 139     -25.484  -5.933 -14.110  1.00 50.76           C  
ATOM   1044  O   THR A 139     -25.858  -5.149 -14.989  1.00 52.25           O  
ATOM   1045  CB  THR A 139     -26.221  -4.933 -11.933  1.00 53.65           C  
ATOM   1046  OG1 THR A 139     -25.678  -4.572 -10.665  1.00 55.19           O  
ATOM   1047  CG2 THR A 139     -27.232  -6.012 -11.775  1.00 51.39           C  
ATOM   1048  N   THR A 140     -25.446  -7.254 -14.276  1.00 50.69           N  
ATOM   1049  CA  THR A 140     -25.840  -7.903 -15.557  1.00 50.51           C  
ATOM   1050  C   THR A 140     -26.749  -9.063 -15.301  1.00 51.06           C  
ATOM   1051  O   THR A 140     -26.504  -9.830 -14.374  1.00 51.94           O  
ATOM   1052  CB  THR A 140     -24.608  -8.411 -16.363  1.00 50.93           C  
ATOM   1053  OG1 THR A 140     -23.665  -7.341 -16.531  1.00 55.70           O  
ATOM   1054  CG2 THR A 140     -25.027  -8.903 -17.722  1.00 50.25           C  
ATOM   1055  N   LEU A 141     -27.839  -9.112 -16.066  1.00 50.82           N  
ATOM   1056  CA  LEU A 141     -28.918 -10.124 -15.927  1.00 51.04           C  
ATOM   1057  C   LEU A 141     -29.205 -10.781 -17.247  1.00 51.41           C  
ATOM   1058  O   LEU A 141     -29.065 -10.144 -18.292  1.00 52.44           O  
ATOM   1059  CB  LEU A 141     -30.219  -9.460 -15.482  1.00 52.19           C  
ATOM   1060  CG  LEU A 141     -30.173  -8.622 -14.198  1.00 55.62           C  
ATOM   1061  CD1 LEU A 141     -31.489  -7.918 -14.041  1.00 49.32           C  
ATOM   1062  CD2 LEU A 141     -29.809  -9.444 -12.962  1.00 49.09           C  
ATOM   1063  N   PHE A 142     -29.600 -12.050 -17.189  1.00 51.29           N  
ATOM   1064  CA  PHE A 142     -30.058 -12.823 -18.336  1.00 50.99           C  
ATOM   1065  C   PHE A 142     -31.516 -13.161 -18.036  1.00 51.84           C  
ATOM   1066  O   PHE A 142     -31.817 -13.840 -17.020  1.00 49.93           O  
ATOM   1067  CB  PHE A 142     -29.225 -14.102 -18.499  1.00 51.26           C  
ATOM   1068  CG  PHE A 142     -29.575 -14.911 -19.713  1.00 49.96           C  
ATOM   1069  CD1 PHE A 142     -30.691 -15.760 -19.713  1.00 51.27           C  
ATOM   1070  CD2 PHE A 142     -28.803 -14.836 -20.844  1.00 51.04           C  
ATOM   1071  CE1 PHE A 142     -30.986 -16.503 -20.818  1.00 52.95           C  
ATOM   1072  CE2 PHE A 142     -29.101 -15.566 -21.962  1.00 53.20           C  
ATOM   1073  CZ  PHE A 142     -30.172 -16.395 -21.965  1.00 49.39           C  
ATOM   1074  N   ILE A 143     -32.398 -12.641 -18.891  1.00 53.57           N  
ATOM   1075  CA  ILE A 143     -33.832 -12.774 -18.763  1.00 55.79           C  
ATOM   1076  C   ILE A 143     -34.439 -13.515 -19.972  1.00 60.40           C  
ATOM   1077  O   ILE A 143     -34.286 -13.073 -21.128  1.00 60.96           O  
ATOM   1078  CB  ILE A 143     -34.507 -11.382 -18.618  1.00 55.78           C  
ATOM   1079  CG1 ILE A 143     -33.899 -10.654 -17.417  1.00 57.27           C  
ATOM   1080  CG2 ILE A 143     -36.065 -11.547 -18.479  1.00 50.82           C  
ATOM   1081  CD1 ILE A 143     -34.588  -9.413 -16.975  1.00 54.84           C  
ATOM   1082  OXT ILE A 143     -35.101 -14.551 -19.813  1.00 61.54           O  
TER    1083      ILE A 143                                                      
ATOM   1084  N   LYS B   6      -7.776  -9.612 -15.020  1.00 75.87           N  
ATOM   1085  CA  LYS B   6      -8.350 -10.462 -16.136  1.00 76.74           C  
ATOM   1086  C   LYS B   6      -9.895 -10.598 -16.125  1.00 71.71           C  
ATOM   1087  O   LYS B   6     -10.494 -10.910 -15.106  1.00 73.85           O  
ATOM   1088  CB  LYS B   6      -7.718 -11.865 -16.135  1.00 78.58           C  
ATOM   1089  CG  LYS B   6      -8.266 -12.825 -17.234  1.00 78.14           C  
ATOM   1090  CD  LYS B   6      -7.333 -14.040 -17.407  1.00 80.77           C  
ATOM   1091  CE  LYS B   6      -7.668 -14.867 -18.641  1.00 84.39           C  
ATOM   1092  NZ  LYS B   6      -6.771 -16.051 -18.840  1.00 83.94           N  
ATOM   1093  N   LYS B   7     -10.503 -10.395 -17.288  1.00 62.87           N  
ATOM   1094  CA  LYS B   7     -11.935 -10.443 -17.456  1.00 60.07           C  
ATOM   1095  C   LYS B   7     -12.460 -11.870 -17.201  1.00 55.71           C  
ATOM   1096  O   LYS B   7     -11.838 -12.856 -17.574  1.00 52.02           O  
ATOM   1097  CB  LYS B   7     -12.289  -9.944 -18.862  1.00 60.15           C  
ATOM   1098  N   LYS B   8     -13.615 -11.960 -16.552  1.00 53.77           N  
ATOM   1099  CA  LYS B   8     -14.197 -13.242 -16.158  1.00 54.17           C  
ATOM   1100  C   LYS B   8     -15.686 -13.294 -16.414  1.00 53.22           C  
ATOM   1101  O   LYS B   8     -16.381 -12.312 -16.198  1.00 50.99           O  
ATOM   1102  CB  LYS B   8     -13.896 -13.455 -14.674  1.00 53.08           C  
ATOM   1103  CG  LYS B   8     -14.337 -14.763 -14.096  1.00 61.17           C  
ATOM   1104  CD  LYS B   8     -13.673 -15.042 -12.750  1.00 60.11           C  
ATOM   1105  CE  LYS B   8     -13.941 -13.976 -11.738  1.00 59.75           C  
ATOM   1106  NZ  LYS B   8     -13.354 -14.379 -10.444  1.00 50.96           N  
ATOM   1107  N   LEU B   9     -16.156 -14.434 -16.935  1.00 51.57           N  
ATOM   1108  CA  LEU B   9     -17.570 -14.712 -17.134  1.00 50.54           C  
ATOM   1109  C   LEU B   9     -17.886 -16.045 -16.472  1.00 52.47           C  
ATOM   1110  O   LEU B   9     -17.163 -17.043 -16.710  1.00 51.28           O  
ATOM   1111  CB  LEU B   9     -17.894 -14.839 -18.615  1.00 50.88           C  
ATOM   1112  CG  LEU B   9     -19.336 -15.210 -18.996  1.00 53.46           C  
ATOM   1113  CD1 LEU B   9     -20.317 -14.139 -18.541  1.00 50.73           C  
ATOM   1114  CD2 LEU B   9     -19.426 -15.488 -20.504  1.00 51.47           C  
ATOM   1115  N   SER B  10     -18.916 -16.076 -15.623  1.00 50.12           N  
ATOM   1116  CA  SER B  10     -19.331 -17.296 -14.971  1.00 49.48           C  
ATOM   1117  C   SER B  10     -20.798 -17.461 -15.283  1.00 50.55           C  
ATOM   1118  O   SER B  10     -21.548 -16.489 -15.293  1.00 49.23           O  
ATOM   1119  CB  SER B  10     -19.079 -17.263 -13.455  1.00 51.51           C  
ATOM   1120  OG  SER B  10     -17.733 -16.831 -13.178  1.00 50.88           O  
ATOM   1121  N   ILE B  11     -21.198 -18.681 -15.623  1.00 50.88           N  
ATOM   1122  CA  ILE B  11     -22.595 -18.958 -15.951  1.00 51.19           C  
ATOM   1123  C   ILE B  11     -23.072 -20.170 -15.189  1.00 51.88           C  
ATOM   1124  O   ILE B  11     -22.390 -21.186 -15.187  1.00 50.14           O  
ATOM   1125  CB  ILE B  11     -22.767 -19.316 -17.454  1.00 52.45           C  
ATOM   1126  CG1 ILE B  11     -22.214 -18.185 -18.346  1.00 52.98           C  
ATOM   1127  CG2 ILE B  11     -24.244 -19.583 -17.756  1.00 51.43           C  
ATOM   1128  CD1 ILE B  11     -22.265 -18.432 -19.831  1.00 50.99           C  
ATOM   1129  N   ILE B  12     -24.210 -20.036 -14.514  1.00 52.23           N  
ATOM   1130  CA  ILE B  12     -24.898 -21.168 -13.895  1.00 52.45           C  
ATOM   1131  C   ILE B  12     -25.851 -21.681 -15.004  1.00 51.46           C  
ATOM   1132  O   ILE B  12     -26.825 -21.020 -15.388  1.00 53.13           O  
ATOM   1133  CB  ILE B  12     -25.659 -20.767 -12.624  1.00 51.75           C  
ATOM   1134  CG1 ILE B  12     -24.690 -20.260 -11.549  1.00 55.83           C  
ATOM   1135  CG2 ILE B  12     -26.546 -21.925 -12.127  1.00 54.22           C  
ATOM   1136  CD1 ILE B  12     -25.382 -19.591 -10.391  1.00 56.07           C  
ATOM   1137  N   VAL B  13     -25.533 -22.851 -15.550  1.00 52.19           N  
ATOM   1138  CA  VAL B  13     -26.286 -23.427 -16.645  1.00 50.34           C  
ATOM   1139  C   VAL B  13     -27.331 -24.328 -16.007  1.00 52.67           C  
ATOM   1140  O   VAL B  13     -27.101 -25.507 -15.716  1.00 52.82           O  
ATOM   1141  CB  VAL B  13     -25.402 -24.238 -17.574  1.00 52.34           C  
ATOM   1142  CG1 VAL B  13     -26.220 -24.730 -18.745  1.00 46.85           C  
ATOM   1143  CG2 VAL B  13     -24.177 -23.421 -18.064  1.00 43.43           C  
ATOM   1144  N   PHE B  14     -28.472 -23.736 -15.729  1.00 51.74           N  
ATOM   1145  CA  PHE B  14     -29.579 -24.439 -15.108  1.00 51.63           C  
ATOM   1146  C   PHE B  14     -30.508 -25.136 -16.107  1.00 51.47           C  
ATOM   1147  O   PHE B  14     -31.028 -26.226 -15.873  1.00 52.68           O  
ATOM   1148  CB  PHE B  14     -30.374 -23.411 -14.326  1.00 51.31           C  
ATOM   1149  CG  PHE B  14     -31.716 -23.917 -13.868  1.00 45.43           C  
ATOM   1150  CD1 PHE B  14     -31.845 -24.524 -12.655  1.00 50.00           C  
ATOM   1151  CD2 PHE B  14     -32.837 -23.752 -14.658  1.00 51.67           C  
ATOM   1152  CE1 PHE B  14     -33.051 -24.984 -12.232  1.00 51.16           C  
ATOM   1153  CE2 PHE B  14     -34.063 -24.208 -14.237  1.00 51.66           C  
ATOM   1154  CZ  PHE B  14     -34.167 -24.822 -13.028  1.00 50.24           C  
ATOM   1155  N   SER B  15     -30.748 -24.464 -17.212  1.00 52.34           N  
ATOM   1156  CA  SER B  15     -31.664 -24.939 -18.238  1.00 54.02           C  
ATOM   1157  C   SER B  15     -31.077 -26.029 -19.102  1.00 54.28           C  
ATOM   1158  O   SER B  15     -29.887 -26.151 -19.240  1.00 54.52           O  
ATOM   1159  CB  SER B  15     -32.106 -23.776 -19.112  1.00 54.87           C  
ATOM   1160  OG  SER B  15     -32.801 -22.800 -18.340  1.00 56.72           O  
ATOM   1161  N   GLY B  16     -31.957 -26.817 -19.708  1.00 56.24           N  
ATOM   1162  CA  GLY B  16     -31.542 -27.942 -20.512  1.00 55.75           C  
ATOM   1163  C   GLY B  16     -32.121 -28.004 -21.907  1.00 55.16           C  
ATOM   1164  O   GLY B  16     -31.952 -29.005 -22.585  1.00 56.81           O  
ATOM   1165  N   THR B  17     -32.808 -26.951 -22.333  1.00 54.36           N  
ATOM   1166  CA  THR B  17     -33.390 -26.922 -23.672  1.00 54.38           C  
ATOM   1167  C   THR B  17     -32.338 -26.387 -24.629  1.00 53.22           C  
ATOM   1168  O   THR B  17     -31.469 -25.603 -24.265  1.00 52.27           O  
ATOM   1169  CB  THR B  17     -34.717 -26.103 -23.774  1.00 54.86           C  
ATOM   1170  OG1 THR B  17     -34.514 -24.749 -23.367  1.00 58.48           O  
ATOM   1171  CG2 THR B  17     -35.830 -26.747 -22.922  1.00 57.87           C  
ATOM   1172  N   ILE B  18     -32.428 -26.793 -25.872  1.00 52.30           N  
ATOM   1173  CA  ILE B  18     -31.428 -26.420 -26.856  1.00 53.78           C  
ATOM   1174  C   ILE B  18     -31.332 -24.900 -27.078  1.00 53.70           C  
ATOM   1175  O   ILE B  18     -30.229 -24.360 -27.309  1.00 52.65           O  
ATOM   1176  CB  ILE B  18     -31.643 -27.167 -28.188  1.00 54.41           C  
ATOM   1177  CG1 ILE B  18     -30.469 -26.946 -29.137  1.00 59.41           C  
ATOM   1178  CG2 ILE B  18     -32.990 -26.779 -28.869  1.00 52.45           C  
ATOM   1179  CD1 ILE B  18     -29.142 -27.451 -28.627  1.00 65.92           C  
ATOM   1180  N   ASP B  19     -32.470 -24.216 -26.994  1.00 52.73           N  
ATOM   1181  CA  ASP B  19     -32.473 -22.784 -27.199  1.00 53.66           C  
ATOM   1182  C   ASP B  19     -31.741 -22.045 -26.098  1.00 54.20           C  
ATOM   1183  O   ASP B  19     -31.390 -20.920 -26.296  1.00 54.98           O  
ATOM   1184  CB  ASP B  19     -33.877 -22.190 -27.388  1.00 53.06           C  
ATOM   1185  CG  ASP B  19     -34.838 -22.569 -26.292  1.00 56.01           C  
ATOM   1186  OD1 ASP B  19     -34.920 -23.777 -26.006  1.00 59.00           O  
ATOM   1187  OD2 ASP B  19     -35.530 -21.676 -25.747  1.00 59.35           O  
ATOM   1188  N   LYS B  20     -31.559 -22.671 -24.941  1.00 55.03           N  
ATOM   1189  CA  LYS B  20     -30.768 -22.050 -23.859  1.00 56.63           C  
ATOM   1190  C   LYS B  20     -29.326 -22.538 -23.859  1.00 55.70           C  
ATOM   1191  O   LYS B  20     -28.424 -21.781 -23.564  1.00 57.86           O  
ATOM   1192  CB  LYS B  20     -31.427 -22.236 -22.496  1.00 57.57           C  
ATOM   1193  CG  LYS B  20     -32.720 -21.495 -22.441  1.00 62.37           C  
ATOM   1194  CD  LYS B  20     -33.041 -20.925 -21.094  1.00 75.00           C  
ATOM   1195  CE  LYS B  20     -34.466 -20.372 -21.091  1.00 79.85           C  
ATOM   1196  NZ  LYS B  20     -34.880 -19.756 -19.795  1.00 88.01           N  
ATOM   1197  N   LEU B  21     -29.101 -23.770 -24.288  1.00 54.67           N  
ATOM   1198  CA  LEU B  21     -27.770 -24.301 -24.358  1.00 54.04           C  
ATOM   1199  C   LEU B  21     -26.958 -23.630 -25.459  1.00 54.98           C  
ATOM   1200  O   LEU B  21     -25.749 -23.475 -25.314  1.00 55.07           O  
ATOM   1201  CB  LEU B  21     -27.805 -25.809 -24.528  1.00 53.42           C  
ATOM   1202  CG  LEU B  21     -28.325 -26.500 -23.267  1.00 53.76           C  
ATOM   1203  CD1 LEU B  21     -28.596 -27.987 -23.505  1.00 50.79           C  
ATOM   1204  CD2 LEU B  21     -27.352 -26.274 -22.107  1.00 52.32           C  
ATOM   1205  N   MET B  22     -27.587 -23.232 -26.564  1.00 56.11           N  
ATOM   1206  CA  MET B  22     -26.859 -22.526 -27.620  1.00 55.87           C  
ATOM   1207  C   MET B  22     -26.203 -21.220 -27.124  1.00 56.01           C  
ATOM   1208  O   MET B  22     -25.017 -20.989 -27.378  1.00 55.76           O  
ATOM   1209  CB  MET B  22     -27.722 -22.241 -28.834  1.00 56.83           C  
ATOM   1210  CG  MET B  22     -27.954 -23.436 -29.750  1.00 59.94           C  
ATOM   1211  SD  MET B  22     -26.359 -24.451 -30.311  0.75 63.25           SD 
ATOM   1212  CE  MET B  22     -25.169 -23.007 -30.795  1.00 61.20           C  
ATOM   1213  N   PRO B  23     -26.969 -20.338 -26.463  1.00 56.91           N  
ATOM   1214  CA  PRO B  23     -26.381 -19.137 -25.873  1.00 56.68           C  
ATOM   1215  C   PRO B  23     -25.195 -19.423 -24.952  1.00 56.39           C  
ATOM   1216  O   PRO B  23     -24.237 -18.669 -24.957  1.00 58.29           O  
ATOM   1217  CB  PRO B  23     -27.524 -18.542 -25.053  1.00 57.85           C  
ATOM   1218  CG  PRO B  23     -28.715 -19.076 -25.584  1.00 60.83           C  
ATOM   1219  CD  PRO B  23     -28.437 -20.323 -26.357  1.00 59.75           C  
ATOM   1220  N   VAL B  24     -25.274 -20.487 -24.156  1.00 55.02           N  
ATOM   1221  CA  VAL B  24     -24.184 -20.873 -23.295  1.00 53.71           C  
ATOM   1222  C   VAL B  24     -22.937 -21.138 -24.145  1.00 55.06           C  
ATOM   1223  O   VAL B  24     -21.868 -20.627 -23.853  1.00 54.97           O  
ATOM   1224  CB  VAL B  24     -24.552 -22.114 -22.432  1.00 55.51           C  
ATOM   1225  CG1 VAL B  24     -23.347 -22.605 -21.615  1.00 50.99           C  
ATOM   1226  CG2 VAL B  24     -25.748 -21.794 -21.512  1.00 50.59           C  
ATOM   1227  N   GLY B  25     -23.081 -21.924 -25.206  1.00 53.30           N  
ATOM   1228  CA  GLY B  25     -21.976 -22.217 -26.090  1.00 52.34           C  
ATOM   1229  C   GLY B  25     -21.435 -20.952 -26.759  1.00 52.07           C  
ATOM   1230  O   GLY B  25     -20.230 -20.741 -26.792  1.00 51.84           O  
ATOM   1231  N   ILE B  26     -22.328 -20.097 -27.241  1.00 50.46           N  
ATOM   1232  CA  ILE B  26     -21.941 -18.878 -27.949  1.00 52.51           C  
ATOM   1233  C   ILE B  26     -21.229 -17.915 -27.003  1.00 51.94           C  
ATOM   1234  O   ILE B  26     -20.202 -17.336 -27.342  1.00 52.86           O  
ATOM   1235  CB  ILE B  26     -23.171 -18.169 -28.586  1.00 52.70           C  
ATOM   1236  CG1 ILE B  26     -23.767 -19.061 -29.697  1.00 55.43           C  
ATOM   1237  CG2 ILE B  26     -22.785 -16.774 -29.152  1.00 49.03           C  
ATOM   1238  CD1 ILE B  26     -25.240 -18.757 -30.052  1.00 53.28           C  
ATOM   1239  N   LEU B  27     -21.785 -17.735 -25.815  1.00 51.76           N  
ATOM   1240  CA  LEU B  27     -21.144 -16.855 -24.847  1.00 52.44           C  
ATOM   1241  C   LEU B  27     -19.774 -17.406 -24.459  1.00 50.95           C  
ATOM   1242  O   LEU B  27     -18.809 -16.661 -24.354  1.00 50.79           O  
ATOM   1243  CB  LEU B  27     -21.988 -16.729 -23.592  1.00 49.97           C  
ATOM   1244  CG  LEU B  27     -23.174 -15.803 -23.737  1.00 52.46           C  
ATOM   1245  CD1 LEU B  27     -24.184 -16.040 -22.588  1.00 54.14           C  
ATOM   1246  CD2 LEU B  27     -22.672 -14.330 -23.803  1.00 56.34           C  
ATOM   1247  N   THR B  28     -19.706 -18.705 -24.224  1.00 50.70           N  
ATOM   1248  CA  THR B  28     -18.462 -19.326 -23.793  1.00 49.46           C  
ATOM   1249  C   THR B  28     -17.383 -19.193 -24.853  1.00 49.76           C  
ATOM   1250  O   THR B  28     -16.260 -18.825 -24.577  1.00 51.14           O  
ATOM   1251  CB  THR B  28     -18.682 -20.800 -23.389  1.00 53.14           C  
ATOM   1252  OG1 THR B  28     -19.651 -20.882 -22.323  1.00 51.24           O  
ATOM   1253  CG2 THR B  28     -17.390 -21.427 -22.909  1.00 48.07           C  
ATOM   1254  N   SER B  29     -17.753 -19.467 -26.079  1.00 50.71           N  
ATOM   1255  CA  SER B  29     -16.838 -19.417 -27.170  1.00 51.03           C  
ATOM   1256  C   SER B  29     -16.350 -18.002 -27.399  1.00 50.29           C  
ATOM   1257  O   SER B  29     -15.155 -17.780 -27.546  1.00 50.96           O  
ATOM   1258  CB  SER B  29     -17.532 -19.958 -28.419  1.00 52.03           C  
ATOM   1259  OG  SER B  29     -16.588 -19.996 -29.461  1.00 57.79           O  
ATOM   1260  N   GLY B  30     -17.259 -17.036 -27.431  1.00 50.53           N  
ATOM   1261  CA  GLY B  30     -16.893 -15.624 -27.660  1.00 49.69           C  
ATOM   1262  C   GLY B  30     -16.046 -15.069 -26.525  1.00 51.15           C  
ATOM   1263  O   GLY B  30     -15.045 -14.375 -26.733  1.00 52.30           O  
ATOM   1264  N   ALA B  31     -16.430 -15.386 -25.302  1.00 51.67           N  
ATOM   1265  CA  ALA B  31     -15.669 -14.906 -24.157  1.00 49.46           C  
ATOM   1266  C   ALA B  31     -14.267 -15.501 -24.166  1.00 50.69           C  
ATOM   1267  O   ALA B  31     -13.269 -14.816 -23.889  1.00 50.45           O  
ATOM   1268  CB  ALA B  31     -16.390 -15.234 -22.835  1.00 48.82           C  
ATOM   1269  N   ALA B  32     -14.166 -16.794 -24.454  1.00 51.47           N  
ATOM   1270  CA  ALA B  32     -12.848 -17.439 -24.502  1.00 49.88           C  
ATOM   1271  C   ALA B  32     -11.962 -16.843 -25.572  1.00 51.54           C  
ATOM   1272  O   ALA B  32     -10.770 -16.601 -25.331  1.00 49.98           O  
ATOM   1273  CB  ALA B  32     -12.991 -18.935 -24.725  1.00 50.29           C  
ATOM   1274  N   ALA B  33     -12.535 -16.605 -26.757  1.00 50.32           N  
ATOM   1275  CA  ALA B  33     -11.811 -15.999 -27.858  1.00 50.11           C  
ATOM   1276  C   ALA B  33     -11.356 -14.596 -27.486  1.00 50.33           C  
ATOM   1277  O   ALA B  33     -10.308 -14.170 -27.929  1.00 49.28           O  
ATOM   1278  CB  ALA B  33     -12.671 -15.948 -29.139  1.00 47.37           C  
ATOM   1279  N   SER B  34     -12.149 -13.886 -26.686  1.00 51.38           N  
ATOM   1280  CA  SER B  34     -11.808 -12.540 -26.232  1.00 53.18           C  
ATOM   1281  C   SER B  34     -10.757 -12.511 -25.119  1.00 54.18           C  
ATOM   1282  O   SER B  34     -10.386 -11.442 -24.664  1.00 55.32           O  
ATOM   1283  CB  SER B  34     -13.042 -11.829 -25.683  1.00 52.22           C  
ATOM   1284  OG  SER B  34     -13.835 -11.310 -26.717  1.00 56.64           O  
ATOM   1285  N   GLY B  35     -10.323 -13.668 -24.641  1.00 53.93           N  
ATOM   1286  CA  GLY B  35      -9.369 -13.718 -23.546  1.00 54.14           C  
ATOM   1287  C   GLY B  35      -9.940 -13.778 -22.131  1.00 53.73           C  
ATOM   1288  O   GLY B  35      -9.214 -13.641 -21.166  1.00 52.85           O  
ATOM   1289  N   TYR B  36     -11.231 -13.966 -22.005  1.00 53.86           N  
ATOM   1290  CA  TYR B  36     -11.875 -14.122 -20.700  1.00 53.86           C  
ATOM   1291  C   TYR B  36     -11.557 -15.480 -20.026  1.00 55.81           C  
ATOM   1292  O   TYR B  36     -11.250 -16.475 -20.669  1.00 56.41           O  
ATOM   1293  CB  TYR B  36     -13.405 -14.096 -20.862  1.00 56.58           C  
ATOM   1294  CG  TYR B  36     -14.028 -12.715 -20.860  1.00 60.60           C  
ATOM   1295  CD1 TYR B  36     -13.792 -11.804 -21.880  1.00 59.49           C  
ATOM   1296  CD2 TYR B  36     -14.869 -12.337 -19.825  1.00 62.00           C  
ATOM   1297  CE1 TYR B  36     -14.372 -10.500 -21.849  1.00 71.01           C  
ATOM   1298  CE2 TYR B  36     -15.452 -11.046 -19.766  1.00 71.53           C  
ATOM   1299  CZ  TYR B  36     -15.206 -10.112 -20.774  1.00 75.34           C  
ATOM   1300  OH  TYR B  36     -15.778  -8.808 -20.653  1.00 68.83           O  
ATOM   1301  N   GLU B  37     -11.624 -15.488 -18.704  1.00 54.70           N  
ATOM   1302  CA  GLU B  37     -11.675 -16.706 -17.941  1.00 54.88           C  
ATOM   1303  C   GLU B  37     -13.174 -17.044 -17.923  1.00 52.03           C  
ATOM   1304  O   GLU B  37     -13.975 -16.205 -17.609  1.00 52.85           O  
ATOM   1305  CB  GLU B  37     -11.206 -16.469 -16.505  1.00 54.46           C  
ATOM   1306  CG  GLU B  37     -11.583 -17.606 -15.542  1.00 65.67           C  
ATOM   1307  CD  GLU B  37     -11.041 -17.422 -14.097  1.00 67.59           C  
ATOM   1308  OE1 GLU B  37      -9.952 -16.778 -13.936  1.00 70.03           O  
ATOM   1309  OE2 GLU B  37     -11.707 -17.943 -13.143  1.00 72.59           O  
ATOM   1310  N   VAL B  38     -13.558 -18.253 -18.293  1.00 50.30           N  
ATOM   1311  CA  VAL B  38     -14.969 -18.655 -18.268  1.00 50.00           C  
ATOM   1312  C   VAL B  38     -15.160 -19.825 -17.317  1.00 50.87           C  
ATOM   1313  O   VAL B  38     -14.459 -20.818 -17.375  1.00 51.25           O  
ATOM   1314  CB  VAL B  38     -15.488 -19.051 -19.652  1.00 51.15           C  
ATOM   1315  CG1 VAL B  38     -17.018 -19.296 -19.615  1.00 43.72           C  
ATOM   1316  CG2 VAL B  38     -15.164 -17.946 -20.682  1.00 45.36           C  
ATOM   1317  N   ASN B  39     -16.121 -19.687 -16.426  1.00 50.90           N  
ATOM   1318  CA  ASN B  39     -16.503 -20.750 -15.490  1.00 49.77           C  
ATOM   1319  C   ASN B  39     -17.953 -21.157 -15.746  1.00 50.24           C  
ATOM   1320  O   ASN B  39     -18.824 -20.322 -15.704  1.00 50.38           O  
ATOM   1321  CB  ASN B  39     -16.428 -20.236 -14.066  1.00 49.22           C  
ATOM   1322  CG  ASN B  39     -15.067 -19.784 -13.674  1.00 52.30           C  
ATOM   1323  OD1 ASN B  39     -14.132 -20.579 -13.617  1.00 54.89           O  
ATOM   1324  ND2 ASN B  39     -14.950 -18.504 -13.320  1.00 54.12           N  
ATOM   1325  N   LEU B  40     -18.195 -22.432 -16.045  1.00 50.12           N  
ATOM   1326  CA  LEU B  40     -19.533 -22.911 -16.243  1.00 50.82           C  
ATOM   1327  C   LEU B  40     -19.895 -23.854 -15.103  1.00 52.06           C  
ATOM   1328  O   LEU B  40     -19.091 -24.725 -14.736  1.00 53.79           O  
ATOM   1329  CB  LEU B  40     -19.664 -23.638 -17.575  1.00 49.18           C  
ATOM   1330  CG  LEU B  40     -19.302 -22.826 -18.807  1.00 50.83           C  
ATOM   1331  CD1 LEU B  40     -19.284 -23.752 -20.030  1.00 49.93           C  
ATOM   1332  CD2 LEU B  40     -20.232 -21.653 -18.970  1.00 48.24           C  
ATOM   1333  N   PHE B  41     -21.092 -23.679 -14.564  1.00 51.97           N  
ATOM   1334  CA  PHE B  41     -21.604 -24.487 -13.453  0.50 51.58           C  
ATOM   1336  C   PHE B  41     -22.924 -25.144 -13.883  1.00 53.28           C  
ATOM   1337  O   PHE B  41     -23.996 -24.495 -13.893  1.00 53.35           O  
ATOM   1338  CB  PHE B  41     -21.794 -23.596 -12.208  0.50 50.60           C  
ATOM   1340  CG  PHE B  41     -22.307 -24.326 -10.964  0.50 52.57           C  
ATOM   1342  CD1 PHE B  41     -21.582 -25.366 -10.390  0.50 54.15           C  
ATOM   1344  CD2 PHE B  41     -23.483 -23.922 -10.321  0.50 53.61           C  
ATOM   1346  CE1 PHE B  41     -22.047 -26.014  -9.235  0.50 42.52           C  
ATOM   1348  CE2 PHE B  41     -23.937 -24.587  -9.160  0.50 46.22           C  
ATOM   1350  CZ  PHE B  41     -23.210 -25.615  -8.636  0.50 43.98           C  
ATOM   1352  N   PHE B  42     -22.857 -26.416 -14.238  1.00 52.78           N  
ATOM   1353  CA  PHE B  42     -24.012 -27.138 -14.707  1.00 52.29           C  
ATOM   1354  C   PHE B  42     -24.795 -27.709 -13.538  1.00 53.81           C  
ATOM   1355  O   PHE B  42     -24.259 -28.478 -12.739  1.00 54.60           O  
ATOM   1356  CB  PHE B  42     -23.553 -28.245 -15.661  1.00 52.29           C  
ATOM   1357  CG  PHE B  42     -23.098 -27.745 -16.995  1.00 49.57           C  
ATOM   1358  CD1 PHE B  42     -21.800 -27.314 -17.190  1.00 51.62           C  
ATOM   1359  CD2 PHE B  42     -23.979 -27.701 -18.061  1.00 48.32           C  
ATOM   1360  CE1 PHE B  42     -21.394 -26.832 -18.447  1.00 52.51           C  
ATOM   1361  CE2 PHE B  42     -23.599 -27.228 -19.307  1.00 54.49           C  
ATOM   1362  CZ  PHE B  42     -22.301 -26.796 -19.514  1.00 50.72           C  
ATOM   1363  N   THR B  43     -26.064 -27.320 -13.454  1.00 53.98           N  
ATOM   1364  CA  THR B  43     -26.928 -27.709 -12.362  1.00 52.97           C  
ATOM   1365  C   THR B  43     -28.305 -28.064 -12.886  1.00 52.91           C  
ATOM   1366  O   THR B  43     -28.673 -27.676 -13.993  1.00 52.87           O  
ATOM   1367  CB  THR B  43     -27.010 -26.539 -11.363  1.00 54.37           C  
ATOM   1368  OG1 THR B  43     -27.752 -26.953 -10.213  1.00 53.28           O  
ATOM   1369  CG2 THR B  43     -27.648 -25.314 -11.990  1.00 49.78           C  
ATOM   1370  N   PHE B  44     -29.076 -28.793 -12.092  1.00 52.98           N  
ATOM   1371  CA  PHE B  44     -30.413 -29.242 -12.500  1.00 54.59           C  
ATOM   1372  C   PHE B  44     -30.504 -29.761 -13.943  1.00 53.55           C  
ATOM   1373  O   PHE B  44     -29.831 -30.707 -14.292  1.00 54.17           O  
ATOM   1374  CB  PHE B  44     -31.460 -28.169 -12.203  1.00 56.04           C  
ATOM   1375  CG  PHE B  44     -31.857 -28.133 -10.779  1.00 59.25           C  
ATOM   1376  CD1 PHE B  44     -31.086 -27.438  -9.855  1.00 64.86           C  
ATOM   1377  CD2 PHE B  44     -32.986 -28.816 -10.353  1.00 62.03           C  
ATOM   1378  CE1 PHE B  44     -31.440 -27.412  -8.527  1.00 65.78           C  
ATOM   1379  CE2 PHE B  44     -33.353 -28.795  -9.037  1.00 65.31           C  
ATOM   1380  CZ  PHE B  44     -32.576 -28.095  -8.111  1.00 66.56           C  
ATOM   1381  N   TRP B  45     -31.277 -29.104 -14.795  1.00 53.13           N  
ATOM   1382  CA  TRP B  45     -31.486 -29.597 -16.140  1.00 53.12           C  
ATOM   1383  C   TRP B  45     -30.234 -29.489 -16.981  1.00 52.69           C  
ATOM   1384  O   TRP B  45     -30.024 -30.274 -17.905  1.00 52.35           O  
ATOM   1385  CB  TRP B  45     -32.651 -28.878 -16.811  1.00 51.36           C  
ATOM   1386  CG  TRP B  45     -33.815 -28.741 -15.928  1.00 49.87           C  
ATOM   1387  CD1 TRP B  45     -34.369 -27.585 -15.486  1.00 54.12           C  
ATOM   1388  CD2 TRP B  45     -34.552 -29.799 -15.314  1.00 51.80           C  
ATOM   1389  NE1 TRP B  45     -35.422 -27.851 -14.649  1.00 53.17           N  
ATOM   1390  CE2 TRP B  45     -35.557 -29.205 -14.529  1.00 52.19           C  
ATOM   1391  CE3 TRP B  45     -34.463 -31.188 -15.359  1.00 53.32           C  
ATOM   1392  CZ2 TRP B  45     -36.477 -29.947 -13.807  1.00 52.94           C  
ATOM   1393  CZ3 TRP B  45     -35.373 -31.923 -14.647  1.00 54.95           C  
ATOM   1394  CH2 TRP B  45     -36.368 -31.303 -13.874  1.00 54.55           C  
ATOM   1395  N   GLY B  46     -29.389 -28.506 -16.672  1.00 53.99           N  
ATOM   1396  CA  GLY B  46     -28.148 -28.340 -17.390  1.00 53.32           C  
ATOM   1397  C   GLY B  46     -27.206 -29.493 -17.098  1.00 54.17           C  
ATOM   1398  O   GLY B  46     -26.486 -29.945 -17.982  1.00 54.57           O  
ATOM   1399  N   LEU B  47     -27.189 -29.959 -15.859  1.00 54.25           N  
ATOM   1400  CA  LEU B  47     -26.330 -31.069 -15.499  1.00 56.74           C  
ATOM   1401  C   LEU B  47     -26.783 -32.322 -16.272  1.00 56.00           C  
ATOM   1402  O   LEU B  47     -25.964 -33.092 -16.775  1.00 55.71           O  
ATOM   1403  CB  LEU B  47     -26.375 -31.297 -14.000  1.00 55.55           C  
ATOM   1404  CG  LEU B  47     -25.496 -32.408 -13.450  1.00 62.58           C  
ATOM   1405  CD1 LEU B  47     -24.039 -32.069 -13.652  1.00 62.50           C  
ATOM   1406  CD2 LEU B  47     -25.807 -32.608 -12.007  1.00 62.75           C  
ATOM   1407  N   GLN B  48     -28.093 -32.499 -16.400  1.00 56.34           N  
ATOM   1408  CA  GLN B  48     -28.651 -33.634 -17.129  1.00 57.53           C  
ATOM   1409  C   GLN B  48     -28.123 -33.589 -18.571  1.00 56.40           C  
ATOM   1410  O   GLN B  48     -27.801 -34.611 -19.156  1.00 56.39           O  
ATOM   1411  CB  GLN B  48     -30.191 -33.549 -17.089  1.00 59.00           C  
ATOM   1412  CG  GLN B  48     -30.944 -34.834 -17.336  1.00 71.62           C  
ATOM   1413  CD  GLN B  48     -30.865 -35.815 -16.162  1.00 81.13           C  
ATOM   1414  OE1 GLN B  48     -30.778 -35.409 -14.992  1.00 89.72           O  
ATOM   1415  NE2 GLN B  48     -30.904 -37.112 -16.474  1.00 74.94           N  
ATOM   1416  N   ALA B  49     -28.025 -32.389 -19.123  1.00 56.17           N  
ATOM   1417  CA  ALA B  49     -27.560 -32.181 -20.491  1.00 56.12           C  
ATOM   1418  C   ALA B  49     -26.089 -32.566 -20.747  1.00 56.39           C  
ATOM   1419  O   ALA B  49     -25.715 -32.829 -21.892  1.00 57.02           O  
ATOM   1420  CB  ALA B  49     -27.807 -30.729 -20.894  1.00 57.05           C  
ATOM   1421  N   ILE B  50     -25.265 -32.595 -19.697  1.00 55.81           N  
ATOM   1422  CA  ILE B  50     -23.853 -32.957 -19.836  1.00 55.09           C  
ATOM   1423  C   ILE B  50     -23.563 -34.386 -19.386  1.00 55.70           C  
ATOM   1424  O   ILE B  50     -22.399 -34.749 -19.190  1.00 56.25           O  
ATOM   1425  CB  ILE B  50     -22.880 -31.962 -19.128  1.00 54.51           C  
ATOM   1426  CG1 ILE B  50     -23.105 -31.913 -17.625  1.00 54.73           C  
ATOM   1427  CG2 ILE B  50     -23.016 -30.588 -19.695  1.00 57.04           C  
ATOM   1428  CD1 ILE B  50     -21.996 -31.251 -16.920  1.00 56.14           C  
ATOM   1429  N   THR B  51     -24.604 -35.208 -19.211  1.00 54.96           N  
ATOM   1430  CA  THR B  51     -24.391 -36.618 -18.918  1.00 54.91           C  
ATOM   1431  C   THR B  51     -24.101 -37.254 -20.271  1.00 55.16           C  
ATOM   1432  O   THR B  51     -24.613 -36.786 -21.301  1.00 54.25           O  
ATOM   1433  CB  THR B  51     -25.604 -37.315 -18.274  1.00 55.60           C  
ATOM   1434  OG1 THR B  51     -26.713 -37.319 -19.188  1.00 55.46           O  
ATOM   1435  CG2 THR B  51     -25.990 -36.622 -16.980  1.00 54.84           C  
ATOM   1436  N   LYS B  52     -23.230 -38.252 -20.271  1.00 55.30           N  
ATOM   1437  CA  LYS B  52     -22.876 -38.976 -21.489  1.00 57.52           C  
ATOM   1438  C   LYS B  52     -24.120 -39.541 -22.165  1.00 57.51           C  
ATOM   1439  O   LYS B  52     -24.207 -39.544 -23.393  1.00 57.85           O  
ATOM   1440  CB  LYS B  52     -21.898 -40.107 -21.179  1.00 56.91           C  
ATOM   1441  CG  LYS B  52     -20.509 -39.659 -20.735  1.00 58.11           C  
ATOM   1442  CD  LYS B  52     -19.691 -40.874 -20.323  1.00 59.77           C  
ATOM   1443  CE  LYS B  52     -18.276 -40.529 -19.893  1.00 63.21           C  
ATOM   1444  NZ  LYS B  52     -17.514 -41.753 -19.483  1.00 60.49           N  
ATOM   1445  N   ARG B  53     -25.075 -40.027 -21.371  1.00 57.99           N  
ATOM   1446  CA  ARG B  53     -26.315 -40.551 -21.937  1.00 59.61           C  
ATOM   1447  C   ARG B  53     -27.081 -39.489 -22.709  1.00 58.43           C  
ATOM   1448  O   ARG B  53     -27.552 -39.747 -23.799  1.00 55.35           O  
ATOM   1449  CB  ARG B  53     -27.200 -41.218 -20.886  1.00 60.80           C  
ATOM   1450  CG  ARG B  53     -26.633 -42.556 -20.416  1.00 65.55           C  
ATOM   1451  CD  ARG B  53     -27.690 -43.433 -19.776  1.00 66.34           C  
ATOM   1452  NE  ARG B  53     -28.664 -43.876 -20.776  1.00 74.03           N  
ATOM   1453  CZ  ARG B  53     -28.572 -44.994 -21.501  1.00 80.93           C  
ATOM   1454  NH1 ARG B  53     -27.549 -45.840 -21.353  1.00 84.70           N  
ATOM   1455  NH2 ARG B  53     -29.530 -45.284 -22.378  1.00 82.13           N  
ATOM   1456  N   SER B  54     -27.170 -38.283 -22.169  1.00 59.05           N  
ATOM   1457  CA  SER B  54     -27.886 -37.219 -22.853  1.00 60.18           C  
ATOM   1458  C   SER B  54     -27.145 -36.762 -24.111  1.00 61.44           C  
ATOM   1459  O   SER B  54     -27.759 -36.571 -25.166  1.00 62.79           O  
ATOM   1460  CB  SER B  54     -28.110 -36.066 -21.898  1.00 60.41           C  
ATOM   1461  OG  SER B  54     -28.749 -34.993 -22.555  1.00 73.82           O  
ATOM   1462  N   LEU B  55     -25.826 -36.616 -24.007  1.00 63.23           N  
ATOM   1463  CA  LEU B  55     -25.014 -36.170 -25.133  1.00 63.58           C  
ATOM   1464  C   LEU B  55     -25.022 -37.147 -26.300  1.00 65.28           C  
ATOM   1465  O   LEU B  55     -24.988 -36.720 -27.446  1.00 66.02           O  
ATOM   1466  CB  LEU B  55     -23.579 -35.888 -24.686  1.00 63.37           C  
ATOM   1467  CG  LEU B  55     -23.360 -34.625 -23.846  1.00 58.78           C  
ATOM   1468  CD1 LEU B  55     -21.976 -34.602 -23.260  1.00 55.32           C  
ATOM   1469  CD2 LEU B  55     -23.588 -33.376 -24.667  1.00 58.28           C  
ATOM   1470  N   ASN B  56     -25.070 -38.449 -26.012  1.00 67.27           N  
ATOM   1471  CA  ASN B  56     -25.103 -39.480 -27.059  1.00 68.17           C  
ATOM   1472  C   ASN B  56     -26.509 -39.837 -27.544  1.00 69.54           C  
ATOM   1473  O   ASN B  56     -26.649 -40.615 -28.482  1.00 69.60           O  
ATOM   1474  CB  ASN B  56     -24.410 -40.764 -26.591  1.00 68.36           C  
ATOM   1475  CG  ASN B  56     -22.932 -40.580 -26.348  1.00 68.33           C  
ATOM   1476  OD1 ASN B  56     -22.331 -39.600 -26.779  1.00 71.43           O  
ATOM   1477  ND2 ASN B  56     -22.334 -41.530 -25.647  1.00 70.48           N  
ATOM   1478  N   SER B  57     -27.541 -39.278 -26.915  1.00 71.22           N  
ATOM   1479  CA  SER B  57     -28.926 -39.572 -27.288  1.00 71.94           C  
ATOM   1480  C   SER B  57     -29.209 -39.264 -28.747  1.00 73.22           C  
ATOM   1481  O   SER B  57     -28.742 -38.263 -29.288  1.00 72.67           O  
ATOM   1482  CB  SER B  57     -29.904 -38.767 -26.424  1.00 72.54           C  
ATOM   1483  OG  SER B  57     -31.243 -38.942 -26.859  1.00 72.50           O  
ATOM   1484  N   GLN B  58     -29.980 -40.148 -29.371  1.00 75.54           N  
ATOM   1485  CA  GLN B  58     -30.387 -39.989 -30.758  1.00 77.33           C  
ATOM   1486  C   GLN B  58     -31.659 -39.127 -30.825  1.00 78.57           C  
ATOM   1487  O   GLN B  58     -32.019 -38.643 -31.899  1.00 79.48           O  
ATOM   1488  CB  GLN B  58     -30.628 -41.362 -31.408  1.00 75.74           C  
ATOM   1489  N   GLN B  59     -32.320 -38.920 -29.680  1.00 79.57           N  
ATOM   1490  CA  GLN B  59     -33.565 -38.146 -29.629  1.00 80.51           C  
ATOM   1491  C   GLN B  59     -33.320 -36.674 -29.993  1.00 81.68           C  
ATOM   1492  O   GLN B  59     -32.330 -36.081 -29.541  1.00 81.32           O  
ATOM   1493  CB  GLN B  59     -34.230 -38.263 -28.249  1.00 79.79           C  
ATOM   1494  N   PRO B  60     -34.230 -36.076 -30.801  1.00 83.13           N  
ATOM   1495  CA  PRO B  60     -34.074 -34.681 -31.256  1.00 83.07           C  
ATOM   1496  C   PRO B  60     -34.067 -33.681 -30.095  1.00 83.07           C  
ATOM   1497  O   PRO B  60     -34.913 -33.789 -29.202  1.00 82.93           O  
ATOM   1498  CB  PRO B  60     -35.295 -34.457 -32.166  1.00 83.23           C  
ATOM   1499  CG  PRO B  60     -36.284 -35.489 -31.758  1.00 84.00           C  
ATOM   1500  CD  PRO B  60     -35.485 -36.676 -31.302  1.00 83.87           C  
ATOM   1501  N   PRO B  61     -33.137 -32.698 -30.115  1.00 83.82           N  
ATOM   1502  CA  PRO B  61     -33.019 -31.714 -29.011  1.00 83.40           C  
ATOM   1503  C   PRO B  61     -34.348 -31.052 -28.639  1.00 81.15           C  
ATOM   1504  O   PRO B  61     -35.201 -30.845 -29.514  1.00 81.51           O  
ATOM   1505  CB  PRO B  61     -32.035 -30.666 -29.554  1.00 83.76           C  
ATOM   1506  CG  PRO B  61     -31.899 -30.956 -31.021  1.00 85.53           C  
ATOM   1507  CD  PRO B  61     -32.169 -32.422 -31.190  1.00 84.16           C  
ATOM   1508  N   GLN B  62     -34.524 -30.725 -27.361  1.00 76.95           N  
ATOM   1509  CA  GLN B  62     -35.792 -30.167 -26.910  1.00 74.40           C  
ATOM   1510  C   GLN B  62     -35.767 -28.644 -26.910  1.00 69.85           C  
ATOM   1511  O   GLN B  62     -34.932 -28.037 -26.249  1.00 67.38           O  
ATOM   1512  CB  GLN B  62     -36.137 -30.681 -25.507  1.00 74.55           C  
ATOM   1513  N   ILE B  63     -36.663 -28.030 -27.681  1.00 66.32           N  
ATOM   1514  CA  ILE B  63     -36.835 -26.576 -27.682  1.00 65.78           C  
ATOM   1515  C   ILE B  63     -37.830 -26.235 -26.580  1.00 63.11           C  
ATOM   1516  O   ILE B  63     -38.709 -27.046 -26.251  1.00 58.63           O  
ATOM   1517  CB  ILE B  63     -37.415 -26.050 -29.018  1.00 67.29           C  
ATOM   1518  CG1 ILE B  63     -36.334 -25.736 -30.033  1.00 70.54           C  
ATOM   1519  CG2 ILE B  63     -38.059 -24.685 -28.828  1.00 68.61           C  
ATOM   1520  CD1 ILE B  63     -35.887 -24.287 -29.947  1.00 67.68           C  
ATOM   1521  N   ASP B  64     -37.688 -25.046 -26.004  1.00 59.92           N  
ATOM   1522  CA  ASP B  64     -38.626 -24.562 -24.999  1.00 58.97           C  
ATOM   1523  C   ASP B  64     -40.039 -24.632 -25.587  1.00 58.89           C  
ATOM   1524  O   ASP B  64     -40.283 -24.135 -26.679  1.00 58.62           O  
ATOM   1525  CB  ASP B  64     -38.277 -23.116 -24.626  1.00 59.03           C  
ATOM   1526  CG  ASP B  64     -39.088 -22.577 -23.447  1.00 58.89           C  
ATOM   1527  OD1 ASP B  64     -40.311 -22.764 -23.396  1.00 60.99           O  
ATOM   1528  OD2 ASP B  64     -38.489 -21.913 -22.574  1.00 72.63           O  
ATOM   1529  N   LYS B  65     -40.962 -25.266 -24.868  1.00 58.80           N  
ATOM   1530  CA  LYS B  65     -42.335 -25.365 -25.317  1.00 59.39           C  
ATOM   1531  C   LYS B  65     -42.985 -24.009 -25.621  1.00 57.88           C  
ATOM   1532  O   LYS B  65     -43.921 -23.940 -26.407  1.00 56.10           O  
ATOM   1533  CB  LYS B  65     -43.192 -26.182 -24.326  1.00 60.47           C  
ATOM   1534  CG  LYS B  65     -42.806 -27.674 -24.245  1.00 62.19           C  
ATOM   1535  CD  LYS B  65     -43.851 -28.552 -23.535  1.00 60.54           C  
ATOM   1536  CE  LYS B  65     -43.362 -29.997 -23.408  1.00 57.14           C  
ATOM   1537  NZ  LYS B  65     -44.508 -30.979 -23.140  1.00 62.97           N  
ATOM   1538  N   ASN B  66     -42.498 -22.937 -25.012  1.00 58.21           N  
ATOM   1539  CA  ASN B  66     -43.042 -21.607 -25.270  1.00 58.73           C  
ATOM   1540  C   ASN B  66     -42.783 -21.123 -26.696  1.00 60.27           C  
ATOM   1541  O   ASN B  66     -43.510 -20.266 -27.197  1.00 59.27           O  
ATOM   1542  CB  ASN B  66     -42.498 -20.608 -24.233  1.00 58.84           C  
ATOM   1543  CG  ASN B  66     -43.098 -20.825 -22.869  1.00 54.57           C  
ATOM   1544  OD1 ASN B  66     -44.302 -20.946 -22.732  1.00 58.09           O  
ATOM   1545  ND2 ASN B  66     -42.267 -20.859 -21.858  1.00 58.99           N  
ATOM   1546  N   TYR B  67     -41.767 -21.690 -27.349  1.00 62.87           N  
ATOM   1547  CA  TYR B  67     -41.380 -21.279 -28.698  1.00 65.05           C  
ATOM   1548  C   TYR B  67     -41.279 -22.471 -29.683  1.00 65.81           C  
ATOM   1549  O   TYR B  67     -40.483 -22.455 -30.610  1.00 64.45           O  
ATOM   1550  CB  TYR B  67     -40.060 -20.491 -28.623  1.00 64.10           C  
ATOM   1551  CG  TYR B  67     -39.968 -19.523 -27.448  1.00 57.83           C  
ATOM   1552  CD1 TYR B  67     -40.643 -18.310 -27.458  1.00 59.95           C  
ATOM   1553  CD2 TYR B  67     -39.203 -19.832 -26.344  1.00 62.53           C  
ATOM   1554  CE1 TYR B  67     -40.567 -17.424 -26.386  1.00 53.99           C  
ATOM   1555  CE2 TYR B  67     -39.090 -18.957 -25.260  1.00 66.68           C  
ATOM   1556  CZ  TYR B  67     -39.779 -17.747 -25.277  1.00 65.70           C  
ATOM   1557  OH  TYR B  67     -39.656 -16.880 -24.193  1.00 61.46           O  
ATOM   1558  N   GLU B  68     -42.101 -23.495 -29.477  1.00 68.84           N  
ATOM   1559  CA  GLU B  68     -42.130 -24.671 -30.361  1.00 71.90           C  
ATOM   1560  C   GLU B  68     -42.309 -24.347 -31.851  1.00 73.88           C  
ATOM   1561  O   GLU B  68     -41.607 -24.911 -32.708  1.00 73.86           O  
ATOM   1562  CB  GLU B  68     -43.289 -25.608 -30.001  1.00 72.94           C  
ATOM   1563  CG  GLU B  68     -43.153 -26.370 -28.715  1.00 74.40           C  
ATOM   1564  CD  GLU B  68     -44.373 -27.230 -28.439  1.00 74.53           C  
ATOM   1565  OE1 GLU B  68     -45.209 -27.409 -29.352  1.00 83.42           O  
ATOM   1566  OE2 GLU B  68     -44.502 -27.730 -27.306  1.00 83.45           O  
ATOM   1567  N   GLN B  69     -43.282 -23.480 -32.149  1.00 75.04           N  
ATOM   1568  CA  GLN B  69     -43.591 -23.095 -33.532  1.00 75.74           C  
ATOM   1569  C   GLN B  69     -42.360 -22.567 -34.278  1.00 77.25           C  
ATOM   1570  O   GLN B  69     -42.241 -22.767 -35.484  1.00 76.47           O  
ATOM   1571  CB  GLN B  69     -44.734 -22.075 -33.573  1.00 75.33           C  
ATOM   1572  N   MET B  70     -41.440 -21.926 -33.546  1.00 78.17           N  
ATOM   1573  CA  MET B  70     -40.201 -21.361 -34.101  1.00 79.15           C  
ATOM   1574  C   MET B  70     -38.996 -22.300 -34.134  1.00 78.58           C  
ATOM   1575  O   MET B  70     -37.938 -21.952 -34.654  1.00 77.07           O  
ATOM   1576  CB  MET B  70     -39.799 -20.161 -33.247  1.00 82.12           C  
ATOM   1577  CG  MET B  70     -40.712 -18.986 -33.382  1.00 87.63           C  
ATOM   1578  SD  MET B  70     -40.651 -18.510 -35.232  0.75104.93           SD 
ATOM   1579  CE  MET B  70     -38.747 -18.050 -35.375  1.00 92.30           C  
ATOM   1580  N   GLY B  71     -39.147 -23.475 -33.548  1.00 78.74           N  
ATOM   1581  CA  GLY B  71     -38.063 -24.437 -33.462  1.00 78.85           C  
ATOM   1582  C   GLY B  71     -37.434 -24.853 -34.774  1.00 78.10           C  
ATOM   1583  O   GLY B  71     -36.232 -24.672 -34.966  1.00 78.01           O  
ATOM   1584  N   PRO B  72     -38.235 -25.439 -35.684  1.00 77.62           N  
ATOM   1585  CA  PRO B  72     -37.678 -25.887 -36.964  1.00 75.86           C  
ATOM   1586  C   PRO B  72     -36.903 -24.806 -37.727  1.00 74.57           C  
ATOM   1587  O   PRO B  72     -35.845 -25.109 -38.282  1.00 74.58           O  
ATOM   1588  CB  PRO B  72     -38.897 -26.375 -37.756  1.00 76.27           C  
ATOM   1589  CG  PRO B  72     -40.090 -25.988 -36.970  1.00 78.07           C  
ATOM   1590  CD  PRO B  72     -39.669 -25.751 -35.564  1.00 77.29           C  
ATOM   1591  N   ILE B  73     -37.407 -23.568 -37.750  1.00 72.35           N  
ATOM   1592  CA  ILE B  73     -36.703 -22.471 -38.430  1.00 72.00           C  
ATOM   1593  C   ILE B  73     -35.268 -22.393 -37.954  1.00 71.53           C  
ATOM   1594  O   ILE B  73     -34.333 -22.307 -38.749  1.00 68.49           O  
ATOM   1595  CB  ILE B  73     -37.301 -21.091 -38.135  1.00 69.95           C  
ATOM   1596  CG1 ILE B  73     -38.725 -20.979 -38.667  1.00 72.71           C  
ATOM   1597  CG2 ILE B  73     -36.420 -19.991 -38.748  1.00 69.16           C  
ATOM   1598  CD1 ILE B  73     -39.349 -19.625 -38.418  1.00 71.98           C  
ATOM   1599  N   MET B  74     -35.109 -22.423 -36.635  1.00 72.07           N  
ATOM   1600  CA  MET B  74     -33.797 -22.330 -36.011  1.00 72.83           C  
ATOM   1601  C   MET B  74     -32.928 -23.550 -36.318  1.00 71.03           C  
ATOM   1602  O   MET B  74     -31.770 -23.398 -36.732  1.00 68.07           O  
ATOM   1603  CB  MET B  74     -33.948 -22.173 -34.498  1.00 71.09           C  
ATOM   1604  CG  MET B  74     -32.653 -21.974 -33.785  1.00 76.93           C  
ATOM   1605  SD  MET B  74     -32.935 -22.134 -31.849  0.75 72.79           SD 
ATOM   1606  CE  MET B  74     -33.518 -23.974 -31.770  1.00 71.66           C  
ATOM   1607  N   MET B  75     -33.477 -24.746 -36.108  1.00 71.33           N  
ATOM   1608  CA  MET B  75     -32.715 -25.975 -36.326  1.00 73.48           C  
ATOM   1609  C   MET B  75     -32.229 -26.066 -37.757  1.00 74.18           C  
ATOM   1610  O   MET B  75     -31.055 -26.354 -38.018  1.00 74.03           O  
ATOM   1611  CB  MET B  75     -33.551 -27.220 -36.003  1.00 73.51           C  
ATOM   1612  CG  MET B  75     -33.988 -27.345 -34.550  1.00 79.10           C  
ATOM   1613  SD  MET B  75     -32.526 -26.980 -33.278  0.75 83.17           SD 
ATOM   1614  CE  MET B  75     -31.181 -28.293 -33.959  1.00 84.05           C  
ATOM   1615  N   GLN B  76     -33.151 -25.793 -38.673  1.00 74.69           N  
ATOM   1616  CA  GLN B  76     -32.887 -25.859 -40.099  1.00 74.52           C  
ATOM   1617  C   GLN B  76     -31.780 -24.875 -40.474  1.00 74.34           C  
ATOM   1618  O   GLN B  76     -30.837 -25.235 -41.167  1.00 73.63           O  
ATOM   1619  CB  GLN B  76     -34.185 -25.551 -40.884  1.00 74.28           C  
ATOM   1620  CG  GLN B  76     -34.340 -26.193 -42.310  1.00 73.65           C  
ATOM   1621  CD  GLN B  76     -33.638 -25.448 -43.450  1.00 70.82           C  
ATOM   1622  OE1 GLN B  76     -33.499 -24.225 -43.433  1.00 68.39           O  
ATOM   1623  NE2 GLN B  76     -33.235 -26.196 -44.471  1.00 66.22           N  
ATOM   1624  N   LYS B  77     -31.859 -23.649 -39.966  1.00 73.59           N  
ATOM   1625  CA  LYS B  77     -30.900 -22.611 -40.363  1.00 72.74           C  
ATOM   1626  C   LYS B  77     -29.495 -22.822 -39.782  1.00 72.67           C  
ATOM   1627  O   LYS B  77     -28.502 -22.370 -40.353  1.00 70.60           O  
ATOM   1628  CB  LYS B  77     -31.472 -21.222 -40.052  1.00 72.18           C  
ATOM   1629  CG  LYS B  77     -31.111 -20.175 -41.114  1.00 76.69           C  
ATOM   1630  CD  LYS B  77     -32.293 -19.235 -41.395  1.00 76.74           C  
ATOM   1631  CE  LYS B  77     -32.072 -18.462 -42.677  1.00 78.04           C  
ATOM   1632  NZ  LYS B  77     -33.326 -17.811 -43.141  1.00 80.16           N  
ATOM   1633  N   MET B  78     -29.424 -23.528 -38.657  1.00 73.84           N  
ATOM   1634  CA  MET B  78     -28.149 -23.855 -38.017  1.00 74.01           C  
ATOM   1635  C   MET B  78     -27.450 -24.991 -38.720  1.00 73.86           C  
ATOM   1636  O   MET B  78     -26.239 -24.929 -38.916  1.00 72.05           O  
ATOM   1637  CB  MET B  78     -28.327 -24.236 -36.542  1.00 73.64           C  
ATOM   1638  CG  MET B  78     -28.198 -23.083 -35.580  1.00 75.74           C  
ATOM   1639  SD  MET B  78     -28.446 -23.645 -33.725  0.75 72.59           SD 
ATOM   1640  CE  MET B  78     -27.708 -25.579 -33.812  1.00 74.91           C  
ATOM   1641  N   GLN B  79     -28.191 -26.049 -39.050  1.00 75.32           N  
ATOM   1642  CA  GLN B  79     -27.594 -27.167 -39.770  1.00 77.54           C  
ATOM   1643  C   GLN B  79     -27.178 -26.697 -41.171  1.00 76.38           C  
ATOM   1644  O   GLN B  79     -26.205 -27.184 -41.731  1.00 76.62           O  
ATOM   1645  CB  GLN B  79     -28.534 -28.373 -39.864  1.00 77.98           C  
ATOM   1646  CG  GLN B  79     -29.813 -28.136 -40.646  1.00 81.11           C  
ATOM   1647  CD  GLN B  79     -30.375 -29.406 -41.260  1.00 82.01           C  
ATOM   1648  OE1 GLN B  79     -29.843 -30.497 -41.049  1.00 92.22           O  
ATOM   1649  NE2 GLN B  79     -31.445 -29.267 -42.047  1.00 83.88           N  
ATOM   1650  N   GLU B  80     -27.925 -25.739 -41.712  1.00 75.70           N  
ATOM   1651  CA  GLU B  80     -27.651 -25.145 -43.018  1.00 75.41           C  
ATOM   1652  C   GLU B  80     -26.330 -24.381 -42.986  1.00 74.41           C  
ATOM   1653  O   GLU B  80     -25.564 -24.422 -43.935  1.00 73.21           O  
ATOM   1654  CB  GLU B  80     -28.812 -24.207 -43.397  1.00 75.56           C  
ATOM   1655  CG  GLU B  80     -28.751 -23.567 -44.779  1.00 76.24           C  
ATOM   1656  CD  GLU B  80     -30.063 -22.857 -45.173  1.00 76.44           C  
ATOM   1657  OE1 GLU B  80     -30.705 -22.226 -44.306  1.00 73.94           O  
ATOM   1658  OE2 GLU B  80     -30.444 -22.923 -46.371  1.00 78.65           O  
ATOM   1659  N   MET B  81     -26.075 -23.680 -41.882  1.00 74.55           N  
ATOM   1660  CA  MET B  81     -24.813 -22.953 -41.687  1.00 73.48           C  
ATOM   1661  C   MET B  81     -23.712 -23.881 -41.162  1.00 72.49           C  
ATOM   1662  O   MET B  81     -22.566 -23.461 -41.052  1.00 71.67           O  
ATOM   1663  CB  MET B  81     -24.966 -21.840 -40.635  1.00 73.82           C  
ATOM   1664  CG  MET B  81     -25.920 -20.686 -40.937  1.00 74.49           C  
ATOM   1665  SD  MET B  81     -26.239 -19.617 -39.272  0.75 70.31           SD 
ATOM   1666  CE  MET B  81     -24.387 -18.987 -38.944  1.00 73.34           C  
ATOM   1667  N   LYS B  82     -24.064 -25.123 -40.821  1.00 71.82           N  
ATOM   1668  CA  LYS B  82     -23.135 -26.084 -40.213  1.00 71.28           C  
ATOM   1669  C   LYS B  82     -22.638 -25.502 -38.899  1.00 70.21           C  
ATOM   1670  O   LYS B  82     -21.456 -25.588 -38.564  1.00 69.73           O  
ATOM   1671  CB  LYS B  82     -21.955 -26.402 -41.139  1.00 71.62           C  
ATOM   1672  CG  LYS B  82     -22.341 -26.983 -42.485  1.00 70.06           C  
ATOM   1673  CD  LYS B  82     -21.138 -27.037 -43.408  1.00 71.15           C  
ATOM   1674  CE  LYS B  82     -21.451 -27.761 -44.681  1.00 70.43           C  
ATOM   1675  NZ  LYS B  82     -21.487 -29.225 -44.462  1.00 75.26           N  
ATOM   1676  N   TYR B  83     -23.553 -24.896 -38.151  1.00 69.20           N  
ATOM   1677  CA  TYR B  83     -23.187 -24.254 -36.902  1.00 69.15           C  
ATOM   1678  C   TYR B  83     -22.877 -25.338 -35.860  1.00 67.55           C  
ATOM   1679  O   TYR B  83     -23.670 -26.254 -35.673  1.00 67.39           O  
ATOM   1680  CB  TYR B  83     -24.310 -23.325 -36.418  1.00 69.93           C  
ATOM   1681  CG  TYR B  83     -23.785 -22.186 -35.575  1.00 71.57           C  
ATOM   1682  CD1 TYR B  83     -23.239 -21.061 -36.176  1.00 74.20           C  
ATOM   1683  CD2 TYR B  83     -23.813 -22.236 -34.197  1.00 72.05           C  
ATOM   1684  CE1 TYR B  83     -22.743 -20.012 -35.427  1.00 72.28           C  
ATOM   1685  CE2 TYR B  83     -23.318 -21.205 -33.446  1.00 71.43           C  
ATOM   1686  CZ  TYR B  83     -22.785 -20.089 -34.066  1.00 73.78           C  
ATOM   1687  OH  TYR B  83     -22.285 -19.043 -33.316  1.00 72.90           O  
ATOM   1688  N   PRO B  84     -21.739 -25.226 -35.153  1.00 66.54           N  
ATOM   1689  CA  PRO B  84     -21.411 -26.293 -34.200  1.00 66.00           C  
ATOM   1690  C   PRO B  84     -22.447 -26.451 -33.106  1.00 64.34           C  
ATOM   1691  O   PRO B  84     -23.167 -25.491 -32.781  1.00 64.07           O  
ATOM   1692  CB  PRO B  84     -20.094 -25.830 -33.553  1.00 65.40           C  
ATOM   1693  CG  PRO B  84     -19.627 -24.663 -34.321  1.00 66.66           C  
ATOM   1694  CD  PRO B  84     -20.752 -24.131 -35.141  1.00 66.75           C  
ATOM   1695  N   MET B  85     -22.535 -27.652 -32.541  1.00 63.19           N  
ATOM   1696  CA  MET B  85     -23.463 -27.864 -31.432  0.50 62.93           C  
ATOM   1698  C   MET B  85     -22.888 -27.202 -30.192  1.00 61.64           C  
ATOM   1699  O   MET B  85     -21.693 -26.928 -30.117  1.00 59.32           O  
ATOM   1700  CB  MET B  85     -23.868 -29.328 -31.251  0.50 62.89           C  
ATOM   1702  CG  MET B  85     -25.103 -29.675 -32.115  0.50 66.05           C  
ATOM   1704  SD  MET B  85     -26.793 -28.829 -31.435  0.38 72.66           SD 
ATOM   1706  CE  MET B  85     -27.058 -30.078 -29.909  0.50 62.26           C  
ATOM   1708  N   TRP B  86     -23.765 -26.897 -29.249  1.00 60.29           N  
ATOM   1709  CA  TRP B  86     -23.389 -26.149 -28.057  1.00 59.39           C  
ATOM   1710  C   TRP B  86     -22.203 -26.752 -27.288  1.00 57.67           C  
ATOM   1711  O   TRP B  86     -21.305 -26.043 -26.839  1.00 57.13           O  
ATOM   1712  CB  TRP B  86     -24.633 -25.951 -27.173  1.00 61.12           C  
ATOM   1713  CG  TRP B  86     -25.049 -27.166 -26.453  1.00 59.47           C  
ATOM   1714  CD1 TRP B  86     -25.968 -28.073 -26.840  1.00 60.85           C  
ATOM   1715  CD2 TRP B  86     -24.521 -27.621 -25.209  1.00 60.07           C  
ATOM   1716  NE1 TRP B  86     -26.049 -29.079 -25.916  1.00 60.28           N  
ATOM   1717  CE2 TRP B  86     -25.164 -28.826 -24.904  1.00 60.97           C  
ATOM   1718  CE3 TRP B  86     -23.553 -27.127 -24.329  1.00 62.12           C  
ATOM   1719  CZ2 TRP B  86     -24.881 -29.547 -23.758  1.00 63.02           C  
ATOM   1720  CZ3 TRP B  86     -23.279 -27.842 -23.188  1.00 63.42           C  
ATOM   1721  CH2 TRP B  86     -23.936 -29.038 -22.915  1.00 59.69           C  
ATOM   1722  N   HIS B  87     -22.178 -28.074 -27.173  1.00 56.81           N  
ATOM   1723  CA  HIS B  87     -21.095 -28.739 -26.442  1.00 57.27           C  
ATOM   1724  C   HIS B  87     -19.755 -28.699 -27.166  1.00 56.21           C  
ATOM   1725  O   HIS B  87     -18.720 -28.662 -26.514  1.00 56.08           O  
ATOM   1726  CB  HIS B  87     -21.482 -30.166 -26.043  1.00 59.56           C  
ATOM   1727  CG  HIS B  87     -22.018 -31.000 -27.165  1.00 62.73           C  
ATOM   1728  ND1 HIS B  87     -21.219 -31.817 -27.934  1.00 73.08           N  
ATOM   1729  CD2 HIS B  87     -23.281 -31.161 -27.632  1.00 71.64           C  
ATOM   1730  CE1 HIS B  87     -21.965 -32.438 -28.835  1.00 74.40           C  
ATOM   1731  NE2 HIS B  87     -23.220 -32.056 -28.675  1.00 71.32           N  
ATOM   1732  N   GLN B  88     -19.790 -28.682 -28.498  1.00 55.47           N  
ATOM   1733  CA  GLN B  88     -18.585 -28.561 -29.325  1.00 55.15           C  
ATOM   1734  C   GLN B  88     -18.012 -27.161 -29.152  1.00 54.06           C  
ATOM   1735  O   GLN B  88     -16.802 -26.991 -29.116  1.00 53.45           O  
ATOM   1736  CB  GLN B  88     -18.906 -28.819 -30.801  1.00 54.79           C  
ATOM   1737  CG  GLN B  88     -19.432 -30.238 -31.077  1.00 61.49           C  
ATOM   1738  CD  GLN B  88     -19.898 -30.474 -32.538  1.00 60.17           C  
ATOM   1739  OE1 GLN B  88     -20.280 -29.543 -33.260  1.00 66.24           O  
ATOM   1740  NE2 GLN B  88     -19.882 -31.739 -32.952  1.00 63.73           N  
ATOM   1741  N   LEU B  89     -18.888 -26.161 -29.049  1.00 53.06           N  
ATOM   1742  CA  LEU B  89     -18.469 -24.790 -28.800  1.00 53.51           C  
ATOM   1743  C   LEU B  89     -17.752 -24.702 -27.446  1.00 54.21           C  
ATOM   1744  O   LEU B  89     -16.726 -24.032 -27.298  1.00 53.16           O  
ATOM   1745  CB  LEU B  89     -19.692 -23.855 -28.813  1.00 53.58           C  
ATOM   1746  CG  LEU B  89     -20.351 -23.632 -30.181  1.00 56.99           C  
ATOM   1747  CD1 LEU B  89     -21.646 -22.838 -30.039  1.00 49.89           C  
ATOM   1748  CD2 LEU B  89     -19.353 -22.899 -31.128  1.00 52.07           C  
ATOM   1749  N   VAL B  90     -18.300 -25.383 -26.445  1.00 53.54           N  
ATOM   1750  CA  VAL B  90     -17.678 -25.376 -25.128  1.00 52.41           C  
ATOM   1751  C   VAL B  90     -16.299 -26.069 -25.165  1.00 53.55           C  
ATOM   1752  O   VAL B  90     -15.310 -25.513 -24.687  1.00 53.79           O  
ATOM   1753  CB  VAL B  90     -18.582 -26.029 -24.039  1.00 53.55           C  
ATOM   1754  CG1 VAL B  90     -17.801 -26.149 -22.738  1.00 53.87           C  
ATOM   1755  CG2 VAL B  90     -19.866 -25.215 -23.836  1.00 47.58           C  
ATOM   1756  N   GLN B  91     -16.225 -27.248 -25.770  1.00 54.49           N  
ATOM   1757  CA  GLN B  91     -14.977 -27.984 -25.819  1.00 54.85           C  
ATOM   1758  C   GLN B  91     -13.923 -27.221 -26.624  1.00 54.91           C  
ATOM   1759  O   GLN B  91     -12.775 -27.171 -26.215  1.00 55.26           O  
ATOM   1760  CB  GLN B  91     -15.213 -29.406 -26.352  1.00 55.95           C  
ATOM   1761  CG  GLN B  91     -13.951 -30.273 -26.510  1.00 60.28           C  
ATOM   1762  CD  GLN B  91     -13.093 -30.376 -25.234  1.00 73.76           C  
ATOM   1763  OE1 GLN B  91     -13.542 -30.860 -24.194  1.00 78.71           O  
ATOM   1764  NE2 GLN B  91     -11.834 -29.948 -25.335  1.00 72.25           N  
ATOM   1765  N   GLN B  92     -14.310 -26.622 -27.748  1.00 55.38           N  
ATOM   1766  CA  GLN B  92     -13.377 -25.822 -28.558  1.00 56.83           C  
ATOM   1767  C   GLN B  92     -12.877 -24.632 -27.748  1.00 56.13           C  
ATOM   1768  O   GLN B  92     -11.710 -24.285 -27.807  1.00 56.93           O  
ATOM   1769  CB  GLN B  92     -14.045 -25.333 -29.857  1.00 57.32           C  
ATOM   1770  CG  GLN B  92     -14.288 -26.441 -30.925  1.00 66.90           C  
ATOM   1771  CD  GLN B  92     -15.118 -25.989 -32.155  1.00 62.69           C  
ATOM   1772  OE1 GLN B  92     -15.740 -24.911 -32.163  1.00 78.26           O  
ATOM   1773  NE2 GLN B  92     -15.139 -26.832 -33.181  1.00 69.10           N  
ATOM   1774  N   ALA B  93     -13.768 -24.021 -26.977  1.00 55.01           N  
ATOM   1775  CA  ALA B  93     -13.412 -22.894 -26.141  1.00 54.28           C  
ATOM   1776  C   ALA B  93     -12.346 -23.303 -25.138  1.00 54.55           C  
ATOM   1777  O   ALA B  93     -11.441 -22.526 -24.873  1.00 54.57           O  
ATOM   1778  CB  ALA B  93     -14.633 -22.359 -25.433  1.00 50.79           C  
ATOM   1779  N   LYS B  94     -12.448 -24.510 -24.579  1.00 55.51           N  
ATOM   1780  CA  LYS B  94     -11.450 -24.989 -23.619  1.00 57.13           C  
ATOM   1781  C   LYS B  94     -10.093 -25.065 -24.236  1.00 59.07           C  
ATOM   1782  O   LYS B  94      -9.104 -24.746 -23.576  1.00 60.26           O  
ATOM   1783  CB  LYS B  94     -11.798 -26.366 -23.050  1.00 56.27           C  
ATOM   1784  CG  LYS B  94     -12.995 -26.361 -22.119  1.00 57.51           C  
ATOM   1785  CD  LYS B  94     -13.270 -27.716 -21.437  1.00 58.07           C  
ATOM   1786  CE  LYS B  94     -12.362 -27.941 -20.247  1.00 60.77           C  
ATOM   1787  NZ  LYS B  94     -12.584 -29.274 -19.617  1.00 63.37           N  
ATOM   1788  N   GLU B  95     -10.045 -25.488 -25.501  1.00 63.38           N  
ATOM   1789  CA  GLU B  95      -8.789 -25.628 -26.249  1.00 66.41           C  
ATOM   1790  C   GLU B  95      -8.199 -24.249 -26.533  1.00 67.08           C  
ATOM   1791  O   GLU B  95      -7.003 -24.053 -26.407  1.00 70.32           O  
ATOM   1792  CB  GLU B  95      -8.995 -26.429 -27.554  1.00 65.08           C  
ATOM   1793  N   ILE B  96      -9.047 -23.285 -26.860  1.00 67.75           N  
ATOM   1794  CA  ILE B  96      -8.603 -21.920 -27.179  1.00 69.12           C  
ATOM   1795  C   ILE B  96      -8.289 -21.014 -25.992  1.00 68.61           C  
ATOM   1796  O   ILE B  96      -7.364 -20.216 -26.057  1.00 70.69           O  
ATOM   1797  CB  ILE B  96      -9.667 -21.115 -27.999  1.00 70.72           C  
ATOM   1798  CG1 ILE B  96      -9.625 -21.458 -29.496  1.00 76.19           C  
ATOM   1799  CG2 ILE B  96      -9.398 -19.631 -27.892  1.00 68.53           C  
ATOM   1800  CD1 ILE B  96     -10.097 -22.895 -29.863  1.00 81.02           C  
ATOM   1801  N   GLY B  97      -9.087 -21.097 -24.936  1.00 66.55           N  
ATOM   1802  CA  GLY B  97      -8.948 -20.216 -23.775  1.00 63.63           C  
ATOM   1803  C   GLY B  97      -9.038 -20.922 -22.438  1.00 62.27           C  
ATOM   1804  O   GLY B  97      -8.849 -22.150 -22.335  1.00 63.49           O  
ATOM   1805  N   GLU B  98      -9.291 -20.134 -21.404  1.00 59.55           N  
ATOM   1806  CA  GLU B  98      -9.346 -20.631 -20.041  1.00 60.29           C  
ATOM   1807  C   GLU B  98     -10.790 -20.879 -19.638  1.00 57.65           C  
ATOM   1808  O   GLU B  98     -11.478 -19.986 -19.141  1.00 57.75           O  
ATOM   1809  CB  GLU B  98      -8.688 -19.619 -19.123  1.00 58.76           C  
ATOM   1810  CG  GLU B  98      -8.646 -20.030 -17.657  1.00 70.09           C  
ATOM   1811  CD  GLU B  98      -7.742 -19.117 -16.795  1.00 73.19           C  
ATOM   1812  OE1 GLU B  98      -6.932 -18.321 -17.354  1.00 82.35           O  
ATOM   1813  OE2 GLU B  98      -7.845 -19.214 -15.544  1.00 96.37           O  
ATOM   1814  N   VAL B  99     -11.258 -22.093 -19.873  1.00 53.53           N  
ATOM   1815  CA  VAL B  99     -12.643 -22.444 -19.596  1.00 52.66           C  
ATOM   1816  C   VAL B  99     -12.682 -23.643 -18.659  1.00 52.59           C  
ATOM   1817  O   VAL B  99     -12.051 -24.657 -18.928  1.00 53.11           O  
ATOM   1818  CB  VAL B  99     -13.413 -22.799 -20.884  1.00 50.08           C  
ATOM   1819  CG1 VAL B  99     -14.863 -23.060 -20.565  1.00 46.64           C  
ATOM   1820  CG2 VAL B  99     -13.299 -21.663 -21.911  1.00 52.66           C  
ATOM   1821  N   LYS B 100     -13.409 -23.518 -17.556  1.00 52.29           N  
ATOM   1822  CA  LYS B 100     -13.571 -24.591 -16.585  1.00 52.55           C  
ATOM   1823  C   LYS B 100     -15.024 -24.962 -16.505  1.00 52.61           C  
ATOM   1824  O   LYS B 100     -15.878 -24.105 -16.410  1.00 53.34           O  
ATOM   1825  CB  LYS B 100     -13.105 -24.138 -15.207  1.00 55.75           C  
ATOM   1826  CG  LYS B 100     -11.602 -24.007 -15.076  1.00 57.87           C  
ATOM   1827  CD  LYS B 100     -10.981 -25.381 -14.697  1.00 69.72           C  
ATOM   1828  CE  LYS B 100      -9.493 -25.530 -15.083  1.00 71.82           C  
ATOM   1829  NZ  LYS B 100      -9.337 -25.777 -16.571  1.00 78.19           N  
ATOM   1830  N   VAL B 101     -15.288 -26.256 -16.547  1.00 53.02           N  
ATOM   1831  CA  VAL B 101     -16.636 -26.814 -16.498  1.00 51.80           C  
ATOM   1832  C   VAL B 101     -16.811 -27.547 -15.189  1.00 51.81           C  
ATOM   1833  O   VAL B 101     -16.052 -28.467 -14.850  1.00 51.18           O  
ATOM   1834  CB  VAL B 101     -16.879 -27.745 -17.663  1.00 52.43           C  
ATOM   1835  CG1 VAL B 101     -18.228 -28.409 -17.533  1.00 53.71           C  
ATOM   1836  CG2 VAL B 101     -16.741 -26.977 -19.007  1.00 46.42           C  
ATOM   1837  N   PHE B 102     -17.810 -27.108 -14.432  1.00 50.34           N  
ATOM   1838  CA  PHE B 102     -18.112 -27.683 -13.149  1.00 51.41           C  
ATOM   1839  C   PHE B 102     -19.478 -28.285 -13.168  1.00 53.47           C  
ATOM   1840  O   PHE B 102     -20.361 -27.767 -13.843  1.00 52.54           O  
ATOM   1841  CB  PHE B 102     -18.110 -26.607 -12.077  1.00 51.86           C  
ATOM   1842  CG  PHE B 102     -16.796 -25.899 -11.933  1.00 50.12           C  
ATOM   1843  CD1 PHE B 102     -15.763 -26.472 -11.238  1.00 57.71           C  
ATOM   1844  CD2 PHE B 102     -16.605 -24.651 -12.468  1.00 56.64           C  
ATOM   1845  CE1 PHE B 102     -14.559 -25.804 -11.097  1.00 58.50           C  
ATOM   1846  CE2 PHE B 102     -15.407 -23.993 -12.331  1.00 54.71           C  
ATOM   1847  CZ  PHE B 102     -14.398 -24.558 -11.651  1.00 54.91           C  
ATOM   1848  N   ALA B 103     -19.639 -29.369 -12.404  1.00 53.83           N  
ATOM   1849  CA  ALA B 103     -20.912 -30.032 -12.224  1.00 55.20           C  
ATOM   1850  C   ALA B 103     -21.338 -29.783 -10.770  1.00 56.99           C  
ATOM   1851  O   ALA B 103     -20.518 -29.852  -9.838  1.00 55.06           O  
ATOM   1852  CB  ALA B 103     -20.781 -31.509 -12.515  1.00 52.90           C  
ATOM   1853  N   CYS B 104     -22.619 -29.477 -10.594  1.00 60.41           N  
ATOM   1854  CA  CYS B 104     -23.199 -29.243  -9.275  1.00 60.60           C  
ATOM   1855  C   CYS B 104     -23.416 -30.545  -8.500  1.00 59.76           C  
ATOM   1856  O   CYS B 104     -24.155 -31.408  -8.943  1.00 59.44           O  
ATOM   1857  CB  CYS B 104     -24.525 -28.506  -9.427  1.00 63.32           C  
ATOM   1858  SG  CYS B 104     -25.506 -28.442  -7.905  1.00 70.56           S  
ATOM   1859  N   SER B 105     -22.782 -30.657  -7.339  1.00 58.78           N  
ATOM   1860  CA  SER B 105     -22.882 -31.858  -6.519  1.00 60.24           C  
ATOM   1861  C   SER B 105     -24.283 -32.125  -5.950  1.00 59.85           C  
ATOM   1862  O   SER B 105     -24.672 -33.277  -5.787  1.00 61.61           O  
ATOM   1863  CB  SER B 105     -21.847 -31.799  -5.385  1.00 60.05           C  
ATOM   1864  OG  SER B 105     -22.001 -30.647  -4.583  1.00 60.25           O  
ATOM   1865  N   THR B 106     -25.043 -31.083  -5.644  1.00 60.09           N  
ATOM   1866  CA  THR B 106     -26.384 -31.278  -5.064  1.00 60.70           C  
ATOM   1867  C   THR B 106     -27.345 -31.902  -6.061  1.00 59.48           C  
ATOM   1868  O   THR B 106     -28.065 -32.839  -5.734  1.00 58.83           O  
ATOM   1869  CB  THR B 106     -27.000 -29.950  -4.588  1.00 62.46           C  
ATOM   1870  OG1 THR B 106     -26.110 -29.313  -3.665  1.00 65.86           O  
ATOM   1871  CG2 THR B 106     -28.339 -30.189  -3.918  1.00 59.47           C  
ATOM   1872  N   THR B 107     -27.372 -31.356  -7.267  1.00 58.25           N  
ATOM   1873  CA  THR B 107     -28.219 -31.864  -8.326  1.00 59.87           C  
ATOM   1874  C   THR B 107     -27.863 -33.306  -8.618  1.00 59.85           C  
ATOM   1875  O   THR B 107     -28.746 -34.110  -8.912  1.00 60.47           O  
ATOM   1876  CB  THR B 107     -28.010 -31.126  -9.667  1.00 61.36           C  
ATOM   1877  OG1 THR B 107     -28.052 -29.711  -9.489  1.00 62.81           O  
ATOM   1878  CG2 THR B 107     -29.062 -31.557 -10.666  1.00 58.60           C  
ATOM   1879  N   MET B 108     -26.573 -33.636  -8.555  1.00 59.54           N  
ATOM   1880  CA  MET B 108     -26.145 -35.011  -8.823  1.00 60.52           C  
ATOM   1881  C   MET B 108     -26.783 -36.001  -7.869  1.00 62.16           C  
ATOM   1882  O   MET B 108     -27.127 -37.111  -8.274  1.00 62.38           O  
ATOM   1883  CB  MET B 108     -24.628 -35.127  -8.811  1.00 60.10           C  
ATOM   1884  CG  MET B 108     -24.016 -34.451 -10.013  1.00 59.19           C  
ATOM   1885  SD  MET B 108     -22.128 -34.426  -9.914  0.75 59.95           SD 
ATOM   1886  CE  MET B 108     -21.838 -36.338 -10.083  1.00 50.89           C  
ATOM   1887  N   GLU B 109     -26.947 -35.605  -6.611  1.00 64.54           N  
ATOM   1888  CA  GLU B 109     -27.632 -36.454  -5.634  1.00 67.04           C  
ATOM   1889  C   GLU B 109     -29.112 -36.552  -5.981  1.00 65.53           C  
ATOM   1890  O   GLU B 109     -29.651 -37.630  -6.033  1.00 64.25           O  
ATOM   1891  CB  GLU B 109     -27.470 -35.903  -4.232  1.00 68.42           C  
ATOM   1892  CG  GLU B 109     -26.026 -35.793  -3.783  1.00 72.96           C  
ATOM   1893  CD  GLU B 109     -25.917 -35.222  -2.389  1.00 72.51           C  
ATOM   1894  OE1 GLU B 109     -26.543 -35.801  -1.471  1.00 67.87           O  
ATOM   1895  OE2 GLU B 109     -25.205 -34.200  -2.220  1.00 79.38           O  
ATOM   1896  N   PHE B 110     -29.755 -35.423  -6.252  1.00 65.63           N  
ATOM   1897  CA  PHE B 110     -31.179 -35.411  -6.614  1.00 67.43           C  
ATOM   1898  C   PHE B 110     -31.512 -36.314  -7.800  1.00 67.41           C  
ATOM   1899  O   PHE B 110     -32.558 -36.961  -7.793  1.00 67.69           O  
ATOM   1900  CB  PHE B 110     -31.649 -33.995  -6.998  1.00 68.99           C  
ATOM   1901  CG  PHE B 110     -31.843 -33.042  -5.839  1.00 72.92           C  
ATOM   1902  CD1 PHE B 110     -31.438 -33.360  -4.536  1.00 73.63           C  
ATOM   1903  CD2 PHE B 110     -32.324 -31.742  -6.102  1.00 76.45           C  
ATOM   1904  CE1 PHE B 110     -31.595 -32.437  -3.501  1.00 76.08           C  
ATOM   1905  CE2 PHE B 110     -32.469 -30.798  -5.077  1.00 75.10           C  
ATOM   1906  CZ  PHE B 110     -32.104 -31.145  -3.772  1.00 75.88           C  
ATOM   1907  N   PHE B 111     -30.665 -36.335  -8.831  1.00 66.19           N  
ATOM   1908  CA  PHE B 111     -30.968 -37.148 -10.024  1.00 65.57           C  
ATOM   1909  C   PHE B 111     -30.221 -38.506 -10.064  1.00 64.86           C  
ATOM   1910  O   PHE B 111     -30.326 -39.246 -11.055  1.00 65.05           O  
ATOM   1911  CB  PHE B 111     -30.739 -36.358 -11.328  1.00 67.45           C  
ATOM   1912  CG  PHE B 111     -31.665 -35.156 -11.512  1.00 68.18           C  
ATOM   1913  CD1 PHE B 111     -33.046 -35.306 -11.540  1.00 73.94           C  
ATOM   1914  CD2 PHE B 111     -31.149 -33.886 -11.726  1.00 68.51           C  
ATOM   1915  CE1 PHE B 111     -33.884 -34.188 -11.726  1.00 72.95           C  
ATOM   1916  CE2 PHE B 111     -31.988 -32.774 -11.923  1.00 66.52           C  
ATOM   1917  CZ  PHE B 111     -33.334 -32.920 -11.916  1.00 69.51           C  
ATOM   1918  N   GLY B 112     -29.503 -38.832  -8.982  1.00 62.91           N  
ATOM   1919  CA  GLY B 112     -28.714 -40.057  -8.898  1.00 61.67           C  
ATOM   1920  C   GLY B 112     -27.638 -40.174  -9.969  1.00 61.12           C  
ATOM   1921  O   GLY B 112     -27.406 -41.260 -10.495  1.00 62.36           O  
ATOM   1922  N   ILE B 113     -26.989 -39.058 -10.297  1.00 60.73           N  
ATOM   1923  CA  ILE B 113     -25.929 -39.012 -11.300  1.00 59.48           C  
ATOM   1924  C   ILE B 113     -24.576 -39.159 -10.615  1.00 60.27           C  
ATOM   1925  O   ILE B 113     -24.315 -38.490  -9.625  1.00 60.08           O  
ATOM   1926  CB  ILE B 113     -25.955 -37.652 -12.032  1.00 60.33           C  
ATOM   1927  CG1 ILE B 113     -27.316 -37.433 -12.694  1.00 61.36           C  
ATOM   1928  CG2 ILE B 113     -24.841 -37.560 -13.074  1.00 57.28           C  
ATOM   1929  CD1 ILE B 113     -27.448 -36.095 -13.408  1.00 55.18           C  
ATOM   1930  N   LYS B 114     -23.715 -40.025 -11.147  1.00 60.51           N  
ATOM   1931  CA  LYS B 114     -22.374 -40.258 -10.588  1.00 61.16           C  
ATOM   1932  C   LYS B 114     -21.339 -39.599 -11.508  1.00 60.99           C  
ATOM   1933  O   LYS B 114     -21.644 -39.283 -12.659  1.00 60.49           O  
ATOM   1934  CB  LYS B 114     -22.113 -41.770 -10.427  1.00 61.16           C  
ATOM   1935  N   ARG B 115     -20.127 -39.374 -11.006  1.00 61.27           N  
ATOM   1936  CA  ARG B 115     -19.065 -38.722 -11.803  1.00 62.35           C  
ATOM   1937  C   ARG B 115     -18.801 -39.426 -13.143  1.00 61.22           C  
ATOM   1938  O   ARG B 115     -18.580 -38.778 -14.176  1.00 61.11           O  
ATOM   1939  CB  ARG B 115     -17.754 -38.634 -10.998  1.00 64.07           C  
ATOM   1940  CG  ARG B 115     -16.568 -37.942 -11.728  1.00 64.44           C  
ATOM   1941  CD  ARG B 115     -16.797 -36.452 -11.946  1.00 72.32           C  
ATOM   1942  NE  ARG B 115     -15.898 -35.863 -12.952  1.00 72.48           N  
ATOM   1943  CZ  ARG B 115     -14.777 -35.175 -12.703  1.00 77.46           C  
ATOM   1944  NH1 ARG B 115     -14.354 -34.942 -11.456  1.00 78.20           N  
ATOM   1945  NH2 ARG B 115     -14.070 -34.703 -13.727  1.00 75.18           N  
ATOM   1946  N   GLU B 116     -18.834 -40.749 -13.119  1.00 60.10           N  
ATOM   1947  CA  GLU B 116     -18.582 -41.543 -14.315  1.00 59.81           C  
ATOM   1948  C   GLU B 116     -19.648 -41.355 -15.391  1.00 58.01           C  
ATOM   1949  O   GLU B 116     -19.402 -41.661 -16.555  1.00 57.83           O  
ATOM   1950  CB  GLU B 116     -18.403 -43.033 -13.992  1.00 60.35           C  
ATOM   1951  CG  GLU B 116     -19.553 -43.742 -13.262  1.00 68.11           C  
ATOM   1952  CD  GLU B 116     -19.516 -43.577 -11.741  1.00 74.18           C  
ATOM   1953  OE1 GLU B 116     -19.026 -42.533 -11.241  1.00 73.55           O  
ATOM   1954  OE2 GLU B 116     -19.991 -44.505 -11.049  1.00 73.40           O  
ATOM   1955  N   ASP B 117     -20.827 -40.870 -15.002  1.00 56.51           N  
ATOM   1956  CA  ASP B 117     -21.914 -40.630 -15.939  1.00 56.20           C  
ATOM   1957  C   ASP B 117     -21.719 -39.314 -16.682  1.00 55.80           C  
ATOM   1958  O   ASP B 117     -22.390 -39.070 -17.672  1.00 54.75           O  
ATOM   1959  CB  ASP B 117     -23.258 -40.571 -15.194  1.00 55.35           C  
ATOM   1960  CG  ASP B 117     -23.550 -41.839 -14.363  1.00 59.56           C  
ATOM   1961  OD1 ASP B 117     -23.021 -42.932 -14.691  1.00 58.09           O  
ATOM   1962  OD2 ASP B 117     -24.327 -41.736 -13.382  1.00 56.64           O  
ATOM   1963  N   LEU B 118     -20.802 -38.468 -16.217  1.00 57.42           N  
ATOM   1964  CA  LEU B 118     -20.633 -37.133 -16.801  1.00 57.04           C  
ATOM   1965  C   LEU B 118     -19.653 -37.090 -17.952  1.00 56.47           C  
ATOM   1966  O   LEU B 118     -18.756 -37.903 -18.033  1.00 56.96           O  
ATOM   1967  CB  LEU B 118     -20.213 -36.151 -15.713  1.00 57.19           C  
ATOM   1968  CG  LEU B 118     -21.254 -35.968 -14.608  1.00 59.08           C  
ATOM   1969  CD1 LEU B 118     -20.716 -35.164 -13.462  1.00 59.04           C  
ATOM   1970  CD2 LEU B 118     -22.513 -35.331 -15.148  1.00 59.14           C  
ATOM   1971  N   ALA B 119     -19.840 -36.116 -18.840  1.00 57.62           N  
ATOM   1972  CA  ALA B 119     -18.947 -35.910 -19.977  1.00 57.13           C  
ATOM   1973  C   ALA B 119     -17.508 -35.744 -19.501  1.00 58.06           C  
ATOM   1974  O   ALA B 119     -17.261 -35.170 -18.433  1.00 57.75           O  
ATOM   1975  CB  ALA B 119     -19.376 -34.682 -20.758  1.00 57.70           C  
ATOM   1976  N   GLU B 120     -16.564 -36.202 -20.320  1.00 57.59           N  
ATOM   1977  CA  GLU B 120     -15.137 -36.128 -19.991  1.00 58.70           C  
ATOM   1978  C   GLU B 120     -14.676 -34.697 -19.760  1.00 57.84           C  
ATOM   1979  O   GLU B 120     -13.762 -34.463 -18.969  1.00 57.93           O  
ATOM   1980  CB  GLU B 120     -14.270 -36.707 -21.123  1.00 59.55           C  
ATOM   1981  CG  GLU B 120     -14.586 -38.136 -21.571  1.00 67.41           C  
ATOM   1982  CD  GLU B 120     -14.208 -39.194 -20.554  1.00 72.59           C  
ATOM   1983  OE1 GLU B 120     -13.904 -38.840 -19.394  1.00 76.49           O  
ATOM   1984  OE2 GLU B 120     -14.215 -40.389 -20.921  1.00 77.70           O  
ATOM   1985  N   PHE B 121     -15.323 -33.741 -20.424  1.00 57.16           N  
ATOM   1986  CA  PHE B 121     -14.916 -32.340 -20.310  1.00 58.55           C  
ATOM   1987  C   PHE B 121     -15.260 -31.648 -18.998  1.00 55.49           C  
ATOM   1988  O   PHE B 121     -14.919 -30.479 -18.813  1.00 54.16           O  
ATOM   1989  CB  PHE B 121     -15.332 -31.491 -21.519  1.00 61.88           C  
ATOM   1990  CG  PHE B 121     -16.805 -31.266 -21.688  1.00 67.22           C  
ATOM   1991  CD1 PHE B 121     -17.529 -30.505 -20.784  1.00 75.62           C  
ATOM   1992  CD2 PHE B 121     -17.447 -31.703 -22.835  1.00 75.33           C  
ATOM   1993  CE1 PHE B 121     -18.883 -30.246 -20.973  1.00 74.23           C  
ATOM   1994  CE2 PHE B 121     -18.806 -31.442 -23.029  1.00 78.76           C  
ATOM   1995  CZ  PHE B 121     -19.518 -30.707 -22.084  1.00 73.57           C  
ATOM   1996  N   VAL B 122     -15.920 -32.361 -18.090  1.00 54.11           N  
ATOM   1997  CA  VAL B 122     -16.212 -31.813 -16.782  1.00 53.28           C  
ATOM   1998  C   VAL B 122     -14.904 -31.836 -16.009  1.00 53.81           C  
ATOM   1999  O   VAL B 122     -14.244 -32.866 -15.920  1.00 52.09           O  
ATOM   2000  CB  VAL B 122     -17.303 -32.589 -16.045  1.00 53.67           C  
ATOM   2001  CG1 VAL B 122     -17.407 -32.118 -14.610  1.00 52.14           C  
ATOM   2002  CG2 VAL B 122     -18.615 -32.395 -16.753  1.00 52.38           C  
ATOM   2003  N   ASP B 123     -14.530 -30.674 -15.483  1.00 53.41           N  
ATOM   2004  CA  ASP B 123     -13.277 -30.503 -14.748  1.00 54.65           C  
ATOM   2005  C   ASP B 123     -13.397 -30.869 -13.267  1.00 54.44           C  
ATOM   2006  O   ASP B 123     -12.460 -31.426 -12.688  1.00 52.87           O  
ATOM   2007  CB  ASP B 123     -12.800 -29.052 -14.924  1.00 56.01           C  
ATOM   2008  CG  ASP B 123     -12.429 -28.727 -16.384  1.00 58.88           C  
ATOM   2009  OD1 ASP B 123     -11.498 -29.380 -16.922  1.00 61.58           O  
ATOM   2010  OD2 ASP B 123     -13.049 -27.818 -16.992  1.00 57.21           O  
ATOM   2011  N   ASP B 124     -14.540 -30.590 -12.648  1.00 54.82           N  
ATOM   2012  CA  ASP B 124     -14.692 -30.902 -11.228  1.00 55.47           C  
ATOM   2013  C   ASP B 124     -16.158 -30.849 -10.815  1.00 54.03           C  
ATOM   2014  O   ASP B 124     -16.972 -30.246 -11.485  1.00 53.87           O  
ATOM   2015  CB  ASP B 124     -13.873 -29.876 -10.419  1.00 57.48           C  
ATOM   2016  CG  ASP B 124     -13.415 -30.387  -9.027  1.00 66.24           C  
ATOM   2017  OD1 ASP B 124     -13.483 -31.606  -8.701  1.00 73.41           O  
ATOM   2018  OD2 ASP B 124     -12.936 -29.523  -8.252  1.00 76.70           O  
ATOM   2019  N   VAL B 125     -16.464 -31.507  -9.714  1.00 53.67           N  
ATOM   2020  CA  VAL B 125     -17.783 -31.541  -9.135  1.00 55.00           C  
ATOM   2021  C   VAL B 125     -17.668 -30.644  -7.917  1.00 55.18           C  
ATOM   2022  O   VAL B 125     -16.826 -30.888  -7.054  1.00 56.20           O  
ATOM   2023  CB  VAL B 125     -18.157 -32.974  -8.694  1.00 55.04           C  
ATOM   2024  CG1 VAL B 125     -19.463 -32.990  -7.880  1.00 55.60           C  
ATOM   2025  CG2 VAL B 125     -18.241 -33.905  -9.917  1.00 53.83           C  
ATOM   2026  N   VAL B 126     -18.506 -29.618  -7.823  1.00 53.92           N  
ATOM   2027  CA  VAL B 126     -18.418 -28.700  -6.683  1.00 53.74           C  
ATOM   2028  C   VAL B 126     -19.768 -28.240  -6.199  1.00 55.73           C  
ATOM   2029  O   VAL B 126     -20.793 -28.468  -6.843  1.00 57.28           O  
ATOM   2030  CB  VAL B 126     -17.611 -27.398  -7.004  1.00 53.51           C  
ATOM   2031  CG1 VAL B 126     -16.213 -27.731  -7.480  1.00 54.71           C  
ATOM   2032  CG2 VAL B 126     -18.342 -26.540  -8.023  1.00 51.25           C  
ATOM   2033  N   GLY B 127     -19.747 -27.613  -5.027  1.00 58.13           N  
ATOM   2034  CA  GLY B 127     -20.922 -27.020  -4.440  1.00 59.56           C  
ATOM   2035  C   GLY B 127     -21.054 -25.539  -4.789  1.00 61.74           C  
ATOM   2036  O   GLY B 127     -20.170 -24.915  -5.369  1.00 57.83           O  
ATOM   2037  N   VAL B 128     -22.192 -24.997  -4.385  1.00 65.70           N  
ATOM   2038  CA  VAL B 128     -22.584 -23.621  -4.601  1.00 67.15           C  
ATOM   2039  C   VAL B 128     -21.559 -22.591  -4.177  1.00 65.05           C  
ATOM   2040  O   VAL B 128     -21.197 -21.706  -4.940  1.00 66.58           O  
ATOM   2041  CB  VAL B 128     -23.920 -23.330  -3.789  1.00 68.63           C  
ATOM   2042  CG1 VAL B 128     -23.923 -21.924  -3.179  1.00 69.03           C  
ATOM   2043  CG2 VAL B 128     -25.161 -23.591  -4.654  1.00 68.03           C  
ATOM   2044  N   ALA B 129     -21.106 -22.701  -2.947  1.00 63.28           N  
ATOM   2045  CA  ALA B 129     -20.163 -21.743  -2.404  1.00 63.79           C  
ATOM   2046  C   ALA B 129     -18.879 -21.664  -3.209  1.00 62.43           C  
ATOM   2047  O   ALA B 129     -18.307 -20.577  -3.406  1.00 62.07           O  
ATOM   2048  CB  ALA B 129     -19.833 -22.103  -0.984  1.00 64.62           C  
ATOM   2049  N   THR B 130     -18.428 -22.819  -3.680  1.00 59.25           N  
ATOM   2050  CA  THR B 130     -17.230 -22.874  -4.500  1.00 58.02           C  
ATOM   2051  C   THR B 130     -17.462 -22.092  -5.793  1.00 57.37           C  
ATOM   2052  O   THR B 130     -16.581 -21.366  -6.251  1.00 59.90           O  
ATOM   2053  CB  THR B 130     -16.814 -24.319  -4.732  1.00 60.32           C  
ATOM   2054  OG1 THR B 130     -16.556 -24.915  -3.447  1.00 63.73           O  
ATOM   2055  CG2 THR B 130     -15.584 -24.401  -5.597  1.00 59.39           C  
ATOM   2056  N   PHE B 131     -18.643 -22.212  -6.375  1.00 54.21           N  
ATOM   2057  CA  PHE B 131     -18.856 -21.473  -7.581  0.50 55.15           C  
ATOM   2059  C   PHE B 131     -18.978 -19.961  -7.318  1.00 56.44           C  
ATOM   2060  O   PHE B 131     -18.420 -19.182  -8.075  1.00 57.46           O  
ATOM   2061  CB  PHE B 131     -20.003 -22.037  -8.397  0.50 54.97           C  
ATOM   2063  CG  PHE B 131     -19.916 -21.660  -9.825  0.50 49.78           C  
ATOM   2065  CD1 PHE B 131     -19.025 -22.310 -10.659  0.50 53.95           C  
ATOM   2067  CD2 PHE B 131     -20.680 -20.630 -10.333  0.50 56.67           C  
ATOM   2069  CE1 PHE B 131     -18.922 -21.951 -11.984  0.50 56.52           C  
ATOM   2071  CE2 PHE B 131     -20.573 -20.261 -11.666  0.50 49.97           C  
ATOM   2073  CZ  PHE B 131     -19.696 -20.927 -12.486  0.50 54.05           C  
ATOM   2075  N   LEU B 132     -19.642 -19.564  -6.246  1.00 57.27           N  
ATOM   2076  CA  LEU B 132     -19.729 -18.163  -5.891  1.00 58.80           C  
ATOM   2077  C   LEU B 132     -18.350 -17.537  -5.758  1.00 56.66           C  
ATOM   2078  O   LEU B 132     -18.102 -16.411  -6.196  1.00 56.13           O  
ATOM   2079  CB  LEU B 132     -20.432 -18.001  -4.543  1.00 62.84           C  
ATOM   2080  CG  LEU B 132     -21.902 -17.573  -4.459  1.00 65.43           C  
ATOM   2081  CD1 LEU B 132     -22.734 -18.178  -5.529  1.00 71.22           C  
ATOM   2082  CD2 LEU B 132     -22.439 -17.888  -3.047  1.00 65.46           C  
ATOM   2083  N   ASP B 133     -17.463 -18.259  -5.109  1.00 51.79           N  
ATOM   2084  CA  ASP B 133     -16.125 -17.782  -4.904  1.00 52.94           C  
ATOM   2085  C   ASP B 133     -15.391 -17.617  -6.237  1.00 53.61           C  
ATOM   2086  O   ASP B 133     -14.684 -16.635  -6.438  1.00 52.24           O  
ATOM   2087  CB  ASP B 133     -15.342 -18.689  -3.947  1.00 55.68           C  
ATOM   2088  CG  ASP B 133     -15.878 -18.629  -2.465  1.00 65.90           C  
ATOM   2089  OD1 ASP B 133     -16.802 -17.822  -2.159  1.00 67.69           O  
ATOM   2090  OD2 ASP B 133     -15.366 -19.398  -1.605  1.00 67.45           O  
ATOM   2091  N   ARG B 134     -15.553 -18.564  -7.153  1.00 53.48           N  
ATOM   2092  CA  ARG B 134     -14.941 -18.405  -8.466  1.00 54.27           C  
ATOM   2093  C   ARG B 134     -15.579 -17.300  -9.295  1.00 55.76           C  
ATOM   2094  O   ARG B 134     -14.890 -16.686 -10.077  1.00 57.15           O  
ATOM   2095  CB  ARG B 134     -14.953 -19.701  -9.274  1.00 55.81           C  
ATOM   2096  CG  ARG B 134     -14.003 -20.746  -8.723  1.00 60.40           C  
ATOM   2097  CD  ARG B 134     -13.781 -21.835  -9.745  1.00 66.26           C  
ATOM   2098  NE  ARG B 134     -13.043 -21.302 -10.892  1.00 67.95           N  
ATOM   2099  CZ  ARG B 134     -11.752 -21.503 -11.141  1.00 65.49           C  
ATOM   2100  NH1 ARG B 134     -11.011 -22.274 -10.333  1.00 62.23           N  
ATOM   2101  NH2 ARG B 134     -11.211 -20.947 -12.231  1.00 72.66           N  
ATOM   2102  N   ALA B 135     -16.881 -17.069  -9.150  1.00 54.53           N  
ATOM   2103  CA  ALA B 135     -17.567 -16.048  -9.940  1.00 54.33           C  
ATOM   2104  C   ALA B 135     -17.320 -14.636  -9.488  1.00 55.34           C  
ATOM   2105  O   ALA B 135     -17.493 -13.677 -10.254  1.00 53.56           O  
ATOM   2106  CB  ALA B 135     -19.076 -16.311  -9.926  1.00 53.57           C  
ATOM   2107  N   GLU B 136     -16.939 -14.510  -8.231  1.00 55.07           N  
ATOM   2108  CA  GLU B 136     -16.731 -13.226  -7.589  1.00 56.51           C  
ATOM   2109  C   GLU B 136     -15.894 -12.258  -8.429  1.00 55.23           C  
ATOM   2110  O   GLU B 136     -14.795 -12.582  -8.862  1.00 52.92           O  
ATOM   2111  CB  GLU B 136     -16.018 -13.472  -6.254  1.00 54.80           C  
ATOM   2112  CG  GLU B 136     -15.758 -12.245  -5.410  1.00 68.40           C  
ATOM   2113  CD  GLU B 136     -17.024 -11.667  -4.816  1.00 77.56           C  
ATOM   2114  OE1 GLU B 136     -18.051 -12.393  -4.733  1.00 93.11           O  
ATOM   2115  OE2 GLU B 136     -16.980 -10.479  -4.414  1.00 98.14           O  
ATOM   2116  N   GLY B 137     -16.406 -11.055  -8.635  1.00 53.81           N  
ATOM   2117  CA  GLY B 137     -15.647 -10.069  -9.358  1.00 54.15           C  
ATOM   2118  C   GLY B 137     -15.840 -10.032 -10.873  1.00 54.28           C  
ATOM   2119  O   GLY B 137     -15.371  -9.124 -11.527  1.00 54.67           O  
ATOM   2120  N   GLY B 138     -16.506 -11.009 -11.448  1.00 52.73           N  
ATOM   2121  CA  GLY B 138     -16.713 -10.994 -12.896  1.00 52.01           C  
ATOM   2122  C   GLY B 138     -18.185 -10.894 -13.216  1.00 54.25           C  
ATOM   2123  O   GLY B 138     -18.989 -10.692 -12.346  1.00 53.88           O  
ATOM   2124  N   THR B 139     -18.516 -11.017 -14.489  1.00 50.47           N  
ATOM   2125  CA  THR B 139     -19.882 -11.018 -14.935  1.00 51.49           C  
ATOM   2126  C   THR B 139     -20.461 -12.401 -14.664  1.00 50.82           C  
ATOM   2127  O   THR B 139     -19.833 -13.416 -14.996  1.00 51.10           O  
ATOM   2128  CB  THR B 139     -19.962 -10.702 -16.401  1.00 50.26           C  
ATOM   2129  OG1 THR B 139     -19.543  -9.345 -16.611  1.00 52.47           O  
ATOM   2130  CG2 THR B 139     -21.403 -10.909 -16.925  1.00 47.59           C  
ATOM   2131  N   THR B 140     -21.660 -12.443 -14.080  1.00 50.50           N  
ATOM   2132  CA  THR B 140     -22.289 -13.723 -13.747  1.00 50.45           C  
ATOM   2133  C   THR B 140     -23.728 -13.758 -14.208  1.00 51.67           C  
ATOM   2134  O   THR B 140     -24.528 -12.805 -13.958  1.00 51.73           O  
ATOM   2135  CB  THR B 140     -22.169 -14.036 -12.247  1.00 52.12           C  
ATOM   2136  OG1 THR B 140     -20.797 -13.854 -11.846  1.00 51.54           O  
ATOM   2137  CG2 THR B 140     -22.614 -15.477 -11.911  1.00 50.81           C  
ATOM   2138  N   LEU B 141     -24.058 -14.881 -14.855  1.00 50.21           N  
ATOM   2139  CA  LEU B 141     -25.384 -15.113 -15.435  1.00 50.91           C  
ATOM   2140  C   LEU B 141     -25.986 -16.431 -14.986  1.00 51.05           C  
ATOM   2141  O   LEU B 141     -25.284 -17.374 -14.692  1.00 52.20           O  
ATOM   2142  CB  LEU B 141     -25.328 -15.167 -16.974  1.00 50.73           C  
ATOM   2143  CG  LEU B 141     -24.655 -14.047 -17.762  1.00 51.99           C  
ATOM   2144  CD1 LEU B 141     -24.602 -14.435 -19.298  1.00 51.96           C  
ATOM   2145  CD2 LEU B 141     -25.360 -12.772 -17.491  1.00 50.82           C  
ATOM   2146  N   PHE B 142     -27.302 -16.444 -14.864  1.00 51.54           N  
ATOM   2147  CA  PHE B 142     -28.066 -17.644 -14.578  1.00 51.20           C  
ATOM   2148  C   PHE B 142     -28.919 -17.873 -15.829  1.00 52.35           C  
ATOM   2149  O   PHE B 142     -29.830 -17.086 -16.128  1.00 50.99           O  
ATOM   2150  CB  PHE B 142     -28.967 -17.427 -13.372  1.00 50.86           C  
ATOM   2151  CG  PHE B 142     -29.735 -18.652 -12.945  1.00 52.98           C  
ATOM   2152  CD1 PHE B 142     -30.956 -18.971 -13.542  1.00 54.18           C  
ATOM   2153  CD2 PHE B 142     -29.251 -19.477 -11.935  1.00 51.83           C  
ATOM   2154  CE1 PHE B 142     -31.696 -20.111 -13.131  1.00 57.24           C  
ATOM   2155  CE2 PHE B 142     -29.999 -20.612 -11.506  1.00 53.51           C  
ATOM   2156  CZ  PHE B 142     -31.214 -20.917 -12.110  1.00 52.25           C  
ATOM   2157  N   ILE B 143     -28.668 -18.981 -16.521  1.00 54.85           N  
ATOM   2158  CA  ILE B 143     -29.382 -19.343 -17.740  1.00 55.64           C  
ATOM   2159  C   ILE B 143     -30.216 -20.629 -17.615  1.00 60.48           C  
ATOM   2160  O   ILE B 143     -29.684 -21.724 -17.363  1.00 60.74           O  
ATOM   2161  CB  ILE B 143     -28.378 -19.513 -18.914  1.00 56.53           C  
ATOM   2162  CG1 ILE B 143     -27.581 -18.246 -19.098  1.00 54.42           C  
ATOM   2163  CG2 ILE B 143     -29.127 -19.839 -20.211  1.00 53.77           C  
ATOM   2164  CD1 ILE B 143     -26.555 -18.207 -20.265  1.00 56.95           C  
ATOM   2165  OXT ILE B 143     -31.478 -20.618 -17.805  1.00 64.38           O  
TER    2166      ILE B 143                                                      
ATOM   2167  N   LYS C   6     -16.478  -7.843   1.763  1.00 69.98           N  
ATOM   2168  CA  LYS C   6     -17.951  -8.027   1.988  1.00 69.34           C  
ATOM   2169  C   LYS C   6     -18.594  -8.736   0.780  1.00 68.46           C  
ATOM   2170  O   LYS C   6     -19.048  -8.050  -0.140  1.00 73.82           O  
ATOM   2171  CB  LYS C   6     -18.614  -6.656   2.216  1.00 71.80           C  
ATOM   2172  N   LYS C   7     -18.609 -10.087   0.770  1.00 63.08           N  
ATOM   2173  CA  LYS C   7     -19.148 -10.854  -0.331  1.00 60.39           C  
ATOM   2174  C   LYS C   7     -20.665 -10.785  -0.304  1.00 55.54           C  
ATOM   2175  O   LYS C   7     -21.276 -10.853   0.758  1.00 51.97           O  
ATOM   2176  CB  LYS C   7     -18.650 -12.295  -0.216  1.00 62.13           C  
ATOM   2177  CG  LYS C   7     -17.143 -12.453  -0.134  1.00 63.33           C  
ATOM   2178  N   LYS C   8     -21.273 -10.632  -1.467  1.00 53.47           N  
ATOM   2179  CA  LYS C   8     -22.707 -10.408  -1.552  1.00 54.26           C  
ATOM   2180  C   LYS C   8     -23.310 -11.090  -2.771  1.00 53.33           C  
ATOM   2181  O   LYS C   8     -22.691 -11.124  -3.857  1.00 51.35           O  
ATOM   2182  CB  LYS C   8     -22.903  -8.897  -1.609  1.00 54.76           C  
ATOM   2183  CG  LYS C   8     -24.280  -8.435  -1.754  1.00 59.99           C  
ATOM   2184  CD  LYS C   8     -24.389  -6.927  -1.515  1.00 60.70           C  
ATOM   2185  CE  LYS C   8     -23.596  -6.138  -2.495  1.00 61.02           C  
ATOM   2186  NZ  LYS C   8     -23.881  -4.699  -2.313  1.00 56.36           N  
ATOM   2187  N   LEU C   9     -24.492 -11.663  -2.568  1.00 51.42           N  
ATOM   2188  CA  LEU C   9     -25.275 -12.313  -3.606  1.00 50.92           C  
ATOM   2189  C   LEU C   9     -26.667 -11.736  -3.562  1.00 52.08           C  
ATOM   2190  O   LEU C   9     -27.275 -11.703  -2.500  1.00 50.46           O  
ATOM   2191  CB  LEU C   9     -25.388 -13.817  -3.338  1.00 52.51           C  
ATOM   2192  CG  LEU C   9     -26.334 -14.633  -4.237  1.00 50.74           C  
ATOM   2193  CD1 LEU C   9     -25.888 -14.642  -5.666  1.00 46.86           C  
ATOM   2194  CD2 LEU C   9     -26.448 -16.069  -3.665  1.00 49.72           C  
ATOM   2195  N   SER C  10     -27.159 -11.260  -4.704  1.00 50.74           N  
ATOM   2196  CA  SER C  10     -28.521 -10.740  -4.794  1.00 49.50           C  
ATOM   2197  C   SER C  10     -29.221 -11.504  -5.902  1.00 49.84           C  
ATOM   2198  O   SER C  10     -28.625 -11.780  -6.929  1.00 49.30           O  
ATOM   2199  CB  SER C  10     -28.478  -9.249  -5.049  1.00 50.34           C  
ATOM   2200  OG  SER C  10     -27.699  -8.575  -4.047  1.00 51.60           O  
ATOM   2201  N   ILE C  11     -30.460 -11.913  -5.670  1.00 51.02           N  
ATOM   2202  CA  ILE C  11     -31.235 -12.694  -6.660  1.00 51.03           C  
ATOM   2203  C   ILE C  11     -32.602 -12.090  -6.858  1.00 51.34           C  
ATOM   2204  O   ILE C  11     -33.279 -11.798  -5.869  1.00 49.88           O  
ATOM   2205  CB  ILE C  11     -31.488 -14.153  -6.208  1.00 52.41           C  
ATOM   2206  CG1 ILE C  11     -30.167 -14.846  -5.878  1.00 54.64           C  
ATOM   2207  CG2 ILE C  11     -32.254 -14.970  -7.315  1.00 50.27           C  
ATOM   2208  CD1 ILE C  11     -30.346 -16.261  -5.297  1.00 51.70           C  
ATOM   2209  N   ILE C  12     -32.965 -11.848  -8.120  1.00 51.90           N  
ATOM   2210  CA  ILE C  12     -34.316 -11.414  -8.499  1.00 52.98           C  
ATOM   2211  C   ILE C  12     -35.029 -12.723  -8.787  1.00 51.35           C  
ATOM   2212  O   ILE C  12     -34.681 -13.426  -9.734  1.00 52.74           O  
ATOM   2213  CB  ILE C  12     -34.318 -10.483  -9.722  1.00 52.77           C  
ATOM   2214  CG1 ILE C  12     -33.579  -9.189  -9.376  1.00 54.62           C  
ATOM   2215  CG2 ILE C  12     -35.757 -10.238 -10.219  1.00 51.70           C  
ATOM   2216  CD1 ILE C  12     -33.372  -8.249 -10.526  1.00 56.57           C  
ATOM   2217  N   VAL C  13     -35.952 -13.073  -7.910  1.00 51.49           N  
ATOM   2218  CA  VAL C  13     -36.706 -14.329  -7.962  1.00 50.74           C  
ATOM   2219  C   VAL C  13     -37.999 -14.085  -8.719  1.00 52.73           C  
ATOM   2220  O   VAL C  13     -39.025 -13.731  -8.137  1.00 52.59           O  
ATOM   2221  CB  VAL C  13     -37.004 -14.855  -6.546  1.00 50.71           C  
ATOM   2222  CG1 VAL C  13     -37.597 -16.242  -6.615  1.00 48.15           C  
ATOM   2223  CG2 VAL C  13     -35.714 -14.881  -5.733  1.00 46.40           C  
ATOM   2224  N   PHE C  14     -37.930 -14.262 -10.033  1.00 51.53           N  
ATOM   2225  CA  PHE C  14     -39.061 -13.985 -10.915  1.00 51.53           C  
ATOM   2226  C   PHE C  14     -39.947 -15.207 -11.095  1.00 51.93           C  
ATOM   2227  O   PHE C  14     -41.175 -15.109 -11.162  1.00 52.49           O  
ATOM   2228  CB  PHE C  14     -38.542 -13.493 -12.274  1.00 53.02           C  
ATOM   2229  CG  PHE C  14     -39.563 -13.545 -13.386  1.00 51.28           C  
ATOM   2230  CD1 PHE C  14     -40.369 -12.479 -13.637  1.00 52.36           C  
ATOM   2231  CD2 PHE C  14     -39.682 -14.667 -14.201  1.00 49.67           C  
ATOM   2232  CE1 PHE C  14     -41.316 -12.535 -14.642  1.00 50.28           C  
ATOM   2233  CE2 PHE C  14     -40.621 -14.717 -15.195  1.00 50.76           C  
ATOM   2234  CZ  PHE C  14     -41.431 -13.654 -15.420  1.00 51.92           C  
ATOM   2235  N   SER C  15     -39.300 -16.363 -11.201  1.00 52.86           N  
ATOM   2236  CA  SER C  15     -39.974 -17.616 -11.447  1.00 54.10           C  
ATOM   2237  C   SER C  15     -40.656 -18.172 -10.221  1.00 54.52           C  
ATOM   2238  O   SER C  15     -40.252 -17.880  -9.108  1.00 54.85           O  
ATOM   2239  CB  SER C  15     -38.986 -18.619 -11.998  1.00 54.87           C  
ATOM   2240  OG  SER C  15     -38.446 -18.085 -13.188  1.00 55.76           O  
ATOM   2241  N   GLY C  16     -41.688 -18.980 -10.461  1.00 55.99           N  
ATOM   2242  CA  GLY C  16     -42.529 -19.561  -9.414  1.00 55.91           C  
ATOM   2243  C   GLY C  16     -42.674 -21.070  -9.444  1.00 55.14           C  
ATOM   2244  O   GLY C  16     -43.442 -21.611  -8.675  1.00 56.99           O  
ATOM   2245  N   THR C  17     -41.944 -21.753 -10.321  1.00 54.45           N  
ATOM   2246  CA  THR C  17     -41.985 -23.210 -10.390  1.00 54.09           C  
ATOM   2247  C   THR C  17     -41.001 -23.775  -9.379  1.00 52.99           C  
ATOM   2248  O   THR C  17     -40.002 -23.148  -9.030  1.00 52.44           O  
ATOM   2249  CB  THR C  17     -41.643 -23.740 -11.780  1.00 55.02           C  
ATOM   2250  OG1 THR C  17     -40.445 -23.118 -12.249  1.00 57.15           O  
ATOM   2251  CG2 THR C  17     -42.750 -23.442 -12.742  1.00 58.22           C  
ATOM   2252  N   ILE C  18     -41.280 -24.973  -8.916  1.00 52.60           N  
ATOM   2253  CA  ILE C  18     -40.476 -25.584  -7.867  1.00 53.82           C  
ATOM   2254  C   ILE C  18     -39.033 -25.825  -8.287  1.00 53.49           C  
ATOM   2255  O   ILE C  18     -38.123 -25.674  -7.481  1.00 52.97           O  
ATOM   2256  CB  ILE C  18     -41.133 -26.889  -7.353  1.00 53.76           C  
ATOM   2257  CG1 ILE C  18     -40.359 -27.454  -6.158  1.00 57.51           C  
ATOM   2258  CG2 ILE C  18     -41.253 -27.922  -8.471  1.00 53.02           C  
ATOM   2259  CD1 ILE C  18     -40.287 -26.535  -4.985  1.00 63.31           C  
ATOM   2260  N   ASP C  19     -38.833 -26.184  -9.547  1.00 53.10           N  
ATOM   2261  CA  ASP C  19     -37.492 -26.453 -10.048  1.00 53.75           C  
ATOM   2262  C   ASP C  19     -36.640 -25.191 -10.057  1.00 54.28           C  
ATOM   2263  O   ASP C  19     -35.420 -25.292 -10.045  1.00 55.34           O  
ATOM   2264  CB  ASP C  19     -37.516 -27.119 -11.435  1.00 52.96           C  
ATOM   2265  CG  ASP C  19     -38.244 -26.286 -12.474  1.00 57.34           C  
ATOM   2266  OD1 ASP C  19     -39.462 -26.058 -12.287  1.00 59.51           O  
ATOM   2267  OD2 ASP C  19     -37.606 -25.869 -13.480  1.00 62.98           O  
ATOM   2268  N   LYS C  20     -37.261 -24.013 -10.082  1.00 55.15           N  
ATOM   2269  CA  LYS C  20     -36.483 -22.771 -10.002  1.00 56.48           C  
ATOM   2270  C   LYS C  20     -36.383 -22.239  -8.581  1.00 55.31           C  
ATOM   2271  O   LYS C  20     -35.392 -21.621  -8.230  1.00 57.71           O  
ATOM   2272  CB  LYS C  20     -37.008 -21.712 -10.965  1.00 57.85           C  
ATOM   2273  CG  LYS C  20     -36.672 -22.055 -12.394  1.00 65.10           C  
ATOM   2274  CD  LYS C  20     -36.693 -20.856 -13.310  1.00 74.06           C  
ATOM   2275  CE  LYS C  20     -36.442 -21.290 -14.748  1.00 78.06           C  
ATOM   2276  NZ  LYS C  20     -36.431 -20.147 -15.708  1.00 86.55           N  
ATOM   2277  N   LEU C  21     -37.381 -22.507  -7.754  1.00 54.71           N  
ATOM   2278  CA  LEU C  21     -37.333 -22.062  -6.382  1.00 54.11           C  
ATOM   2279  C   LEU C  21     -36.310 -22.860  -5.586  1.00 54.84           C  
ATOM   2280  O   LEU C  21     -35.720 -22.308  -4.675  1.00 54.74           O  
ATOM   2281  CB  LEU C  21     -38.718 -22.104  -5.755  1.00 55.85           C  
ATOM   2282  CG  LEU C  21     -39.738 -21.158  -6.404  1.00 53.21           C  
ATOM   2283  CD1 LEU C  21     -41.160 -21.519  -5.933  1.00 49.56           C  
ATOM   2284  CD2 LEU C  21     -39.408 -19.714  -6.115  1.00 54.80           C  
ATOM   2285  N   MET C  22     -36.089 -24.136  -5.914  1.00 55.83           N  
ATOM   2286  CA  MET C  22     -35.078 -24.950  -5.204  1.00 55.95           C  
ATOM   2287  C   MET C  22     -33.665 -24.310  -5.311  1.00 55.74           C  
ATOM   2288  O   MET C  22     -32.980 -24.136  -4.314  1.00 55.28           O  
ATOM   2289  CB  MET C  22     -35.058 -26.409  -5.693  1.00 54.49           C  
ATOM   2290  CG  MET C  22     -36.138 -27.359  -5.118  1.00 63.99           C  
ATOM   2291  SD  MET C  22     -36.167 -27.355  -3.156  0.75 72.57           SD 
ATOM   2292  CE  MET C  22     -34.235 -27.281  -2.718  1.00 65.65           C  
ATOM   2293  N   PRO C  23     -33.201 -24.007  -6.529  1.00 57.01           N  
ATOM   2294  CA  PRO C  23     -31.923 -23.295  -6.659  1.00 56.56           C  
ATOM   2295  C   PRO C  23     -31.842 -22.031  -5.788  1.00 56.34           C  
ATOM   2296  O   PRO C  23     -30.800 -21.740  -5.185  1.00 58.43           O  
ATOM   2297  CB  PRO C  23     -31.877 -22.915  -8.141  1.00 57.42           C  
ATOM   2298  CG  PRO C  23     -32.756 -23.845  -8.814  1.00 59.72           C  
ATOM   2299  CD  PRO C  23     -33.753 -24.382  -7.834  1.00 58.30           C  
ATOM   2300  N   VAL C  24     -32.921 -21.266  -5.731  1.00 55.23           N  
ATOM   2301  CA  VAL C  24     -32.927 -20.071  -4.900  1.00 54.13           C  
ATOM   2302  C   VAL C  24     -32.631 -20.449  -3.445  1.00 54.84           C  
ATOM   2303  O   VAL C  24     -31.836 -19.800  -2.769  1.00 54.29           O  
ATOM   2304  CB  VAL C  24     -34.272 -19.321  -4.963  1.00 54.59           C  
ATOM   2305  CG1 VAL C  24     -34.318 -18.223  -3.913  1.00 52.12           C  
ATOM   2306  CG2 VAL C  24     -34.494 -18.760  -6.354  1.00 50.36           C  
ATOM   2307  N   GLY C  25     -33.291 -21.482  -2.945  1.00 53.16           N  
ATOM   2308  CA  GLY C  25     -33.039 -21.926  -1.586  1.00 52.30           C  
ATOM   2309  C   GLY C  25     -31.625 -22.443  -1.380  1.00 51.96           C  
ATOM   2310  O   GLY C  25     -30.977 -22.140  -0.367  1.00 51.64           O  
ATOM   2311  N   ILE C  26     -31.140 -23.216  -2.350  1.00 50.59           N  
ATOM   2312  CA  ILE C  26     -29.805 -23.800  -2.274  1.00 52.45           C  
ATOM   2313  C   ILE C  26     -28.730 -22.726  -2.346  1.00 51.60           C  
ATOM   2314  O   ILE C  26     -27.763 -22.772  -1.608  1.00 53.01           O  
ATOM   2315  CB  ILE C  26     -29.592 -24.869  -3.382  1.00 53.18           C  
ATOM   2316  CG1 ILE C  26     -30.586 -26.030  -3.202  1.00 54.47           C  
ATOM   2317  CG2 ILE C  26     -28.155 -25.401  -3.345  1.00 51.26           C  
ATOM   2318  CD1 ILE C  26     -30.566 -27.050  -4.328  1.00 55.29           C  
ATOM   2319  N   LEU C  27     -28.887 -21.778  -3.256  1.00 51.43           N  
ATOM   2320  CA  LEU C  27     -27.931 -20.691  -3.371  1.00 52.39           C  
ATOM   2321  C   LEU C  27     -27.930 -19.861  -2.105  1.00 51.01           C  
ATOM   2322  O   LEU C  27     -26.877 -19.501  -1.603  1.00 51.02           O  
ATOM   2323  CB  LEU C  27     -28.257 -19.769  -4.568  1.00 52.89           C  
ATOM   2324  CG  LEU C  27     -27.884 -20.238  -5.982  1.00 57.27           C  
ATOM   2325  CD1 LEU C  27     -28.607 -19.457  -7.083  1.00 53.83           C  
ATOM   2326  CD2 LEU C  27     -26.379 -20.124  -6.127  1.00 58.84           C  
ATOM   2327  N   THR C  28     -29.119 -19.543  -1.598  1.00 50.87           N  
ATOM   2328  CA  THR C  28     -29.237 -18.707  -0.402  1.00 49.71           C  
ATOM   2329  C   THR C  28     -28.574 -19.353   0.792  1.00 50.03           C  
ATOM   2330  O   THR C  28     -27.771 -18.741   1.472  1.00 51.44           O  
ATOM   2331  CB  THR C  28     -30.685 -18.369  -0.073  1.00 51.10           C  
ATOM   2332  OG1 THR C  28     -31.230 -17.616  -1.158  1.00 51.40           O  
ATOM   2333  CG2 THR C  28     -30.771 -17.545   1.212  1.00 47.21           C  
ATOM   2334  N   SER C  29     -28.893 -20.615   1.001  1.00 50.90           N  
ATOM   2335  CA  SER C  29     -28.386 -21.406   2.102  1.00 50.88           C  
ATOM   2336  C   SER C  29     -26.875 -21.549   2.047  1.00 50.08           C  
ATOM   2337  O   SER C  29     -26.184 -21.329   3.016  1.00 50.07           O  
ATOM   2338  CB  SER C  29     -29.026 -22.786   2.020  1.00 50.81           C  
ATOM   2339  OG  SER C  29     -28.583 -23.609   3.071  1.00 56.22           O  
ATOM   2340  N   GLY C  30     -26.357 -21.929   0.894  1.00 50.70           N  
ATOM   2341  CA  GLY C  30     -24.904 -22.062   0.720  1.00 50.12           C  
ATOM   2342  C   GLY C  30     -24.167 -20.729   0.850  1.00 51.17           C  
ATOM   2343  O   GLY C  30     -23.115 -20.642   1.474  1.00 52.31           O  
ATOM   2344  N   ALA C  31     -24.707 -19.685   0.242  1.00 51.37           N  
ATOM   2345  CA  ALA C  31     -24.088 -18.375   0.323  1.00 49.56           C  
ATOM   2346  C   ALA C  31     -24.065 -17.908   1.777  1.00 50.26           C  
ATOM   2347  O   ALA C  31     -23.013 -17.521   2.278  1.00 50.43           O  
ATOM   2348  CB  ALA C  31     -24.855 -17.402  -0.540  1.00 49.19           C  
ATOM   2349  N   ALA C  32     -25.210 -17.984   2.464  1.00 51.07           N  
ATOM   2350  CA  ALA C  32     -25.288 -17.545   3.868  1.00 50.22           C  
ATOM   2351  C   ALA C  32     -24.302 -18.317   4.722  1.00 51.08           C  
ATOM   2352  O   ALA C  32     -23.613 -17.729   5.552  1.00 50.32           O  
ATOM   2353  CB  ALA C  32     -26.688 -17.663   4.443  1.00 49.43           C  
ATOM   2354  N   ALA C  33     -24.211 -19.626   4.504  1.00 50.38           N  
ATOM   2355  CA  ALA C  33     -23.291 -20.462   5.275  1.00 50.36           C  
ATOM   2356  C   ALA C  33     -21.829 -20.068   5.002  1.00 50.46           C  
ATOM   2357  O   ALA C  33     -20.976 -20.215   5.869  1.00 49.51           O  
ATOM   2358  CB  ALA C  33     -23.532 -21.955   4.980  1.00 48.52           C  
ATOM   2359  N   SER C  34     -21.543 -19.571   3.803  1.00 51.56           N  
ATOM   2360  CA  SER C  34     -20.189 -19.133   3.458  1.00 53.25           C  
ATOM   2361  C   SER C  34     -19.878 -17.696   3.842  1.00 54.23           C  
ATOM   2362  O   SER C  34     -18.827 -17.178   3.472  1.00 55.21           O  
ATOM   2363  CB  SER C  34     -19.933 -19.309   1.975  1.00 54.53           C  
ATOM   2364  OG  SER C  34     -19.760 -20.672   1.715  1.00 59.92           O  
ATOM   2365  N   GLY C  35     -20.783 -17.039   4.548  1.00 53.82           N  
ATOM   2366  CA  GLY C  35     -20.524 -15.682   4.990  1.00 54.04           C  
ATOM   2367  C   GLY C  35     -20.914 -14.584   4.020  1.00 53.85           C  
ATOM   2368  O   GLY C  35     -20.498 -13.450   4.194  1.00 53.46           O  
ATOM   2369  N   TYR C  36     -21.709 -14.910   3.001  1.00 54.10           N  
ATOM   2370  CA  TYR C  36     -22.225 -13.909   2.074  1.00 53.86           C  
ATOM   2371  C   TYR C  36     -23.440 -13.197   2.651  1.00 55.39           C  
ATOM   2372  O   TYR C  36     -24.218 -13.798   3.378  1.00 56.42           O  
ATOM   2373  CB  TYR C  36     -22.673 -14.570   0.762  1.00 56.77           C  
ATOM   2374  CG  TYR C  36     -21.574 -14.896  -0.190  1.00 57.89           C  
ATOM   2375  CD1 TYR C  36     -20.661 -15.900   0.097  1.00 61.81           C  
ATOM   2376  CD2 TYR C  36     -21.464 -14.229  -1.392  1.00 61.30           C  
ATOM   2377  CE1 TYR C  36     -19.638 -16.204  -0.773  1.00 67.01           C  
ATOM   2378  CE2 TYR C  36     -20.445 -14.516  -2.275  1.00 67.44           C  
ATOM   2379  CZ  TYR C  36     -19.532 -15.501  -1.961  1.00 70.03           C  
ATOM   2380  OH  TYR C  36     -18.514 -15.805  -2.829  1.00 69.86           O  
ATOM   2381  N   GLU C  37     -23.580 -11.922   2.320  1.00 54.29           N  
ATOM   2382  CA  GLU C  37     -24.786 -11.175   2.576  1.00 55.11           C  
ATOM   2383  C   GLU C  37     -25.658 -11.588   1.368  1.00 52.24           C  
ATOM   2384  O   GLU C  37     -25.178 -11.627   0.226  1.00 52.86           O  
ATOM   2385  CB  GLU C  37     -24.466  -9.688   2.594  1.00 56.96           C  
ATOM   2386  CG  GLU C  37     -25.713  -8.795   2.614  1.00 69.90           C  
ATOM   2387  CD  GLU C  37     -25.420  -7.274   2.396  1.00 70.26           C  
ATOM   2388  OE1 GLU C  37     -24.303  -6.796   2.801  1.00 70.77           O  
ATOM   2389  OE2 GLU C  37     -26.341  -6.597   1.814  1.00 74.84           O  
ATOM   2390  N   VAL C  38     -26.910 -11.950   1.594  1.00 50.22           N  
ATOM   2391  CA  VAL C  38     -27.797 -12.348   0.497  1.00 50.09           C  
ATOM   2392  C   VAL C  38     -29.032 -11.479   0.518  1.00 51.26           C  
ATOM   2393  O   VAL C  38     -29.610 -11.255   1.560  1.00 50.90           O  
ATOM   2394  CB  VAL C  38     -28.269 -13.842   0.603  1.00 51.98           C  
ATOM   2395  CG1 VAL C  38     -29.122 -14.225  -0.592  1.00 48.19           C  
ATOM   2396  CG2 VAL C  38     -27.073 -14.797   0.767  1.00 45.20           C  
ATOM   2397  N   ASN C  39     -29.415 -11.004  -0.658  1.00 50.66           N  
ATOM   2398  CA  ASN C  39     -30.597 -10.194  -0.865  1.00 49.75           C  
ATOM   2399  C   ASN C  39     -31.482 -10.908  -1.896  1.00 50.27           C  
ATOM   2400  O   ASN C  39     -31.019 -11.221  -2.999  1.00 51.06           O  
ATOM   2401  CB  ASN C  39     -30.226  -8.850  -1.507  1.00 49.79           C  
ATOM   2402  CG  ASN C  39     -29.423  -7.968  -0.606  1.00 52.53           C  
ATOM   2403  OD1 ASN C  39     -29.882  -7.607   0.464  1.00 52.79           O  
ATOM   2404  ND2 ASN C  39     -28.220  -7.608  -1.039  1.00 54.05           N  
ATOM   2405  N   LEU C  40     -32.734 -11.139  -1.553  1.00 50.29           N  
ATOM   2406  CA  LEU C  40     -33.702 -11.765  -2.457  1.00 50.43           C  
ATOM   2407  C   LEU C  40     -34.810 -10.782  -2.754  1.00 51.85           C  
ATOM   2408  O   LEU C  40     -35.359 -10.155  -1.844  1.00 53.40           O  
ATOM   2409  CB  LEU C  40     -34.316 -12.979  -1.790  1.00 49.92           C  
ATOM   2410  CG  LEU C  40     -33.364 -14.089  -1.374  1.00 51.34           C  
ATOM   2411  CD1 LEU C  40     -34.172 -15.216  -0.752  1.00 52.88           C  
ATOM   2412  CD2 LEU C  40     -32.581 -14.572  -2.598  1.00 51.20           C  
ATOM   2413  N   PHE C  41     -35.156 -10.657  -4.021  1.00 51.96           N  
ATOM   2414  CA  PHE C  41     -36.224  -9.752  -4.451  1.00 52.29           C  
ATOM   2415  C   PHE C  41     -37.270 -10.583  -5.166  1.00 53.25           C  
ATOM   2416  O   PHE C  41     -37.069 -10.987  -6.305  1.00 53.36           O  
ATOM   2417  CB  PHE C  41     -35.673  -8.701  -5.392  1.00 51.96           C  
ATOM   2418  CG  PHE C  41     -36.678  -7.662  -5.845  1.00 56.56           C  
ATOM   2419  CD1 PHE C  41     -37.173  -6.716  -4.959  1.00 58.55           C  
ATOM   2420  CD2 PHE C  41     -37.078  -7.593  -7.166  1.00 56.95           C  
ATOM   2421  CE1 PHE C  41     -38.048  -5.737  -5.379  1.00 53.02           C  
ATOM   2422  CE2 PHE C  41     -37.956  -6.611  -7.590  1.00 57.76           C  
ATOM   2423  CZ  PHE C  41     -38.439  -5.688  -6.709  1.00 59.83           C  
ATOM   2424  N   PHE C  42     -38.394 -10.841  -4.505  1.00 52.89           N  
ATOM   2425  CA  PHE C  42     -39.442 -11.660  -5.139  1.00 52.37           C  
ATOM   2426  C   PHE C  42     -40.383 -10.812  -5.979  1.00 53.80           C  
ATOM   2427  O   PHE C  42     -41.035  -9.890  -5.492  1.00 55.19           O  
ATOM   2428  CB  PHE C  42     -40.181 -12.438  -4.116  1.00 52.05           C  
ATOM   2429  CG  PHE C  42     -39.357 -13.490  -3.462  1.00 51.64           C  
ATOM   2430  CD1 PHE C  42     -38.489 -13.170  -2.450  1.00 52.22           C  
ATOM   2431  CD2 PHE C  42     -39.491 -14.815  -3.821  1.00 53.87           C  
ATOM   2432  CE1 PHE C  42     -37.747 -14.151  -1.810  1.00 53.37           C  
ATOM   2433  CE2 PHE C  42     -38.749 -15.793  -3.204  1.00 55.75           C  
ATOM   2434  CZ  PHE C  42     -37.880 -15.464  -2.188  1.00 52.48           C  
ATOM   2435  N   THR C  43     -40.472 -11.158  -7.250  1.00 53.84           N  
ATOM   2436  CA  THR C  43     -41.247 -10.402  -8.204  1.00 53.02           C  
ATOM   2437  C   THR C  43     -42.092 -11.348  -9.076  1.00 53.44           C  
ATOM   2438  O   THR C  43     -41.815 -12.535  -9.192  1.00 52.93           O  
ATOM   2439  CB  THR C  43     -40.303  -9.494  -9.054  1.00 54.91           C  
ATOM   2440  OG1 THR C  43     -41.079  -8.529  -9.781  1.00 54.72           O  
ATOM   2441  CG2 THR C  43     -39.394 -10.320 -10.018  1.00 49.18           C  
ATOM   2442  N   PHE C  44     -43.137 -10.816  -9.675  1.00 52.74           N  
ATOM   2443  CA  PHE C  44     -44.020 -11.612 -10.510  1.00 54.87           C  
ATOM   2444  C   PHE C  44     -44.407 -12.966  -9.895  1.00 53.63           C  
ATOM   2445  O   PHE C  44     -44.950 -13.002  -8.807  1.00 53.88           O  
ATOM   2446  CB  PHE C  44     -43.446 -11.737 -11.920  1.00 56.01           C  
ATOM   2447  CG  PHE C  44     -43.651 -10.512 -12.729  1.00 59.48           C  
ATOM   2448  CD1 PHE C  44     -42.860  -9.373 -12.497  1.00 66.46           C  
ATOM   2449  CD2 PHE C  44     -44.666 -10.458 -13.675  1.00 65.07           C  
ATOM   2450  CE1 PHE C  44     -43.062  -8.211 -13.225  1.00 67.17           C  
ATOM   2451  CE2 PHE C  44     -44.877  -9.309 -14.412  1.00 67.19           C  
ATOM   2452  CZ  PHE C  44     -44.086  -8.179 -14.188  1.00 67.36           C  
ATOM   2453  N   TRP C  45     -44.045 -14.065 -10.545  1.00 52.96           N  
ATOM   2454  CA  TRP C  45     -44.468 -15.370 -10.081  1.00 53.66           C  
ATOM   2455  C   TRP C  45     -43.778 -15.768  -8.784  1.00 52.86           C  
ATOM   2456  O   TRP C  45     -44.314 -16.542  -8.024  1.00 52.02           O  
ATOM   2457  CB  TRP C  45     -44.250 -16.419 -11.163  1.00 53.69           C  
ATOM   2458  CG  TRP C  45     -44.693 -15.961 -12.488  1.00 51.44           C  
ATOM   2459  CD1 TRP C  45     -43.914 -15.763 -13.567  1.00 53.13           C  
ATOM   2460  CD2 TRP C  45     -46.024 -15.599 -12.877  1.00 51.51           C  
ATOM   2461  NE1 TRP C  45     -44.672 -15.335 -14.634  1.00 55.35           N  
ATOM   2462  CE2 TRP C  45     -45.971 -15.214 -14.229  1.00 50.81           C  
ATOM   2463  CE3 TRP C  45     -47.257 -15.578 -12.219  1.00 53.17           C  
ATOM   2464  CZ2 TRP C  45     -47.104 -14.816 -14.944  1.00 57.42           C  
ATOM   2465  CZ3 TRP C  45     -48.383 -15.189 -12.927  1.00 55.60           C  
ATOM   2466  CH2 TRP C  45     -48.303 -14.820 -14.282  1.00 55.69           C  
ATOM   2467  N   GLY C  46     -42.577 -15.260  -8.548  1.00 53.65           N  
ATOM   2468  CA  GLY C  46     -41.876 -15.538  -7.301  1.00 53.19           C  
ATOM   2469  C   GLY C  46     -42.577 -14.866  -6.134  1.00 54.30           C  
ATOM   2470  O   GLY C  46     -42.570 -15.391  -5.023  1.00 54.36           O  
ATOM   2471  N   LEU C  47     -43.165 -13.699  -6.379  1.00 54.37           N  
ATOM   2472  CA  LEU C  47     -43.883 -13.002  -5.333  1.00 57.19           C  
ATOM   2473  C   LEU C  47     -45.118 -13.810  -4.937  1.00 55.81           C  
ATOM   2474  O   LEU C  47     -45.437 -13.928  -3.769  1.00 55.55           O  
ATOM   2475  CB  LEU C  47     -44.298 -11.603  -5.794  1.00 56.64           C  
ATOM   2476  CG  LEU C  47     -45.104 -10.826  -4.759  1.00 62.67           C  
ATOM   2477  CD1 LEU C  47     -44.281 -10.485  -3.528  1.00 57.16           C  
ATOM   2478  CD2 LEU C  47     -45.674  -9.594  -5.409  1.00 65.33           C  
ATOM   2479  N   GLN C  48     -45.796 -14.366  -5.932  1.00 56.40           N  
ATOM   2480  CA  GLN C  48     -46.968 -15.201  -5.720  1.00 57.41           C  
ATOM   2481  C   GLN C  48     -46.569 -16.373  -4.801  1.00 56.62           C  
ATOM   2482  O   GLN C  48     -47.299 -16.762  -3.895  1.00 56.01           O  
ATOM   2483  CB  GLN C  48     -47.461 -15.746  -7.073  1.00 58.99           C  
ATOM   2484  CG  GLN C  48     -48.938 -16.062  -7.171  1.00 70.38           C  
ATOM   2485  CD  GLN C  48     -49.784 -14.815  -7.415  1.00 81.55           C  
ATOM   2486  OE1 GLN C  48     -49.263 -13.763  -7.814  1.00 90.26           O  
ATOM   2487  NE2 GLN C  48     -51.095 -14.932  -7.195  1.00 76.38           N  
ATOM   2488  N   ALA C  49     -45.375 -16.907  -5.043  1.00 56.29           N  
ATOM   2489  CA  ALA C  49     -44.860 -18.054  -4.309  1.00 56.10           C  
ATOM   2490  C   ALA C  49     -44.585 -17.779  -2.832  1.00 56.09           C  
ATOM   2491  O   ALA C  49     -44.509 -18.719  -2.051  1.00 57.36           O  
ATOM   2492  CB  ALA C  49     -43.585 -18.582  -5.015  1.00 54.26           C  
ATOM   2493  N   ILE C  50     -44.417 -16.512  -2.452  1.00 55.26           N  
ATOM   2494  CA  ILE C  50     -44.208 -16.157  -1.045  1.00 55.04           C  
ATOM   2495  C   ILE C  50     -45.469 -15.580  -0.367  1.00 55.89           C  
ATOM   2496  O   ILE C  50     -45.379 -14.990   0.726  1.00 56.51           O  
ATOM   2497  CB  ILE C  50     -42.965 -15.244  -0.802  1.00 55.50           C  
ATOM   2498  CG1 ILE C  50     -43.063 -13.935  -1.592  1.00 54.95           C  
ATOM   2499  CG2 ILE C  50     -41.720 -15.990  -1.155  1.00 56.18           C  
ATOM   2500  CD1 ILE C  50     -42.278 -12.853  -1.004  1.00 54.08           C  
ATOM   2501  N   THR C  51     -46.641 -15.742  -0.991  1.00 54.48           N  
ATOM   2502  CA  THR C  51     -47.872 -15.350  -0.331  1.00 55.11           C  
ATOM   2503  C   THR C  51     -48.235 -16.494   0.616  1.00 55.02           C  
ATOM   2504  O   THR C  51     -47.949 -17.668   0.341  1.00 53.66           O  
ATOM   2505  CB  THR C  51     -49.061 -15.162  -1.297  1.00 54.76           C  
ATOM   2506  OG1 THR C  51     -49.366 -16.559  -2.005  1.00 59.51           O  
ATOM   2507  CG2 THR C  51     -48.654 -13.990  -2.357  1.00 56.28           C  
ATOM   2508  N   LYS C  52     -48.831 -16.147   1.748  1.00 55.61           N  
ATOM   2509  CA  LYS C  52     -49.258 -17.152   2.712  1.00 57.52           C  
ATOM   2510  C   LYS C  52     -50.148 -18.179   2.040  1.00 57.38           C  
ATOM   2511  O   LYS C  52     -50.012 -19.367   2.304  1.00 57.84           O  
ATOM   2512  CB  LYS C  52     -49.992 -16.521   3.890  1.00 57.61           C  
ATOM   2513  CG  LYS C  52     -49.086 -15.705   4.782  1.00 59.71           C  
ATOM   2514  CD  LYS C  52     -49.856 -15.078   5.914  1.00 57.73           C  
ATOM   2515  CE  LYS C  52     -48.969 -14.169   6.723  1.00 62.10           C  
ATOM   2516  NZ  LYS C  52     -49.734 -13.443   7.751  1.00 61.56           N  
ATOM   2517  N   ARG C  53     -51.029 -17.726   1.151  1.00 57.78           N  
ATOM   2518  CA  ARG C  53     -51.933 -18.645   0.453  1.00 59.53           C  
ATOM   2519  C   ARG C  53     -51.172 -19.698  -0.334  1.00 58.46           C  
ATOM   2520  O   ARG C  53     -51.491 -20.878  -0.258  1.00 55.38           O  
ATOM   2521  CB  ARG C  53     -52.866 -17.892  -0.499  1.00 61.37           C  
ATOM   2522  N   SER C  54     -50.161 -19.271  -1.082  1.00 59.10           N  
ATOM   2523  CA  SER C  54     -49.371 -20.201  -1.906  1.00 60.02           C  
ATOM   2524  C   SER C  54     -48.537 -21.144  -1.040  1.00 61.34           C  
ATOM   2525  O   SER C  54     -48.456 -22.335  -1.318  1.00 62.69           O  
ATOM   2526  CB  SER C  54     -48.483 -19.457  -2.919  1.00 56.66           C  
ATOM   2527  N   LEU C  55     -47.944 -20.613   0.023  1.00 63.15           N  
ATOM   2528  CA  LEU C  55     -47.123 -21.417   0.920  1.00 63.72           C  
ATOM   2529  C   LEU C  55     -47.916 -22.475   1.685  1.00 65.29           C  
ATOM   2530  O   LEU C  55     -47.395 -23.559   1.928  1.00 66.03           O  
ATOM   2531  CB  LEU C  55     -46.344 -20.511   1.877  1.00 63.82           C  
ATOM   2532  CG  LEU C  55     -45.242 -19.672   1.216  1.00 60.00           C  
ATOM   2533  CD1 LEU C  55     -44.638 -18.726   2.219  1.00 57.33           C  
ATOM   2534  CD2 LEU C  55     -44.172 -20.564   0.624  1.00 57.64           C  
ATOM   2535  N   ASN C  56     -49.161 -22.166   2.051  1.00 67.26           N  
ATOM   2536  CA  ASN C  56     -50.028 -23.114   2.774  1.00 68.18           C  
ATOM   2537  C   ASN C  56     -50.818 -24.039   1.848  1.00 69.57           C  
ATOM   2538  O   ASN C  56     -51.470 -24.953   2.322  1.00 69.64           O  
ATOM   2539  CB  ASN C  56     -51.050 -22.376   3.652  1.00 68.13           C  
ATOM   2540  CG  ASN C  56     -50.407 -21.488   4.689  1.00 68.46           C  
ATOM   2541  OD1 ASN C  56     -49.191 -21.475   4.849  1.00 69.55           O  
ATOM   2542  ND2 ASN C  56     -51.235 -20.737   5.411  1.00 71.16           N  
ATOM   2543  N   SER C  57     -50.765 -23.803   0.539  1.00 71.18           N  
ATOM   2544  CA  SER C  57     -51.534 -24.599  -0.401  1.00 71.94           C  
ATOM   2545  C   SER C  57     -51.212 -26.079  -0.302  1.00 73.25           C  
ATOM   2546  O   SER C  57     -50.055 -26.457  -0.123  1.00 72.69           O  
ATOM   2547  CB  SER C  57     -51.286 -24.132  -1.827  1.00 71.31           C  
ATOM   2548  OG  SER C  57     -52.057 -24.907  -2.726  1.00 73.87           O  
ATOM   2549  N   GLN C  58     -52.255 -26.899  -0.417  1.00 75.45           N  
ATOM   2550  CA  GLN C  58     -52.132 -28.349  -0.377  1.00 77.19           C  
ATOM   2551  C   GLN C  58     -51.833 -28.878  -1.785  1.00 78.47           C  
ATOM   2552  O   GLN C  58     -51.444 -30.031  -1.943  1.00 79.37           O  
ATOM   2553  CB  GLN C  58     -53.414 -28.982   0.181  1.00 74.74           C  
ATOM   2554  N   GLN C  59     -52.002 -28.027  -2.799  1.00 79.48           N  
ATOM   2555  CA  GLN C  59     -51.771 -28.416  -4.193  1.00 80.61           C  
ATOM   2556  C   GLN C  59     -50.293 -28.745  -4.465  1.00 81.72           C  
ATOM   2557  O   GLN C  59     -49.400 -28.015  -4.013  1.00 81.31           O  
ATOM   2558  CB  GLN C  59     -52.249 -27.311  -5.144  1.00 79.91           C  
ATOM   2559  N   PRO C  60     -50.030 -29.840  -5.219  1.00 83.13           N  
ATOM   2560  CA  PRO C  60     -48.648 -30.271  -5.490  1.00 83.02           C  
ATOM   2561  C   PRO C  60     -47.840 -29.217  -6.240  1.00 83.07           C  
ATOM   2562  O   PRO C  60     -48.344 -28.661  -7.215  1.00 82.98           O  
ATOM   2563  CB  PRO C  60     -48.824 -31.528  -6.356  1.00 83.40           C  
ATOM   2564  CG  PRO C  60     -50.219 -31.460  -6.890  1.00 84.35           C  
ATOM   2565  CD  PRO C  60     -51.023 -30.720  -5.871  1.00 83.66           C  
ATOM   2566  N   PRO C  61     -46.590 -28.947  -5.799  1.00 83.77           N  
ATOM   2567  CA  PRO C  61     -45.753 -27.915  -6.447  1.00 83.45           C  
ATOM   2568  C   PRO C  61     -45.690 -28.061  -7.969  1.00 81.14           C  
ATOM   2569  O   PRO C  61     -45.762 -29.186  -8.492  1.00 81.51           O  
ATOM   2570  CB  PRO C  61     -44.357 -28.105  -5.817  1.00 83.98           C  
ATOM   2571  CG  PRO C  61     -44.440 -29.354  -4.981  1.00 85.42           C  
ATOM   2572  CD  PRO C  61     -45.889 -29.593  -4.674  1.00 84.33           C  
ATOM   2573  N   GLN C  62     -45.555 -26.934  -8.665  1.00 76.99           N  
ATOM   2574  CA  GLN C  62     -45.569 -26.951 -10.119  1.00 74.41           C  
ATOM   2575  C   GLN C  62     -44.161 -27.008 -10.703  1.00 69.85           C  
ATOM   2576  O   GLN C  62     -43.355 -26.142 -10.420  1.00 67.70           O  
ATOM   2577  CB  GLN C  62     -46.281 -25.693 -10.632  1.00 74.54           C  
ATOM   2578  N   ILE C  63     -43.864 -28.047 -11.482  1.00 66.34           N  
ATOM   2579  CA  ILE C  63     -42.597 -28.154 -12.197  1.00 65.64           C  
ATOM   2580  C   ILE C  63     -42.780 -27.468 -13.536  1.00 63.02           C  
ATOM   2581  O   ILE C  63     -43.900 -27.401 -14.058  1.00 58.55           O  
ATOM   2582  CB  ILE C  63     -42.177 -29.622 -12.490  1.00 66.71           C  
ATOM   2583  CG1 ILE C  63     -41.566 -30.286 -11.258  1.00 70.48           C  
ATOM   2584  CG2 ILE C  63     -41.096 -29.679 -13.573  1.00 66.50           C  
ATOM   2585  CD1 ILE C  63     -40.144 -29.818 -10.933  1.00 68.13           C  
ATOM   2586  N   ASP C  64     -41.676 -26.938 -14.072  1.00 60.30           N  
ATOM   2587  CA  ASP C  64     -41.637 -26.325 -15.401  1.00 59.07           C  
ATOM   2588  C   ASP C  64     -42.177 -27.350 -16.408  1.00 58.71           C  
ATOM   2589  O   ASP C  64     -41.699 -28.483 -16.447  1.00 58.36           O  
ATOM   2590  CB  ASP C  64     -40.169 -25.979 -15.742  1.00 58.38           C  
ATOM   2591  CG  ASP C  64     -40.004 -25.158 -17.025  1.00 59.97           C  
ATOM   2592  OD1 ASP C  64     -40.714 -25.389 -18.015  1.00 58.19           O  
ATOM   2593  OD2 ASP C  64     -39.102 -24.282 -17.053  1.00 71.71           O  
ATOM   2594  N   LYS C  65     -43.186 -26.957 -17.193  1.00 59.00           N  
ATOM   2595  CA  LYS C  65     -43.766 -27.840 -18.221  1.00 59.43           C  
ATOM   2596  C   LYS C  65     -42.707 -28.369 -19.191  1.00 57.96           C  
ATOM   2597  O   LYS C  65     -42.890 -29.397 -19.785  1.00 55.40           O  
ATOM   2598  CB  LYS C  65     -44.908 -27.171 -19.006  1.00 60.45           C  
ATOM   2599  CG  LYS C  65     -46.271 -27.179 -18.275  1.00 62.05           C  
ATOM   2600  CD  LYS C  65     -47.365 -26.453 -19.052  1.00 60.77           C  
ATOM   2601  N   ASN C  66     -41.587 -27.656 -19.361  1.00 58.21           N  
ATOM   2602  CA  ASN C  66     -40.507 -28.154 -20.241  1.00 58.64           C  
ATOM   2603  C   ASN C  66     -39.849 -29.436 -19.726  1.00 60.17           C  
ATOM   2604  O   ASN C  66     -39.226 -30.160 -20.498  1.00 59.32           O  
ATOM   2605  CB  ASN C  66     -39.369 -27.125 -20.441  1.00 58.62           C  
ATOM   2606  CG  ASN C  66     -39.709 -26.036 -21.420  1.00 54.40           C  
ATOM   2607  OD1 ASN C  66     -40.177 -26.296 -22.509  1.00 59.04           O  
ATOM   2608  ND2 ASN C  66     -39.414 -24.804 -21.052  1.00 56.20           N  
ATOM   2609  N   TYR C  67     -39.948 -29.696 -18.424  1.00 62.75           N  
ATOM   2610  CA  TYR C  67     -39.324 -30.887 -17.839  1.00 65.05           C  
ATOM   2611  C   TYR C  67     -40.315 -31.712 -16.984  1.00 65.93           C  
ATOM   2612  O   TYR C  67     -39.922 -32.302 -15.985  1.00 64.70           O  
ATOM   2613  CB  TYR C  67     -38.090 -30.512 -17.005  1.00 64.15           C  
ATOM   2614  CG  TYR C  67     -37.191 -29.455 -17.627  1.00 58.78           C  
ATOM   2615  CD1 TYR C  67     -36.241 -29.782 -18.584  1.00 57.35           C  
ATOM   2616  CD2 TYR C  67     -37.316 -28.135 -17.261  1.00 61.52           C  
ATOM   2617  CE1 TYR C  67     -35.437 -28.818 -19.152  1.00 56.53           C  
ATOM   2618  CE2 TYR C  67     -36.507 -27.153 -17.804  1.00 66.83           C  
ATOM   2619  CZ  TYR C  67     -35.569 -27.496 -18.755  1.00 63.34           C  
ATOM   2620  OH  TYR C  67     -34.786 -26.491 -19.284  1.00 61.14           O  
ATOM   2621  N   GLU C  68     -41.591 -31.737 -17.367  1.00 68.85           N  
ATOM   2622  CA  GLU C  68     -42.612 -32.521 -16.646  1.00 72.04           C  
ATOM   2623  C   GLU C  68     -42.208 -33.986 -16.437  1.00 73.81           C  
ATOM   2624  O   GLU C  68     -42.326 -34.512 -15.319  1.00 73.92           O  
ATOM   2625  CB  GLU C  68     -43.956 -32.535 -17.401  1.00 72.53           C  
ATOM   2626  CG  GLU C  68     -44.782 -31.253 -17.364  1.00 74.87           C  
ATOM   2627  CD  GLU C  68     -46.093 -31.371 -18.159  1.00 74.93           C  
ATOM   2628  OE1 GLU C  68     -46.189 -32.246 -19.052  1.00 82.17           O  
ATOM   2629  OE2 GLU C  68     -47.029 -30.582 -17.901  1.00 82.27           O  
ATOM   2630  N   GLN C  69     -41.760 -34.633 -17.522  1.00 74.99           N  
ATOM   2631  CA  GLN C  69     -41.360 -36.055 -17.512  1.00 75.63           C  
ATOM   2632  C   GLN C  69     -40.339 -36.396 -16.420  1.00 77.27           C  
ATOM   2633  O   GLN C  69     -40.336 -37.512 -15.889  1.00 76.57           O  
ATOM   2634  CB  GLN C  69     -40.786 -36.463 -18.878  1.00 75.17           C  
ATOM   2635  N   MET C  70     -39.496 -35.422 -16.080  1.00 78.18           N  
ATOM   2636  CA  MET C  70     -38.450 -35.597 -15.072  1.00 79.28           C  
ATOM   2637  C   MET C  70     -38.855 -35.146 -13.656  1.00 78.68           C  
ATOM   2638  O   MET C  70     -38.071 -35.282 -12.712  1.00 77.27           O  
ATOM   2639  CB  MET C  70     -37.243 -34.759 -15.465  1.00 81.53           C  
ATOM   2640  CG  MET C  70     -35.921 -35.415 -15.203  1.00 87.35           C  
ATOM   2641  SD  MET C  70     -35.314 -36.222 -16.823  0.75108.92           SD 
ATOM   2642  CE  MET C  70     -34.925 -34.554 -17.904  1.00 91.44           C  
ATOM   2643  N   GLY C  71     -40.049 -34.576 -13.518  1.00 78.84           N  
ATOM   2644  CA  GLY C  71     -40.539 -34.078 -12.231  1.00 78.95           C  
ATOM   2645  C   GLY C  71     -40.586 -35.093 -11.097  1.00 78.18           C  
ATOM   2646  O   GLY C  71     -39.973 -34.870 -10.049  1.00 78.17           O  
ATOM   2647  N   PRO C  72     -41.287 -36.229 -11.302  1.00 77.62           N  
ATOM   2648  CA  PRO C  72     -41.396 -37.239 -10.235  1.00 75.93           C  
ATOM   2649  C   PRO C  72     -40.042 -37.737  -9.715  1.00 74.63           C  
ATOM   2650  O   PRO C  72     -39.867 -37.851  -8.499  1.00 74.60           O  
ATOM   2651  CB  PRO C  72     -42.176 -38.386 -10.903  1.00 76.35           C  
ATOM   2652  CG  PRO C  72     -42.059 -38.151 -12.362  1.00 77.25           C  
ATOM   2653  CD  PRO C  72     -41.976 -36.671 -12.531  1.00 77.49           C  
ATOM   2654  N   ILE C  73     -39.098 -38.010 -10.623  1.00 72.58           N  
ATOM   2655  CA  ILE C  73     -37.743 -38.457 -10.241  1.00 72.26           C  
ATOM   2656  C   ILE C  73     -37.163 -37.516  -9.181  1.00 71.62           C  
ATOM   2657  O   ILE C  73     -36.646 -37.958  -8.145  1.00 68.75           O  
ATOM   2658  CB  ILE C  73     -36.743 -38.499 -11.462  1.00 71.76           C  
ATOM   2659  CG1 ILE C  73     -37.202 -39.486 -12.544  1.00 73.43           C  
ATOM   2660  CG2 ILE C  73     -35.338 -38.888 -11.003  1.00 70.63           C  
ATOM   2661  CD1 ILE C  73     -36.249 -39.617 -13.741  1.00 72.18           C  
ATOM   2662  N   MET C  74     -37.274 -36.218  -9.454  1.00 72.02           N  
ATOM   2663  CA  MET C  74     -36.763 -35.189  -8.566  1.00 73.16           C  
ATOM   2664  C   MET C  74     -37.512 -35.147  -7.243  1.00 71.12           C  
ATOM   2665  O   MET C  74     -36.885 -35.183  -6.185  1.00 68.44           O  
ATOM   2666  CB  MET C  74     -36.855 -33.816  -9.242  1.00 72.97           C  
ATOM   2667  CG  MET C  74     -36.430 -32.662  -8.358  1.00 75.32           C  
ATOM   2668  SD  MET C  74     -36.777 -31.001  -9.259  0.75 81.17           SD 
ATOM   2669  CE  MET C  74     -36.602 -29.717  -7.642  1.00 73.26           C  
ATOM   2670  N   MET C  75     -38.841 -35.064  -7.302  1.00 71.57           N  
ATOM   2671  CA  MET C  75     -39.662 -34.958  -6.078  1.00 73.58           C  
ATOM   2672  C   MET C  75     -39.436 -36.139  -5.157  1.00 74.23           C  
ATOM   2673  O   MET C  75     -39.262 -35.981  -3.945  1.00 74.21           O  
ATOM   2674  CB  MET C  75     -41.165 -34.876  -6.395  1.00 74.21           C  
ATOM   2675  CG  MET C  75     -41.571 -33.725  -7.284  1.00 78.76           C  
ATOM   2676  SD  MET C  75     -40.734 -32.049  -6.730  0.75 91.63           SD 
ATOM   2677  CE  MET C  75     -41.421 -31.981  -4.812  1.00 85.91           C  
ATOM   2678  N   GLN C  76     -39.441 -37.318  -5.766  1.00 74.77           N  
ATOM   2679  CA  GLN C  76     -39.274 -38.583  -5.063  1.00 74.59           C  
ATOM   2680  C   GLN C  76     -37.900 -38.657  -4.393  1.00 74.49           C  
ATOM   2681  O   GLN C  76     -37.816 -39.028  -3.219  1.00 73.68           O  
ATOM   2682  CB  GLN C  76     -39.513 -39.744  -6.058  1.00 73.94           C  
ATOM   2683  CG  GLN C  76     -39.703 -41.158  -5.473  1.00 74.73           C  
ATOM   2684  CD  GLN C  76     -38.428 -41.989  -5.378  1.00 72.24           C  
ATOM   2685  OE1 GLN C  76     -37.378 -41.620  -5.912  1.00 66.06           O  
ATOM   2686  NE2 GLN C  76     -38.529 -43.142  -4.718  1.00 65.40           N  
ATOM   2687  N   LYS C  77     -36.842 -38.245  -5.106  1.00 73.68           N  
ATOM   2688  CA  LYS C  77     -35.476 -38.330  -4.571  1.00 72.68           C  
ATOM   2689  C   LYS C  77     -35.211 -37.311  -3.464  1.00 72.75           C  
ATOM   2690  O   LYS C  77     -34.367 -37.555  -2.601  1.00 71.03           O  
ATOM   2691  CB  LYS C  77     -34.436 -38.218  -5.688  1.00 70.93           C  
ATOM   2692  N   MET C  78     -35.942 -36.194  -3.484  1.00 73.77           N  
ATOM   2693  CA  MET C  78     -35.822 -35.141  -2.465  1.00 74.32           C  
ATOM   2694  C   MET C  78     -36.545 -35.522  -1.169  1.00 73.89           C  
ATOM   2695  O   MET C  78     -36.014 -35.336  -0.068  1.00 72.07           O  
ATOM   2696  CB  MET C  78     -36.378 -33.805  -2.985  1.00 73.89           C  
ATOM   2697  CG  MET C  78     -35.449 -33.046  -3.917  1.00 75.66           C  
ATOM   2698  SD  MET C  78     -36.286 -31.399  -4.582  0.75 80.62           SD 
ATOM   2699  CE  MET C  78     -37.385 -30.907  -2.847  1.00 76.08           C  
ATOM   2700  N   GLN C  79     -37.766 -36.021  -1.291  1.00 75.28           N  
ATOM   2701  CA  GLN C  79     -38.493 -36.449  -0.105  1.00 77.50           C  
ATOM   2702  C   GLN C  79     -37.774 -37.658   0.516  1.00 76.45           C  
ATOM   2703  O   GLN C  79     -37.805 -37.843   1.735  1.00 76.62           O  
ATOM   2704  CB  GLN C  79     -39.966 -36.772  -0.414  1.00 77.94           C  
ATOM   2705  CG  GLN C  79     -40.202 -37.981  -1.318  1.00 81.16           C  
ATOM   2706  CD  GLN C  79     -41.666 -38.413  -1.352  1.00 81.44           C  
ATOM   2707  OE1 GLN C  79     -42.569 -37.585  -1.243  1.00 91.50           O  
ATOM   2708  NE2 GLN C  79     -41.902 -39.716  -1.506  1.00 84.74           N  
ATOM   2709  N   GLU C  80     -37.113 -38.461  -0.325  1.00 75.75           N  
ATOM   2710  CA  GLU C  80     -36.357 -39.631   0.141  1.00 75.51           C  
ATOM   2711  C   GLU C  80     -35.129 -39.200   0.950  1.00 74.51           C  
ATOM   2712  O   GLU C  80     -34.777 -39.839   1.937  1.00 73.35           O  
ATOM   2713  CB  GLU C  80     -35.966 -40.549  -1.022  1.00 74.98           C  
ATOM   2714  CG  GLU C  80     -35.531 -41.946  -0.573  1.00 76.30           C  
ATOM   2715  CD  GLU C  80     -35.506 -42.959  -1.713  1.00 76.99           C  
ATOM   2716  OE1 GLU C  80     -35.203 -42.528  -2.855  1.00 75.40           O  
ATOM   2717  OE2 GLU C  80     -35.782 -44.174  -1.464  1.00 77.39           O  
ATOM   2718  N   MET C  81     -34.488 -38.111   0.539  1.00 74.41           N  
ATOM   2719  CA  MET C  81     -33.361 -37.561   1.283  1.00 73.73           C  
ATOM   2720  C   MET C  81     -33.844 -36.640   2.411  1.00 72.67           C  
ATOM   2721  O   MET C  81     -33.021 -36.141   3.182  1.00 72.05           O  
ATOM   2722  CB  MET C  81     -32.482 -36.705   0.373  1.00 74.24           C  
ATOM   2723  CG  MET C  81     -31.781 -37.390  -0.772  1.00 73.33           C  
ATOM   2724  SD  MET C  81     -31.085 -35.937  -1.897  0.75 79.18           SD 
ATOM   2725  CE  MET C  81     -29.862 -35.019  -0.591  1.00 73.66           C  
ATOM   2726  N   LYS C  82     -35.157 -36.386   2.482  1.00 71.86           N  
ATOM   2727  CA  LYS C  82     -35.752 -35.449   3.454  1.00 71.36           C  
ATOM   2728  C   LYS C  82     -35.140 -34.058   3.244  1.00 70.16           C  
ATOM   2729  O   LYS C  82     -34.824 -33.344   4.196  1.00 69.64           O  
ATOM   2730  CB  LYS C  82     -35.576 -35.932   4.899  1.00 70.46           C  
ATOM   2731  CG  LYS C  82     -36.117 -37.316   5.133  1.00 70.47           C  
ATOM   2732  CD  LYS C  82     -35.955 -37.743   6.571  1.00 71.32           C  
ATOM   2733  CE  LYS C  82     -36.392 -39.177   6.751  1.00 70.23           C  
ATOM   2734  NZ  LYS C  82     -36.286 -39.602   8.167  1.00 74.62           N  
ATOM   2735  N   TYR C  83     -34.983 -33.687   1.978  1.00 69.09           N  
ATOM   2736  CA  TYR C  83     -34.374 -32.415   1.631  1.00 69.17           C  
ATOM   2737  C   TYR C  83     -35.359 -31.314   2.024  1.00 67.65           C  
ATOM   2738  O   TYR C  83     -36.543 -31.428   1.709  1.00 67.41           O  
ATOM   2739  CB  TYR C  83     -34.055 -32.352   0.127  1.00 69.78           C  
ATOM   2740  CG  TYR C  83     -32.879 -31.454  -0.167  1.00 71.62           C  
ATOM   2741  CD1 TYR C  83     -31.585 -31.969  -0.150  1.00 73.36           C  
ATOM   2742  CD2 TYR C  83     -33.043 -30.087  -0.406  1.00 73.48           C  
ATOM   2743  CE1 TYR C  83     -30.478 -31.163  -0.395  1.00 74.33           C  
ATOM   2744  CE2 TYR C  83     -31.934 -29.256  -0.651  1.00 71.77           C  
ATOM   2745  CZ  TYR C  83     -30.652 -29.808  -0.644  1.00 73.68           C  
ATOM   2746  OH  TYR C  83     -29.532 -29.034  -0.878  1.00 71.65           O  
ATOM   2747  N   PRO C  84     -34.894 -30.263   2.737  1.00 66.64           N  
ATOM   2748  CA  PRO C  84     -35.841 -29.211   3.132  1.00 65.97           C  
ATOM   2749  C   PRO C  84     -36.477 -28.495   1.943  1.00 64.38           C  
ATOM   2750  O   PRO C  84     -35.917 -28.512   0.834  1.00 64.24           O  
ATOM   2751  CB  PRO C  84     -34.973 -28.226   3.934  1.00 65.39           C  
ATOM   2752  CG  PRO C  84     -33.772 -28.983   4.328  1.00 66.73           C  
ATOM   2753  CD  PRO C  84     -33.535 -29.976   3.229  1.00 66.85           C  
ATOM   2754  N   MET C  85     -37.660 -27.913   2.154  1.00 63.11           N  
ATOM   2755  CA  MET C  85     -38.325 -27.148   1.104  0.70 63.06           C  
ATOM   2757  C   MET C  85     -37.558 -25.837   0.895  1.00 61.60           C  
ATOM   2758  O   MET C  85     -36.864 -25.362   1.798  1.00 59.11           O  
ATOM   2759  CB  MET C  85     -39.792 -26.890   1.459  0.70 62.08           C  
ATOM   2761  CG  MET C  85     -40.639 -28.159   1.479  0.70 65.03           C  
ATOM   2763  SD  MET C  85     -42.464 -27.835   2.144  0.52 67.43           SD 
ATOM   2765  CE  MET C  85     -43.095 -29.747   2.238  0.70 61.62           C  
ATOM   2767  N   TRP C  86     -37.689 -25.260  -0.294  1.00 60.30           N  
ATOM   2768  CA  TRP C  86     -36.940 -24.042  -0.632  1.00 59.31           C  
ATOM   2769  C   TRP C  86     -37.125 -22.911   0.375  1.00 57.58           C  
ATOM   2770  O   TRP C  86     -36.160 -22.261   0.738  1.00 57.49           O  
ATOM   2771  CB  TRP C  86     -37.230 -23.555  -2.066  1.00 60.96           C  
ATOM   2772  CG  TRP C  86     -38.595 -23.007  -2.233  1.00 60.24           C  
ATOM   2773  CD1 TRP C  86     -39.717 -23.698  -2.542  1.00 60.52           C  
ATOM   2774  CD2 TRP C  86     -38.989 -21.646  -2.057  1.00 61.70           C  
ATOM   2775  NE1 TRP C  86     -40.793 -22.852  -2.579  1.00 60.77           N  
ATOM   2776  CE2 TRP C  86     -40.375 -21.584  -2.289  1.00 60.67           C  
ATOM   2777  CE3 TRP C  86     -38.301 -20.470  -1.734  1.00 62.04           C  
ATOM   2778  CZ2 TRP C  86     -41.099 -20.398  -2.204  1.00 61.51           C  
ATOM   2779  CZ3 TRP C  86     -39.017 -19.290  -1.648  1.00 63.64           C  
ATOM   2780  CH2 TRP C  86     -40.413 -19.267  -1.869  1.00 59.37           C  
ATOM   2781  N   HIS C  87     -38.348 -22.695   0.844  1.00 56.71           N  
ATOM   2782  CA  HIS C  87     -38.615 -21.619   1.798  1.00 57.16           C  
ATOM   2783  C   HIS C  87     -38.006 -21.877   3.182  1.00 56.35           C  
ATOM   2784  O   HIS C  87     -37.647 -20.931   3.884  1.00 56.36           O  
ATOM   2785  CB  HIS C  87     -40.119 -21.336   1.899  1.00 59.23           C  
ATOM   2786  CG  HIS C  87     -40.939 -22.536   2.258  1.00 61.43           C  
ATOM   2787  ND1 HIS C  87     -41.157 -22.923   3.561  1.00 72.04           N  
ATOM   2788  CD2 HIS C  87     -41.583 -23.439   1.481  1.00 69.92           C  
ATOM   2789  CE1 HIS C  87     -41.904 -24.016   3.572  1.00 73.06           C  
ATOM   2790  NE2 HIS C  87     -42.169 -24.354   2.322  1.00 71.82           N  
ATOM   2791  N   GLN C  88     -37.892 -23.145   3.571  1.00 55.74           N  
ATOM   2792  CA  GLN C  88     -37.267 -23.514   4.841  1.00 55.25           C  
ATOM   2793  C   GLN C  88     -35.773 -23.228   4.745  1.00 53.99           C  
ATOM   2794  O   GLN C  88     -35.170 -22.760   5.704  1.00 53.01           O  
ATOM   2795  CB  GLN C  88     -37.530 -24.989   5.164  1.00 55.55           C  
ATOM   2796  CG  GLN C  88     -39.020 -25.317   5.342  1.00 59.70           C  
ATOM   2797  CD  GLN C  88     -39.310 -26.810   5.422  1.00 59.40           C  
ATOM   2798  OE1 GLN C  88     -38.505 -27.645   4.995  1.00 66.85           O  
ATOM   2799  NE2 GLN C  88     -40.478 -27.149   5.950  1.00 63.03           N  
ATOM   2800  N   LEU C  89     -35.183 -23.504   3.582  1.00 53.39           N  
ATOM   2801  CA  LEU C  89     -33.766 -23.214   3.374  1.00 53.63           C  
ATOM   2802  C   LEU C  89     -33.512 -21.712   3.496  1.00 54.33           C  
ATOM   2803  O   LEU C  89     -32.483 -21.305   4.049  1.00 53.65           O  
ATOM   2804  CB  LEU C  89     -33.260 -23.744   2.024  1.00 54.45           C  
ATOM   2805  CG  LEU C  89     -33.098 -25.257   1.852  1.00 55.84           C  
ATOM   2806  CD1 LEU C  89     -32.840 -25.601   0.391  1.00 51.15           C  
ATOM   2807  CD2 LEU C  89     -31.978 -25.785   2.756  1.00 53.38           C  
ATOM   2808  N   VAL C  90     -34.437 -20.895   2.975  1.00 54.00           N  
ATOM   2809  CA  VAL C  90     -34.301 -19.441   3.062  1.00 52.40           C  
ATOM   2810  C   VAL C  90     -34.433 -18.953   4.513  1.00 53.64           C  
ATOM   2811  O   VAL C  90     -33.602 -18.150   4.964  1.00 53.68           O  
ATOM   2812  CB  VAL C  90     -35.290 -18.706   2.143  1.00 53.17           C  
ATOM   2813  CG1 VAL C  90     -35.269 -17.212   2.424  1.00 54.52           C  
ATOM   2814  CG2 VAL C  90     -34.943 -18.950   0.687  1.00 47.50           C  
ATOM   2815  N   GLN C  91     -35.439 -19.454   5.254  1.00 54.80           N  
ATOM   2816  CA  GLN C  91     -35.630 -19.031   6.641  1.00 54.86           C  
ATOM   2817  C   GLN C  91     -34.467 -19.489   7.511  1.00 54.98           C  
ATOM   2818  O   GLN C  91     -34.007 -18.734   8.354  1.00 55.42           O  
ATOM   2819  CB  GLN C  91     -36.961 -19.494   7.218  1.00 55.44           C  
ATOM   2820  CG  GLN C  91     -37.221 -19.026   8.674  1.00 61.98           C  
ATOM   2821  CD  GLN C  91     -37.741 -17.579   8.823  1.00 75.64           C  
ATOM   2822  OE1 GLN C  91     -38.958 -17.340   8.740  1.00 81.96           O  
ATOM   2823  NE2 GLN C  91     -36.840 -16.637   9.142  1.00 71.61           N  
ATOM   2824  N   GLN C  92     -33.985 -20.712   7.312  1.00 55.35           N  
ATOM   2825  CA  GLN C  92     -32.827 -21.198   8.071  1.00 56.67           C  
ATOM   2826  C   GLN C  92     -31.592 -20.338   7.762  1.00 56.19           C  
ATOM   2827  O   GLN C  92     -30.800 -20.037   8.647  1.00 56.89           O  
ATOM   2828  CB  GLN C  92     -32.592 -22.691   7.809  1.00 57.27           C  
ATOM   2829  CG  GLN C  92     -33.661 -23.581   8.524  1.00 66.03           C  
ATOM   2830  CD  GLN C  92     -33.663 -25.070   8.108  1.00 63.70           C  
ATOM   2831  OE1 GLN C  92     -33.188 -25.435   7.023  1.00 79.35           O  
ATOM   2832  NE2 GLN C  92     -34.226 -25.922   8.970  1.00 66.55           N  
ATOM   2833  N   ALA C  93     -31.455 -19.909   6.514  1.00 54.89           N  
ATOM   2834  CA  ALA C  93     -30.354 -19.042   6.115  1.00 54.54           C  
ATOM   2835  C   ALA C  93     -30.431 -17.703   6.862  1.00 54.59           C  
ATOM   2836  O   ALA C  93     -29.409 -17.180   7.298  1.00 54.35           O  
ATOM   2837  CB  ALA C  93     -30.379 -18.815   4.630  1.00 51.56           C  
ATOM   2838  N   LYS C  94     -31.635 -17.148   7.018  1.00 55.51           N  
ATOM   2839  CA  LYS C  94     -31.796 -15.886   7.759  1.00 57.21           C  
ATOM   2840  C   LYS C  94     -31.316 -16.008   9.198  1.00 58.98           C  
ATOM   2841  O   LYS C  94     -30.759 -15.076   9.764  1.00 59.76           O  
ATOM   2842  CB  LYS C  94     -33.250 -15.401   7.776  1.00 56.59           C  
ATOM   2843  CG  LYS C  94     -33.754 -15.009   6.417  1.00 56.26           C  
ATOM   2844  CD  LYS C  94     -35.162 -14.439   6.414  1.00 57.49           C  
ATOM   2845  CE  LYS C  94     -35.199 -13.010   6.889  1.00 61.72           C  
ATOM   2846  NZ  LYS C  94     -36.592 -12.486   6.803  1.00 64.57           N  
ATOM   2847  N   GLU C  95     -31.536 -17.166   9.786  1.00 63.27           N  
ATOM   2848  CA  GLU C  95     -31.136 -17.400  11.161  1.00 66.43           C  
ATOM   2849  C   GLU C  95     -29.616 -17.544  11.248  1.00 67.06           C  
ATOM   2850  O   GLU C  95     -28.992 -17.051  12.167  1.00 70.06           O  
ATOM   2851  CB  GLU C  95     -31.857 -18.636  11.671  1.00 66.22           C  
ATOM   2852  CG  GLU C  95     -33.388 -18.533  11.570  1.00 69.02           C  
ATOM   2853  CD  GLU C  95     -34.101 -19.837  11.919  1.00 70.65           C  
ATOM   2854  OE1 GLU C  95     -33.438 -20.778  12.417  1.00 76.20           O  
ATOM   2855  OE2 GLU C  95     -35.332 -19.922  11.696  1.00 80.60           O  
ATOM   2856  N   ILE C  96     -29.030 -18.194  10.257  1.00 67.99           N  
ATOM   2857  CA  ILE C  96     -27.592 -18.438  10.209  1.00 69.20           C  
ATOM   2858  C   ILE C  96     -26.756 -17.228   9.788  1.00 68.58           C  
ATOM   2859  O   ILE C  96     -25.706 -16.962  10.364  1.00 70.26           O  
ATOM   2860  CB  ILE C  96     -27.308 -19.640   9.255  1.00 71.16           C  
ATOM   2861  CG1 ILE C  96     -27.284 -20.955  10.068  1.00 74.77           C  
ATOM   2862  CG2 ILE C  96     -25.998 -19.437   8.473  1.00 67.77           C  
ATOM   2863  CD1 ILE C  96     -28.606 -21.308  10.793  1.00 78.45           C  
ATOM   2864  N   GLY C  97     -27.218 -16.508   8.775  1.00 66.52           N  
ATOM   2865  CA  GLY C  97     -26.464 -15.381   8.238  1.00 63.78           C  
ATOM   2866  C   GLY C  97     -27.247 -14.106   8.006  1.00 62.39           C  
ATOM   2867  O   GLY C  97     -28.274 -13.867   8.632  1.00 63.19           O  
ATOM   2868  N   GLU C  98     -26.743 -13.283   7.090  1.00 60.31           N  
ATOM   2869  CA  GLU C  98     -27.357 -11.990   6.769  1.00 59.92           C  
ATOM   2870  C   GLU C  98     -28.128 -12.122   5.452  1.00 57.54           C  
ATOM   2871  O   GLU C  98     -27.573 -11.952   4.372  1.00 57.41           O  
ATOM   2872  CB  GLU C  98     -26.277 -10.903   6.739  1.00 59.08           C  
ATOM   2873  CG  GLU C  98     -26.603  -9.576   6.047  1.00 65.69           C  
ATOM   2874  CD  GLU C  98     -27.648  -8.703   6.730  1.00 76.44           C  
ATOM   2875  OE1 GLU C  98     -27.585  -8.553   7.979  1.00 73.52           O  
ATOM   2876  OE2 GLU C  98     -28.495  -8.115   5.988  1.00 72.83           O  
ATOM   2877  N   VAL C  99     -29.407 -12.463   5.565  1.00 53.43           N  
ATOM   2878  CA  VAL C  99     -30.277 -12.680   4.420  1.00 52.93           C  
ATOM   2879  C   VAL C  99     -31.482 -11.767   4.556  1.00 52.85           C  
ATOM   2880  O   VAL C  99     -32.126 -11.761   5.590  1.00 52.25           O  
ATOM   2881  CB  VAL C  99     -30.767 -14.147   4.366  1.00 52.99           C  
ATOM   2882  CG1 VAL C  99     -31.773 -14.347   3.198  1.00 48.76           C  
ATOM   2883  CG2 VAL C  99     -29.573 -15.093   4.269  1.00 53.91           C  
ATOM   2884  N   LYS C 100     -31.760 -10.986   3.515  1.00 52.22           N  
ATOM   2885  CA  LYS C 100     -32.912 -10.091   3.518  1.00 52.55           C  
ATOM   2886  C   LYS C 100     -33.809 -10.425   2.344  1.00 52.59           C  
ATOM   2887  O   LYS C 100     -33.349 -10.612   1.211  1.00 53.31           O  
ATOM   2888  CB  LYS C 100     -32.462  -8.636   3.451  1.00 54.95           C  
ATOM   2889  CG  LYS C 100     -31.724  -8.192   4.699  1.00 56.16           C  
ATOM   2890  CD  LYS C 100     -32.658  -7.939   5.858  1.00 67.00           C  
ATOM   2891  CE  LYS C 100     -31.911  -7.432   7.130  1.00 68.99           C  
ATOM   2892  NZ  LYS C 100     -31.075  -8.450   7.789  1.00 72.13           N  
ATOM   2893  N   VAL C 101     -35.089 -10.503   2.637  1.00 52.45           N  
ATOM   2894  CA  VAL C 101     -36.113 -10.865   1.688  1.00 51.75           C  
ATOM   2895  C   VAL C 101     -36.993  -9.660   1.412  1.00 51.72           C  
ATOM   2896  O   VAL C 101     -37.628  -9.095   2.319  1.00 51.16           O  
ATOM   2897  CB  VAL C 101     -36.949 -11.995   2.239  1.00 53.20           C  
ATOM   2898  CG1 VAL C 101     -38.137 -12.301   1.312  1.00 51.38           C  
ATOM   2899  CG2 VAL C 101     -36.054 -13.190   2.463  1.00 51.08           C  
ATOM   2900  N   PHE C 102     -37.024  -9.284   0.147  1.00 49.90           N  
ATOM   2901  CA  PHE C 102     -37.807  -8.155  -0.321  1.00 51.46           C  
ATOM   2902  C   PHE C 102     -38.911  -8.581  -1.294  1.00 53.70           C  
ATOM   2903  O   PHE C 102     -38.740  -9.496  -2.115  1.00 52.66           O  
ATOM   2904  CB  PHE C 102     -36.905  -7.144  -1.031  1.00 50.27           C  
ATOM   2905  CG  PHE C 102     -35.812  -6.604  -0.165  1.00 48.08           C  
ATOM   2906  CD1 PHE C 102     -36.035  -5.506   0.630  1.00 54.06           C  
ATOM   2907  CD2 PHE C 102     -34.561  -7.213  -0.146  1.00 56.03           C  
ATOM   2908  CE1 PHE C 102     -35.045  -5.014   1.459  1.00 55.22           C  
ATOM   2909  CE2 PHE C 102     -33.573  -6.745   0.669  1.00 52.61           C  
ATOM   2910  CZ  PHE C 102     -33.812  -5.626   1.477  1.00 53.07           C  
ATOM   2911  N   ALA C 103     -40.039  -7.889  -1.200  1.00 53.96           N  
ATOM   2912  CA  ALA C 103     -41.178  -8.110  -2.096  1.00 55.60           C  
ATOM   2913  C   ALA C 103     -41.266  -6.932  -3.063  1.00 57.03           C  
ATOM   2914  O   ALA C 103     -41.103  -5.777  -2.663  1.00 55.79           O  
ATOM   2915  CB  ALA C 103     -42.476  -8.207  -1.294  1.00 52.14           C  
ATOM   2916  N   CYS C 104     -41.535  -7.235  -4.324  1.00 60.19           N  
ATOM   2917  CA  CYS C 104     -41.692  -6.234  -5.373  1.00 60.61           C  
ATOM   2918  C   CYS C 104     -43.002  -5.457  -5.264  1.00 59.88           C  
ATOM   2919  O   CYS C 104     -44.071  -6.012  -5.458  1.00 59.66           O  
ATOM   2920  CB  CYS C 104     -41.703  -6.950  -6.727  1.00 62.23           C  
ATOM   2921  SG  CYS C 104     -41.909  -5.892  -8.198  1.00 64.82           S  
ATOM   2922  N   SER C 105     -42.922  -4.156  -5.022  1.00 59.24           N  
ATOM   2923  CA  SER C 105     -44.137  -3.345  -4.892  1.00 60.21           C  
ATOM   2924  C   SER C 105     -44.952  -3.284  -6.176  1.00 59.88           C  
ATOM   2925  O   SER C 105     -46.162  -3.255  -6.112  1.00 61.24           O  
ATOM   2926  CB  SER C 105     -43.804  -1.915  -4.446  1.00 59.94           C  
ATOM   2927  OG  SER C 105     -42.920  -1.280  -5.367  1.00 62.00           O  
ATOM   2928  N   THR C 106     -44.307  -3.271  -7.339  1.00 60.17           N  
ATOM   2929  CA  THR C 106     -45.045  -3.178  -8.602  1.00 60.29           C  
ATOM   2930  C   THR C 106     -45.892  -4.394  -8.855  1.00 59.24           C  
ATOM   2931  O   THR C 106     -47.061  -4.268  -9.165  1.00 58.77           O  
ATOM   2932  CB  THR C 106     -44.111  -2.988  -9.797  1.00 62.95           C  
ATOM   2933  OG1 THR C 106     -43.478  -1.706  -9.696  1.00 63.94           O  
ATOM   2934  CG2 THR C 106     -44.890  -3.078 -11.126  1.00 57.96           C  
ATOM   2935  N   THR C 107     -45.307  -5.573  -8.719  1.00 58.08           N  
ATOM   2936  CA  THR C 107     -46.048  -6.810  -8.957  1.00 59.98           C  
ATOM   2937  C   THR C 107     -47.167  -6.941  -7.926  1.00 59.78           C  
ATOM   2938  O   THR C 107     -48.199  -7.522  -8.217  1.00 60.48           O  
ATOM   2939  CB  THR C 107     -45.181  -8.055  -8.953  1.00 62.19           C  
ATOM   2940  OG1 THR C 107     -44.805  -8.374  -7.624  1.00 71.34           O  
ATOM   2941  CG2 THR C 107     -43.943  -7.840  -9.755  1.00 53.74           C  
ATOM   2942  N   MET C 108     -46.977  -6.406  -6.721  1.00 59.47           N  
ATOM   2943  CA  MET C 108     -48.051  -6.453  -5.715  1.00 60.43           C  
ATOM   2944  C   MET C 108     -49.286  -5.698  -6.155  1.00 62.17           C  
ATOM   2945  O   MET C 108     -50.390  -6.130  -5.858  1.00 62.04           O  
ATOM   2946  CB  MET C 108     -47.593  -5.962  -4.367  1.00 58.79           C  
ATOM   2947  CG  MET C 108     -46.803  -7.011  -3.674  1.00 59.00           C  
ATOM   2948  SD  MET C 108     -45.991  -6.357  -2.120  0.75 60.92           SD 
ATOM   2949  CE  MET C 108     -47.436  -5.918  -1.106  1.00 49.98           C  
ATOM   2950  N   GLU C 109     -49.098  -4.583  -6.860  1.00 64.44           N  
ATOM   2951  CA  GLU C 109     -50.229  -3.860  -7.467  1.00 66.92           C  
ATOM   2952  C   GLU C 109     -50.863  -4.713  -8.582  1.00 65.76           C  
ATOM   2953  O   GLU C 109     -52.078  -4.882  -8.612  1.00 64.13           O  
ATOM   2954  CB  GLU C 109     -49.798  -2.503  -8.051  1.00 67.63           C  
ATOM   2955  CG  GLU C 109     -49.871  -1.325  -7.130  1.00 72.02           C  
ATOM   2956  CD  GLU C 109     -51.279  -0.721  -7.064  1.00 73.74           C  
ATOM   2957  N   PHE C 110     -50.045  -5.260  -9.481  1.00 65.58           N  
ATOM   2958  CA  PHE C 110     -50.549  -6.080 -10.594  1.00 67.35           C  
ATOM   2959  C   PHE C 110     -51.396  -7.252 -10.149  1.00 67.48           C  
ATOM   2960  O   PHE C 110     -52.380  -7.584 -10.805  1.00 67.67           O  
ATOM   2961  CB  PHE C 110     -49.391  -6.671 -11.390  1.00 68.69           C  
ATOM   2962  CG  PHE C 110     -48.655  -5.684 -12.238  1.00 74.09           C  
ATOM   2963  CD1 PHE C 110     -48.864  -4.304 -12.115  1.00 74.30           C  
ATOM   2964  CD2 PHE C 110     -47.641  -6.144 -13.099  1.00 76.61           C  
ATOM   2965  CE1 PHE C 110     -48.136  -3.410 -12.892  1.00 76.75           C  
ATOM   2966  CE2 PHE C 110     -46.917  -5.261 -13.879  1.00 75.36           C  
ATOM   2967  CZ  PHE C 110     -47.158  -3.887 -13.774  1.00 75.28           C  
ATOM   2968  N   PHE C 111     -50.991  -7.917  -9.072  1.00 66.24           N  
ATOM   2969  CA  PHE C 111     -51.719  -9.100  -8.618  1.00 65.53           C  
ATOM   2970  C   PHE C 111     -52.651  -8.843  -7.442  1.00 64.85           C  
ATOM   2971  O   PHE C 111     -53.292  -9.779  -6.931  1.00 65.42           O  
ATOM   2972  CB  PHE C 111     -50.745 -10.237  -8.291  1.00 66.97           C  
ATOM   2973  CG  PHE C 111     -50.061 -10.802  -9.501  1.00 67.20           C  
ATOM   2974  CD1 PHE C 111     -50.807 -11.427 -10.504  1.00 74.04           C  
ATOM   2975  CD2 PHE C 111     -48.698 -10.735  -9.639  1.00 66.68           C  
ATOM   2976  CE1 PHE C 111     -50.184 -11.944 -11.624  1.00 71.74           C  
ATOM   2977  CE2 PHE C 111     -48.079 -11.259 -10.746  1.00 66.49           C  
ATOM   2978  CZ  PHE C 111     -48.805 -11.854 -11.733  1.00 71.44           C  
ATOM   2979  N   GLY C 112     -52.774  -7.575  -7.049  1.00 62.97           N  
ATOM   2980  CA  GLY C 112     -53.623  -7.184  -5.919  1.00 61.47           C  
ATOM   2981  C   GLY C 112     -53.235  -7.844  -4.605  1.00 61.01           C  
ATOM   2982  O   GLY C 112     -54.098  -8.218  -3.820  1.00 62.12           O  
ATOM   2983  N   ILE C 113     -51.934  -8.009  -4.372  1.00 60.69           N  
ATOM   2984  CA  ILE C 113     -51.433  -8.600  -3.134  1.00 59.44           C  
ATOM   2985  C   ILE C 113     -51.145  -7.468  -2.156  1.00 60.38           C  
ATOM   2986  O   ILE C 113     -50.599  -6.435  -2.541  1.00 60.09           O  
ATOM   2987  CB  ILE C 113     -50.144  -9.401  -3.353  1.00 61.71           C  
ATOM   2988  CG1 ILE C 113     -50.410 -10.609  -4.248  1.00 61.11           C  
ATOM   2989  CG2 ILE C 113     -49.540  -9.864  -2.015  1.00 57.57           C  
ATOM   2990  CD1 ILE C 113     -49.130 -11.323  -4.646  1.00 59.34           C  
ATOM   2991  N   LYS C 114     -51.523  -7.667  -0.895  1.00 60.43           N  
ATOM   2992  CA  LYS C 114     -51.306  -6.683   0.167  1.00 61.01           C  
ATOM   2993  C   LYS C 114     -50.233  -7.245   1.103  1.00 60.93           C  
ATOM   2994  O   LYS C 114     -50.026  -8.453   1.133  1.00 60.57           O  
ATOM   2995  CB  LYS C 114     -52.622  -6.452   0.940  1.00 61.53           C  
ATOM   2996  CG  LYS C 114     -53.887  -6.312   0.067  1.00 60.01           C  
ATOM   2997  N   ARG C 115     -49.563  -6.380   1.864  1.00 61.17           N  
ATOM   2998  CA  ARG C 115     -48.493  -6.797   2.780  0.50 60.52           C  
ATOM   3000  C   ARG C 115     -48.905  -7.929   3.715  1.00 61.02           C  
ATOM   3001  O   ARG C 115     -48.130  -8.826   4.024  1.00 61.19           O  
ATOM   3002  CB  ARG C 115     -48.063  -5.605   3.629  0.50 61.22           C  
ATOM   3004  CG  ARG C 115     -47.396  -4.493   2.849  0.50 59.49           C  
ATOM   3006  CD  ARG C 115     -47.334  -3.238   3.675  0.50 58.43           C  
ATOM   3008  NE  ARG C 115     -46.605  -2.205   2.960  0.50 51.60           N  
ATOM   3010  CZ  ARG C 115     -45.303  -1.966   3.083  0.50 49.02           C  
ATOM   3012  NH1 ARG C 115     -44.545  -2.665   3.927  0.50 43.27           N  
ATOM   3014  NH2 ARG C 115     -44.768  -0.996   2.367  0.50 42.68           N  
ATOM   3016  N   GLU C 116     -50.138  -7.872   4.171  1.00 60.15           N  
ATOM   3017  CA  GLU C 116     -50.648  -8.882   5.091  1.00 59.95           C  
ATOM   3018  C   GLU C 116     -50.738 -10.270   4.456  1.00 58.18           C  
ATOM   3019  O   GLU C 116     -50.769 -11.273   5.167  1.00 57.93           O  
ATOM   3020  CB  GLU C 116     -52.018  -8.485   5.624  1.00 60.47           C  
ATOM   3021  CG  GLU C 116     -52.133  -7.007   5.966  1.00 67.83           C  
ATOM   3022  CD  GLU C 116     -52.623  -6.174   4.788  1.00 74.77           C  
ATOM   3023  OE1 GLU C 116     -53.849  -6.255   4.493  1.00 82.84           O  
ATOM   3024  OE2 GLU C 116     -51.802  -5.427   4.196  1.00 65.31           O  
ATOM   3025  N   ASP C 117     -50.796 -10.322   3.128  1.00 56.65           N  
ATOM   3026  CA  ASP C 117     -50.880 -11.589   2.400  1.00 56.37           C  
ATOM   3027  C   ASP C 117     -49.496 -12.246   2.262  1.00 55.92           C  
ATOM   3028  O   ASP C 117     -49.389 -13.400   1.867  1.00 54.89           O  
ATOM   3029  CB  ASP C 117     -51.470 -11.370   0.994  1.00 56.66           C  
ATOM   3030  CG  ASP C 117     -52.824 -10.662   1.011  1.00 59.09           C  
ATOM   3031  OD1 ASP C 117     -53.498 -10.642   2.070  1.00 62.12           O  
ATOM   3032  OD2 ASP C 117     -53.226 -10.129  -0.051  1.00 60.19           O  
ATOM   3033  N   LEU C 118     -48.430 -11.524   2.585  1.00 57.17           N  
ATOM   3034  CA  LEU C 118     -47.092 -12.059   2.407  1.00 57.18           C  
ATOM   3035  C   LEU C 118     -46.573 -12.833   3.609  1.00 56.55           C  
ATOM   3036  O   LEU C 118     -46.969 -12.564   4.727  1.00 57.12           O  
ATOM   3037  CB  LEU C 118     -46.124 -10.916   2.056  1.00 58.82           C  
ATOM   3038  CG  LEU C 118     -46.411 -10.207   0.722  1.00 61.38           C  
ATOM   3039  CD1 LEU C 118     -45.691  -8.871   0.606  1.00 58.36           C  
ATOM   3040  CD2 LEU C 118     -46.059 -11.115  -0.436  1.00 59.91           C  
ATOM   3041  N   ALA C 119     -45.672 -13.787   3.357  1.00 57.61           N  
ATOM   3042  CA  ALA C 119     -45.017 -14.576   4.409  1.00 57.01           C  
ATOM   3043  C   ALA C 119     -44.350 -13.640   5.415  1.00 57.96           C  
ATOM   3044  O   ALA C 119     -43.842 -12.565   5.051  1.00 57.63           O  
ATOM   3045  CB  ALA C 119     -43.971 -15.512   3.802  1.00 57.69           C  
ATOM   3046  N   GLU C 120     -44.317 -14.065   6.672  1.00 57.84           N  
ATOM   3047  CA  GLU C 120     -43.798 -13.233   7.770  1.00 58.58           C  
ATOM   3048  C   GLU C 120     -42.300 -12.943   7.566  1.00 58.05           C  
ATOM   3049  O   GLU C 120     -41.801 -11.909   7.990  1.00 57.91           O  
ATOM   3050  CB  GLU C 120     -44.110 -13.873   9.136  1.00 59.53           C  
ATOM   3051  CG  GLU C 120     -44.560 -12.880  10.246  1.00 58.80           C  
ATOM   3052  N   PHE C 121     -41.607 -13.814   6.835  1.00 57.21           N  
ATOM   3053  CA  PHE C 121     -40.174 -13.658   6.624  1.00 58.60           C  
ATOM   3054  C   PHE C 121     -39.794 -12.572   5.602  1.00 55.55           C  
ATOM   3055  O   PHE C 121     -38.621 -12.385   5.332  1.00 54.71           O  
ATOM   3056  CB  PHE C 121     -39.526 -15.022   6.302  1.00 62.50           C  
ATOM   3057  CG  PHE C 121     -39.630 -15.469   4.860  1.00 66.68           C  
ATOM   3058  CD1 PHE C 121     -40.615 -15.006   4.001  1.00 76.13           C  
ATOM   3059  CD2 PHE C 121     -38.791 -16.456   4.404  1.00 72.28           C  
ATOM   3060  CE1 PHE C 121     -40.682 -15.455   2.677  1.00 75.02           C  
ATOM   3061  CE2 PHE C 121     -38.877 -16.920   3.095  1.00 76.87           C  
ATOM   3062  CZ  PHE C 121     -39.829 -16.414   2.237  1.00 71.36           C  
ATOM   3063  N   VAL C 122     -40.784 -11.891   5.018  1.00 54.04           N  
ATOM   3064  CA  VAL C 122     -40.516 -10.782   4.138  1.00 53.06           C  
ATOM   3065  C   VAL C 122     -40.063  -9.621   5.012  1.00 53.87           C  
ATOM   3066  O   VAL C 122     -40.716  -9.247   5.956  1.00 52.07           O  
ATOM   3067  CB  VAL C 122     -41.722 -10.317   3.315  1.00 53.21           C  
ATOM   3068  CG1 VAL C 122     -41.354  -9.045   2.520  1.00 50.94           C  
ATOM   3069  CG2 VAL C 122     -42.157 -11.386   2.364  1.00 50.68           C  
ATOM   3070  N   ASP C 123     -38.919  -9.045   4.682  1.00 53.62           N  
ATOM   3071  CA  ASP C 123     -38.378  -7.931   5.464  1.00 54.67           C  
ATOM   3072  C   ASP C 123     -38.918  -6.570   5.011  1.00 54.40           C  
ATOM   3073  O   ASP C 123     -39.109  -5.695   5.819  1.00 52.78           O  
ATOM   3074  CB  ASP C 123     -36.850  -7.950   5.374  1.00 56.66           C  
ATOM   3075  CG  ASP C 123     -36.253  -9.226   5.965  1.00 60.08           C  
ATOM   3076  OD1 ASP C 123     -36.343  -9.384   7.197  1.00 59.91           O  
ATOM   3077  OD2 ASP C 123     -35.685 -10.062   5.202  1.00 58.89           O  
ATOM   3078  N   ASP C 124     -39.159  -6.373   3.720  1.00 55.11           N  
ATOM   3079  CA  ASP C 124     -39.685  -5.076   3.275  1.00 55.22           C  
ATOM   3080  C   ASP C 124     -40.201  -5.197   1.876  1.00 54.07           C  
ATOM   3081  O   ASP C 124     -39.887  -6.147   1.169  1.00 53.88           O  
ATOM   3082  CB  ASP C 124     -38.617  -3.964   3.320  1.00 58.04           C  
ATOM   3083  CG  ASP C 124     -39.214  -2.510   3.404  1.00 62.42           C  
ATOM   3084  OD1 ASP C 124     -40.446  -2.330   3.507  1.00 66.90           O  
ATOM   3085  OD2 ASP C 124     -38.411  -1.538   3.355  1.00 70.05           O  
ATOM   3086  N   VAL C 125     -41.024  -4.221   1.502  1.00 54.21           N  
ATOM   3087  CA  VAL C 125     -41.633  -4.133   0.184  1.00 55.14           C  
ATOM   3088  C   VAL C 125     -40.944  -2.942  -0.452  1.00 55.05           C  
ATOM   3089  O   VAL C 125     -40.976  -1.850   0.107  1.00 56.21           O  
ATOM   3090  CB  VAL C 125     -43.165  -3.878   0.278  1.00 53.74           C  
ATOM   3091  CG1 VAL C 125     -43.709  -3.482  -1.062  1.00 53.52           C  
ATOM   3092  CG2 VAL C 125     -43.873  -5.094   0.815  1.00 51.25           C  
ATOM   3093  N   VAL C 126     -40.312  -3.143  -1.601  1.00 53.93           N  
ATOM   3094  CA  VAL C 126     -39.579  -2.051  -2.221  1.00 53.60           C  
ATOM   3095  C   VAL C 126     -39.698  -2.109  -3.720  1.00 55.58           C  
ATOM   3096  O   VAL C 126     -40.150  -3.091  -4.262  1.00 57.58           O  
ATOM   3097  CB  VAL C 126     -38.067  -2.058  -1.829  1.00 51.95           C  
ATOM   3098  CG1 VAL C 126     -37.899  -2.195  -0.308  1.00 51.79           C  
ATOM   3099  CG2 VAL C 126     -37.328  -3.160  -2.562  1.00 50.56           C  
ATOM   3100  N   GLY C 127     -39.241  -1.045  -4.365  1.00 57.89           N  
ATOM   3101  CA  GLY C 127     -39.206  -0.915  -5.801  1.00 59.39           C  
ATOM   3102  C   GLY C 127     -37.879  -1.406  -6.361  1.00 61.77           C  
ATOM   3103  O   GLY C 127     -36.915  -1.664  -5.625  1.00 57.93           O  
ATOM   3104  N   VAL C 128     -37.825  -1.479  -7.679  1.00 65.33           N  
ATOM   3105  CA  VAL C 128     -36.702  -2.065  -8.374  1.00 66.89           C  
ATOM   3106  C   VAL C 128     -35.375  -1.320  -8.231  1.00 64.35           C  
ATOM   3107  O   VAL C 128     -34.388  -1.983  -7.976  1.00 65.75           O  
ATOM   3108  CB  VAL C 128     -37.102  -2.603  -9.794  1.00 66.25           C  
ATOM   3109  CG1 VAL C 128     -36.905  -1.562 -10.876  1.00 65.71           C  
ATOM   3110  CG2 VAL C 128     -36.322  -3.858 -10.037  1.00 66.38           C  
ATOM   3111  N   ALA C 129     -35.369   0.009  -8.268  1.00 63.39           N  
ATOM   3112  CA  ALA C 129     -34.145   0.766  -8.085  1.00 63.30           C  
ATOM   3113  C   ALA C 129     -33.560   0.518  -6.676  1.00 61.86           C  
ATOM   3114  O   ALA C 129     -32.341   0.375  -6.553  1.00 62.08           O  
ATOM   3115  CB  ALA C 129     -34.390   2.209  -8.417  1.00 64.20           C  
ATOM   3116  N   THR C 130     -34.408   0.388  -5.648  1.00 58.92           N  
ATOM   3117  CA  THR C 130     -33.961   0.152  -4.285  1.00 57.63           C  
ATOM   3118  C   THR C 130     -33.231  -1.167  -4.185  1.00 57.05           C  
ATOM   3119  O   THR C 130     -32.189  -1.251  -3.552  1.00 59.32           O  
ATOM   3120  CB  THR C 130     -35.142   0.322  -3.327  1.00 59.74           C  
ATOM   3121  OG1 THR C 130     -35.698   1.634  -3.537  1.00 59.94           O  
ATOM   3122  CG2 THR C 130     -34.692   0.202  -1.844  1.00 53.12           C  
ATOM   3123  N   PHE C 131     -33.727  -2.163  -4.881  1.00 53.62           N  
ATOM   3124  CA  PHE C 131     -33.083  -3.409  -4.840  1.00 56.46           C  
ATOM   3125  C   PHE C 131     -31.762  -3.370  -5.673  1.00 56.09           C  
ATOM   3126  O   PHE C 131     -30.768  -3.891  -5.155  1.00 57.51           O  
ATOM   3127  CB  PHE C 131     -34.050  -4.517  -5.298  1.00 57.02           C  
ATOM   3128  CG  PHE C 131     -33.492  -5.864  -5.070  1.00 57.45           C  
ATOM   3129  CD1 PHE C 131     -33.511  -6.423  -3.797  1.00 54.92           C  
ATOM   3130  CD2 PHE C 131     -32.839  -6.533  -6.089  1.00 58.55           C  
ATOM   3131  CE1 PHE C 131     -32.947  -7.652  -3.573  1.00 59.24           C  
ATOM   3132  CE2 PHE C 131     -32.262  -7.758  -5.853  1.00 52.75           C  
ATOM   3133  CZ  PHE C 131     -32.316  -8.322  -4.623  1.00 52.31           C  
ATOM   3134  N   LEU C 132     -31.738  -2.732  -6.865  1.00 57.00           N  
ATOM   3135  CA  LEU C 132     -30.532  -2.627  -7.680  1.00 58.14           C  
ATOM   3136  C   LEU C 132     -29.438  -1.971  -6.861  1.00 56.02           C  
ATOM   3137  O   LEU C 132     -28.324  -2.415  -6.938  1.00 55.86           O  
ATOM   3138  CB  LEU C 132     -30.809  -1.954  -9.002  1.00 60.73           C  
ATOM   3139  CG  LEU C 132     -31.687  -2.803  -9.951  1.00 66.25           C  
ATOM   3140  CD1 LEU C 132     -32.011  -1.997 -11.174  1.00 62.40           C  
ATOM   3141  CD2 LEU C 132     -31.036  -4.154 -10.335  1.00 61.91           C  
ATOM   3142  N   ASP C 133     -29.773  -0.971  -6.064  1.00 51.62           N  
ATOM   3143  CA  ASP C 133     -28.795  -0.267  -5.231  1.00 52.71           C  
ATOM   3144  C   ASP C 133     -28.232  -1.225  -4.224  1.00 53.14           C  
ATOM   3145  O   ASP C 133     -27.068  -1.172  -3.965  1.00 52.82           O  
ATOM   3146  CB  ASP C 133     -29.442   0.953  -4.555  1.00 55.31           C  
ATOM   3147  CG  ASP C 133     -29.838   2.083  -5.561  1.00 64.67           C  
ATOM   3148  OD1 ASP C 133     -29.358   2.073  -6.738  1.00 62.81           O  
ATOM   3149  OD2 ASP C 133     -30.604   3.019  -5.147  1.00 60.83           O  
ATOM   3150  N   ARG C 134     -29.037  -2.094  -3.636  1.00 53.14           N  
ATOM   3151  CA  ARG C 134     -28.489  -3.076  -2.685  1.00 54.17           C  
ATOM   3152  C   ARG C 134     -27.604  -4.120  -3.375  1.00 55.87           C  
ATOM   3153  O   ARG C 134     -26.654  -4.559  -2.795  1.00 57.38           O  
ATOM   3154  CB  ARG C 134     -29.582  -3.802  -1.943  1.00 54.12           C  
ATOM   3155  CG  ARG C 134     -30.383  -2.946  -1.023  1.00 58.84           C  
ATOM   3156  CD  ARG C 134     -31.392  -3.768  -0.289  1.00 61.45           C  
ATOM   3157  NE  ARG C 134     -30.722  -4.701   0.593  1.00 58.52           N  
ATOM   3158  CZ  ARG C 134     -30.495  -4.496   1.882  1.00 58.47           C  
ATOM   3159  NH1 ARG C 134     -30.921  -3.382   2.470  1.00 53.99           N  
ATOM   3160  NH2 ARG C 134     -29.869  -5.424   2.576  1.00 65.46           N  
ATOM   3161  N   ALA C 135     -27.938  -4.493  -4.601  1.00 55.34           N  
ATOM   3162  CA  ALA C 135     -27.199  -5.521  -5.360  1.00 54.87           C  
ATOM   3163  C   ALA C 135     -25.847  -5.059  -5.878  1.00 55.74           C  
ATOM   3164  O   ALA C 135     -24.954  -5.892  -6.158  1.00 54.02           O  
ATOM   3165  CB  ALA C 135     -28.063  -6.029  -6.534  1.00 52.71           C  
ATOM   3166  N   GLU C 136     -25.694  -3.747  -6.012  1.00 55.90           N  
ATOM   3167  CA  GLU C 136     -24.512  -3.161  -6.601  1.00 56.91           C  
ATOM   3168  C   GLU C 136     -23.226  -3.659  -5.953  1.00 55.88           C  
ATOM   3169  O   GLU C 136     -23.058  -3.638  -4.719  1.00 54.40           O  
ATOM   3170  CB  GLU C 136     -24.569  -1.620  -6.520  1.00 58.30           C  
ATOM   3171  CG  GLU C 136     -23.693  -0.961  -7.591  1.00 70.75           C  
ATOM   3172  CD  GLU C 136     -23.309   0.493  -7.289  1.00 74.40           C  
ATOM   3173  OE1 GLU C 136     -23.655   1.014  -6.192  1.00 95.75           O  
ATOM   3174  OE2 GLU C 136     -22.622   1.108  -8.158  1.00 98.75           O  
ATOM   3175  N   GLY C 137     -22.284  -4.085  -6.779  1.00 53.59           N  
ATOM   3176  CA  GLY C 137     -21.029  -4.519  -6.247  1.00 54.52           C  
ATOM   3177  C   GLY C 137     -20.922  -5.993  -5.931  1.00 54.94           C  
ATOM   3178  O   GLY C 137     -19.837  -6.468  -5.696  1.00 55.70           O  
ATOM   3179  N   GLY C 138     -22.023  -6.726  -5.946  1.00 53.00           N  
ATOM   3180  CA  GLY C 138     -21.963  -8.157  -5.683  1.00 52.80           C  
ATOM   3181  C   GLY C 138     -22.398  -8.934  -6.909  1.00 54.66           C  
ATOM   3182  O   GLY C 138     -22.547  -8.365  -7.983  1.00 54.72           O  
ATOM   3183  N   THR C 139     -22.531 -10.240  -6.741  1.00 50.97           N  
ATOM   3184  CA  THR C 139     -23.010 -11.127  -7.764  1.00 52.02           C  
ATOM   3185  C   THR C 139     -24.516 -11.015  -7.781  1.00 50.58           C  
ATOM   3186  O   THR C 139     -25.151 -11.053  -6.754  1.00 51.03           O  
ATOM   3187  CB  THR C 139     -22.556 -12.540  -7.445  1.00 52.97           C  
ATOM   3188  OG1 THR C 139     -21.139 -12.547  -7.531  1.00 54.03           O  
ATOM   3189  CG2 THR C 139     -23.166 -13.571  -8.414  1.00 52.55           C  
ATOM   3190  N   THR C 140     -25.086 -10.855  -8.969  1.00 50.85           N  
ATOM   3191  CA  THR C 140     -26.533 -10.659  -9.086  1.00 50.69           C  
ATOM   3192  C   THR C 140     -27.078 -11.559 -10.176  1.00 51.30           C  
ATOM   3193  O   THR C 140     -26.531 -11.627 -11.277  1.00 52.07           O  
ATOM   3194  CB  THR C 140     -26.890  -9.193  -9.368  1.00 51.48           C  
ATOM   3195  OG1 THR C 140     -26.343  -8.349  -8.331  1.00 54.97           O  
ATOM   3196  CG2 THR C 140     -28.437  -9.002  -9.449  1.00 51.92           C  
ATOM   3197  N   LEU C 141     -28.140 -12.257  -9.833  1.00 50.71           N  
ATOM   3198  CA  LEU C 141     -28.803 -13.243 -10.735  1.00 51.00           C  
ATOM   3199  C   LEU C 141     -30.298 -12.983 -10.875  1.00 51.30           C  
ATOM   3200  O   LEU C 141     -30.936 -12.512  -9.940  1.00 51.74           O  
ATOM   3201  CB  LEU C 141     -28.654 -14.655 -10.161  1.00 50.44           C  
ATOM   3202  CG  LEU C 141     -27.240 -15.140  -9.758  1.00 53.96           C  
ATOM   3203  CD1 LEU C 141     -27.357 -16.478  -9.051  1.00 50.26           C  
ATOM   3204  CD2 LEU C 141     -26.272 -15.219 -10.951  1.00 49.36           C  
ATOM   3205  N   PHE C 142     -30.835 -13.327 -12.051  1.00 51.50           N  
ATOM   3206  CA  PHE C 142     -32.245 -13.287 -12.337  1.00 51.03           C  
ATOM   3207  C   PHE C 142     -32.654 -14.746 -12.574  1.00 52.22           C  
ATOM   3208  O   PHE C 142     -32.191 -15.419 -13.534  1.00 49.40           O  
ATOM   3209  CB  PHE C 142     -32.518 -12.458 -13.582  1.00 52.07           C  
ATOM   3210  CG  PHE C 142     -34.005 -12.302 -13.915  1.00 52.34           C  
ATOM   3211  CD1 PHE C 142     -34.670 -13.240 -14.670  1.00 52.83           C  
ATOM   3212  CD2 PHE C 142     -34.697 -11.176 -13.507  1.00 52.71           C  
ATOM   3213  CE1 PHE C 142     -35.999 -13.060 -14.987  1.00 53.78           C  
ATOM   3214  CE2 PHE C 142     -36.026 -11.005 -13.826  1.00 53.43           C  
ATOM   3215  CZ  PHE C 142     -36.665 -11.934 -14.572  1.00 47.88           C  
ATOM   3216  N   ILE C 143     -33.508 -15.246 -11.690  1.00 53.82           N  
ATOM   3217  CA  ILE C 143     -33.986 -16.629 -11.766  1.00 55.89           C  
ATOM   3218  C   ILE C 143     -35.515 -16.680 -11.966  1.00 60.48           C  
ATOM   3219  O   ILE C 143     -36.279 -16.189 -11.132  1.00 61.19           O  
ATOM   3220  CB  ILE C 143     -33.627 -17.426 -10.480  1.00 56.41           C  
ATOM   3221  CG1 ILE C 143     -32.121 -17.342 -10.210  1.00 58.69           C  
ATOM   3222  CG2 ILE C 143     -34.092 -18.873 -10.609  1.00 50.16           C  
ATOM   3223  CD1 ILE C 143     -31.606 -18.153  -8.994  1.00 56.93           C  
ATOM   3224  OXT ILE C 143     -36.066 -17.206 -12.941  1.00 61.25           O  
TER    3225      ILE C 143                                                      
END                                                                             
