# Supplementary material for: Modeling Symmetric Macromolecular Structures in Rosetta3
Source: PLoS One. 2011 Jun 22;6(6):e20450. doi: 10.1371/journal.pone.0020450 (PMC3120754; doi:10.1371/journal.pone.0020450)
Supplement: File S1 — An archive containing example flags file and input files for running four different symmetry protocols in Rosetta3. The protocols include symmetric docking, symmetric comparative modeling, fold-and-dock, and symmetric design. (BZ2) [file pone.0020450.s002.bz2 › rosetta3_symmdemo/comparative_modeling/input_files/comparative_modeling-flags]

-run:protocol threading

-in:file:alignment input_files/2qs7A.ali
-in:file:template_pdb input_files/2qs7A_INPUT.pdb
-symmetry_definition input_files/symm_def_trimer.dat # This is the location of the symmetry definition file

-nstruct 1
-in:file:extended_pose 1
-in:file:fasta input_files/t000_.fasta
-in:file:fullatom
-in:file:psipred_ss2 input_files/t000_.psipred_ss2
-loops:frag_sizes 9 3 1
-loops:frag_files input_files/aat000_09_05.200_v1_3.gz input_files/aat000_03_05.200_v1_3.gz none
-loops:random_order
-loops:random_grow_loops_by 4
-loops:remodel quick_ccd
-loops:relax relax
-relax:default_repeats 1
-relax:jump_move true
-loops:constrain_rigid_segments 0.3
-relax:coord_cst_width 2.0
-relax:coord_cst_stdev 1.0
-cm:loop_rebuild_filter 500
-cm:aln_format grishin
-cm:max_loop_rebuild 10
-cm:min_loop_size 4
